# Supplementary material for: KAT3-dependent acetylation of cell type-specific genes maintains neuronal identity in the adult mouse brain
Source: Nat Commun. 2020 May 22;11:2588. doi: 10.1038/s41467-020-16246-0 (PMC7244750; doi:10.1038/s41467-020-16246-0)
Supplement: Supplementary file 5 — Supplementary Data 1 [file 41467_2020_16246_MOESM5_ESM.xlsx]

## Sheet: Sample Description
# Description: Overview of all RNA-seq samples with some quality control values. M=Millions
#Statistics: DESeq (negative binomial)
Sample	Tissue	replica	raw reads(M)	mapped reads (M)	Uniquely Mapped Reads(M)	Uniquely Mapped Reads(%)
Control_1	Hippocampus	1	26.7	25.8	20	75
Control_2	Hippocampus	2	25.8	24.9	19.4	75
Control_3	Hippocampus	3	25.3	24.4	19	75
dKAT3-ifKO_1	Hippocampus	1	26.2	25.3	19.4	74
dKAT3-ifKO_2	Hippocampus	2	25.5	24.6	18.7	73
dKAT3-ifKO_3	Hippocampus	3	22	21.2	16	73

## Sheet: DESeq2
# Description: Differentially Expressed Genes results for control vs ifKO-dKAT3 comparison. This list contains the DESeq2 output for all 18,872 detected genes. 'symbol' contains the gene symbol ID. Column 'description' contains a brief description of the gene. 'gene_biotype' column refers to the gene type. The 'log2FC' column shows the ratio between treatment and control sample expression in log2…
symbol	description	gene_biotype	log2FC	padj	ensembl
Rtl3	retrotransposon Gag like 3	protein_coding	-5.91022	2.97141e-39	ENSMUSG00000047686
C1ql2	complement component 1, q subcomponent-like 2	protein_coding	-5.13546	4.15205e-205	ENSMUSG00000036907
Spink8	serine peptidase inhibitor, Kazal type 8	protein_coding	-4.61227	4.22802e-107	ENSMUSG00000050074
Neurod6	neurogenic differentiation 6	protein_coding	-4.52074	6.50098e-42	ENSMUSG00000037984
Tmem114	transmembrane protein 114	protein_coding	-4.51549	2.72842e-29	ENSMUSG00000022715
Ddn	dendrin	protein_coding	-4.50756	2.68823e-163	ENSMUSG00000059213
Npy2r	neuropeptide Y receptor Y2	protein_coding	-4.42533	1.03247e-28	ENSMUSG00000028004
Crlf1	cytokine receptor-like factor 1	protein_coding	-4.38767	2.199e-92	ENSMUSG00000007888
Mas1	MAS1 oncogene	protein_coding	-4.20556	3.59618e-30	ENSMUSG00000068037
Lrrc10b	leucine rich repeat containing 10B	protein_coding	-4.05885	7.34715e-148	ENSMUSG00000090291
Gm26644	predicted gene, 26644	lincRNA	-3.93598	1.65264e-14	ENSMUSG00000097683
Gm42864	predicted gene 42864	lincRNA	-3.92658	2.27574e-18	ENSMUSG00000105152
Sstr3	somatostatin receptor 3	protein_coding	-3.88459	1.33686e-80	ENSMUSG00000044933
Lct	lactase	protein_coding	-3.84514	1.24449e-94	ENSMUSG00000026354
Nptx2	neuronal pentraxin 2	protein_coding	-3.82845	3.80057e-58	ENSMUSG00000059991
Slc8a2	solute carrier family 8 (sodium/calcium exchanger), member 2	protein_coding	-3.79642	1.32195e-183	ENSMUSG00000030376
Ptgs2	prostaglandin-endoperoxide synthase 2	protein_coding	-3.77275	1.55153e-62	ENSMUSG00000032487
4921539H07Rik	RIKEN cDNA 4921539H07 gene	lincRNA	-3.76274	9.0928e-16	ENSMUSG00000104586
Car12	carbonic anhydrase 12	protein_coding	-3.74709	1.75507e-57	ENSMUSG00000032373
Plk5	polo like kinase 5	protein_coding	-3.73112	8.13858e-111	ENSMUSG00000035486
Rgs14	regulator of G-protein signaling 14	protein_coding	-3.72835	2.80646e-195	ENSMUSG00000052087
Gm36447	predicted gene, 36447	lincRNA	-3.71938	2.06142e-19	ENSMUSG00000106692
Fam19a1	family with sequence similarity 19, member A1	protein_coding	-3.71671	8.439e-114	ENSMUSG00000059187
A830036E02Rik	RIKEN cDNA A830036E02 gene	antisense_RNA	-3.71516	3.14779e-75	ENSMUSG00000084890
Ankrd63	ankyrin repeat domain 63	protein_coding	-3.69696	2.47375e-52	ENSMUSG00000078137
Hpca	hippocalcin	protein_coding	-3.69521	1.84188e-142	ENSMUSG00000028785
Nptx1	neuronal pentraxin 1	protein_coding	-3.65942	2.62651e-178	ENSMUSG00000025582
Tnfrsf25	tumor necrosis factor receptor superfamily, member 25	protein_coding	-3.65639	2.55129e-75	ENSMUSG00000024793
Mdga1	MAM domain containing glycosylphosphatidylinositol anchor 1	protein_coding	-3.62265	2.06409e-115	ENSMUSG00000043557
Slc17a7	solute carrier family 17 (sodium-dependent inorganic phosphate cotransporter), member 7	protein_coding	-3.60043	2.56563e-115	ENSMUSG00000070570
Rasl10a	RAS-like, family 10, member A	protein_coding	-3.58358	4.82435e-22	ENSMUSG00000034209
Rin1	Ras and Rab interactor 1	protein_coding	-3.58071	5.51482e-119	ENSMUSG00000024883
Otof	otoferlin	protein_coding	-3.53612	1.65718e-30	ENSMUSG00000062372
Rasd1	RAS, dexamethasone-induced 1	protein_coding	-3.51752	3.49044e-122	ENSMUSG00000049892
6330420H09Rik	RIKEN cDNA 6330420H09 gene	lincRNA	-3.51553	9.85567e-24	ENSMUSG00000109898
Smoc2	SPARC related modular calcium binding 2	protein_coding	-3.50771	5.48325e-75	ENSMUSG00000023886
Ntf3	neurotrophin 3	protein_coding	-3.50523	4.45844e-34	ENSMUSG00000049107
Gm34583	predicted gene, 34583	transcribed_processed_pseudogene	-3.45747	1.43309e-30	ENSMUSG00000107272
Dusp4	dual specificity phosphatase 4	protein_coding	-3.42916	5.20226e-33	ENSMUSG00000031530
Rtn4rl2	reticulon 4 receptor-like 2	protein_coding	-3.42465	8.05061e-72	ENSMUSG00000050896
Foxo6	forkhead box O6	protein_coding	-3.39046	3.02364e-62	ENSMUSG00000052135
Fam212b	family with sequence similarity 212, member B	protein_coding	-3.37527	2.47491e-150	ENSMUSG00000048458
Thsd4	thrombospondin, type I, domain containing 4	protein_coding	-3.35863	1.76606e-101	ENSMUSG00000032289
Robo3	roundabout guidance receptor 3	protein_coding	-3.33922	1.6002e-89	ENSMUSG00000032128
Wnt9a	wingless-type MMTV integration site family, member 9A	protein_coding	-3.33262	2.19784e-49	ENSMUSG00000000126
Ccdc129	coiled-coil domain containing 129	protein_coding	-3.32295	1.92129e-12	ENSMUSG00000037973
Myo5b	myosin VB	protein_coding	-3.3207	1.03612e-152	ENSMUSG00000025885
Stum	mechanosensory transduction mediator	protein_coding	-3.31993	1.13147e-166	ENSMUSG00000053963
Gm39822	predicted gene, 39822	lincRNA	-3.28727	1.32154e-14	ENSMUSG00000110618
Fyb2	FYN binding protein 2	protein_coding	-3.25566	1.03937e-19	ENSMUSG00000078612
Serpinb8	serine (or cysteine) peptidase inhibitor, clade B, member 8	protein_coding	-3.24319	9.85997e-15	ENSMUSG00000026315
Kalrn	kalirin, RhoGEF kinase	protein_coding	-3.18178	7.10936e-110	ENSMUSG00000061751
Tmem215	transmembrane protein 215	protein_coding	-3.17573	1.82849e-35	ENSMUSG00000046593
Krt9	keratin 9	protein_coding	-3.17489	3.72852e-50	ENSMUSG00000051617
Adamtsl2	ADAMTS-like 2	protein_coding	-3.15142	3.62944e-38	ENSMUSG00000036040
Slc30a3	solute carrier family 30 (zinc transporter), member 3	protein_coding	-3.09278	1.45722e-136	ENSMUSG00000029151
Bdnf	brain derived neurotrophic factor	protein_coding	-3.08843	3.34411e-86	ENSMUSG00000048482
Gm35037	predicted gene, 35037	lincRNA	-3.05966	4.05459e-08	ENSMUSG00000107985
Gm42741	predicted gene 42741	TEC	-3.03962	1.19021e-35	ENSMUSG00000106905
Klf10	Kruppel-like factor 10	protein_coding	-3.03384	1.39862e-40	ENSMUSG00000037465
Prokr2	prokineticin receptor 2	protein_coding	-3.03316	3.06519e-15	ENSMUSG00000050558
Lhfpl1	lipoma HMGIC fusion partner-like 1	protein_coding	-3.01605	1.79104e-08	ENSMUSG00000041700
Egr3	early growth response 3	protein_coding	-3.01594	4.71163e-27	ENSMUSG00000033730
Tmprss6	transmembrane serine protease 6	protein_coding	-3.0153	5.86036e-09	ENSMUSG00000016942
Arc	activity regulated cytoskeletal-associated protein	protein_coding	-3.00317	3.87414e-59	ENSMUSG00000022602
Rnf112	ring finger protein 112	protein_coding	-2.98524	1.85436e-121	ENSMUSG00000010086
Slit1	slit homolog 1 (Drosophila)	protein_coding	-2.98479	3.17401e-112	ENSMUSG00000025020
Itpka	inositol 1,4,5-trisphosphate 3-kinase A	protein_coding	-2.9784	5.11993e-129	ENSMUSG00000027296
Rprml	reprimo-like	protein_coding	-2.97477	2.24593e-73	ENSMUSG00000046215
Car7	carbonic anhydrase 7	protein_coding	-2.96858	5.48325e-75	ENSMUSG00000031883
Sstr4	somatostatin receptor 4	protein_coding	-2.96103	4.46393e-14	ENSMUSG00000037014
Scgn	secretagogin, EF-hand calcium binding protein	protein_coding	-2.94637	2.89947e-12	ENSMUSG00000021337
Pla2g2f	phospholipase A2, group IIF	protein_coding	-2.93936	6.05216e-12	ENSMUSG00000028749
Fcgbp	Fc fragment of IgG binding protein	protein_coding	-2.9298	7.57041e-10	ENSMUSG00000047730
Chst9	carbohydrate (N-acetylgalactosamine 4-0) sulfotransferase 9	protein_coding	-2.89723	3.74122e-16	ENSMUSG00000047161
Gm42865	predicted gene 42865	lincRNA	-2.89612	1.8728e-07	ENSMUSG00000104807
Hrk	harakiri, BCL2 interacting protein (contains only BH3 domain)	protein_coding	-2.8948	3.71184e-55	ENSMUSG00000046607
Wipf3	WAS/WASL interacting protein family, member 3	protein_coding	-2.88233	9.07256e-126	ENSMUSG00000086040
Islr2	immunoglobulin superfamily containing leucine-rich repeat 2	protein_coding	-2.88135	1.02274e-94	ENSMUSG00000051243
E030013I19Rik	RIKEN cDNA E030013I19 gene	antisense_RNA	-2.87551	2.39137e-17	ENSMUSG00000086843
Gm42894	predicted gene 42894	TEC	-2.84853	6.31312e-10	ENSMUSG00000106694
Kcnv1	potassium channel, subfamily V, member 1	protein_coding	-2.82224	1.07649e-67	ENSMUSG00000022342
Nwd2	NACHT and WD repeat domain containing 2	protein_coding	-2.82098	4.07857e-32	ENSMUSG00000090061
Fam131a	family with sequence similarity 131, member A	protein_coding	-2.8205	2.40267e-130	ENSMUSG00000050821
Kcnj4	potassium inwardly-rectifying channel, subfamily J, member 4	protein_coding	-2.81663	1.26378e-98	ENSMUSG00000044216
Tnfrsf8	tumor necrosis factor receptor superfamily, member 8	protein_coding	-2.81636	8.32207e-09	ENSMUSG00000028602
Kctd4	potassium channel tetramerisation domain containing 4	protein_coding	-2.80429	5.57948e-55	ENSMUSG00000046523
Klhl34	kelch-like 34	protein_coding	-2.79913	7.01062e-26	ENSMUSG00000047485
Trpa1	transient receptor potential cation channel, subfamily A, member 1	protein_coding	-2.79901	1.48007e-06	ENSMUSG00000032769
Arsj	arylsulfatase J	protein_coding	-2.79187	3.31196e-12	ENSMUSG00000046561
Gm45187	predicted gene 45187	antisense_RNA	-2.74972	1.33182e-07	ENSMUSG00000109130
Lnp1	leukemia NUP98 fusion partner 1	protein_coding	-2.74542	8.45338e-08	ENSMUSG00000109588
Avpr1b	arginine vasopressin receptor 1B	protein_coding	-2.73466	2.88879e-06	ENSMUSG00000026432
Fibcd1	fibrinogen C domain containing 1	protein_coding	-2.73111	8.60235e-07	ENSMUSG00000026841
Adcy1	adenylate cyclase 1	protein_coding	-2.72489	4.19578e-92	ENSMUSG00000020431
Grm2	glutamate receptor, metabotropic 2	protein_coding	-2.72354	1.07876e-74	ENSMUSG00000023192
Fam84a	family with sequence similarity 84, member A	protein_coding	-2.72334	9.72361e-59	ENSMUSG00000020607
Il20rb	interleukin 20 receptor beta	protein_coding	-2.71707	5.81981e-19	ENSMUSG00000044244
9330121K16Rik	RIKEN cDNA 9330121K16 gene	TEC	-2.71406	3.59284e-32	ENSMUSG00000110249
Camk2a	calcium/calmodulin-dependent protein kinase II alpha	protein_coding	-2.71294	1.97315e-126	ENSMUSG00000024617
C1ql3	C1q-like 3	protein_coding	-2.6976	2.75053e-30	ENSMUSG00000049630
Adra1d	adrenergic receptor, alpha 1d	protein_coding	-2.68967	9.70327e-67	ENSMUSG00000027335
C4bp	complement component 4 binding protein	protein_coding	-2.68544	2.427e-06	ENSMUSG00000026405
Crym	crystallin, mu	protein_coding	-2.68263	3.6144e-79	ENSMUSG00000030905
Tesc	tescalcin	protein_coding	-2.68006	6.64346e-46	ENSMUSG00000029359
Gm43686	predicted gene 43686	TEC	-2.66389	3.52809e-08	ENSMUSG00000104974
Htr1a	5-hydroxytryptamine (serotonin) receptor 1A	protein_coding	-2.63703	4.56624e-34	ENSMUSG00000021721
Gm11728	predicted gene 11728	lincRNA	-2.63654	7.7364e-06	ENSMUSG00000086902
Gm43674	predicted gene 43674	lincRNA	-2.63472	1.72584e-07	ENSMUSG00000106321
Gpd1	glycerol-3-phosphate dehydrogenase 1 (soluble)	protein_coding	-2.63113	1.61534e-78	ENSMUSG00000023019
Rasgrp1	RAS guanyl releasing protein 1	protein_coding	-2.62822	6.30925e-99	ENSMUSG00000027347
Cntnap5c	contactin associated protein-like 5C	protein_coding	-2.62235	1.52783e-08	ENSMUSG00000038048
Dbh	dopamine beta hydroxylase	protein_coding	-2.6214	1.85767e-06	ENSMUSG00000000889
2010300C02Rik	RIKEN cDNA 2010300C02 gene	protein_coding	-2.619	1.7984e-110	ENSMUSG00000026090
Sowaha	sosondowah ankyrin repeat domain family member A	protein_coding	-2.61695	3.46527e-118	ENSMUSG00000044352
Tdo2	tryptophan 2,3-dioxygenase	protein_coding	-2.61372	3.70874e-28	ENSMUSG00000028011
Mc4r	melanocortin 4 receptor	protein_coding	-2.61261	2.79155e-13	ENSMUSG00000047259
Kcnh3	potassium voltage-gated channel, subfamily H (eag-related), member 3	protein_coding	-2.60957	2.05103e-65	ENSMUSG00000037579
Tmem200a	transmembrane protein 200A	protein_coding	-2.6073	1.8235e-39	ENSMUSG00000049420
Nrn1	neuritin 1	protein_coding	-2.60638	5.89988e-121	ENSMUSG00000039114
Enc1	ectodermal-neural cortex 1	protein_coding	-2.59932	1.99408e-100	ENSMUSG00000041773
Cck	cholecystokinin	protein_coding	-2.59687	2.70664e-72	ENSMUSG00000032532
Ptk2b	PTK2 protein tyrosine kinase 2 beta	protein_coding	-2.59351	6.01086e-137	ENSMUSG00000059456
Wnt4	wingless-type MMTV integration site family, member 4	protein_coding	-2.58972	3.17169e-26	ENSMUSG00000036856
Camkv	CaM kinase-like vesicle-associated	protein_coding	-2.58804	3.68861e-108	ENSMUSG00000032936
Krt5	keratin 5	protein_coding	-2.58674	3.43811e-07	ENSMUSG00000061527
Nrgn	neurogranin	protein_coding	-2.58464	2.01936e-108	ENSMUSG00000053310
Htr4	5 hydroxytryptamine (serotonin) receptor 4	protein_coding	-2.58442	4.34139e-26	ENSMUSG00000026322
Cbfa2t3	core-binding factor, runt domain, alpha subunit 2, translocated to, 3 (human)	protein_coding	-2.58435	6.86152e-43	ENSMUSG00000006362
Slc9a4	solute carrier family 9 (sodium/hydrogen exchanger), member 4	protein_coding	-2.5797	4.09326e-42	ENSMUSG00000026065
Col22a1	collagen, type XXII, alpha 1	protein_coding	-2.57419	8.98514e-19	ENSMUSG00000079022
Gm9954	predicted gene 9954	TEC	-2.55777	1.22035e-14	ENSMUSG00000104868
Cnksr2	connector enhancer of kinase suppressor of Ras 2	protein_coding	-2.55621	8.2908e-59	ENSMUSG00000025658
Kcnq5	potassium voltage-gated channel, subfamily Q, member 5	protein_coding	-2.54801	7.90597e-75	ENSMUSG00000028033
Ryr1	ryanodine receptor 1, skeletal muscle	protein_coding	-2.53897	4.68634e-40	ENSMUSG00000030592
Mical2	microtubule associated monooxygenase, calponin and LIM domain containing 2	protein_coding	-2.53396	7.15332e-99	ENSMUSG00000038244
Rem2	rad and gem related GTP binding protein 2	protein_coding	-2.52132	4.76492e-28	ENSMUSG00000022176
Gabra5	gamma-aminobutyric acid (GABA) A receptor, subunit alpha 5	protein_coding	-2.51863	1.47274e-92	ENSMUSG00000055078
Gm2115	predicted gene 2115	protein_coding	-2.51607	2.3414e-86	ENSMUSG00000097789
Npy1r	neuropeptide Y receptor Y1	protein_coding	-2.51072	3.0029e-46	ENSMUSG00000036437
Camk1g	calcium/calmodulin-dependent protein kinase I gamma	protein_coding	-2.48899	6.71896e-61	ENSMUSG00000016179
Rasal1	RAS protein activator like 1 (GAP1 like)	protein_coding	-2.48143	2.72617e-61	ENSMUSG00000029602
Lrrtm1	leucine rich repeat transmembrane neuronal 1	protein_coding	-2.47487	2.54551e-104	ENSMUSG00000060780
Pcdhgc5	protocadherin gamma subfamily C, 5	protein_coding	-2.47391	9.78551e-10	ENSMUSG00000102543
Il16	interleukin 16	protein_coding	-2.46191	1.37943e-60	ENSMUSG00000001741
Icam5	intercellular adhesion molecule 5, telencephalin	protein_coding	-2.45984	5.14581e-88	ENSMUSG00000032174
Cpne6	copine VI	protein_coding	-2.45739	1.84188e-142	ENSMUSG00000022212
3300002P13Rik	RIKEN cDNA 3300002P13 gene	lincRNA	-2.45664	5.04466e-99	ENSMUSG00000107585
Chrm1	cholinergic receptor, muscarinic 1, CNS	protein_coding	-2.4558	5.189e-95	ENSMUSG00000032773
Zbtb18	zinc finger and BTB domain containing 18	protein_coding	-2.45548	3.62729e-45	ENSMUSG00000063659
Hcrtr1	hypocretin (orexin) receptor 1	protein_coding	-2.45166	1.0834e-09	ENSMUSG00000028778
Dgat2l6	diacylglycerol O-acyltransferase 2-like 6	protein_coding	-2.44787	3.90517e-06	ENSMUSG00000067597
Cpne4	copine IV	protein_coding	-2.44527	6.7699e-61	ENSMUSG00000032564
Ror1	receptor tyrosine kinase-like orphan receptor 1	protein_coding	-2.44486	4.74506e-10	ENSMUSG00000035305
Pcdh20	protocadherin 20	protein_coding	-2.44454	2.61749e-65	ENSMUSG00000050505
Grem1	gremlin 1, DAN family BMP antagonist	protein_coding	-2.44365	2.6994e-15	ENSMUSG00000074934
Slc26a10	solute carrier family 26, member 10	protein_coding	-2.44211	2.055e-47	ENSMUSG00000040441
Vwa3b	von Willebrand factor A domain containing 3B	protein_coding	-2.4415	2.10793e-29	ENSMUSG00000050122
Npas4	neuronal PAS domain protein 4	protein_coding	-2.44068	3.3781e-22	ENSMUSG00000045903
Cpne7	copine VII	protein_coding	-2.43541	2.86416e-39	ENSMUSG00000034796
Gmnc	geminin coiled-coil domain containing	protein_coding	-2.42282	1.41003e-08	ENSMUSG00000068428
Iqgap2	IQ motif containing GTPase activating protein 2	protein_coding	-2.42042	3.82194e-55	ENSMUSG00000021676
Mylk3	myosin light chain kinase 3	protein_coding	-2.4157	2.11717e-08	ENSMUSG00000031698
Lefty1	left right determination factor 1	protein_coding	-2.41468	6.42993e-30	ENSMUSG00000038793
Rasl11a	RAS-like, family 11, member A	protein_coding	-2.41432	1.43297e-20	ENSMUSG00000029641
Agap2	ArfGAP with GTPase domain, ankyrin repeat and PH domain 2	protein_coding	-2.41389	1.5692e-71	ENSMUSG00000025422
Kcnip2	Kv channel-interacting protein 2	protein_coding	-2.40577	6.83875e-105	ENSMUSG00000025221
Orai2	ORAI calcium release-activated calcium modulator 2	protein_coding	-2.39413	6.03556e-90	ENSMUSG00000039747
Gm16758	predicted gene, 16758	processed_transcript	-2.38553	3.84005e-08	ENSMUSG00000086534
Slco2a1	solute carrier organic anion transporter family, member 2a1	protein_coding	-2.38378	1.41421e-23	ENSMUSG00000032548
Rtn4r	reticulon 4 receptor	protein_coding	-2.37975	2.00007e-81	ENSMUSG00000043811
Gm29771	predicted gene, 29771	lincRNA	-2.36676	6.08386e-05	ENSMUSG00000103334
Grin2a	glutamate receptor, ionotropic, NMDA2A (epsilon 1)	protein_coding	-2.36672	2.05139e-73	ENSMUSG00000059003
Psrc1	proline/serine-rich coiled-coil 1	protein_coding	-2.36576	4.28062e-30	ENSMUSG00000068744
3110035E14Rik	RIKEN cDNA 3110035E14 gene	protein_coding	-2.36096	9.55437e-63	ENSMUSG00000067879
Pter	phosphotriesterase related	protein_coding	-2.33583	4.96528e-36	ENSMUSG00000026730
Ano3	anoctamin 3	protein_coding	-2.32633	4.34854e-39	ENSMUSG00000074968
Iyd	iodotyrosine deiodinase	protein_coding	-2.32241	6.36851e-12	ENSMUSG00000019762
Lsm11	U7 snRNP-specific Sm-like protein LSM11	protein_coding	-2.31959	4.74491e-56	ENSMUSG00000044847
4930556I23Rik	RIKEN cDNA 4930556I23 gene	antisense_RNA	-2.31812	2.46119e-09	ENSMUSG00000089767
Itga8	integrin alpha 8	protein_coding	-2.31367	3.19674e-38	ENSMUSG00000026768
Matn2	matrilin 2	protein_coding	-2.30575	5.18835e-57	ENSMUSG00000022324
Trhde	TRH-degrading enzyme	protein_coding	-2.30415	1.02246e-32	ENSMUSG00000050663
Ccbe1	collagen and calcium binding EGF domains 1	protein_coding	-2.30166	5.62292e-35	ENSMUSG00000046318
Nov	nephroblastoma overexpressed gene	protein_coding	-2.30007	3.03305e-12	ENSMUSG00000037362
Prmt8	protein arginine N-methyltransferase 8	protein_coding	-2.29473	5.28522e-88	ENSMUSG00000030350
Nptxr	neuronal pentraxin receptor	protein_coding	-2.29439	2.0062e-88	ENSMUSG00000022421
Gfra2	glial cell line derived neurotrophic factor family receptor alpha 2	protein_coding	-2.28895	2.31805e-46	ENSMUSG00000022103
Trabd2b	TraB domain containing 2B	protein_coding	-2.28733	7.19779e-09	ENSMUSG00000070867
4921513H07Rik	RIKEN cDNA 4921513H07 gene	TEC	-2.28402	3.66014e-09	ENSMUSG00000107042
Ntsr1	neurotensin receptor 1	protein_coding	-2.28399	2.79352e-12	ENSMUSG00000027568
2310002F09Rik	RIKEN cDNA 2310002F09 gene	processed_transcript	-2.28387	1.39737e-13	ENSMUSG00000097178
Prdm8	PR domain containing 8	protein_coding	-2.27624	1.75091e-46	ENSMUSG00000035456
Fam163b	family with sequence similarity 163, member B	protein_coding	-2.27026	6.14514e-82	ENSMUSG00000009216
Krt20	keratin 20	protein_coding	-2.26857	9.23061e-07	ENSMUSG00000035775
Psd	pleckstrin and Sec7 domain containing	protein_coding	-2.26798	2.16475e-101	ENSMUSG00000037126
Plch2	phospholipase C, eta 2	protein_coding	-2.26762	9.38317e-96	ENSMUSG00000029055
Olfm1	olfactomedin 1	protein_coding	-2.26478	2.29418e-98	ENSMUSG00000026833
1700016P03Rik	RIKEN cDNA 1700016P03 gene	processed_transcript	-2.26441	4.59478e-05	ENSMUSG00000085609
Gm43327	predicted gene 43327	TEC	-2.26207	0.000145664	ENSMUSG00000105695
Neurod2	neurogenic differentiation 2	protein_coding	-2.26121	3.72304e-85	ENSMUSG00000038255
Syt17	synaptotagmin XVII	protein_coding	-2.2588	2.83023e-73	ENSMUSG00000058420
Sv2b	synaptic vesicle glycoprotein 2 b	protein_coding	-2.25423	1.14045e-58	ENSMUSG00000053025
Gm14317	predicted gene 14317	lincRNA	-2.2487	0.000186043	ENSMUSG00000086179
Fat4	FAT atypical cadherin 4	protein_coding	-2.24833	4.41947e-29	ENSMUSG00000046743
Stc1	stanniocalcin 1	protein_coding	-2.24539	7.82749e-08	ENSMUSG00000014813
Cabp7	calcium binding protein 7	protein_coding	-2.24534	1.09609e-85	ENSMUSG00000009075
Traip	TRAF-interacting protein	protein_coding	-2.24244	7.22407e-59	ENSMUSG00000032586
Fam160a1	family with sequence similarity 160, member A1	protein_coding	-2.24161	6.53589e-23	ENSMUSG00000051000
Nos1ap	nitric oxide synthase 1 (neuronal) adaptor protein	protein_coding	-2.24075	3.43602e-26	ENSMUSG00000038473
Homer3	homer scaffolding protein 3	protein_coding	-2.23948	1.85705e-47	ENSMUSG00000003573
Dsp	desmoplakin	protein_coding	-2.23793	2.27307e-35	ENSMUSG00000054889
Plekhg5	pleckstrin homology domain containing, family G (with RhoGef domain) member 5	protein_coding	-2.23549	1.7297e-79	ENSMUSG00000039713
Adcyap1	adenylate cyclase activating polypeptide 1	protein_coding	-2.23525	2.53226e-09	ENSMUSG00000024256
Fgf16	fibroblast growth factor 16	protein_coding	-2.23513	4.06775e-06	ENSMUSG00000031230
Zbtb16	zinc finger and BTB domain containing 16	protein_coding	-2.22434	2.05021e-18	ENSMUSG00000066687
Neurl1b	neuralized E3 ubiquitin protein ligase 1B	protein_coding	-2.21393	3.84036e-53	ENSMUSG00000034413
Btbd3	BTB (POZ) domain containing 3	protein_coding	-2.21297	4.25029e-53	ENSMUSG00000062098
Phyhip	phytanoyl-CoA hydroxylase interacting protein	protein_coding	-2.20926	8.32099e-111	ENSMUSG00000003469
Gsg1l	GSG1-like	protein_coding	-2.20654	7.70175e-42	ENSMUSG00000046182
Ajap1	adherens junction associated protein 1	protein_coding	-2.20149	8.03109e-56	ENSMUSG00000039546
Igbp1b	immunoglobulin (CD79A) binding protein 1b	protein_coding	-2.20007	5.13373e-05	ENSMUSG00000046717
Stac	src homology three (SH3) and cysteine rich domain	protein_coding	-2.19975	1.03184e-10	ENSMUSG00000032502
Erc2	ELKS/RAB6-interacting/CAST family member 2	protein_coding	-2.19437	8.9807e-65	ENSMUSG00000040640
Gse1	genetic suppressor element 1, coiled-coil protein	protein_coding	-2.1882	6.48118e-07	ENSMUSG00000031822
Gpr12	G-protein coupled receptor 12	protein_coding	-2.18717	4.42233e-36	ENSMUSG00000041468
Chrd	chordin	protein_coding	-2.1857	8.72049e-51	ENSMUSG00000006958
Fhl2	four and a half LIM domains 2	protein_coding	-2.18245	3.18953e-41	ENSMUSG00000008136
Mycl	v-myc avian myelocytomatosis viral oncogene lung carcinoma derived	protein_coding	-2.17829	2.38028e-41	ENSMUSG00000028654
Dgkb	diacylglycerol kinase, beta	protein_coding	-2.17362	1.99709e-32	ENSMUSG00000036095
Prkcg	protein kinase C, gamma	protein_coding	-2.16961	1.94085e-80	ENSMUSG00000078816
Stxbp6	syntaxin binding protein 6 (amisyn)	protein_coding	-2.1686	8.89828e-33	ENSMUSG00000046314
Stra6	stimulated by retinoic acid gene 6	protein_coding	-2.16577	1.72505e-18	ENSMUSG00000032327
Chrna7	cholinergic receptor, nicotinic, alpha polypeptide 7	protein_coding	-2.16368	2.7139e-10	ENSMUSG00000030525
Egr1	early growth response 1	protein_coding	-2.16366	2.08037e-66	ENSMUSG00000038418
Klk10	kallikrein related-peptidase 10	protein_coding	-2.15707	5.59686e-05	ENSMUSG00000030693
Pdyn	prodynorphin	protein_coding	-2.15552	6.19693e-27	ENSMUSG00000027400
Jph4	junctophilin 4	protein_coding	-2.14956	9.32068e-97	ENSMUSG00000022208
Gabrb2	gamma-aminobutyric acid (GABA) A receptor, subunit beta 2	protein_coding	-2.14847	4.0122e-11	ENSMUSG00000007653
Dusp6	dual specificity phosphatase 6	protein_coding	-2.1462	1.10337e-25	ENSMUSG00000019960
A330070K13Rik	RIKEN cDNA A330070K13 gene	protein_coding	-2.14424	1.28751e-05	ENSMUSG00000052014
Gm37940	predicted gene, 37940	TEC	-2.14365	3.31407e-07	ENSMUSG00000103899
Kit	KIT proto-oncogene receptor tyrosine kinase	protein_coding	-2.12894	9.09549e-46	ENSMUSG00000005672
B930018H19Rik	RIKEN cDNA B930018H19 gene	lincRNA	-2.12732	0.000260552	ENSMUSG00000109819
Grp	gastrin releasing peptide	protein_coding	-2.12702	4.99771e-20	ENSMUSG00000024517
2900026A02Rik	RIKEN cDNA 2900026A02 gene	protein_coding	-2.12606	9.75267e-46	ENSMUSG00000051339
Krt12	keratin 12	protein_coding	-2.12078	1.30425e-09	ENSMUSG00000020912
Rasgef1a	RasGEF domain family, member 1A	protein_coding	-2.12075	2.08102e-95	ENSMUSG00000030134
Rgs4	regulator of G-protein signaling 4	protein_coding	-2.11993	1.31379e-54	ENSMUSG00000038530
Camk1d	calcium/calmodulin-dependent protein kinase ID	protein_coding	-2.11685	9.5627e-47	ENSMUSG00000039145
Fmnl1	formin-like 1	protein_coding	-2.11508	6.26258e-56	ENSMUSG00000055805
Igsf21	immunoglobulin superfamily, member 21	protein_coding	-2.115	6.97665e-34	ENSMUSG00000040972
Adcy9	adenylate cyclase 9	protein_coding	-2.11195	7.24995e-07	ENSMUSG00000005580
Rapgef5	Rap guanine nucleotide exchange factor (GEF) 5	protein_coding	-2.10902	2.45598e-16	ENSMUSG00000041992
AI115009	expressed sequence AI115009	antisense_RNA	-2.10351	7.75331e-12	ENSMUSG00000097745
Kcnk9	potassium channel, subfamily K, member 9	protein_coding	-2.09573	0.000267741	ENSMUSG00000036760
Klk7	kallikrein related-peptidase 7 (chymotryptic, stratum corneum)	protein_coding	-2.09541	0.000391962	ENSMUSG00000030713
M5C1000I18Rik	RIKEN cDNA M5C1000I18 gene	lincRNA	-2.09412	2.363e-15	ENSMUSG00000055125
Cyp26b1	cytochrome P450, family 26, subfamily b, polypeptide 1	protein_coding	-2.09371	8.18454e-13	ENSMUSG00000063415
Grasp	GRP1 (general receptor for phosphoinositides 1)-associated scaffold protein	protein_coding	-2.09101	1.68095e-57	ENSMUSG00000000531
Dagla	diacylglycerol lipase, alpha	protein_coding	-2.08916	2.50876e-52	ENSMUSG00000035735
Elfn2	leucine rich repeat and fibronectin type III, extracellular 2	protein_coding	-2.0865	1.17992e-20	ENSMUSG00000043460
Kcnf1	potassium voltage-gated channel, subfamily F, member 1	protein_coding	-2.07861	1.48664e-31	ENSMUSG00000051726
Cckbr	cholecystokinin B receptor	protein_coding	-2.07824	1.9024e-20	ENSMUSG00000030898
Ankrd33b	ankyrin repeat domain 33B	protein_coding	-2.07655	7.80759e-35	ENSMUSG00000022237
Dgkz	diacylglycerol kinase zeta	protein_coding	-2.07631	6.12357e-84	ENSMUSG00000040479
Sema5a	sema domain, seven thrombospondin repeats (type 1 and type 1-like), transmembrane domain (TM) and short cytoplasmic domain, (semaphorin) 5A	protein_coding	-2.07472	5.79485e-45	ENSMUSG00000022231
Cpne5	copine V	protein_coding	-2.07248	1.91625e-39	ENSMUSG00000024008
Ntng2	netrin G2	protein_coding	-2.07118	7.69729e-31	ENSMUSG00000035513
Cacna1g	calcium channel, voltage-dependent, T type, alpha 1G subunit	protein_coding	-2.06599	2.71515e-41	ENSMUSG00000020866
D330025C20Rik	RIKEN cDNA D330025C20 gene	TEC	-2.06391	2.80938e-05	ENSMUSG00000102260
Gas7	growth arrest specific 7	protein_coding	-2.06286	1.07649e-67	ENSMUSG00000033066
Gpr63	G protein-coupled receptor 63	protein_coding	-2.06217	4.72303e-05	ENSMUSG00000040372
Kcns2	K+ voltage-gated channel, subfamily S, 2	protein_coding	-2.06058	1.80713e-21	ENSMUSG00000050963
Gpr88	G-protein coupled receptor 88	protein_coding	-2.05658	6.94928e-05	ENSMUSG00000068696
Gm16267	predicted gene 16267	lincRNA	-2.05455	0.000260005	ENSMUSG00000084979
Synpo	synaptopodin	protein_coding	-2.0522	5.81144e-63	ENSMUSG00000043079
Hpcal4	hippocalcin-like 4	protein_coding	-2.04828	5.48391e-69	ENSMUSG00000046093
Fst	follistatin	protein_coding	-2.04766	9.41794e-05	ENSMUSG00000021765
Sstr1	somatostatin receptor 1	protein_coding	-2.04716	6.16419e-07	ENSMUSG00000035431
Gm44257	predicted gene, 44257	lincRNA	-2.04442	1.75361e-07	ENSMUSG00000107815
Spag17os	sperm associated antigen 17, opposite strand	antisense_RNA	-2.04258	0.000804475	ENSMUSG00000085244
Syngap1	synaptic Ras GTPase activating protein 1 homolog (rat)	protein_coding	-2.03994	9.10218e-45	ENSMUSG00000067629
Tbata	thymus, brain and testes associated	protein_coding	-2.0398	4.79383e-22	ENSMUSG00000020096
Chst1	carbohydrate (keratan sulfate Gal-6) sulfotransferase 1	protein_coding	-2.03889	1.25901e-74	ENSMUSG00000027221
Gpr26	G protein-coupled receptor 26	protein_coding	-2.03857	1.76827e-47	ENSMUSG00000040125
Adamts14	a disintegrin-like and metallopeptidase (reprolysin type) with thrombospondin type 1 motif, 14	protein_coding	-2.03843	2.76262e-08	ENSMUSG00000059901
Camkk1	calcium/calmodulin-dependent protein kinase kinase 1, alpha	protein_coding	-2.03527	9.52629e-94	ENSMUSG00000020785
Dock4	dedicator of cytokinesis 4	protein_coding	-2.03215	1.11978e-33	ENSMUSG00000035954
Bhlhe22	basic helix-loop-helix family, member e22	protein_coding	-2.03138	5.97481e-61	ENSMUSG00000025128
Klhl3	kelch-like 3	protein_coding	-2.03003	6.32958e-12	ENSMUSG00000014164
Nr4a1	nuclear receptor subfamily 4, group A, member 1	protein_coding	-2.0272	2.79986e-40	ENSMUSG00000023034
B230334C09Rik	RIKEN cDNA B230334C09 gene	antisense_RNA	-2.02699	4.6366e-22	ENSMUSG00000104597
Krt2	keratin 2	protein_coding	-2.02332	3.70013e-13	ENSMUSG00000064201
Zfp804a	zinc finger protein 804A	protein_coding	-2.02168	8.98621e-28	ENSMUSG00000070866
Htr1b	5-hydroxytryptamine (serotonin) receptor 1B	protein_coding	-2.01891	3.2559e-10	ENSMUSG00000049511
Mast3	microtubule associated serine/threonine kinase 3	protein_coding	-2.01783	8.55458e-75	ENSMUSG00000031833
Wscd2	WSC domain containing 2	protein_coding	-2.01617	2.74616e-55	ENSMUSG00000063430
Kcnq3	potassium voltage-gated channel, subfamily Q, member 3	protein_coding	-2.01326	4.11317e-49	ENSMUSG00000056258
Ctxn1	cortexin 1	protein_coding	-2.01167	2.1171e-71	ENSMUSG00000048644
Kl	klotho	protein_coding	-2.01121	9.10921e-30	ENSMUSG00000058488
Chn1	chimerin 1	protein_coding	-2.00683	8.41964e-76	ENSMUSG00000056486
Atp2c2	ATPase, Ca++ transporting, type 2C, member 2	protein_coding	-2.00276	8.95024e-07	ENSMUSG00000034112
Gal3st3	galactose-3-O-sulfotransferase 3	protein_coding	-2.00032	2.97845e-48	ENSMUSG00000047658
Camk4	calcium/calmodulin-dependent protein kinase IV	protein_coding	-1.99972	1.67725e-49	ENSMUSG00000038128
Itga11	integrin alpha 11	protein_coding	-1.99949	5.12145e-10	ENSMUSG00000032243
Scn3b	sodium channel, voltage-gated, type III, beta	protein_coding	-1.99741	1.12413e-62	ENSMUSG00000049281
Crabp1	cellular retinoic acid binding protein I	protein_coding	-1.99709	0.000335245	ENSMUSG00000032291
Lingo3	leucine rich repeat and Ig domain containing 3	protein_coding	-1.99666	4.68634e-40	ENSMUSG00000051067
Pcp4	Purkinje cell protein 4	protein_coding	-1.98773	3.44249e-34	ENSMUSG00000090223
4933406B17Rik	RIKEN cDNA 4933406B17 gene	lincRNA	-1.9865	0.00115723	ENSMUSG00000110427
Tgfb2	transforming growth factor, beta 2	protein_coding	-1.98602	2.05999e-40	ENSMUSG00000039239
Trpc6	transient receptor potential cation channel, subfamily C, member 6	protein_coding	-1.98388	5.06801e-22	ENSMUSG00000031997
Ano2	anoctamin 2	protein_coding	-1.98286	1.40734e-06	ENSMUSG00000038115
Hs3st4	heparan sulfate (glucosamine) 3-O-sulfotransferase 4	protein_coding	-1.97979	2.43374e-58	ENSMUSG00000078591
Pitpnm2	phosphatidylinositol transfer protein, membrane-associated 2	protein_coding	-1.97645	1.75109e-53	ENSMUSG00000029406
Otogl	otogelin-like	protein_coding	-1.97534	0.0011941	ENSMUSG00000091455
Smad3	SMAD family member 3	protein_coding	-1.97523	1.38041e-40	ENSMUSG00000032402
Fgf13	fibroblast growth factor 13	protein_coding	-1.97476	2.20369e-40	ENSMUSG00000031137
Plk2	polo like kinase 2	protein_coding	-1.97401	1.13715e-64	ENSMUSG00000021701
Tspan18	tetraspanin 18	protein_coding	-1.97349	6.54999e-47	ENSMUSG00000027217
Serinc2	serine incorporator 2	protein_coding	-1.97337	7.83243e-17	ENSMUSG00000023232
A630023P12Rik	RIKEN cDNA A630023P12 gene	lincRNA	-1.96995	5.47879e-05	ENSMUSG00000048215
Arr3	arrestin 3, retinal	protein_coding	-1.96853	0.000116294	ENSMUSG00000060890
Camk2n1	calcium/calmodulin-dependent protein kinase II inhibitor 1	protein_coding	-1.96787	7.91077e-47	ENSMUSG00000046447
Hectd2	HECT domain E3 ubiquitin protein ligase 2	protein_coding	-1.96741	3.56399e-09	ENSMUSG00000041180
Nos1	nitric oxide synthase 1, neuronal	protein_coding	-1.96355	9.70558e-35	ENSMUSG00000029361
Gm11637	predicted gene 11637	processed_pseudogene	-1.96342	0.000419638	ENSMUSG00000084375
Kcng1	potassium voltage-gated channel, subfamily G, member 1	protein_coding	-1.95941	5.91295e-07	ENSMUSG00000074575
Krt77	keratin 77	protein_coding	-1.95928	8.32633e-17	ENSMUSG00000067594
Rimbp3	RIMS binding protein 3	protein_coding	-1.95908	1.14577e-07	ENSMUSG00000071636
Gm9821	predicted gene 9821	protein_coding	-1.95423	7.91262e-05	ENSMUSG00000095332
Efcab6	EF-hand calcium binding domain 6	protein_coding	-1.95227	5.95381e-16	ENSMUSG00000022441
Slc26a4	solute carrier family 26, member 4	protein_coding	-1.95091	2.39542e-31	ENSMUSG00000020651
Epop	elongin BC and polycomb repressive complex 2 associated protein	protein_coding	-1.94727	1.07078e-30	ENSMUSG00000043439
Gm27040	predicted gene, 27040	antisense_RNA	-1.94662	0.000912036	ENSMUSG00000098129
Fam84b	family with sequence similarity 84, member B	protein_coding	-1.94616	1.17565e-20	ENSMUSG00000072568
Vash1	vasohibin 1	protein_coding	-1.94564	2.58785e-07	ENSMUSG00000021256
Glt8d2	glycosyltransferase 8 domain containing 2	protein_coding	-1.9429	8.18262e-20	ENSMUSG00000020251
Spata2l	spermatogenesis associated 2-like	protein_coding	-1.94284	6.01832e-52	ENSMUSG00000033594
Gpr68	G protein-coupled receptor 68	protein_coding	-1.94162	1.92771e-26	ENSMUSG00000047415
Sult5a1	sulfotransferase family 5A, member 1	protein_coding	-1.93828	1.11233e-07	ENSMUSG00000000739
Myh7	myosin, heavy polypeptide 7, cardiac muscle, beta	protein_coding	-1.93675	1.05074e-05	ENSMUSG00000053093
Gm29483	predicted gene 29483	lincRNA	-1.93634	2.65587e-05	ENSMUSG00000100546
Gm45188	predicted gene 45188	antisense_RNA	-1.93586	0.00161424	ENSMUSG00000109282
Flrt3	fibronectin leucine rich transmembrane protein 3	protein_coding	-1.93461	8.08335e-28	ENSMUSG00000051379
Gria1	glutamate receptor, ionotropic, AMPA1 (alpha 1)	protein_coding	-1.93186	3.92787e-74	ENSMUSG00000020524
St6gal2	beta galactoside alpha 2,6 sialyltransferase 2	protein_coding	-1.9314	6.36735e-13	ENSMUSG00000024172
A230077H06Rik	RIKEN cDNA A230077H06 gene	antisense_RNA	-1.93002	4.14382e-21	ENSMUSG00000100600
Olfml2b	olfactomedin-like 2B	protein_coding	-1.92872	2.87018e-48	ENSMUSG00000038463
Col5a1	collagen, type V, alpha 1	protein_coding	-1.92757	3.57494e-18	ENSMUSG00000026837
Kcnab2	potassium voltage-gated channel, shaker-related subfamily, beta member 2	protein_coding	-1.92358	3.23801e-86	ENSMUSG00000028931
Gpr22	G protein-coupled receptor 22	protein_coding	-1.92082	2.85175e-39	ENSMUSG00000044067
Zdhhc23	zinc finger, DHHC domain containing 23	protein_coding	-1.91878	3.15722e-05	ENSMUSG00000036304
Ogn	osteoglycin	protein_coding	-1.91728	5.45705e-07	ENSMUSG00000021390
Tmem74	transmembrane protein 74	protein_coding	-1.91665	1.68039e-08	ENSMUSG00000054409
Gm15958	predicted gene 15958	processed_transcript	-1.91499	0.00186542	ENSMUSG00000085055
Nab2	Ngfi-A binding protein 2	protein_coding	-1.90854	3.33959e-30	ENSMUSG00000025402
Camta2	calmodulin binding transcription activator 2	protein_coding	-1.90656	1.62949e-55	ENSMUSG00000040712
Tmem121b	transmembrane protein 121B	protein_coding	-1.90252	9.09549e-46	ENSMUSG00000094626
Podn	podocan	protein_coding	-1.89987	4.93387e-09	ENSMUSG00000028600
Sipa1l3	signal-induced proliferation-associated 1 like 3	protein_coding	-1.89933	5.95387e-46	ENSMUSG00000030583
Aldh3b2	aldehyde dehydrogenase 3 family, member B2	protein_coding	-1.89663	8.82889e-05	ENSMUSG00000075296
Chrm3	cholinergic receptor, muscarinic 3, cardiac	protein_coding	-1.89609	5.3185e-37	ENSMUSG00000046159
Acvr1c	activin A receptor, type IC	protein_coding	-1.89461	1.79448e-15	ENSMUSG00000026834
Atp2b1	ATPase, Ca++ transporting, plasma membrane 1	protein_coding	-1.89348	3.37639e-41	ENSMUSG00000019943
Wasf1	WAS protein family, member 1	protein_coding	-1.89248	2.80783e-48	ENSMUSG00000019831
Tex13c2	TEX13 family member C2	protein_coding	-1.88965	0.00200849	ENSMUSG00000105993
Vgf	VGF nerve growth factor inducible	protein_coding	-1.88915	5.91099e-29	ENSMUSG00000037428
Ak5	adenylate kinase 5	protein_coding	-1.88659	1.76175e-87	ENSMUSG00000039058
Lingo1	leucine rich repeat and Ig domain containing 1	protein_coding	-1.88354	1.05043e-57	ENSMUSG00000049556
Ppp3ca	protein phosphatase 3, catalytic subunit, alpha isoform	protein_coding	-1.87845	3.11214e-58	ENSMUSG00000028161
Sv2c	synaptic vesicle glycoprotein 2c	protein_coding	-1.87651	5.44581e-28	ENSMUSG00000051111
Galnt17	polypeptide N-acetylgalactosaminyltransferase 17	protein_coding	-1.87496	1.43369e-64	ENSMUSG00000034040
Col12a1	collagen, type XII, alpha 1	protein_coding	-1.87317	2.94167e-09	ENSMUSG00000032332
Anxa11	annexin A11	protein_coding	-1.87222	1.87596e-18	ENSMUSG00000021866
Glp2r	glucagon-like peptide 2 receptor	protein_coding	-1.87062	0.00101019	ENSMUSG00000049928
Hipk4	homeodomain interacting protein kinase 4	protein_coding	-1.86679	4.20244e-44	ENSMUSG00000040424
St18	suppression of tumorigenicity 18	protein_coding	-1.86599	4.14976e-20	ENSMUSG00000033740
Epha4	Eph receptor A4	protein_coding	-1.86385	7.4977e-36	ENSMUSG00000026235
Cplx2	complexin 2	protein_coding	-1.86358	1.81943e-72	ENSMUSG00000025867
Rasl11b	RAS-like, family 11, member B	protein_coding	-1.86222	2.76903e-48	ENSMUSG00000049907
Neto1	neuropilin (NRP) and tolloid (TLL)-like 1	protein_coding	-1.8606	7.60384e-25	ENSMUSG00000050321
Gm7838	predicted gene 7838	processed_pseudogene	-1.85931	0.00161424	ENSMUSG00000107856
Osr1	odd-skipped related 1 (Drosophila)	protein_coding	-1.85613	2.36654e-05	ENSMUSG00000048387
Ccdc63	coiled-coil domain containing 63	protein_coding	-1.85603	0.00222545	ENSMUSG00000043036
Nr4a3	nuclear receptor subfamily 4, group A, member 3	protein_coding	-1.856	4.11011e-44	ENSMUSG00000028341
Dlgap3	discs, large (Drosophila) homolog-associated protein 3	protein_coding	-1.85549	1.67365e-51	ENSMUSG00000042388
Mirt1	myocardial infarction associated transcript 1	lincRNA	-1.85114	3.40961e-12	ENSMUSG00000097636
Dgkg	diacylglycerol kinase, gamma	protein_coding	-1.85011	5.34716e-20	ENSMUSG00000022861
Asic4	acid-sensing (proton-gated) ion channel family member 4	protein_coding	-1.84731	3.01512e-19	ENSMUSG00000033007
Gm3693	predicted gene 3693	antisense_RNA	-1.84282	0.000403639	ENSMUSG00000098128
Rnf165	ring finger protein 165	protein_coding	-1.84272	1.66346e-44	ENSMUSG00000025427
Diras2	DIRAS family, GTP-binding RAS-like 2	protein_coding	-1.84244	5.13116e-50	ENSMUSG00000047842
Acot5	acyl-CoA thioesterase 5	protein_coding	-1.84227	1.13746e-09	ENSMUSG00000042540
Ackr2	atypical chemokine receptor 2	protein_coding	-1.84201	0.000252184	ENSMUSG00000044534
St6galnac5	ST6 (alpha-N-acetyl-neuraminyl-2,3-beta-galactosyl-1,3)-N-acetylgalactosaminide alpha-2,6-sialyltransferase 5	protein_coding	-1.842	1.47352e-64	ENSMUSG00000039037
Sptbn2	spectrin beta, non-erythrocytic 2	protein_coding	-1.83486	2.77303e-58	ENSMUSG00000067889
Shank1	SH3 and multiple ankyrin repeat domains 1	protein_coding	-1.83374	8.69653e-40	ENSMUSG00000038738
Gm45838	predicted gene 45838	TEC	-1.83115	0.000141904	ENSMUSG00000108825
Zfp189	zinc finger protein 189	protein_coding	-1.83013	1.13693e-26	ENSMUSG00000039634
Bcl11b	B cell leukemia/lymphoma 11B	protein_coding	-1.82818	1.82036e-38	ENSMUSG00000048251
Pcdh8	protocadherin 8	protein_coding	-1.82515	6.25173e-37	ENSMUSG00000036422
Kcnab1	potassium voltage-gated channel, shaker-related subfamily, beta member 1	protein_coding	-1.82489	3.94277e-36	ENSMUSG00000027827
Pgbd5	piggyBac transposable element derived 5	protein_coding	-1.82215	8.33605e-74	ENSMUSG00000050751
Spon1	spondin 1, (f-spondin) extracellular matrix protein	protein_coding	-1.8203	3.92171e-38	ENSMUSG00000038156
Lefty2	left-right determination factor 2	protein_coding	-1.81683	0.000847098	ENSMUSG00000066652
C230034O21Rik	RIKEN cDNA C230034O21 gene	antisense_RNA	-1.81201	0.00169149	ENSMUSG00000086181
Igfbp4	insulin-like growth factor binding protein 4	protein_coding	-1.81118	7.56185e-39	ENSMUSG00000017493
Mndal	myeloid nuclear differentiation antigen like	protein_coding	-1.81115	5.62853e-10	ENSMUSG00000090272
Rara	retinoic acid receptor, alpha	protein_coding	-1.80973	6.18733e-21	ENSMUSG00000037992
Faah	fatty acid amide hydrolase	protein_coding	-1.80849	4.10054e-64	ENSMUSG00000034171
Pcdhac2	protocadherin alpha subfamily C, 2	protein_coding	-1.80805	9.79494e-08	ENSMUSG00000102697
Oprd1	opioid receptor, delta 1	protein_coding	-1.80773	1.28623e-05	ENSMUSG00000050511
BC002163	cDNA sequence BC002163	processed_pseudogene	-1.80696	0.00341873	ENSMUSG00000081824
Shisa6	shisa family member 6	protein_coding	-1.80519	1.87592e-51	ENSMUSG00000053930
Car4	carbonic anhydrase 4	protein_coding	-1.80465	2.52482e-24	ENSMUSG00000000805
Dscaml1	DS cell adhesion molecule like 1	protein_coding	-1.79975	8.0549e-25	ENSMUSG00000032087
Dcc	deleted in colorectal carcinoma	protein_coding	-1.79869	0.00181565	ENSMUSG00000060534
Cpne9	copine family member IX	protein_coding	-1.79556	6.79769e-19	ENSMUSG00000030270
Nr4a2	nuclear receptor subfamily 4, group A, member 2	protein_coding	-1.79534	2.19857e-21	ENSMUSG00000026826
Rab15	RAB15, member RAS oncogene family	protein_coding	-1.794	4.97015e-74	ENSMUSG00000021062
Mmp17	matrix metallopeptidase 17	protein_coding	-1.79306	7.89553e-67	ENSMUSG00000029436
Cdhr1	cadherin-related family member 1	protein_coding	-1.79138	1.98705e-15	ENSMUSG00000021803
B430212C06Rik	RIKEN cDNA B430212C06 gene	processed_transcript	-1.79101	3.85919e-06	ENSMUSG00000046415
2900079G21Rik	RIKEN cDNA 2900079G21 gene	lincRNA	-1.79015	9.57798e-10	ENSMUSG00000087038
Ppp1r1a	protein phosphatase 1, regulatory (inhibitor) subunit 1A	protein_coding	-1.78939	1.13021e-43	ENSMUSG00000022490
Prss35	protease, serine 35	protein_coding	-1.78728	1.17975e-12	ENSMUSG00000033491
Ptpru	protein tyrosine phosphatase, receptor type, U	protein_coding	-1.78399	1.33287e-35	ENSMUSG00000028909
Ak3l2-ps	adenylate kinase 3-like 2, pseudogene	processed_pseudogene	-1.78359	0.000408065	ENSMUSG00000081957
Klf9	Kruppel-like factor 9	protein_coding	-1.78306	7.65202e-06	ENSMUSG00000033863
Add2	adducin 2 (beta)	protein_coding	-1.78018	4.2554e-45	ENSMUSG00000030000
Gm16551	predicted gene 16551	processed_transcript	-1.77964	0.000480062	ENSMUSG00000066477
Nhlh1	nescient helix loop helix 1	protein_coding	-1.77943	0.000457385	ENSMUSG00000051251
Kcnk4	potassium channel, subfamily K, member 4	protein_coding	-1.77779	1.32065e-15	ENSMUSG00000024957
Ephb3	Eph receptor B3	protein_coding	-1.77642	6.91908e-30	ENSMUSG00000005958
Ldlr	low density lipoprotein receptor	protein_coding	-1.77523	4.91999e-19	ENSMUSG00000032193
Rapgefl1	Rap guanine nucleotide exchange factor (GEF)-like 1	protein_coding	-1.77475	4.5264e-58	ENSMUSG00000038020
Doc2b	double C2, beta	protein_coding	-1.77225	6.00464e-45	ENSMUSG00000020848
Lor	loricrin	protein_coding	-1.77114	1.4182e-13	ENSMUSG00000043165
Camk2b	calcium/calmodulin-dependent protein kinase II, beta	protein_coding	-1.76588	5.05755e-74	ENSMUSG00000057897
Plb1	phospholipase B1	protein_coding	-1.76443	0.000191012	ENSMUSG00000029134
Sec14l3	SEC14-like lipid binding 3	protein_coding	-1.76423	0.00442639	ENSMUSG00000054986
Egr4	early growth response 4	protein_coding	-1.76367	2.74277e-14	ENSMUSG00000071341
Nell2	NEL-like 2	protein_coding	-1.76361	4.2062e-70	ENSMUSG00000022454
A330008L17Rik	RIKEN cDNA A330008L17 gene	lincRNA	-1.76321	1.14292e-07	ENSMUSG00000052479
Zfpm1	zinc finger protein, multitype 1	protein_coding	-1.76119	2.51711e-19	ENSMUSG00000049577
Baiap2	brain-specific angiogenesis inhibitor 1-associated protein 2	protein_coding	-1.76041	1.42004e-61	ENSMUSG00000025372
Lmo7	LIM domain only 7	protein_coding	-1.75792	3.24557e-31	ENSMUSG00000033060
Npr3	natriuretic peptide receptor 3	protein_coding	-1.75747	1.1448e-18	ENSMUSG00000022206
Fbxl16	F-box and leucine-rich repeat protein 16	protein_coding	-1.75741	4.44746e-63	ENSMUSG00000025738
Cacna1h	calcium channel, voltage-dependent, T type, alpha 1H subunit	protein_coding	-1.75692	1.88715e-41	ENSMUSG00000024112
Ifi203	interferon activated gene 203	protein_coding	-1.75584	4.61442e-06	ENSMUSG00000039997
Ifi203	interferon activated gene 203	protein_coding	-1.75584	4.61442e-06	ENSMUSG00000039997
Adamts3	a disintegrin-like and metallopeptidase (reprolysin type) with thrombospondin type 1 motif, 3	protein_coding	-1.75333	6.44387e-07	ENSMUSG00000043635
Necab2	N-terminal EF-hand calcium binding protein 2	protein_coding	-1.75159	1.63193e-31	ENSMUSG00000031837
9230009I02Rik	RIKEN cDNA 9230009I02 gene	lincRNA	-1.75156	0.00443158	ENSMUSG00000072982
Gm42492	predicted gene 42492	TEC	-1.74896	0.000912938	ENSMUSG00000103329
Prickle2	prickle planar cell polarity protein 2	protein_coding	-1.74872	1.30876e-43	ENSMUSG00000030020
Chn1os3	chimerin 1, opposite strand 3	antisense_RNA	-1.74857	1.13746e-09	ENSMUSG00000086544
Nphs1	nephrosis 1, nephrin	protein_coding	-1.74288	1.59126e-05	ENSMUSG00000006649
B3galt2	UDP-Gal:betaGlcNAc beta 1,3-galactosyltransferase, polypeptide 2	protein_coding	-1.74115	8.59181e-22	ENSMUSG00000033849
D430036J16Rik	RIKEN cDNA D430036J16 gene	antisense_RNA	-1.73806	0.00339082	ENSMUSG00000097466
Ncald	neurocalcin delta	protein_coding	-1.73612	4.71326e-43	ENSMUSG00000051359
Bok	BCL2-related ovarian killer	protein_coding	-1.73469	1.23942e-22	ENSMUSG00000026278
Cnih3	cornichon family AMPA receptor auxiliary protein 3	protein_coding	-1.73376	3.28445e-49	ENSMUSG00000026514
Syna	syncytin a	protein_coding	-1.73331	5.19213e-08	ENSMUSG00000085957
Grin2b	glutamate receptor, ionotropic, NMDA2B (epsilon 2)	protein_coding	-1.73316	2.63231e-38	ENSMUSG00000030209
Gm26974	predicted gene, 26974	processed_transcript	-1.73258	0.00206092	ENSMUSG00000098160
Vit	vitrin	protein_coding	-1.73023	1.01611e-11	ENSMUSG00000024076
Gfod1	glucose-fructose oxidoreductase domain containing 1	protein_coding	-1.72979	1.76576e-28	ENSMUSG00000051335
Sdk2	sidekick cell adhesion molecule 2	protein_coding	-1.72729	4.02201e-14	ENSMUSG00000041592
Pde1a	phosphodiesterase 1A, calmodulin-dependent	protein_coding	-1.7263	3.11543e-44	ENSMUSG00000059173
Brinp1	bone morphogenic protein/retinoic acid inducible neural specific 1	protein_coding	-1.72598	1.08052e-54	ENSMUSG00000028351
Cyp11a1	cytochrome P450, family 11, subfamily a, polypeptide 1	protein_coding	-1.72345	6.9522e-08	ENSMUSG00000032323
Zeb2	zinc finger E-box binding homeobox 2	protein_coding	-1.72179	3.85348e-26	ENSMUSG00000026872
Mchr1	melanin-concentrating hormone receptor 1	protein_coding	-1.71679	4.06467e-25	ENSMUSG00000050164
Camkk2	calcium/calmodulin-dependent protein kinase kinase 2, beta	protein_coding	-1.71525	2.2634e-40	ENSMUSG00000029471
Cacng8	calcium channel, voltage-dependent, gamma subunit 8	protein_coding	-1.71483	2.09478e-37	ENSMUSG00000053395
Slitrk6	SLIT and NTRK-like family, member 6	protein_coding	-1.71429	0.0036658	ENSMUSG00000045871
Brinp2	bone morphogenic protein/retinoic acid inducible neural-specific 2	protein_coding	-1.71314	1.02057e-50	ENSMUSG00000004031
Wnt9b	wingless-type MMTV integration site family, member 9B	protein_coding	-1.71131	0.00485154	ENSMUSG00000018486
Rspo2	R-spondin 2	protein_coding	-1.70726	7.78872e-13	ENSMUSG00000051920
Gm42979	predicted gene 42979	TEC	-1.70359	1.1127e-05	ENSMUSG00000104814
Crim1	cysteine rich transmembrane BMP regulator 1 (chordin like)	protein_coding	-1.70073	3.14458e-20	ENSMUSG00000024074
Gria3	glutamate receptor, ionotropic, AMPA3 (alpha 3)	protein_coding	-1.70049	3.71048e-23	ENSMUSG00000001986
Gm17751	predicted gene, 17751	lincRNA	-1.69983	0.00582517	ENSMUSG00000100553
Dbpht2	DNA binding protein with his-thr domain	lincRNA	-1.69788	3.10782e-24	ENSMUSG00000029878
Adgrb2	adhesion G protein-coupled receptor B2	protein_coding	-1.69716	4.73367e-56	ENSMUSG00000028782
Gm43951	predicted gene, 43951	protein_coding	-1.69617	0.000131782	ENSMUSG00000107877
Gm27004	predicted gene, 27004	lincRNA	-1.6961	0.000280024	ENSMUSG00000098027
Pgpep1l	pyroglutamyl-peptidase I-like	protein_coding	-1.69476	0.000455673	ENSMUSG00000030553
Rfx3	regulatory factor X, 3 (influences HLA class II expression)	protein_coding	-1.69356	2.6636e-25	ENSMUSG00000040929
Ksr1	kinase suppressor of ras 1	protein_coding	-1.69254	3.86598e-41	ENSMUSG00000018334
Nkd2	naked cuticle 2 homolog (Drosophila)	protein_coding	-1.69243	1.63152e-17	ENSMUSG00000021567
Sftpc	surfactant associated protein C	protein_coding	-1.68693	0.0026686	ENSMUSG00000022097
Shisa7	shisa family member 7	protein_coding	-1.68652	2.10476e-49	ENSMUSG00000053550
Sema7a	sema domain, immunoglobulin domain (Ig), and GPI membrane anchor, (semaphorin) 7A	protein_coding	-1.68423	8.17623e-48	ENSMUSG00000038264
Kirrel2	kin of IRRE like 2 (Drosophila)	protein_coding	-1.68408	6.09079e-14	ENSMUSG00000036915
Wnt11	wingless-type MMTV integration site family, member 11	protein_coding	-1.68269	0.000593936	ENSMUSG00000015957
Gm8407	predicted gene 8407	processed_pseudogene	-1.68262	7.62364e-05	ENSMUSG00000103964
Rec8	REC8 meiotic recombination protein	protein_coding	-1.68104	2.16806e-06	ENSMUSG00000002324
Htr5b	5-hydroxytryptamine (serotonin) receptor 5B	protein_coding	-1.68077	1.41026e-13	ENSMUSG00000050534
Cdh9	cadherin 9	protein_coding	-1.68029	1.05603e-19	ENSMUSG00000025370
Vgll3	vestigial like family member 3	protein_coding	-1.67684	0.00148757	ENSMUSG00000091243
Kcnh4	potassium voltage-gated channel, subfamily H (eag-related), member 4	protein_coding	-1.67652	7.10918e-09	ENSMUSG00000035355
Tdrd1	tudor domain containing 1	protein_coding	-1.67617	0.000723585	ENSMUSG00000025081
Slit3	slit homolog 3 (Drosophila)	protein_coding	-1.6741	1.89783e-17	ENSMUSG00000056427
Gpr161	G protein-coupled receptor 161	protein_coding	-1.67407	1.12222e-21	ENSMUSG00000040836
Pwwp2b	PWWP domain containing 2B	protein_coding	-1.67237	5.93187e-35	ENSMUSG00000060260
Sept5	septin 5	protein_coding	-1.67225	1.68463e-59	ENSMUSG00000072214
Gm44724	predicted gene 44724	lincRNA	-1.67014	0.00674825	ENSMUSG00000109506
Man1a	mannosidase 1, alpha	protein_coding	-1.66992	1.57141e-22	ENSMUSG00000003746
Mmd	monocyte to macrophage differentiation-associated	protein_coding	-1.66991	5.58975e-39	ENSMUSG00000003948
Gm11549	predicted gene 11549	protein_coding	-1.66461	2.95084e-08	ENSMUSG00000085007
B3gat1	beta-1,3-glucuronyltransferase 1 (glucuronosyltransferase P)	protein_coding	-1.66427	1.04376e-45	ENSMUSG00000045994
Dusp18	dual specificity phosphatase 18	protein_coding	-1.65742	4.70208e-31	ENSMUSG00000047205
Umodl1	uromodulin-like 1	protein_coding	-1.65611	3.54647e-05	ENSMUSG00000054134
Crhbp	corticotropin releasing hormone binding protein	protein_coding	-1.65486	8.30378e-35	ENSMUSG00000021680
Nkain3	Na+/K+ transporting ATPase interacting 3	protein_coding	-1.65233	2.13441e-05	ENSMUSG00000055761
Clmp	CXADR-like membrane protein	protein_coding	-1.64944	8.73719e-13	ENSMUSG00000032024
4930471C04Rik	RIKEN cDNA 4930471C04 gene	lincRNA	-1.6485	0.0081265	ENSMUSG00000091686
Ppfia2	protein tyrosine phosphatase, receptor type, f polypeptide (PTPRF), interacting protein (liprin), alpha 2	protein_coding	-1.6469	1.71078e-31	ENSMUSG00000053825
Gm43272	predicted gene 43272	TEC	-1.64627	0.000917458	ENSMUSG00000105632
Gm14120	predicted gene 14120	lincRNA	-1.64528	0.00848056	ENSMUSG00000087678
Dlgap1	discs, large (Drosophila) homolog-associated protein 1	protein_coding	-1.6437	2.83018e-49	ENSMUSG00000003279
Fat3	FAT atypical cadherin 3	protein_coding	-1.64367	5.19453e-19	ENSMUSG00000074505
Msln	mesothelin	protein_coding	-1.64207	0.00570451	ENSMUSG00000063011
C1qtnf4	C1q and tumor necrosis factor related protein 4	protein_coding	-1.64008	5.68346e-21	ENSMUSG00000040794
Adora1	adenosine A1 receptor	protein_coding	-1.63845	1.37943e-60	ENSMUSG00000042429
AI593442	expressed sequence AI593442	protein_coding	-1.63829	1.57128e-28	ENSMUSG00000078307
Dyrk3	dual-specificity tyrosine-(Y)-phosphorylation regulated kinase 3	protein_coding	-1.63649	7.73489e-23	ENSMUSG00000016526
Fam19a2	family with sequence similarity 19, member A2	protein_coding	-1.63324	1.93231e-22	ENSMUSG00000044071
Gjb3	gap junction protein, beta 3	protein_coding	-1.63323	0.00813858	ENSMUSG00000042367
Zpld1	zona pellucida like domain containing 1	protein_coding	-1.63321	0.00969763	ENSMUSG00000064310
Oca2	oculocutaneous albinism II	protein_coding	-1.63214	0.00627276	ENSMUSG00000030450
Gm6640	predicted gene 6640	processed_pseudogene	-1.63181	0.00815444	ENSMUSG00000083681
Ppp1r9b	protein phosphatase 1, regulatory subunit 9B	protein_coding	-1.63096	4.33024e-48	ENSMUSG00000038976
Gm42608	predicted gene 42608	TEC	-1.63006	0.00544315	ENSMUSG00000106651
Nrp1	neuropilin 1	protein_coding	-1.62982	1.37905e-29	ENSMUSG00000025810
Amigo2	adhesion molecule with Ig like domain 2	protein_coding	-1.62846	6.66936e-26	ENSMUSG00000048218
A530084C06Rik	RIKEN cDNA A530084C06 gene	protein_coding	-1.62587	0.00226663	ENSMUSG00000090863
Gabra2	gamma-aminobutyric acid (GABA) A receptor, subunit alpha 2	protein_coding	-1.62484	3.4277e-19	ENSMUSG00000000560
D430041D05Rik	RIKEN cDNA D430041D05 gene	protein_coding	-1.62275	4.0468e-42	ENSMUSG00000068373
Adam8	a disintegrin and metallopeptidase domain 8	protein_coding	-1.62219	2.03309e-11	ENSMUSG00000025473
Sphkap	SPHK1 interactor, AKAP domain containing	protein_coding	-1.62034	3.51407e-36	ENSMUSG00000026163
Bsn	bassoon	protein_coding	-1.61977	4.03835e-54	ENSMUSG00000032589
Sh3bp5	SH3-domain binding protein 5 (BTK-associated)	protein_coding	-1.61973	3.33926e-45	ENSMUSG00000021892
Galnt9	polypeptide N-acetylgalactosaminyltransferase 9	protein_coding	-1.6197	3.31501e-50	ENSMUSG00000033316
Nsmf	NMDA receptor synaptonuclear signaling and neuronal migration factor	protein_coding	-1.61869	3.10394e-51	ENSMUSG00000006476
Htra4	HtrA serine peptidase 4	protein_coding	-1.61853	9.5312e-07	ENSMUSG00000037406
Unc5a	unc-5 netrin receptor A	protein_coding	-1.61852	5.09272e-36	ENSMUSG00000025876
Syn2	synapsin II	protein_coding	-1.61757	6.14365e-54	ENSMUSG00000009394
Nell1	NEL-like 1	protein_coding	-1.61436	7.89923e-33	ENSMUSG00000055409
Mex3b	mex3 RNA binding family member B	protein_coding	-1.61351	6.12951e-13	ENSMUSG00000057706
Oacyl	O-acyltransferase like	protein_coding	-1.61246	7.29904e-05	ENSMUSG00000046610
Kcnj6	potassium inwardly-rectifying channel, subfamily J, member 6	protein_coding	-1.61157	5.85085e-11	ENSMUSG00000043301
Gm15328	predicted gene 15328	lincRNA	-1.60989	0.00067629	ENSMUSG00000086095
Thsd7b	thrombospondin, type I, domain containing 7B	protein_coding	-1.60963	5.31032e-11	ENSMUSG00000042581
Fam13c	family with sequence similarity 13, member C	protein_coding	-1.60953	3.16159e-16	ENSMUSG00000043259
Adra2c	adrenergic receptor, alpha 2c	protein_coding	-1.60896	2.20779e-21	ENSMUSG00000045318
Gm18186	predicted gene, 18186	processed_pseudogene	-1.60834	0.0105706	ENSMUSG00000103059
Aldoart2	aldolase 1 A, retrogene 2	protein_coding	-1.60519	0.00679042	ENSMUSG00000063129
Sema3e	sema domain, immunoglobulin domain (Ig), short basic domain, secreted, (semaphorin) 3E	protein_coding	-1.60473	5.03451e-29	ENSMUSG00000063531
Cacna1i	calcium channel, voltage-dependent, alpha 1I subunit	protein_coding	-1.60464	7.40595e-31	ENSMUSG00000022416
Rph3a	rabphilin 3A	protein_coding	-1.6042	3.37589e-31	ENSMUSG00000029608
Cnih2	cornichon family AMPA receptor auxiliary protein 2	protein_coding	-1.60302	9.1714e-26	ENSMUSG00000024873
Kcna1	potassium voltage-gated channel, shaker-related subfamily, member 1	protein_coding	-1.60247	2.39408e-08	ENSMUSG00000047976
Catsperz	cation channel sperm associated auxiliary subunit zeta	protein_coding	-1.60041	1.33639e-06	ENSMUSG00000050623
Nefl	neurofilament, light polypeptide	protein_coding	-1.60031	1.99946e-36	ENSMUSG00000022055
Lmo3	LIM domain only 3	protein_coding	-1.59594	8.23501e-32	ENSMUSG00000030226
Lyst	lysosomal trafficking regulator	protein_coding	-1.59511	5.70817e-15	ENSMUSG00000019726
Grhl1	grainyhead-like 1 (Drosophila)	protein_coding	-1.59358	2.26549e-31	ENSMUSG00000020656
Htr1f	5-hydroxytryptamine (serotonin) receptor 1F	protein_coding	-1.59321	0.00648489	ENSMUSG00000050783
Ackr3	atypical chemokine receptor 3	protein_coding	-1.5922	1.36184e-13	ENSMUSG00000044337
Plppr4	phospholipid phosphatase related 4	protein_coding	-1.59134	1.47848e-32	ENSMUSG00000044667
Chst15	carbohydrate (N-acetylgalactosamine 4-sulfate 6-O) sulfotransferase 15	protein_coding	-1.59133	1.63201e-25	ENSMUSG00000030930
Klhl2	kelch-like 2, Mayven	protein_coding	-1.59078	1.61385e-35	ENSMUSG00000031605
Oxtr	oxytocin receptor	protein_coding	-1.58966	2.05099e-08	ENSMUSG00000049112
Myrfl	myelin regulatory factor-like	protein_coding	-1.5872	0.0122922	ENSMUSG00000034057
Iqsec2	IQ motif and Sec7 domain 2	protein_coding	-1.58713	1.29994e-33	ENSMUSG00000041115
Gm5454	predicted gene 5454	processed_pseudogene	-1.58516	0.00128526	ENSMUSG00000047643
Per2	period circadian clock 2	protein_coding	-1.58468	2.16716e-25	ENSMUSG00000055866
Homer2	homer scaffolding protein 2	protein_coding	-1.5845	6.32536e-22	ENSMUSG00000025813
Epha6	Eph receptor A6	protein_coding	-1.58444	3.75589e-13	ENSMUSG00000055540
Fxyd7	FXYD domain-containing ion transport regulator 7	protein_coding	-1.57902	3.61051e-16	ENSMUSG00000036578
Adamts13	a disintegrin-like and metallopeptidase (reprolysin type) with thrombospondin type 1 motif, 13	protein_coding	-1.57857	0.000752154	ENSMUSG00000014852
Fam81a	family with sequence similarity 81, member A	protein_coding	-1.57851	6.29031e-17	ENSMUSG00000032224
Atp2b3	ATPase, Ca++ transporting, plasma membrane 3	protein_coding	-1.57829	2.51422e-15	ENSMUSG00000031376
Vwa3a	von Willebrand factor A domain containing 3A	protein_coding	-1.57544	1.34802e-17	ENSMUSG00000030889
Rprm	reprimo, TP53 dependent G2 arrest mediator candidate	protein_coding	-1.57492	8.56901e-15	ENSMUSG00000075334
Prkce	protein kinase C, epsilon	protein_coding	-1.57438	2.98312e-46	ENSMUSG00000045038
Gm9924	predicted gene 9924	TEC	-1.57406	0.00650327	ENSMUSG00000104299
Pxdn	peroxidasin	protein_coding	-1.57219	7.20271e-28	ENSMUSG00000020674
Gm28932	predicted gene 28932	antisense_RNA	-1.571	0.0109519	ENSMUSG00000101445
Myt1l	myelin transcription factor 1-like	protein_coding	-1.56767	1.34491e-24	ENSMUSG00000061911
Scn4b	sodium channel, type IV, beta	protein_coding	-1.56747	1.98913e-10	ENSMUSG00000046480
Frem3	Fras1 related extracellular matrix protein 3	protein_coding	-1.56545	0.000575794	ENSMUSG00000042353
Ipcef1	interaction protein for cytohesin exchange factors 1	protein_coding	-1.56529	6.98182e-13	ENSMUSG00000064065
Unc13a	unc-13 homolog A (C. elegans)	protein_coding	-1.56497	5.38287e-39	ENSMUSG00000034799
Syndig1	synapse differentiation inducing 1	protein_coding	-1.56377	1.04569e-20	ENSMUSG00000074736
Fosl2	fos-like antigen 2	protein_coding	-1.5613	4.57317e-18	ENSMUSG00000029135
Aff2	AF4/FMR2 family, member 2	protein_coding	-1.56003	0.00393302	ENSMUSG00000031189
Pou6f2	POU domain, class 6, transcription factor 2	protein_coding	-1.55873	0.00806679	ENSMUSG00000009734
Chrna2	cholinergic receptor, nicotinic, alpha polypeptide 2 (neuronal)	protein_coding	-1.55857	0.000389074	ENSMUSG00000022041
Gm15688	predicted gene 15688	antisense_RNA	-1.55841	0.000168964	ENSMUSG00000089737
Pdzd2	PDZ domain containing 2	protein_coding	-1.55819	1.61839e-19	ENSMUSG00000022197
Samd5	sterile alpha motif domain containing 5	protein_coding	-1.55797	0.000138404	ENSMUSG00000060487
Celf5	CUGBP, Elav-like family member 5	protein_coding	-1.55646	8.71611e-35	ENSMUSG00000034818
Myo15b	myosin XVB	protein_coding	-1.55567	0.00735225	ENSMUSG00000034427
Ncdn	neurochondrin	protein_coding	-1.55352	9.14918e-47	ENSMUSG00000028833
Pkp2	plakophilin 2	protein_coding	-1.55209	5.03409e-25	ENSMUSG00000041957
Aldob	aldolase B, fructose-bisphosphate	protein_coding	-1.55097	1.23563e-08	ENSMUSG00000028307
1700086L19Rik	RIKEN cDNA 1700086L19 gene	transcribed_unitary_pseudogene	-1.55048	8.97693e-10	ENSMUSG00000071265
Cacng3	calcium channel, voltage-dependent, gamma subunit 3	protein_coding	-1.54914	8.86617e-33	ENSMUSG00000066189
Zap70	zeta-chain (TCR) associated protein kinase	protein_coding	-1.54813	3.17065e-10	ENSMUSG00000026117
Gm29100	predicted gene 29100	antisense_RNA	-1.5479	0.000345718	ENSMUSG00000100980
Galntl6	UDP-N-acetyl-alpha-D-galactosamine:polypeptide N-acetylgalactosaminyltransferase-like 6	protein_coding	-1.54725	1.64182e-11	ENSMUSG00000096914
Pcdhac1	protocadherin alpha subfamily C, 1	protein_coding	-1.54643	0.00521221	ENSMUSG00000103255
Creg2	cellular repressor of E1A-stimulated genes 2	protein_coding	-1.54627	1.30776e-36	ENSMUSG00000050967
Kcna4	potassium voltage-gated channel, shaker-related subfamily, member 4	protein_coding	-1.54483	1.87466e-20	ENSMUSG00000042604
Gm15624	predicted gene 15624	antisense_RNA	-1.54398	1.80263e-06	ENSMUSG00000085782
Bhlhe40	basic helix-loop-helix family, member e40	protein_coding	-1.5439	6.45888e-19	ENSMUSG00000030103
Vstm2b	V-set and transmembrane domain containing 2B	protein_coding	-1.54379	4.62078e-29	ENSMUSG00000039257
Gm996	predicted gene 996	protein_coding	-1.54355	0.0108075	ENSMUSG00000029419
Nog	noggin	protein_coding	-1.54319	5.33734e-07	ENSMUSG00000048616
Atp6v0a4	ATPase, H+ transporting, lysosomal V0 subunit A4	protein_coding	-1.54267	0.0149091	ENSMUSG00000038600
E130111B04Rik	RIKEN cDNA E130111B04 gene	antisense_RNA	-1.54078	0.0155592	ENSMUSG00000087216
Atp1a1	ATPase, Na+/K+ transporting, alpha 1 polypeptide	protein_coding	-1.54012	2.82791e-36	ENSMUSG00000033161
Etv5	ets variant 5	protein_coding	-1.53959	1.96308e-21	ENSMUSG00000013089
Pcdh1	protocadherin 1	protein_coding	-1.53922	7.97042e-35	ENSMUSG00000051375
Rgs13	regulator of G-protein signaling 13	protein_coding	-1.53889	0.0157421	ENSMUSG00000051079
Shank2	SH3 and multiple ankyrin repeat domains 2	protein_coding	-1.53848	3.81156e-25	ENSMUSG00000037541
Rbfox1	RNA binding protein, fox-1 homolog (C. elegans) 1	protein_coding	-1.53834	1.13253e-29	ENSMUSG00000008658
Nyap2	neuronal tyrosine-phophorylated phosphoinositide 3-kinase adaptor 2	protein_coding	-1.53721	1.71094e-09	ENSMUSG00000054976
Gm34418	predicted gene, 34418	lincRNA	-1.53691	0.0124408	ENSMUSG00000110653
Kcnc3	potassium voltage gated channel, Shaw-related subfamily, member 3	protein_coding	-1.53554	1.73226e-31	ENSMUSG00000062785
Car10	carbonic anhydrase 10	protein_coding	-1.53369	2.48637e-23	ENSMUSG00000056158
Cx3cl1	chemokine (C-X3-C motif) ligand 1	protein_coding	-1.53352	3.13031e-56	ENSMUSG00000031778
Gm14066	predicted gene 14066	processed_transcript	-1.53077	0.00246104	ENSMUSG00000085071
B230110G15Rik	RIKEN cDNA B230110G15 gene	antisense_RNA	-1.52894	0.016099	ENSMUSG00000100166
Gm38077	predicted gene, 38077	TEC	-1.52781	0.00679886	ENSMUSG00000104344
Acan	aggrecan	protein_coding	-1.52573	8.41709e-09	ENSMUSG00000030607
Clspn	claspin	protein_coding	-1.52494	0.00168677	ENSMUSG00000042489
Olfm4	olfactomedin 4	protein_coding	-1.52259	0.000327956	ENSMUSG00000022026
5330429C05Rik	RIKEN cDNA 5330429C05 gene	lincRNA	-1.52051	0.0159881	ENSMUSG00000085896
Hcrtr2	hypocretin (orexin) receptor 2	protein_coding	-1.51971	0.00187235	ENSMUSG00000032360
Pgm2l1	phosphoglucomutase 2-like 1	protein_coding	-1.51927	2.97746e-23	ENSMUSG00000030729
Gm10036	predicted gene 10036	protein_coding	-1.51909	0.0172527	ENSMUSG00000058064
Dusp5	dual specificity phosphatase 5	protein_coding	-1.51901	6.90107e-17	ENSMUSG00000034765
Plxna4	plexin A4	protein_coding	-1.51853	2.43609e-34	ENSMUSG00000029765
A830018L16Rik	RIKEN cDNA A830018L16 gene	protein_coding	-1.51815	1.58522e-21	ENSMUSG00000057715
Garem1	GRB2 associated regulator of MAPK1 subtype 1	protein_coding	-1.51766	2.49122e-10	ENSMUSG00000042680
Hrh3	histamine receptor H3	protein_coding	-1.51745	5.08496e-20	ENSMUSG00000039059
Dyrk2	dual-specificity tyrosine-(Y)-phosphorylation regulated kinase 2	protein_coding	-1.51628	3.01191e-06	ENSMUSG00000028630
Tmem151b	transmembrane protein 151B	protein_coding	-1.51552	3.53024e-20	ENSMUSG00000096847
Rimbp2	RIMS binding protein 2	protein_coding	-1.51209	3.75552e-28	ENSMUSG00000029420
Rcvrn	recoverin	protein_coding	-1.51094	0.0171686	ENSMUSG00000020907
4930526F13Rik	RIKEN cDNA 4930526F13 gene	lincRNA	-1.50915	0.0149156	ENSMUSG00000087335
Gm2464	predicted gene 2464	lincRNA	-1.50853	3.97456e-05	ENSMUSG00000102215
D930019O06Rik	RIKEN cDNA D930019O06	antisense_RNA	-1.50815	2.95016e-05	ENSMUSG00000097083
Trhr	thyrotropin releasing hormone receptor	protein_coding	-1.5079	6.47651e-05	ENSMUSG00000038760
Ccnd1	cyclin D1	protein_coding	-1.50769	3.0245e-13	ENSMUSG00000070348
Vipr1	vasoactive intestinal peptide receptor 1	protein_coding	-1.50492	1.58603e-18	ENSMUSG00000032528
Gm37056	predicted gene, 37056	TEC	-1.5046	7.19422e-06	ENSMUSG00000102753
Theg	testicular haploid expressed gene	protein_coding	-1.50401	0.018115	ENSMUSG00000020317
Cntnap5b	contactin associated protein-like 5B	protein_coding	-1.50261	0.00432984	ENSMUSG00000067028
Rhbdl3	rhomboid, veinlet-like 3 (Drosophila)	protein_coding	-1.50212	7.88042e-19	ENSMUSG00000017692
Ryr3	ryanodine receptor 3	protein_coding	-1.50048	7.68648e-22	ENSMUSG00000057378
Drd5	dopamine receptor D5	protein_coding	-1.50019	7.14709e-13	ENSMUSG00000039358
Syt7	synaptotagmin VII	protein_coding	-1.49952	3.19366e-31	ENSMUSG00000024743
Glp1r	glucagon-like peptide 1 receptor	protein_coding	-1.49718	0.0193512	ENSMUSG00000024027
Gm9987	predicted gene 9987	pseudogene	-1.49469	0.0193789	ENSMUSG00000055958
Jph1	junctophilin 1	protein_coding	-1.49248	1.06937e-19	ENSMUSG00000042686
Epha8	Eph receptor A8	protein_coding	-1.49225	9.19766e-06	ENSMUSG00000028661
Cap2	CAP, adenylate cyclase-associated protein, 2 (yeast)	protein_coding	-1.49196	1.88388e-31	ENSMUSG00000021373
Usp2	ubiquitin specific peptidase 2	protein_coding	-1.48964	5.21655e-34	ENSMUSG00000032010
Npnt	nephronectin	protein_coding	-1.48939	6.12531e-15	ENSMUSG00000040998
Il1r1	interleukin 1 receptor, type I	protein_coding	-1.48934	3.58961e-12	ENSMUSG00000026072
Lipg	lipase, endothelial	protein_coding	-1.4888	0.000154501	ENSMUSG00000053846
Kbtbd11	kelch repeat and BTB (POZ) domain containing 11	protein_coding	-1.48846	4.85166e-41	ENSMUSG00000055675
Tle1	transducin-like enhancer of split 1	protein_coding	-1.48742	1.24352e-37	ENSMUSG00000008305
Rab40b	Rab40B, member RAS oncogene family	protein_coding	-1.48654	1.48664e-31	ENSMUSG00000025170
Gm26805	predicted gene, 26805	antisense_RNA	-1.48504	0.00912936	ENSMUSG00000097268
Cdc40	cell division cycle 40	protein_coding	-1.48387	1.17766e-31	ENSMUSG00000038446
1700080G11Rik	RIKEN cDNA 1700080G11 gene	lincRNA	-1.48279	0.0151636	ENSMUSG00000086771
Rapgef2	Rap guanine nucleotide exchange factor (GEF) 2	protein_coding	-1.48194	2.69625e-19	ENSMUSG00000062232
Jsrp1	junctional sarcoplasmic reticulum protein 1	protein_coding	-1.48024	1.59212e-07	ENSMUSG00000020216
Ndst4	N-deacetylase/N-sulfotransferase (heparin glucosaminyl) 4	protein_coding	-1.48013	1.63558e-14	ENSMUSG00000027971
Rap2b	RAP2B, member of RAS oncogene family	protein_coding	-1.47997	4.3039e-24	ENSMUSG00000036894
Ptprj	protein tyrosine phosphatase, receptor type, J	protein_coding	-1.47969	1.03086e-17	ENSMUSG00000025314
Gm10649	predicted gene 10649	bidirectional_promoter_lncRNA	-1.47955	0.000123613	ENSMUSG00000074235
Actl10	actin-like 10	protein_coding	-1.4793	0.0205151	ENSMUSG00000078129
Pcdh17	protocadherin 17	protein_coding	-1.47888	2.2003e-11	ENSMUSG00000035566
1700001L05Rik	RIKEN cDNA 1700001L05 gene	lincRNA	-1.47632	0.00130504	ENSMUSG00000075511
Pdzd3	PDZ domain containing 3	protein_coding	-1.47456	0.000112076	ENSMUSG00000032105
Ldb2	LIM domain binding 2	protein_coding	-1.47456	3.92815e-15	ENSMUSG00000039706
Clstn2	calsyntenin 2	protein_coding	-1.47274	3.61097e-29	ENSMUSG00000032452
Shisa2	shisa family member 2	protein_coding	-1.47217	4.51934e-07	ENSMUSG00000044461
Gm36937	predicted gene, 36937	antisense_RNA	-1.47168	0.00596164	ENSMUSG00000102413
Tuba4a	tubulin, alpha 4A	protein_coding	-1.47122	3.64642e-45	ENSMUSG00000026202
Cldn1	claudin 1	protein_coding	-1.47086	0.00398169	ENSMUSG00000022512
Shisa9	shisa family member 9	protein_coding	-1.46983	5.56224e-21	ENSMUSG00000022494
Pcdha7	protocadherin alpha 7	protein_coding	-1.46913	0.0192947	ENSMUSG00000104318
Spred2	sprouty-related, EVH1 domain containing 2	protein_coding	-1.469	1.46896e-19	ENSMUSG00000045671
Gm29237	predicted gene 29237	antisense_RNA	-1.46872	0.015582	ENSMUSG00000101872
Lrrn4	leucine rich repeat neuronal 4	protein_coding	-1.46764	0.000281353	ENSMUSG00000043110
Pou3f1	POU domain, class 3, transcription factor 1	protein_coding	-1.46738	9.05677e-26	ENSMUSG00000090125
Gm42769	predicted gene 42769	TEC	-1.46711	0.00424885	ENSMUSG00000105922
Lurap1l	leucine rich adaptor protein 1-like	protein_coding	-1.4663	9.14593e-27	ENSMUSG00000048706
Scnn1a	sodium channel, nonvoltage-gated 1 alpha	protein_coding	-1.46585	2.48472e-11	ENSMUSG00000030340
Nr3c2	nuclear receptor subfamily 3, group C, member 2	protein_coding	-1.46338	3.1124e-29	ENSMUSG00000031618
Ccdc85a	coiled-coil domain containing 85A	protein_coding	-1.46305	4.60671e-16	ENSMUSG00000032878
Chrm5	cholinergic receptor, muscarinic 5	protein_coding	-1.4628	0.0227729	ENSMUSG00000074939
Thpo	thrombopoietin	protein_coding	-1.46266	1.2267e-20	ENSMUSG00000022847
Gm37412	predicted gene, 37412	TEC	-1.46049	0.0188707	ENSMUSG00000103492
Tnni3k	TNNI3 interacting kinase	protein_coding	-1.46033	0.0195225	ENSMUSG00000040086
Gprin1	G protein-regulated inducer of neurite outgrowth 1	protein_coding	-1.45984	3.02676e-40	ENSMUSG00000069227
Ier5l	immediate early response 5-like	protein_coding	-1.45787	1.71583e-10	ENSMUSG00000089762
Cntnap5a	contactin associated protein-like 5A	protein_coding	-1.45673	2.00148e-12	ENSMUSG00000070695
Ppp2r2c	protein phosphatase 2, regulatory subunit B, gamma	protein_coding	-1.45497	3.2063e-43	ENSMUSG00000029120
Arhgef25	Rho guanine nucleotide exchange factor (GEF) 25	protein_coding	-1.45472	4.71107e-35	ENSMUSG00000019467
Ccnjl	cyclin J-like	protein_coding	-1.45413	1.64138e-10	ENSMUSG00000044707
Sept9	septin 9	protein_coding	-1.4535	2.55341e-34	ENSMUSG00000059248
Cdh24	cadherin-like 24	protein_coding	-1.45323	6.10147e-12	ENSMUSG00000059674
Sec14l1	SEC14-like lipid binding 1	protein_coding	-1.45306	7.28704e-39	ENSMUSG00000020823
Olfr550	olfactory receptor 550	protein_coding	-1.45156	0.00846861	ENSMUSG00000073975
Bcl11a	B cell CLL/lymphoma 11A (zinc finger protein)	protein_coding	-1.45091	4.03137e-33	ENSMUSG00000000861
Calb2	calbindin 2	protein_coding	-1.44887	6.26466e-11	ENSMUSG00000003657
Slitrk3	SLIT and NTRK-like family, member 3	protein_coding	-1.44863	1.61839e-19	ENSMUSG00000048304
1600029O15Rik	RIKEN cDNA 1600029O15 gene	transcribed_processed_pseudogene	-1.44852	0.000256007	ENSMUSG00000057818
Palmd	palmdelphin	protein_coding	-1.44803	1.78789e-21	ENSMUSG00000033377
Npas2	neuronal PAS domain protein 2	protein_coding	-1.44625	1.62593e-16	ENSMUSG00000026077
Trim9	tripartite motif-containing 9	protein_coding	-1.44503	8.49098e-43	ENSMUSG00000021071
Gm16574	predicted gene 16574	processed_pseudogene	-1.44383	0.0227527	ENSMUSG00000089769
Prkca	protein kinase C, alpha	protein_coding	-1.4433	1.31548e-31	ENSMUSG00000050965
Gm12312	predicted gene 12312	processed_pseudogene	-1.44169	0.00363288	ENSMUSG00000082145
Gm13687	predicted gene 13687	processed_pseudogene	-1.43936	0.0126743	ENSMUSG00000082494
Gm37095	predicted gene, 37095	processed_pseudogene	-1.43914	0.010791	ENSMUSG00000103723
9130024F11Rik	RIKEN cDNA 9130024F11 gene	processed_transcript	-1.43883	2.16094e-05	ENSMUSG00000087022
Mkl2	MKL/myocardin-like 2	protein_coding	-1.43819	8.48662e-27	ENSMUSG00000009569
Prlr	prolactin receptor	protein_coding	-1.43759	0.0027556	ENSMUSG00000005268
Gm44266	predicted gene, 44266	TEC	-1.43715	0.0233516	ENSMUSG00000107553
9330132A10Rik	RIKEN cDNA 9330132A10 gene	pseudogene	-1.43547	1.33625e-15	ENSMUSG00000043498
Fermt1	fermitin family member 1	protein_coding	-1.43473	0.00420436	ENSMUSG00000027356
Doc2a	double C2, alpha	protein_coding	-1.4335	3.73066e-07	ENSMUSG00000052301
Kctd16	potassium channel tetramerisation domain containing 16	protein_coding	-1.43297	0.000273818	ENSMUSG00000051401
Dlgap2	discs, large (Drosophila) homolog-associated protein 2	protein_coding	-1.43129	4.26784e-14	ENSMUSG00000047495
9430053O09Rik	RIKEN cDNA 9430053O09 gene	TEC	-1.42977	0.00384752	ENSMUSG00000102344
Etv1	ets variant 1	protein_coding	-1.42965	1.77734e-10	ENSMUSG00000004151
9430092D12Rik	RIKEN cDNA 9430092D12 gene	TEC	-1.42731	6.01131e-06	ENSMUSG00000102205
Susd6	sushi domain containing 6	protein_coding	-1.42675	8.67041e-27	ENSMUSG00000021133
Ahcyl2	S-adenosylhomocysteine hydrolase-like 2	protein_coding	-1.42647	6.01112e-22	ENSMUSG00000029772
Ccdc88c	coiled-coil domain containing 88C	protein_coding	-1.42493	5.86036e-09	ENSMUSG00000021182
Htr2a	5-hydroxytryptamine (serotonin) receptor 2A	protein_coding	-1.42452	0.0116216	ENSMUSG00000034997
Mir421	microRNA 421	miRNA	-1.42335	0.0190829	ENSMUSG00000065509
Mpped1	metallophosphoesterase domain containing 1	protein_coding	-1.42271	1.09983e-25	ENSMUSG00000041708
Dapk1	death associated protein kinase 1	protein_coding	-1.42192	3.3302e-26	ENSMUSG00000021559
Prtg	protogenin	protein_coding	-1.42067	1.66262e-07	ENSMUSG00000036030
Npy5r	neuropeptide Y receptor Y5	protein_coding	-1.41918	1.09958e-09	ENSMUSG00000044014
Gng7	guanine nucleotide binding protein (G protein), gamma 7	protein_coding	-1.41822	1.30888e-37	ENSMUSG00000048240
Adam11	a disintegrin and metallopeptidase domain 11	protein_coding	-1.41572	9.08329e-40	ENSMUSG00000020926
Gm4208	predicted gene 4208	lincRNA	-1.41474	0.025217	ENSMUSG00000100426
Lrrn2	leucine rich repeat protein 2, neuronal	protein_coding	-1.41411	8.85008e-47	ENSMUSG00000026443
Mycn	v-myc avian myelocytomatosis viral related oncogene, neuroblastoma derived	protein_coding	-1.41379	3.05781e-07	ENSMUSG00000037169
Prkcb	protein kinase C, beta	protein_coding	-1.41334	3.06239e-28	ENSMUSG00000052889
Ankrd34a	ankyrin repeat domain 34A	protein_coding	-1.41214	1.63529e-31	ENSMUSG00000049097
Rtn4rl1	reticulon 4 receptor-like 1	protein_coding	-1.41179	6.43891e-40	ENSMUSG00000045287
Lrrc7	leucine rich repeat containing 7	protein_coding	-1.41091	2.82286e-14	ENSMUSG00000028176
Dscam	DS cell adhesion molecule	protein_coding	-1.40946	2.0229e-14	ENSMUSG00000050272
AU023762	expressed sequence AU023762	lincRNA	-1.40724	0.0139664	ENSMUSG00000109890
Apela	apelin receptor early endogenous ligand	protein_coding	-1.40707	0.028601	ENSMUSG00000079042
Gm35339	predicted gene, 35339	protein_coding	-1.40705	2.33209e-11	ENSMUSG00000109179
Nrep	neuronal regeneration related protein	protein_coding	-1.40595	2.11021e-16	ENSMUSG00000042834
Iqsec3	IQ motif and Sec7 domain 3	protein_coding	-1.40587	1.19524e-43	ENSMUSG00000040797
Pde7b	phosphodiesterase 7B	protein_coding	-1.40382	6.40779e-07	ENSMUSG00000019990
Slc16a14	solute carrier family 16 (monocarboxylic acid transporters), member 14	protein_coding	-1.4036	0.000196252	ENSMUSG00000026220
Dlg4	discs, large homolog 4 (Drosophila)	protein_coding	-1.40349	1.9726e-36	ENSMUSG00000020886
Gm10616	predicted gene 10616	TEC	-1.40215	0.0160442	ENSMUSG00000108599
Tanc1	tetratricopeptide repeat, ankyrin repeat and coiled-coil containing 1	protein_coding	-1.40162	2.58247e-28	ENSMUSG00000035168
Gm12901	predicted gene 12901	processed_pseudogene	-1.40139	0.0256011	ENSMUSG00000083720
Lrrn1	leucine rich repeat protein 1, neuronal	protein_coding	-1.40067	0.00130981	ENSMUSG00000034648
Mtmr12	myotubularin related protein 12	protein_coding	-1.40001	1.68921e-16	ENSMUSG00000039458
Ppp3r1	protein phosphatase 3, regulatory subunit B, alpha isoform (calcineurin B, type I)	protein_coding	-1.39903	2.96469e-32	ENSMUSG00000033953
Nhsl2	NHS-like 2	protein_coding	-1.39893	1.94148e-20	ENSMUSG00000079481
Arhgap39	Rho GTPase activating protein 39	protein_coding	-1.39884	3.28973e-28	ENSMUSG00000033697
Ociad2	OCIA domain containing 2	protein_coding	-1.39843	4.8319e-28	ENSMUSG00000029153
Arhgef2	rho/rac guanine nucleotide exchange factor (GEF) 2	protein_coding	-1.39815	4.75768e-24	ENSMUSG00000028059
Chsy3	chondroitin sulfate synthase 3	protein_coding	-1.39768	0.000521715	ENSMUSG00000058152
Cbarp	calcium channel, voltage-dependent, beta subunit associated regulatory protein	protein_coding	-1.39654	1.38847e-25	ENSMUSG00000035640
Rap1gap2	RAP1 GTPase activating protein 2	protein_coding	-1.39463	1.43314e-31	ENSMUSG00000038807
Sgtb	small glutamine-rich tetratricopeptide repeat (TPR)-containing, beta	protein_coding	-1.39429	1.59458e-13	ENSMUSG00000042743
Sez6l	seizure related 6 homolog like	protein_coding	-1.39245	4.22863e-35	ENSMUSG00000058153
Gm3985	predicted gene 3985	lincRNA	-1.3908	0.0282945	ENSMUSG00000079070
Golm1	golgi membrane protein 1	protein_coding	-1.39015	4.07158e-28	ENSMUSG00000021556
Cttnbp2	cortactin binding protein 2	protein_coding	-1.38837	4.19845e-23	ENSMUSG00000000416
Snap25	synaptosomal-associated protein 25	protein_coding	-1.38813	7.12699e-22	ENSMUSG00000027273
Prox1	prospero homeobox 1	protein_coding	-1.38792	3.47298e-14	ENSMUSG00000010175
Sipa1l1	signal-induced proliferation-associated 1 like 1	protein_coding	-1.38786	9.06995e-27	ENSMUSG00000042700
Miat	myocardial infarction associated transcript (non-protein coding)	lincRNA	-1.38685	2.97584e-40	ENSMUSG00000097767
Stab2	stabilin 2	protein_coding	-1.38603	0.00153355	ENSMUSG00000035459
Obscn	obscurin, cytoskeletal calmodulin and titin-interacting RhoGEF	protein_coding	-1.38592	1.28758e-05	ENSMUSG00000061462
Sidt1	SID1 transmembrane family, member 1	protein_coding	-1.38398	5.3815e-29	ENSMUSG00000022696
Mfsd4a	major facilitator superfamily domain containing 4A	protein_coding	-1.38391	1.35103e-12	ENSMUSG00000059149
Nectin1	nectin cell adhesion molecule 1	protein_coding	-1.38371	2.48512e-24	ENSMUSG00000032012
Nrp2	neuropilin 2	protein_coding	-1.38371	1.2667e-21	ENSMUSG00000025969
C630043F03Rik	RIKEN cDNA C630043F03 gene	processed_transcript	-1.38358	1.37713e-06	ENSMUSG00000084910
Klf13	Kruppel-like factor 13	protein_coding	-1.38157	2.53913e-32	ENSMUSG00000052040
Mpp3	membrane protein, palmitoylated 3 (MAGUK p55 subfamily member 3)	protein_coding	-1.38114	3.76287e-33	ENSMUSG00000052373
Drd1	dopamine receptor D1	protein_coding	-1.37711	3.1005e-06	ENSMUSG00000021478
mt-Atp6	mitochondrially encoded ATP synthase 6	protein_coding	-1.37589	0.00221344	ENSMUSG00000064357
Matk	megakaryocyte-associated tyrosine kinase	protein_coding	-1.37478	2.92176e-33	ENSMUSG00000004933
Zfp608	zinc finger protein 608	protein_coding	-1.3747	6.52502e-19	ENSMUSG00000052713
Cdh11	cadherin 11	protein_coding	-1.37287	7.36855e-20	ENSMUSG00000031673
Slc25a22	solute carrier family 25 (mitochondrial carrier, glutamate), member 22	protein_coding	-1.372	1.71292e-38	ENSMUSG00000019082
Fndc9	fibronectin type III domain containing 9	protein_coding	-1.3714	0.00778866	ENSMUSG00000048721
Lmbrd2	LMBR1 domain containing 2	protein_coding	-1.37132	0.00158613	ENSMUSG00000039704
Hmgcs1	3-hydroxy-3-methylglutaryl-Coenzyme A synthase 1	protein_coding	-1.37017	1.02701e-26	ENSMUSG00000093930
Grm5	glutamate receptor, metabotropic 5	protein_coding	-1.37011	4.75725e-18	ENSMUSG00000049583
Mctp1	multiple C2 domains, transmembrane 1	protein_coding	-1.36976	2.44285e-16	ENSMUSG00000021596
Smpd3	sphingomyelin phosphodiesterase 3, neutral	protein_coding	-1.36967	9.16641e-27	ENSMUSG00000031906
Alk	anaplastic lymphoma kinase	protein_coding	-1.36648	0.000236081	ENSMUSG00000055471
Gm43682	predicted gene 43682	TEC	-1.36523	4.14175e-07	ENSMUSG00000107019
Alox12b	arachidonate 12-lipoxygenase, 12R type	protein_coding	-1.36466	3.61598e-06	ENSMUSG00000032807
Trpc4	transient receptor potential cation channel, subfamily C, member 4	protein_coding	-1.36459	1.69628e-28	ENSMUSG00000027748
Lypd1	Ly6/Plaur domain containing 1	protein_coding	-1.36228	7.9492e-15	ENSMUSG00000026344
Chgb	chromogranin B	protein_coding	-1.36215	2.58894e-32	ENSMUSG00000027350
Adam12	a disintegrin and metallopeptidase domain 12 (meltrin alpha)	protein_coding	-1.35987	0.000115474	ENSMUSG00000054555
Gm43187	predicted gene 43187	TEC	-1.35965	0.00848056	ENSMUSG00000105624
Gm44898	predicted gene 44898	TEC	-1.35858	4.82969e-05	ENSMUSG00000108325
Cdk14	cyclin-dependent kinase 14	protein_coding	-1.35786	1.22804e-21	ENSMUSG00000028926
Plcb1	phospholipase C, beta 1	protein_coding	-1.35761	6.94849e-22	ENSMUSG00000051177
Cacna1c	calcium channel, voltage-dependent, L type, alpha 1C subunit	protein_coding	-1.35698	4.75975e-30	ENSMUSG00000051331
Erf	Ets2 repressor factor	protein_coding	-1.35627	4.59277e-16	ENSMUSG00000040857
Dchs2	dachsous 2 (Drosophila)	protein_coding	-1.35566	0.00864248	ENSMUSG00000102692
Gm29093	predicted gene 29093	sense_intronic	-1.3555	0.019146	ENSMUSG00000100201
Cdh23	cadherin 23 (otocadherin)	protein_coding	-1.35534	0.00142243	ENSMUSG00000012819
Epha3	Eph receptor A3	protein_coding	-1.35402	4.81006e-07	ENSMUSG00000052504
Penk	preproenkephalin	protein_coding	-1.35326	1.26268e-19	ENSMUSG00000045573
C130026L21Rik	RIKEN cDNA C130026L21 gene	lincRNA	-1.35186	1.07312e-06	ENSMUSG00000052848
Gm16701	predicted gene, 16701	lincRNA	-1.34993	0.0294893	ENSMUSG00000102548
Dnajb5	DnaJ heat shock protein family (Hsp40) member B5	protein_coding	-1.3494	2.47229e-33	ENSMUSG00000036052
Gm37696	predicted gene, 37696	antisense_RNA	-1.34933	0.00135259	ENSMUSG00000103473
Ccdc42	coiled-coil domain containing 42	protein_coding	-1.34817	0.01214	ENSMUSG00000045915
Trpv6	transient receptor potential cation channel, subfamily V, member 6	protein_coding	-1.34719	6.13413e-05	ENSMUSG00000029868
Gabrd	gamma-aminobutyric acid (GABA) A receptor, subunit delta	protein_coding	-1.34608	6.30611e-25	ENSMUSG00000029054
Tox3	TOX high mobility group box family member 3	protein_coding	-1.34601	2.99512e-06	ENSMUSG00000043668
Efna3	ephrin A3	protein_coding	-1.34564	2.10102e-20	ENSMUSG00000028039
Asb11	ankyrin repeat and SOCS box-containing 11	protein_coding	-1.34365	0.000392739	ENSMUSG00000031382
Gm32444	predicted gene, 32444	TEC	-1.34221	1.76907e-07	ENSMUSG00000102729
Gm19757	predicted gene, 19757	lincRNA	-1.34117	0.0396228	ENSMUSG00000108237
Stpg1	sperm tail PG rich repeat containing 1	protein_coding	-1.341	1.52403e-06	ENSMUSG00000028801
Aldh1a3	aldehyde dehydrogenase family 1, subfamily A3	protein_coding	-1.3388	0.0238038	ENSMUSG00000015134
Akt3	thymoma viral proto-oncogene 3	protein_coding	-1.33816	4.81451e-24	ENSMUSG00000019699
Alkal2	ALK and LTK ligand 2	protein_coding	-1.33813	0.00632342	ENSMUSG00000054204
Tmem255b	transmembrane protein 255B	protein_coding	-1.33801	0.00533481	ENSMUSG00000038457
Trib2	tribbles pseudokinase 2	protein_coding	-1.33774	1.26556e-16	ENSMUSG00000020601
Siah3	seven in absentia homolog 3 (Drosophila)	protein_coding	-1.33602	0.0130906	ENSMUSG00000091722
Fam198b	family with sequence similarity 198, member B	protein_coding	-1.33325	7.44295e-05	ENSMUSG00000027955
Opcml	opioid binding protein/cell adhesion molecule-like	protein_coding	-1.33298	4.3656e-22	ENSMUSG00000062257
Gria2	glutamate receptor, ionotropic, AMPA2 (alpha 2)	protein_coding	-1.33287	1.4559e-19	ENSMUSG00000033981
Sorcs3	sortilin-related VPS10 domain containing receptor 3	protein_coding	-1.33123	2.38725e-20	ENSMUSG00000063434
Gm3510	predicted gene 3510	lincRNA	-1.33054	9.55587e-06	ENSMUSG00000096936
Sertm1	serine rich and transmembrane domain containing 1	protein_coding	-1.3304	7.91214e-27	ENSMUSG00000056306
Lum	lumican	protein_coding	-1.33026	0.000152394	ENSMUSG00000036446
Irf2bpl	interferon regulatory factor 2 binding protein-like	protein_coding	-1.3291	2.69887e-14	ENSMUSG00000034168
Nectin3	nectin cell adhesion molecule 3	protein_coding	-1.32613	2.04018e-20	ENSMUSG00000022656
Psd3	pleckstrin and Sec7 domain containing 3	protein_coding	-1.32536	2.96513e-37	ENSMUSG00000030465
A330069K06Rik	RIKEN cDNA A330069K06 gene	lincRNA	-1.32424	0.0231786	ENSMUSG00000103181
Slc8a1	solute carrier family 8 (sodium/calcium exchanger), member 1	protein_coding	-1.32183	5.13679e-05	ENSMUSG00000054640
Tnfaip8l3	tumor necrosis factor, alpha-induced protein 8-like 3	protein_coding	-1.32109	1.96381e-08	ENSMUSG00000074345
Schip1	schwannomin interacting protein 1	protein_coding	-1.32073	0.000844582	ENSMUSG00000027777
Cdh8	cadherin 8	protein_coding	-1.32037	2.80409e-11	ENSMUSG00000036510
A330009N23Rik	RIKEN cDNA A330009N23 gene	lincRNA	-1.32037	2.82542e-11	ENSMUSG00000097915
Hivep2	human immunodeficiency virus type I enhancer binding protein 2	protein_coding	-1.31974	3.73569e-31	ENSMUSG00000015501
Omp	olfactory marker protein	protein_coding	-1.31888	0.0421424	ENSMUSG00000074006
Rbfox3	RNA binding protein, fox-1 homolog (C. elegans) 3	protein_coding	-1.31733	7.29442e-31	ENSMUSG00000025576
Pkhd1l1	polycystic kidney and hepatic disease 1-like 1	protein_coding	-1.31691	0.0414635	ENSMUSG00000038725
Limd2	LIM domain containing 2	protein_coding	-1.31609	9.10483e-26	ENSMUSG00000040699
Tbl1xr1	transducin (beta)-like 1X-linked receptor 1	protein_coding	-1.31541	5.46581e-22	ENSMUSG00000027630
Ryr2	ryanodine receptor 2, cardiac	protein_coding	-1.31401	9.04966e-20	ENSMUSG00000021313
Serpina3g	serine (or cysteine) peptidase inhibitor, clade A, member 3G	protein_coding	-1.31381	0.00806396	ENSMUSG00000041481
Gm19744	predicted gene, 19744	processed_transcript	-1.31345	0.00261498	ENSMUSG00000100706
Arhgap20	Rho GTPase activating protein 20	protein_coding	-1.31295	1.00053e-14	ENSMUSG00000053199
Kcnh1	potassium voltage-gated channel, subfamily H (eag-related), member 1	protein_coding	-1.31162	3.56431e-16	ENSMUSG00000058248
Gabbr2	gamma-aminobutyric acid (GABA) B receptor, 2	protein_coding	-1.31155	9.48016e-36	ENSMUSG00000039809
Hdac9	histone deacetylase 9	protein_coding	-1.31051	2.01529e-11	ENSMUSG00000004698
Lmo4	LIM domain only 4	protein_coding	-1.30975	5.99516e-33	ENSMUSG00000028266
Epha7	Eph receptor A7	protein_coding	-1.30908	5.72482e-21	ENSMUSG00000028289
Crhr2	corticotropin releasing hormone receptor 2	protein_coding	-1.30893	0.000200991	ENSMUSG00000003476
D430019H16Rik	RIKEN cDNA D430019H16 gene	protein_coding	-1.30887	9.27342e-33	ENSMUSG00000094910
Gm37459	predicted gene, 37459	antisense_RNA	-1.30803	9.40638e-08	ENSMUSG00000104283
Nav3	neuron navigator 3	protein_coding	-1.30744	1.86417e-09	ENSMUSG00000020181
March4	membrane-associated ring finger (C3HC4) 4	protein_coding	-1.30635	8.26774e-14	ENSMUSG00000039372
Tnxb	tenascin XB	protein_coding	-1.30614	1.41775e-17	ENSMUSG00000033327
Mki67	antigen identified by monoclonal antibody Ki 67	protein_coding	-1.30611	0.0136002	ENSMUSG00000031004
Ust	uronyl-2-sulfotransferase	protein_coding	-1.3061	3.19164e-21	ENSMUSG00000047712
Gm37773	predicted gene, 37773	TEC	-1.30589	6.57502e-05	ENSMUSG00000104033
Stac2	SH3 and cysteine rich domain 2	protein_coding	-1.30562	6.32287e-20	ENSMUSG00000017400
Sept3	septin 3	protein_coding	-1.30473	1.1149e-36	ENSMUSG00000022456
Rgs8	regulator of G-protein signaling 8	protein_coding	-1.30424	1.55248e-22	ENSMUSG00000042671
Auts2	autism susceptibility candidate 2	protein_coding	-1.30376	6.67731e-15	ENSMUSG00000029673
Gm13091	predicted gene 13091	antisense_RNA	-1.30301	0.0266703	ENSMUSG00000085213
Gm6828	predicted gene 6828	processed_pseudogene	-1.30226	0.00600477	ENSMUSG00000109488
Thsd7a	thrombospondin, type I, domain containing 7A	protein_coding	-1.30194	1.1045e-09	ENSMUSG00000032625
Bcl6	B cell leukemia/lymphoma 6	protein_coding	-1.30113	2.27596e-20	ENSMUSG00000022508
Hs3st2	heparan sulfate (glucosamine) 3-O-sulfotransferase 2	protein_coding	-1.30047	2.10007e-10	ENSMUSG00000046321
Neurog2	neurogenin 2	protein_coding	-1.29616	0.0127166	ENSMUSG00000027967
Anks1b	ankyrin repeat and sterile alpha motif domain containing 1B	protein_coding	-1.29605	8.39769e-24	ENSMUSG00000058589
Kcnip3	Kv channel interacting protein 3, calsenilin	protein_coding	-1.29597	3.50257e-25	ENSMUSG00000079056
Lmo1	LIM domain only 1	protein_coding	-1.29361	1.08381e-13	ENSMUSG00000036111
Dazl	deleted in azoospermia-like	protein_coding	-1.29212	0.00118849	ENSMUSG00000010592
Lrfn2	leucine rich repeat and fibronectin type III domain containing 2	protein_coding	-1.29109	9.42849e-19	ENSMUSG00000040490
Tub	tubby bipartite transcription factor	protein_coding	-1.28928	1.42049e-21	ENSMUSG00000031028
Ccnd2	cyclin D2	protein_coding	-1.28892	3.2861e-24	ENSMUSG00000000184
Gm12063	predicted gene 12063	lincRNA	-1.28873	0.0298105	ENSMUSG00000085167
Nefm	neurofilament, medium polypeptide	protein_coding	-1.28813	4.61752e-22	ENSMUSG00000022054
Cbln4	cerebellin 4 precursor protein	protein_coding	-1.28765	0.0187453	ENSMUSG00000067578
Flrt2	fibronectin leucine rich transmembrane protein 2	protein_coding	-1.28722	5.79682e-18	ENSMUSG00000047414
Insig1	insulin induced gene 1	protein_coding	-1.28713	1.72723e-13	ENSMUSG00000045294
Nrxn3	neurexin III	protein_coding	-1.287	2.30636e-16	ENSMUSG00000066392
Tll1	tolloid-like	protein_coding	-1.28699	0.00740231	ENSMUSG00000053626
Gm44240	predicted gene, 44240	TEC	-1.28643	0.0262873	ENSMUSG00000107498
Ppm1e	protein phosphatase 1E (PP2C domain containing)	protein_coding	-1.28554	1.17206e-27	ENSMUSG00000046442
Etv4	ets variant 4	protein_coding	-1.28367	3.33703e-11	ENSMUSG00000017724
Dpf1	D4, zinc and double PHD fingers family 1	protein_coding	-1.28357	5.21039e-23	ENSMUSG00000030584
Kcnq2	potassium voltage-gated channel, subfamily Q, member 2	protein_coding	-1.282	4.59619e-32	ENSMUSG00000016346
Prss57	protease, serine 57	protein_coding	-1.28196	0.014879	ENSMUSG00000020323
Gm13082	predicted gene 13082	processed_pseudogene	-1.28103	0.000599301	ENSMUSG00000081227
Sec14l2	SEC14-like lipid binding 2	protein_coding	-1.28095	2.10864e-27	ENSMUSG00000003585
Plxna1	plexin A1	protein_coding	-1.27851	9.86952e-28	ENSMUSG00000030084
4933417D19Rik	RIKEN cDNA 4933417D19 gene	antisense_RNA	-1.27713	0.0238131	ENSMUSG00000097637
Gm15423	predicted gene 15423	antisense_RNA	-1.27713	0.0308036	ENSMUSG00000087082
Homer1	homer scaffolding protein 1	protein_coding	-1.27697	1.34289e-11	ENSMUSG00000007617
2010320O07Rik	RIKEN cDNA 2010320O07 gene	processed_transcript	-1.27624	0.0227031	ENSMUSG00000089983
Gdf10	growth differentiation factor 10	protein_coding	-1.27298	3.8321e-11	ENSMUSG00000021943
Galnt18	polypeptide N-acetylgalactosaminyltransferase 18	protein_coding	-1.27217	3.85355e-28	ENSMUSG00000038296
Agfg2	ArfGAP with FG repeats 2	protein_coding	-1.27206	5.14433e-31	ENSMUSG00000029722
Gm5881	predicted gene 5881	processed_pseudogene	-1.27152	1.13852e-18	ENSMUSG00000107747
Sort1	sortilin 1	protein_coding	-1.27107	3.8793e-31	ENSMUSG00000068747
Gm43321	predicted gene 43321	TEC	-1.27069	0.00308033	ENSMUSG00000106408
Necab1	N-terminal EF-hand calcium binding protein 1	protein_coding	-1.27052	1.75685e-10	ENSMUSG00000040536
Cyp4b1	cytochrome P450, family 4, subfamily b, polypeptide 1	protein_coding	-1.27024	0.0490849	ENSMUSG00000028713
Caln1	calneuron 1	protein_coding	-1.26965	3.18669e-21	ENSMUSG00000060371
Robo2	roundabout guidance receptor 2	protein_coding	-1.2685	1.71439e-13	ENSMUSG00000052516
Rnf182	ring finger protein 182	protein_coding	-1.26667	2.93036e-15	ENSMUSG00000044164
Mxd3	Max dimerization protein 3	protein_coding	-1.26649	0.0169621	ENSMUSG00000021485
Gm42744	predicted gene 42744	lincRNA	-1.26598	0.0473222	ENSMUSG00000105560
Lamp5	lysosomal-associated membrane protein family, member 5	protein_coding	-1.26591	2.82274e-20	ENSMUSG00000027270
Ywhah	tyrosine 3-monooxygenase/tryptophan 5-monooxygenase activation protein, eta polypeptide	protein_coding	-1.26384	7.28316e-30	ENSMUSG00000018965
Tenm2	teneurin transmembrane protein 2	protein_coding	-1.26335	5.69293e-20	ENSMUSG00000049336
Kcnmb4os1	potassium large conductance calcium-activated channel, subfamily M, beta member 4, opposite strand 1	antisense_RNA	-1.26324	0.0549786	ENSMUSG00000020164
Otop2	otopetrin 2	protein_coding	-1.26317	0.0550791	ENSMUSG00000050201
Cmip	c-Maf inducing protein	protein_coding	-1.26245	0.000920112	ENSMUSG00000034390
Sorbs2os	sorbin and SH3 domain containing 2, opposite strand	antisense_RNA	-1.26189	0.0446871	ENSMUSG00000085440
Sez6	seizure related gene 6	protein_coding	-1.26136	4.01624e-27	ENSMUSG00000000632
Tmem132a	transmembrane protein 132A	protein_coding	-1.26116	1.21704e-10	ENSMUSG00000024736
Srebf2	sterol regulatory element binding factor 2	protein_coding	-1.25988	1.02966e-22	ENSMUSG00000022463
Kcnd2	potassium voltage-gated channel, Shal-related family, member 2	protein_coding	-1.25987	5.56877e-14	ENSMUSG00000060882
Foxk1	forkhead box K1	protein_coding	-1.25822	6.67737e-15	ENSMUSG00000056493
Cemip	cell migration inducing protein, hyaluronan binding	protein_coding	-1.25618	6.3477e-13	ENSMUSG00000052353
Stim2	stromal interaction molecule 2	protein_coding	-1.25604	2.42063e-27	ENSMUSG00000039156
Prrt1	proline-rich transmembrane protein 1	protein_coding	-1.25598	7.19272e-25	ENSMUSG00000015476
Coch	cochlin	protein_coding	-1.25508	0.00450446	ENSMUSG00000020953
Slc7a14	solute carrier family 7 (cationic amino acid transporter, y+ system), member 14	protein_coding	-1.25508	3.23452e-31	ENSMUSG00000069072
4933417O13Rik	RIKEN cDNA 4933417O13 gene	antisense_RNA	-1.25455	0.0499908	ENSMUSG00000101360
Rerg	RAS-like, estrogen-regulated, growth-inhibitor	protein_coding	-1.25304	7.70954e-16	ENSMUSG00000030222
Akr1c14	aldo-keto reductase family 1, member C14	protein_coding	-1.25243	0.0105187	ENSMUSG00000033715
Fam49a	family with sequence similarity 49, member A	protein_coding	-1.25172	1.32396e-15	ENSMUSG00000020589
Ncs1	neuronal calcium sensor 1	protein_coding	-1.25145	1.15991e-40	ENSMUSG00000062661
Vps37b	vacuolar protein sorting 37B	protein_coding	-1.25117	6.20557e-07	ENSMUSG00000066278
Nedd4l	neural precursor cell expressed, developmentally down-regulated gene 4-like	protein_coding	-1.25083	2.14047e-20	ENSMUSG00000024589
Lzts3	leucine zipper, putative tumor suppressor family member 3	protein_coding	-1.25036	4.66054e-33	ENSMUSG00000037703
Tmco5	transmembrane and coiled-coil domains 5	protein_coding	-1.25001	0.0300572	ENSMUSG00000027355
Gm45640	predicted gene 45640	TEC	-1.24982	0.0580831	ENSMUSG00000109812
Gm22204	predicted gene, 22204	misc_RNA	-1.24815	0.0578291	ENSMUSG00000084603
Acap3	ArfGAP with coiled-coil, ankyrin repeat and PH domains 3	protein_coding	-1.24814	5.08496e-20	ENSMUSG00000029033
Gm17322	predicted gene, 17322	lincRNA	-1.24798	3.23893e-05	ENSMUSG00000097604
Gm11872	predicted gene 11872	antisense_RNA	-1.24794	0.0175459	ENSMUSG00000086017
Abr	active BCR-related gene	protein_coding	-1.24772	4.07668e-27	ENSMUSG00000017631
Tunar	Tcl1 upstream neural differentiation associated RNA	protein_coding	-1.24713	2.4157e-15	ENSMUSG00000097929
Luzp2	leucine zipper protein 2	protein_coding	-1.24602	8.51991e-13	ENSMUSG00000063297
Mir670hg	MIR670 host gene (non-protein coding)	lincRNA	-1.24584	1.70327e-05	ENSMUSG00000075020
Arg2	arginase type II	protein_coding	-1.24524	0.000587749	ENSMUSG00000021125
Celf2	CUGBP, Elav-like family member 2	protein_coding	-1.24506	2.4582e-25	ENSMUSG00000002107
Snph	syntaphilin	protein_coding	-1.24468	2.92775e-37	ENSMUSG00000027457
Mef2d	myocyte enhancer factor 2D	protein_coding	-1.24402	2.39207e-19	ENSMUSG00000001419
Tmem210	transmembrane protein 210	protein_coding	-1.24365	0.0488245	ENSMUSG00000026963
1190002N15Rik	RIKEN cDNA 1190002N15 gene	protein_coding	-1.24223	3.01143e-09	ENSMUSG00000045414
Gpc4	glypican 4	protein_coding	-1.24219	1.122e-16	ENSMUSG00000031119
Gm12525	predicted gene 12525	lincRNA	-1.24175	0.0130347	ENSMUSG00000078601
Ptpn3	protein tyrosine phosphatase, non-receptor type 3	protein_coding	-1.24138	6.71856e-24	ENSMUSG00000038764
Tmem196	transmembrane protein 196	protein_coding	-1.24131	0.0341019	ENSMUSG00000048004
Slc24a4	solute carrier family 24 (sodium/potassium/calcium exchanger), member 4	protein_coding	-1.24048	6.43073e-10	ENSMUSG00000041771
Cdk17	cyclin-dependent kinase 17	protein_coding	-1.24031	1.97915e-17	ENSMUSG00000020015
Cpne8	copine VIII	protein_coding	-1.23919	3.94526e-13	ENSMUSG00000052560
Fam135b	family with sequence similarity 135, member B	protein_coding	-1.23774	0.00304531	ENSMUSG00000036800
Slc5a1	solute carrier family 5 (sodium/glucose cotransporter), member 1	protein_coding	-1.23711	0.0349839	ENSMUSG00000011034
Cacnb1	calcium channel, voltage-dependent, beta 1 subunit	protein_coding	-1.2368	6.82273e-25	ENSMUSG00000020882
C230057M02Rik	RIKEN cDNA C230057M02 gene	lincRNA	-1.23671	7.71448e-14	ENSMUSG00000110523
Shank3	SH3 and multiple ankyrin repeat domains 3	protein_coding	-1.23633	3.92777e-23	ENSMUSG00000022623
Sprn	shadow of prion protein	protein_coding	-1.23631	3.32012e-30	ENSMUSG00000045733
Tbc1d8b	TBC1 domain family, member 8B	protein_coding	-1.23545	1.41168e-06	ENSMUSG00000042473
Grik5	glutamate receptor, ionotropic, kainate 5 (gamma 2)	protein_coding	-1.2352	4.18881e-24	ENSMUSG00000003378
Muc3a	mucin 3A, cell surface associated	protein_coding	-1.23446	3.69884e-12	ENSMUSG00000094840
Mn1	meningioma 1	protein_coding	-1.23394	1.33007e-14	ENSMUSG00000070576
Ptx4	pentraxin 4	protein_coding	-1.23276	0.0506889	ENSMUSG00000044172
Tiam1	T cell lymphoma invasion and metastasis 1	protein_coding	-1.23271	1.32621e-14	ENSMUSG00000002489
Slc47a1	solute carrier family 47, member 1	protein_coding	-1.22983	0.0496018	ENSMUSG00000010122
9530080O11Rik	RIKEN cDNA 9530080O11 gene	processed_transcript	-1.22862	0.00107544	ENSMUSG00000044125
Grik3	glutamate receptor, ionotropic, kainate 3	protein_coding	-1.22855	5.14506e-11	ENSMUSG00000001985
Arid5b	AT rich interactive domain 5B (MRF1-like)	protein_coding	-1.22737	0.00193604	ENSMUSG00000019947
Syt13	synaptotagmin XIII	protein_coding	-1.22613	1.00743e-33	ENSMUSG00000027220
Spred3	sprouty-related, EVH1 domain containing 3	protein_coding	-1.22438	3.5264e-12	ENSMUSG00000037239
Pacsin1	protein kinase C and casein kinase substrate in neurons 1	protein_coding	-1.22252	6.0304e-26	ENSMUSG00000040276
Wnt7b	wingless-type MMTV integration site family, member 7B	protein_coding	-1.2221	9.08068e-10	ENSMUSG00000022382
Stc2	stanniocalcin 2	protein_coding	-1.22172	3.71927e-05	ENSMUSG00000020303
Rims1	regulating synaptic membrane exocytosis 1	protein_coding	-1.22121	8.6416e-13	ENSMUSG00000041670
Dusp13	dual specificity phosphatase 13	protein_coding	-1.22037	0.025217	ENSMUSG00000021768
Nckap1	NCK-associated protein 1	protein_coding	-1.21989	7.07849e-26	ENSMUSG00000027002
Pde2a	phosphodiesterase 2A, cGMP-stimulated	protein_coding	-1.21905	0.0571039	ENSMUSG00000110195
Arf3	ADP-ribosylation factor 3	protein_coding	-1.21809	1.45978e-27	ENSMUSG00000051853
Gm4202	predicted gene 4202	processed_pseudogene	-1.21754	3.45459e-06	ENSMUSG00000091421
Gm28294	predicted gene 28294	antisense_RNA	-1.21733	0.0653381	ENSMUSG00000101840
Git1	G protein-coupled receptor kinase-interactor 1	protein_coding	-1.21699	5.63028e-25	ENSMUSG00000011877
Ptprn2	protein tyrosine phosphatase, receptor type, N polypeptide 2	protein_coding	-1.21586	0.000568117	ENSMUSG00000056553
Actr3b	ARP3 actin-related protein 3B	protein_coding	-1.21394	2.42908e-28	ENSMUSG00000056367
Crispld1	cysteine-rich secretory protein LCCL domain containing 1	protein_coding	-1.21316	8.0751e-05	ENSMUSG00000025776
Wbp11	WW domain binding protein 11	protein_coding	-1.21307	1.04442e-30	ENSMUSG00000030216
Lrtm2	leucine-rich repeats and transmembrane domains 2	protein_coding	-1.21236	1.84676e-14	ENSMUSG00000055003
Cacna1e	calcium channel, voltage-dependent, R type, alpha 1E subunit	protein_coding	-1.21092	5.49075e-28	ENSMUSG00000004110
Synpr	synaptoporin	protein_coding	-1.21008	4.9372e-15	ENSMUSG00000056296
Ntf5	neurotrophin 5	protein_coding	-1.21003	0.0637359	ENSMUSG00000074121
Kcnj2	potassium inwardly-rectifying channel, subfamily J, member 2	protein_coding	-1.20873	2.92294e-05	ENSMUSG00000041695
Efcab5	EF-hand calcium binding domain 5	protein_coding	-1.2087	0.00119507	ENSMUSG00000050944
Fras1	Fraser extracellular matrix complex subunit 1	protein_coding	-1.20755	6.30464e-08	ENSMUSG00000034687
Calcrl	calcitonin receptor-like	protein_coding	-1.20719	0.000325212	ENSMUSG00000059588
Gm16339	predicted gene 16339	antisense_RNA	-1.20715	0.0290318	ENSMUSG00000090050
Gm2164	predicted gene 2164	antisense_RNA	-1.20714	0.063792	ENSMUSG00000098760
Pdgfra	platelet derived growth factor receptor, alpha polypeptide	protein_coding	-1.2071	1.28628e-13	ENSMUSG00000029231
Frat2	frequently rearranged in advanced T cell lymphomas 2	protein_coding	-1.20688	2.95034e-08	ENSMUSG00000047604
Capn3	calpain 3	protein_coding	-1.20679	0.0118423	ENSMUSG00000079110
Wnt2	wingless-type MMTV integration site family, member 2	protein_coding	-1.20638	3.26556e-05	ENSMUSG00000010797
Gm16105	predicted gene 16105	antisense_RNA	-1.20637	0.051268	ENSMUSG00000084849
Npw	neuropeptide W	protein_coding	-1.20591	0.0691202	ENSMUSG00000071230
Slc25a34	solute carrier family 25, member 34	protein_coding	-1.20238	1.02179e-06	ENSMUSG00000040740
Scn5a	sodium channel, voltage-gated, type V, alpha	protein_coding	-1.20217	0.00793926	ENSMUSG00000032511
Grik4	glutamate receptor, ionotropic, kainate 4	protein_coding	-1.20171	3.1827e-24	ENSMUSG00000032017
Dclk1	doublecortin-like kinase 1	protein_coding	-1.20148	5.54663e-18	ENSMUSG00000027797
Fancd2	Fanconi anemia, complementation group D2	protein_coding	-1.20108	3.47215e-05	ENSMUSG00000034023
Cilp2	cartilage intermediate layer protein 2	protein_coding	-1.20009	0.0171007	ENSMUSG00000044006
Lpl	lipoprotein lipase	protein_coding	-1.19853	0.0593238	ENSMUSG00000015568
A930033H14Rik	RIKEN cDNA A930033H14 gene	protein_coding	-1.19852	0.00238442	ENSMUSG00000090622
Tfrc	transferrin receptor	protein_coding	-1.19838	2.96582e-13	ENSMUSG00000022797
Dnah9	dynein, axonemal, heavy chain 9	protein_coding	-1.19758	3.5231e-12	ENSMUSG00000056752
Mafa	v-maf musculoaponeurotic fibrosarcoma oncogene family, protein A (avian)	protein_coding	-1.19684	0.0709729	ENSMUSG00000047591
Tuba8	tubulin, alpha 8	protein_coding	-1.19598	1.30589e-06	ENSMUSG00000030137
Tmem132b	transmembrane protein 132B	protein_coding	-1.195	6.60434e-18	ENSMUSG00000070498
Pm20d2	peptidase M20 domain containing 2	protein_coding	-1.19458	0.0446041	ENSMUSG00000054659
Dkk3	dickkopf WNT signaling pathway inhibitor 3	protein_coding	-1.19391	2.38868e-26	ENSMUSG00000030772
Has3	hyaluronan synthase 3	protein_coding	-1.19361	0.000174358	ENSMUSG00000031910
Gm44090	predicted gene, 44090	TEC	-1.19333	0.000815524	ENSMUSG00000107927
Adamts2	a disintegrin-like and metallopeptidase (reprolysin type) with thrombospondin type 1 motif, 2	protein_coding	-1.19296	1.57893e-05	ENSMUSG00000036545
Cldn2	claudin 2	protein_coding	-1.19268	0.0673908	ENSMUSG00000047230
9130019P16Rik	RIKEN cDNA 9130019P16 gene	processed_transcript	-1.19245	0.0395529	ENSMUSG00000073067
Slc30a2	solute carrier family 30 (zinc transporter), member 2	protein_coding	-1.19227	1.50502e-07	ENSMUSG00000028836
Dock9	dedicator of cytokinesis 9	protein_coding	-1.19202	4.20135e-22	ENSMUSG00000025558
Ypel1	yippee-like 1 (Drosophila)	protein_coding	-1.19082	2.01529e-17	ENSMUSG00000022773
Zfp365	zinc finger protein 365	protein_coding	-1.18849	5.9477e-22	ENSMUSG00000037855
Cdh13	cadherin 13	protein_coding	-1.18712	2.39732e-16	ENSMUSG00000031841
Itga4	integrin alpha 4	protein_coding	-1.18633	3.45417e-11	ENSMUSG00000027009
Krt79	keratin 79	protein_coding	-1.18628	0.0604305	ENSMUSG00000061397
Gm37711	predicted gene, 37711	TEC	-1.18606	0.000125085	ENSMUSG00000102796
Cacnb3	calcium channel, voltage-dependent, beta 3 subunit	protein_coding	-1.18576	3.3303e-22	ENSMUSG00000003352
Tiam2	T cell lymphoma invasion and metastasis 2	protein_coding	-1.18575	5.93603e-10	ENSMUSG00000023800
Gpc1	glypican 1	protein_coding	-1.18518	4.33375e-20	ENSMUSG00000034220
Thra	thyroid hormone receptor alpha	protein_coding	-1.18383	1.07755e-30	ENSMUSG00000058756
Gm7854	predicted gene 7854	antisense_RNA	-1.18352	0.0630625	ENSMUSG00000085720
Acap2	ArfGAP with coiled-coil, ankyrin repeat and PH domains 2	protein_coding	-1.18289	3.67005e-15	ENSMUSG00000049076
Pcdha12	protocadherin alpha 12	protein_coding	-1.18264	0.0131114	ENSMUSG00000103310
Lrp1b	low density lipoprotein-related protein 1B (deleted in tumors)	protein_coding	-1.18185	1.72094e-09	ENSMUSG00000049252
Gm17116	predicted gene 17116	antisense_RNA	-1.18175	0.000286563	ENSMUSG00000090785
Col20a1	collagen, type XX, alpha 1	protein_coding	-1.18135	2.43903e-06	ENSMUSG00000016356
March1	membrane-associated ring finger (C3HC4) 1	protein_coding	-1.18126	4.54275e-07	ENSMUSG00000036469
Ripor2	RHO family interacting cell polarization regulator 2	protein_coding	-1.18065	1.1466e-14	ENSMUSG00000036006
5031425F14Rik	RIKEN cDNA 5031425F14 gene	lincRNA	-1.17969	0.0649319	ENSMUSG00000085129
Nrip1	nuclear receptor interacting protein 1	protein_coding	-1.17965	9.78135e-12	ENSMUSG00000048490
Gpm6a	glycoprotein m6a	protein_coding	-1.17897	9.4079e-16	ENSMUSG00000031517
Rab26	RAB26, member RAS oncogene family	protein_coding	-1.17862	1.46983e-15	ENSMUSG00000079657
Ntn5	netrin 5	protein_coding	-1.17849	4.34143e-05	ENSMUSG00000070564
Arhgap21	Rho GTPase activating protein 21	protein_coding	-1.17769	7.05758e-19	ENSMUSG00000036591
Trio	triple functional domain (PTPRF interacting)	protein_coding	-1.17739	7.9492e-15	ENSMUSG00000022263
Gm12444	predicted gene 12444	processed_pseudogene	-1.17725	0.0472956	ENSMUSG00000082194
Rspo3	R-spondin 3	protein_coding	-1.17719	1.84541e-05	ENSMUSG00000019880
Nhsl1	NHS-like 1	protein_coding	-1.17642	1.18023e-13	ENSMUSG00000039835
Inhbb	inhibin beta-B	protein_coding	-1.17634	0.000127233	ENSMUSG00000037035
Fam171a2	family with sequence similarity 171, member A2	protein_coding	-1.17603	1.47322e-16	ENSMUSG00000034685
F420014N23Rik	RIKEN cDNA F420014N23 gene	lincRNA	-1.17504	0.00260583	ENSMUSG00000097331
D030068K23Rik	RIKEN cDNA D030068K23 gene	lincRNA	-1.1744	0.0423738	ENSMUSG00000097393
5730522E02Rik	RIKEN cDNA 5730522E02 gene	protein_coding	-1.17438	1.79916e-05	ENSMUSG00000032985
Arl15	ADP-ribosylation factor-like 15	protein_coding	-1.17419	1.68272e-17	ENSMUSG00000042348
Clvs2	clavesin 2	protein_coding	-1.17276	8.41475e-21	ENSMUSG00000019785
Lrrc4	leucine rich repeat containing 4	protein_coding	-1.17258	1.25183e-26	ENSMUSG00000049939
Arhgef28	Rho guanine nucleotide exchange factor (GEF) 28	protein_coding	-1.17232	1.88804e-22	ENSMUSG00000021662
Gm14286	predicted gene 14286	antisense_RNA	-1.17227	0.000325953	ENSMUSG00000087445
Dusp7	dual specificity phosphatase 7	protein_coding	-1.17226	8.63806e-17	ENSMUSG00000053716
Grm1	glutamate receptor, metabotropic 1	protein_coding	-1.17216	1.88804e-12	ENSMUSG00000019828
Mapk10	mitogen-activated protein kinase 10	protein_coding	-1.17159	8.60486e-26	ENSMUSG00000046709
Inf2	inverted formin, FH2 and WH2 domain containing	protein_coding	-1.17069	1.27813e-20	ENSMUSG00000037679
Gm26801	predicted gene, 26801	antisense_RNA	-1.16992	0.0576356	ENSMUSG00000097892
Scrt2	scratch family zinc finger 2	protein_coding	-1.16988	5.71995e-13	ENSMUSG00000060257
Chd3	chromodomain helicase DNA binding protein 3	protein_coding	-1.16893	3.68932e-29	ENSMUSG00000018474
Disp3	dispatched RND transporter family member 3	protein_coding	-1.16874	5.77947e-14	ENSMUSG00000041544
Hspa1b	heat shock protein 1B	protein_coding	-1.16836	0.000162745	ENSMUSG00000090877
Gda	guanine deaminase	protein_coding	-1.16777	1.7847e-12	ENSMUSG00000058624
Sh3rf1	SH3 domain containing ring finger 1	protein_coding	-1.16468	8.90947e-18	ENSMUSG00000031642
Elmo2	engulfment and cell motility 2	protein_coding	-1.16456	3.6149e-23	ENSMUSG00000017670
Ibsp	integrin binding sialoprotein	protein_coding	-1.16283	0.080597	ENSMUSG00000029306
Gm44483	predicted gene, 44483	miRNA	-1.16268	0.0804887	ENSMUSG00000104656
Sema5b	sema domain, seven thrombospondin repeats (type 1 and type 1-like), transmembrane domain (TM) and short cytoplasmic domain, (semaphorin) 5B	protein_coding	-1.16236	8.33562e-10	ENSMUSG00000052133
Klk8	kallikrein related-peptidase 8	protein_coding	-1.16222	4.85598e-09	ENSMUSG00000064023
Rnf157	ring finger protein 157	protein_coding	-1.16213	7.27768e-31	ENSMUSG00000052949
Hunk	hormonally upregulated Neu-associated kinase	protein_coding	-1.16062	4.8252e-15	ENSMUSG00000053414
BC030499	cDNA sequence BC030499	protein_coding	-1.16023	0.00100274	ENSMUSG00000037593
Robo1	roundabout guidance receptor 1	protein_coding	-1.16017	3.47943e-10	ENSMUSG00000022883
Ptprk	protein tyrosine phosphatase, receptor type, K	protein_coding	-1.15951	9.93043e-16	ENSMUSG00000019889
Plppr5	phospholipid phosphatase related 5	protein_coding	-1.15786	9.62375e-14	ENSMUSG00000033342
Rgsl1	regulator of G-protein signaling like 1	protein_coding	-1.15759	0.0129	ENSMUSG00000042641
Kcng2	potassium voltage-gated channel, subfamily G, member 2	protein_coding	-1.15739	8.73917e-10	ENSMUSG00000059852
1810041L15Rik	RIKEN cDNA 1810041L15 gene	protein_coding	-1.15733	7.02532e-17	ENSMUSG00000062760
Runx1t1	runt-related transcription factor 1; translocated to, 1 (cyclin D-related)	protein_coding	-1.15733	3.46888e-08	ENSMUSG00000006586
Gm7672	predicted gene 7672	processed_pseudogene	-1.15689	0.0832127	ENSMUSG00000097086
Ncor2	nuclear receptor co-repressor 2	protein_coding	-1.15556	3.0149e-19	ENSMUSG00000029478
Strn4	striatin, calmodulin binding protein 4	protein_coding	-1.15504	6.68054e-26	ENSMUSG00000030374
Hs6st3	heparan sulfate 6-O-sulfotransferase 3	protein_coding	-1.15483	0.0488985	ENSMUSG00000053465
Pcsk2	proprotein convertase subtilisin/kexin type 2	protein_coding	-1.15357	1.85376e-23	ENSMUSG00000027419
Dnm1	dynamin 1	protein_coding	-1.15346	2.17048e-30	ENSMUSG00000026825
Nexmif	neurite extension and migration factor	protein_coding	-1.15322	1.16283e-10	ENSMUSG00000046449
Grm7	glutamate receptor, metabotropic 7	protein_coding	-1.15284	9.36202e-13	ENSMUSG00000056755
Kbtbd8	kelch repeat and BTB (POZ) domain containing 8	protein_coding	-1.15283	0.000198547	ENSMUSG00000030031
Grm8	glutamate receptor, metabotropic 8	protein_coding	-1.15145	0.000118971	ENSMUSG00000024211
Gm6011	predicted gene 6011	processed_pseudogene	-1.15137	0.0423771	ENSMUSG00000110224
B3gnt3	UDP-GlcNAc:betaGal beta-1,3-N-acetylglucosaminyltransferase 3	protein_coding	-1.15077	0.00862123	ENSMUSG00000031803
C130071C03Rik	RIKEN cDNA C130071C03 gene	lincRNA	-1.15067	3.21158e-15	ENSMUSG00000050334
Dbn1	drebrin 1	protein_coding	-1.14924	7.7846e-33	ENSMUSG00000034675
N4bp3	NEDD4 binding protein 3	protein_coding	-1.14852	7.06174e-11	ENSMUSG00000001053
Tcf15	transcription factor 15	protein_coding	-1.14836	0.0397762	ENSMUSG00000068079
Gabra4	gamma-aminobutyric acid (GABA) A receptor, subunit alpha 4	protein_coding	-1.14804	1.67119e-12	ENSMUSG00000029211
Lrrn3	leucine rich repeat protein 3, neuronal	protein_coding	-1.14788	2.14955e-18	ENSMUSG00000036295
Otos	otospiralin	protein_coding	-1.14786	0.0180887	ENSMUSG00000044055
Fam159b	family with sequence similarity 159, member B	protein_coding	-1.1475	0.0850968	ENSMUSG00000042655
Tmem108	transmembrane protein 108	protein_coding	-1.14675	3.9952e-11	ENSMUSG00000042757
Rasd2	RASD family, member 2	protein_coding	-1.14632	1.57382e-14	ENSMUSG00000034472
Gm18706	predicted gene, 18706	processed_pseudogene	-1.1461	0.0809352	ENSMUSG00000109882
Slitrk2	SLIT and NTRK-like family, member 2	protein_coding	-1.1458	1.27664e-11	ENSMUSG00000036790
BC030500	cDNA sequence BC030500	protein_coding	-1.14577	6.0061e-08	ENSMUSG00000049946
Speg	SPEG complex locus	protein_coding	-1.14571	1.7645e-24	ENSMUSG00000026207
Sstr2	somatostatin receptor 2	protein_coding	-1.14569	4.75791e-08	ENSMUSG00000047904
Adgrb1	adhesion G protein-coupled receptor B1	protein_coding	-1.14526	3.13205e-22	ENSMUSG00000034730
Mapk1	mitogen-activated protein kinase 1	protein_coding	-1.14464	2.03132e-20	ENSMUSG00000063358
Junb	jun B proto-oncogene	protein_coding	-1.14408	5.70467e-13	ENSMUSG00000052837
Tspan11	tetraspanin 11	protein_coding	-1.14353	0.000206966	ENSMUSG00000030351
Golga7b	golgi autoantigen, golgin subfamily a, 7B	protein_coding	-1.1425	6.19162e-17	ENSMUSG00000042532
Pdgfb	platelet derived growth factor, B polypeptide	protein_coding	-1.14139	8.97064e-09	ENSMUSG00000000489
Prox1os	prospero homeobox 1, opposite strand	antisense_RNA	-1.14096	1.0721e-07	ENSMUSG00000079045
9230112E08Rik	RIKEN cDNA 9230112E08 gene	sense_overlapping	-1.14088	3.35605e-11	ENSMUSG00000070461
Hes1	hairy and enhancer of split 1 (Drosophila)	protein_coding	-1.14085	5.6268e-07	ENSMUSG00000022528
Asic2	acid-sensing (proton-gated) ion channel 2	protein_coding	-1.14082	4.9985e-24	ENSMUSG00000020704
Vps13c	vacuolar protein sorting 13C	protein_coding	-1.14057	0.000251678	ENSMUSG00000035284
St3gal1	ST3 beta-galactoside alpha-2,3-sialyltransferase 1	protein_coding	-1.14023	1.62607e-12	ENSMUSG00000013846
Cdk5r1	cyclin-dependent kinase 5, regulatory subunit 1 (p35)	protein_coding	-1.14014	1.59296e-12	ENSMUSG00000048895
Khdrbs3	KH domain containing, RNA binding, signal transduction associated 3	protein_coding	-1.13865	1.02701e-26	ENSMUSG00000022332
Prss12	protease, serine 12 neurotrypsin (motopsin)	protein_coding	-1.13848	3.86001e-11	ENSMUSG00000027978
Osbpl10	oxysterol binding protein-like 10	protein_coding	-1.13821	8.54235e-08	ENSMUSG00000040875
Mlip	muscular LMNA-interacting protein	protein_coding	-1.13707	8.27121e-12	ENSMUSG00000032355
Map2k1	mitogen-activated protein kinase kinase 1	protein_coding	-1.13627	5.05175e-19	ENSMUSG00000004936
Pip4k2c	phosphatidylinositol-5-phosphate 4-kinase, type II, gamma	protein_coding	-1.13456	2.0075e-23	ENSMUSG00000025417
Cbln1	cerebellin 1 precursor protein	protein_coding	-1.13388	0.00415594	ENSMUSG00000031654
Gm5903	predicted gene 5903	processed_pseudogene	-1.13352	0.0446643	ENSMUSG00000082988
Lhx9	LIM homeobox protein 9	protein_coding	-1.13349	3.33951e-09	ENSMUSG00000019230
6530402F18Rik	RIKEN cDNA 6530402F18 gene	processed_transcript	-1.13267	0.000248567	ENSMUSG00000079499
Gm42527	predicted gene 42527	TEC	-1.13158	0.0694395	ENSMUSG00000105592
Zfpm2	zinc finger protein, multitype 2	protein_coding	-1.13151	7.5609e-10	ENSMUSG00000022306
Calm3	calmodulin 3	protein_coding	-1.13111	8.98152e-30	ENSMUSG00000019370
Micalcl	MICAL C-terminal like	protein_coding	-1.13109	0.000501853	ENSMUSG00000030771
Nphp4	nephronophthisis 4 (juvenile) homolog (human)	protein_coding	-1.12903	3.00314e-13	ENSMUSG00000039577
Ndst3	N-deacetylase/N-sulfotransferase (heparan glucosaminyl) 3	protein_coding	-1.12869	4.67912e-12	ENSMUSG00000027977
Clvs1	clavesin 1	protein_coding	-1.12815	0.00038453	ENSMUSG00000041216
Gal	galanin	protein_coding	-1.128	0.081603	ENSMUSG00000024907
Tle2	transducin-like enhancer of split 2	protein_coding	-1.12796	3.83315e-13	ENSMUSG00000034771
A330093E20Rik	RIKEN cDNA A330093E20 gene	antisense_RNA	-1.12672	0.01378	ENSMUSG00000098284
Trpm3	transient receptor potential cation channel, subfamily M, member 3	protein_coding	-1.12591	3.25008e-05	ENSMUSG00000052387
Twist2	twist basic helix-loop-helix transcription factor 2	protein_coding	-1.12526	0.0251967	ENSMUSG00000007805
Runx2	runt related transcription factor 2	protein_coding	-1.12494	2.986e-11	ENSMUSG00000039153
Rasgrf2	RAS protein-specific guanine nucleotide-releasing factor 2	protein_coding	-1.12423	2.4296e-15	ENSMUSG00000021708
Glis3	GLIS family zinc finger 3	protein_coding	-1.12342	5.15746e-07	ENSMUSG00000052942
Akap5	A kinase (PRKA) anchor protein 5	protein_coding	-1.1233	1.6156e-16	ENSMUSG00000021057
Gad1-ps	glutamate decarboxylase 1, pseudogene	processed_pseudogene	-1.12312	7.81254e-05	ENSMUSG00000090665
Gm8822	predicted gene 8822	processed_pseudogene	-1.1228	3.18501e-06	ENSMUSG00000082319
Ccdc188	coiled-coil domain containing 188	protein_coding	-1.12176	0.0935941	ENSMUSG00000090777
Slc22a2	solute carrier family 22 (organic cation transporter), member 2	protein_coding	-1.12172	NA	ENSMUSG00000040966
Gm7832	predicted gene 7832	processed_pseudogene	-1.12167	0.000203995	ENSMUSG00000106917
Kcnip4	Kv channel interacting protein 4	protein_coding	-1.12024	3.92791e-17	ENSMUSG00000029088
Epyc	epiphycan	protein_coding	-1.11868	0.0471605	ENSMUSG00000019936
1700020D05Rik	RIKEN cDNA 1700020D05 gene	protein_coding	-1.11858	0.059603	ENSMUSG00000100937
Ube2ql1	ubiquitin-conjugating enzyme E2Q family-like 1	protein_coding	-1.11687	1.80199e-21	ENSMUSG00000052981
Klf16	Kruppel-like factor 16	protein_coding	-1.11626	1.77949e-21	ENSMUSG00000035397
Gm5049	predicted gene 5049	processed_pseudogene	-1.11567	0.0966239	ENSMUSG00000102399
2210008F06Rik	RIKEN cDNA 2210008F06 gene	lincRNA	-1.11566	2.96066e-05	ENSMUSG00000097165
Kcnc2	potassium voltage gated channel, Shaw-related subfamily, member 2	protein_coding	-1.11553	1.2771e-13	ENSMUSG00000035681
Nr2c2	nuclear receptor subfamily 2, group C, member 2	protein_coding	-1.11533	0.000102492	ENSMUSG00000005893
R3hdm4	R3H domain containing 4	protein_coding	-1.1136	1.84171e-25	ENSMUSG00000035781
Kcnb2	potassium voltage gated channel, Shab-related subfamily, member 2	protein_coding	-1.11198	4.92287e-08	ENSMUSG00000092083
Myrip	myosin VIIA and Rab interacting protein	protein_coding	-1.1115	8.01104e-16	ENSMUSG00000041794
Gm15422	predicted gene 15422	processed_pseudogene	-1.11064	0.0882216	ENSMUSG00000082738
Spry4	sprouty homolog 4 (Drosophila)	protein_coding	-1.11041	3.25775e-08	ENSMUSG00000024427
Dhx33	DEAH (Asp-Glu-Ala-His) box polypeptide 33	protein_coding	-1.10894	2.27568e-15	ENSMUSG00000040620
Pptc7	PTC7 protein phosphatase homolog	protein_coding	-1.1089	2.00415e-06	ENSMUSG00000038582
Mir1900	microRNA 1900	miRNA	-1.10805	0.0996788	ENSMUSG00000084663
Vegfd	vascular endothelial growth factor D	protein_coding	-1.10789	0.00159894	ENSMUSG00000031380
Parm1	prostate androgen-regulated mucin-like protein 1	protein_coding	-1.10708	6.29929e-14	ENSMUSG00000034981
Fbxw7	F-box and WD-40 domain protein 7	protein_coding	-1.10669	1.36656e-17	ENSMUSG00000028086
Csmd2	CUB and Sushi multiple domains 2	protein_coding	-1.10623	6.84214e-13	ENSMUSG00000028804
Sema3a	sema domain, immunoglobulin domain (Ig), short basic domain, secreted, (semaphorin) 3A	protein_coding	-1.1062	0.00789646	ENSMUSG00000028883
Slitrk5	SLIT and NTRK-like family, member 5	protein_coding	-1.10556	2.05493e-16	ENSMUSG00000033214
Dlgap4	discs, large homolog-associated protein 4 (Drosophila)	protein_coding	-1.10488	3.55961e-22	ENSMUSG00000061689
B230209E15Rik	RIKEN cDNA B230209E15 gene	lincRNA	-1.10476	0.0158905	ENSMUSG00000109006
Wnt16	wingless-type MMTV integration site family, member 16	protein_coding	-1.10473	0.0641945	ENSMUSG00000029671
Plxna2	plexin A2	protein_coding	-1.10461	6.64982e-16	ENSMUSG00000026640
Cyfip2	cytoplasmic FMR1 interacting protein 2	protein_coding	-1.1044	3.30405e-20	ENSMUSG00000020340
Necab3	N-terminal EF-hand calcium binding protein 3	protein_coding	-1.10358	2.30945e-10	ENSMUSG00000027489
6030419C18Rik	RIKEN cDNA 6030419C18 gene	protein_coding	-1.10314	5.40287e-24	ENSMUSG00000066607
Agtr1a	angiotensin II receptor, type 1a	protein_coding	-1.10295	0.0642989	ENSMUSG00000049115
Cd109	CD109 antigen	protein_coding	-1.10294	0.000202832	ENSMUSG00000046186
Slc24a3	solute carrier family 24 (sodium/potassium/calcium exchanger), member 3	protein_coding	-1.10294	4.18381e-25	ENSMUSG00000063873
Cacna2d3	calcium channel, voltage-dependent, alpha2/delta subunit 3	protein_coding	-1.10286	1.6519e-23	ENSMUSG00000021991
9330175M20Rik	RIKEN cDNA 9330175M20 gene	antisense_RNA	-1.10268	0.100765	ENSMUSG00000101799
Prss30	protease, serine 30	protein_coding	-1.10232	0.101671	ENSMUSG00000024124
D130043K22Rik	RIKEN cDNA D130043K22 gene	protein_coding	-1.10161	3.89783e-09	ENSMUSG00000006711
Abi1	abl-interactor 1	protein_coding	-1.10153	6.41369e-16	ENSMUSG00000058835
Zfp970	zinc finger protein 970	protein_coding	-1.10138	0.0269946	ENSMUSG00000078866
Arhgef3	Rho guanine nucleotide exchange factor (GEF) 3	protein_coding	-1.10048	9.54105e-20	ENSMUSG00000021895
Kcnj9	potassium inwardly-rectifying channel, subfamily J, member 9	protein_coding	-1.09971	1.65391e-24	ENSMUSG00000038026
Gabra1	gamma-aminobutyric acid (GABA) A receptor, subunit alpha 1	protein_coding	-1.09965	4.76251e-08	ENSMUSG00000010803
Cdkl5	cyclin-dependent kinase-like 5	protein_coding	-1.09956	1.1466e-14	ENSMUSG00000031292
Slc39a10	solute carrier family 39 (zinc transporter), member 10	protein_coding	-1.09939	3.7962e-08	ENSMUSG00000025986
Ppef1	protein phosphatase with EF hand calcium-binding domain 1	protein_coding	-1.09932	0.100276	ENSMUSG00000062168
Mkl1	MKL (megakaryoblastic leukemia)/myocardin-like 1	protein_coding	-1.09926	6.62011e-22	ENSMUSG00000042292
B930025P03Rik	RIKEN cDNA B930025P03 gene	lincRNA	-1.09918	0.08708	ENSMUSG00000109473
Dhcr24	24-dehydrocholesterol reductase	protein_coding	-1.09912	1.35294e-19	ENSMUSG00000034926
Lzts1	leucine zipper, putative tumor suppressor 1	protein_coding	-1.09855	1.74485e-18	ENSMUSG00000036306
Tnr	tenascin R	protein_coding	-1.09825	3.24337e-12	ENSMUSG00000015829
Cdk5r2	cyclin-dependent kinase 5, regulatory subunit 2 (p39)	protein_coding	-1.0971	6.48257e-24	ENSMUSG00000090071
Pcdha5	protocadherin alpha 5	protein_coding	-1.09647	0.0581241	ENSMUSG00000103092
Ppp1r12a	protein phosphatase 1, regulatory (inhibitor) subunit 12A	protein_coding	-1.09641	1.70327e-05	ENSMUSG00000019907
Hspa12a	heat shock protein 12A	protein_coding	-1.09587	4.05431e-22	ENSMUSG00000025092
Gm42902	predicted gene 42902	antisense_RNA	-1.09571	0.103305	ENSMUSG00000106396
Ccsap	centriole, cilia and spindle associated protein	protein_coding	-1.09482	5.8144e-18	ENSMUSG00000031971
Spink10	serine peptidase inhibitor, Kazal type 10	protein_coding	-1.09403	0.0743756	ENSMUSG00000044176
Ripor1	RHO family interacting cell polarization regulator 1	protein_coding	-1.0939	1.65954e-18	ENSMUSG00000038604
Gm527	predicted gene 527	protein_coding	-1.0934	0.00102696	ENSMUSG00000047227
Slc24a2	solute carrier family 24 (sodium/potassium/calcium exchanger), member 2	protein_coding	-1.09208	5.90574e-16	ENSMUSG00000037996
Dlx5	distal-less homeobox 5	protein_coding	-1.09192	0.000829151	ENSMUSG00000029755
Lrrtm2	leucine rich repeat transmembrane neuronal 2	protein_coding	-1.0913	5.979e-09	ENSMUSG00000071862
Sgsm2	small G protein signaling modulator 2	protein_coding	-1.08948	5.33496e-21	ENSMUSG00000038351
Tenm1	teneurin transmembrane protein 1	protein_coding	-1.08906	0.000507599	ENSMUSG00000016150
Ptprg	protein tyrosine phosphatase, receptor type, G	protein_coding	-1.08674	2.30065e-16	ENSMUSG00000021745
Gm13373	predicted gene 13373	lincRNA	-1.08665	0.106674	ENSMUSG00000087196
Nck2	non-catalytic region of tyrosine kinase adaptor protein 2	protein_coding	-1.08594	4.08009e-11	ENSMUSG00000066877
Ehd3	EH-domain containing 3	protein_coding	-1.08571	2.52482e-24	ENSMUSG00000024065
Lysmd3	LysM, putative peptidoglycan-binding, domain containing 3	protein_coding	-1.08568	0.0095481	ENSMUSG00000035840
Grin3a	glutamate receptor ionotropic, NMDA3A	protein_coding	-1.08506	8.95122e-15	ENSMUSG00000039579
Panx2	pannexin 2	protein_coding	-1.08417	2.6636e-25	ENSMUSG00000058441
Nr1d1	nuclear receptor subfamily 1, group D, member 1	protein_coding	-1.08356	2.66479e-11	ENSMUSG00000020889
Gfra1	glial cell line derived neurotrophic factor family receptor alpha 1	protein_coding	-1.08326	4.73086e-08	ENSMUSG00000025089
Pcdha9	protocadherin alpha 9	protein_coding	-1.08267	0.03379	ENSMUSG00000103770
Gm38336	predicted gene, 38336	antisense_RNA	-1.08236	0.00320241	ENSMUSG00000104002
Card14	caspase recruitment domain family, member 14	protein_coding	-1.08219	0.108176	ENSMUSG00000013483
Mpzl2	myelin protein zero-like 2	protein_coding	-1.08146	0.0950662	ENSMUSG00000032092
Cdh12	cadherin 12	protein_coding	-1.08054	0.00252382	ENSMUSG00000040452
4930470P17Rik	RIKEN cDNA 4930470P17 gene	protein_coding	-1.08052	0.108063	ENSMUSG00000043583
Gm7061	predicted gene 7061	processed_pseudogene	-1.07961	0.00757163	ENSMUSG00000082776
Atad2b	ATPase family, AAA domain containing 2B	protein_coding	-1.07944	0.0210813	ENSMUSG00000052812
Frmpd4	FERM and PDZ domain containing 4	protein_coding	-1.07801	1.93583e-11	ENSMUSG00000049176
Gm29491	predicted gene 29491	antisense_RNA	-1.07764	0.0914963	ENSMUSG00000100393
Celf3	CUGBP, Elav-like family member 3	protein_coding	-1.07755	2.08877e-18	ENSMUSG00000028137
Myof	myoferlin	protein_coding	-1.07698	0.000357661	ENSMUSG00000048612
Gm11766	predicted gene 11766	lincRNA	-1.07652	0.0752471	ENSMUSG00000086924
Myod1	myogenic differentiation 1	protein_coding	-1.07583	0.074057	ENSMUSG00000009471
Parp1	poly (ADP-ribose) polymerase family, member 1	protein_coding	-1.07539	2.54757e-21	ENSMUSG00000026496
Il1rap	interleukin 1 receptor accessory protein	protein_coding	-1.07538	5.58466e-14	ENSMUSG00000022514
Colq	collagen-like tail subunit (single strand of homotrimer) of asymmetric acetylcholinesterase	protein_coding	-1.07492	0.0870572	ENSMUSG00000057606
Tnks1bp1	tankyrase 1 binding protein 1	protein_coding	-1.07491	3.13822e-20	ENSMUSG00000033955
Ildr2	immunoglobulin-like domain containing receptor 2	protein_coding	-1.07446	2.99883e-17	ENSMUSG00000040612
Actr3	ARP3 actin-related protein 3	protein_coding	-1.07444	3.36564e-13	ENSMUSG00000026341
Nlk-ps1	nemo like kinase, pseudogene 1	processed_pseudogene	-1.07439	0.111163	ENSMUSG00000081041
Kif21b	kinesin family member 21B	protein_coding	-1.0732	9.70937e-12	ENSMUSG00000041642
Xylt1	xylosyltransferase 1	protein_coding	-1.07315	1.76318e-08	ENSMUSG00000030657
Fndc1	fibronectin type III domain containing 1	protein_coding	-1.07264	0.000351312	ENSMUSG00000071984
1700109H08Rik	RIKEN cDNA 1700109H08 gene	protein_coding	-1.07104	0.0358648	ENSMUSG00000008307
Gm37824	predicted gene, 37824	TEC	-1.07087	0.113692	ENSMUSG00000104459
Slc9a2	solute carrier family 9 (sodium/hydrogen exchanger), member 2	protein_coding	-1.07043	2.66275e-14	ENSMUSG00000026062
Spns2	spinster homolog 2	protein_coding	-1.06988	1.49715e-19	ENSMUSG00000040447
4921514A10Rik	RIKEN cDNA 4921514A10 gene	antisense_RNA	-1.06928	0.102412	ENSMUSG00000097620
C78859	expressed sequence C78859	lincRNA	-1.06907	5.85226e-14	ENSMUSG00000110710
Plppr1	phospholipid phosphatase related 1	protein_coding	-1.06864	0.000651486	ENSMUSG00000063446
1110002E22Rik	RIKEN cDNA 1110002E22 gene	protein_coding	-1.0679	0.00196357	ENSMUSG00000090066
Extl1	exostoses (multiple)-like 1	protein_coding	-1.06762	5.7085e-20	ENSMUSG00000028838
Gm15721	predicted gene 15721	lincRNA	-1.06756	0.022812	ENSMUSG00000085565
Nova2	neuro-oncological ventral antigen 2	protein_coding	-1.06749	4.67414e-08	ENSMUSG00000030411
Bglap3	bone gamma-carboxyglutamate protein 3	protein_coding	-1.06726	0.103025	ENSMUSG00000074489
Cntn5	contactin 5	protein_coding	-1.06638	0.0368786	ENSMUSG00000039488
Gm22771	predicted gene, 22771	snoRNA	-1.06616	0.0224951	ENSMUSG00000077637
Large1	LARGE xylosyl- and glucuronyltransferase 1	protein_coding	-1.06584	1.21449e-21	ENSMUSG00000004383
Nuak1	NUAK family, SNF1-like kinase, 1	protein_coding	-1.06529	1.59975e-10	ENSMUSG00000020032
Rcor2	REST corepressor 2	protein_coding	-1.06528	1.07155e-08	ENSMUSG00000024968
Cacng5	calcium channel, voltage-dependent, gamma subunit 5	protein_coding	-1.0649	3.22259e-08	ENSMUSG00000040373
Col6a1	collagen, type VI, alpha 1	protein_coding	-1.06476	2.42232e-06	ENSMUSG00000001119
Slitrk1	SLIT and NTRK-like family, member 1	protein_coding	-1.06461	6.86135e-12	ENSMUSG00000075478
Fgf10	fibroblast growth factor 10	protein_coding	-1.06441	2.04505e-05	ENSMUSG00000021732
Ubash3a	ubiquitin associated and SH3 domain containing, A	protein_coding	-1.06401	0.103337	ENSMUSG00000042345
Traf3	TNF receptor-associated factor 3	protein_coding	-1.06392	2.10668e-17	ENSMUSG00000021277
Csf2rb2	colony stimulating factor 2 receptor, beta 2, low-affinity (granulocyte-macrophage)	protein_coding	-1.06391	0.00266198	ENSMUSG00000071714
Gm45216	predicted gene 45216	sense_overlapping	-1.06386	0.114749	ENSMUSG00000108584
Crhr1	corticotropin releasing hormone receptor 1	protein_coding	-1.06345	3.21822e-10	ENSMUSG00000018634
Usp50	ubiquitin specific peptidase 50	protein_coding	-1.06333	0.0593535	ENSMUSG00000027364
Thbs3	thrombospondin 3	protein_coding	-1.0629	7.30863e-12	ENSMUSG00000028047
Sept11	septin 11	protein_coding	-1.06287	2.11581e-17	ENSMUSG00000058013
Pkig	protein kinase inhibitor, gamma	protein_coding	-1.06275	4.73566e-17	ENSMUSG00000035268
Ism1	isthmin 1, angiogenesis inhibitor	protein_coding	-1.06248	0.000202514	ENSMUSG00000074766
Ippk	inositol 1,3,4,5,6-pentakisphosphate 2-kinase	protein_coding	-1.06235	1.46099e-14	ENSMUSG00000021385
Tead4	TEA domain family member 4	protein_coding	-1.06006	0.0783803	ENSMUSG00000030353
4930578M01Rik	RIKEN cDNA 4930578M01 gene	lincRNA	-1.06002	0.0675017	ENSMUSG00000097587
Unc5c	unc-5 netrin receptor C	protein_coding	-1.05941	2.11675e-12	ENSMUSG00000059921
Gprin3	GPRIN family member 3	protein_coding	-1.05877	0.0121721	ENSMUSG00000045441
Slc29a4	solute carrier family 29 (nucleoside transporters), member 4	protein_coding	-1.05844	3.51447e-13	ENSMUSG00000050822
Gm7276	predicted gene 7276	protein_coding	-1.05837	0.0848642	ENSMUSG00000073532
Mgat5b	mannoside acetylglucosaminyltransferase 5, isoenzyme B	protein_coding	-1.05818	9.89132e-15	ENSMUSG00000043857
Zfp955b	zinc finger protein 955B	protein_coding	-1.05613	0.0373316	ENSMUSG00000096910
3110053B16Rik	RIKEN cDNA 3110053B16 gene	transcribed_unprocessed_pseudogene	-1.05593	0.0123768	ENSMUSG00000085642
Epha5	Eph receptor A5	protein_coding	-1.05485	9.75788e-13	ENSMUSG00000029245
Pcsk1	proprotein convertase subtilisin/kexin type 1	protein_coding	-1.0548	0.00118991	ENSMUSG00000021587
Tcerg1l	transcription elongation regulator 1-like	protein_coding	-1.05446	2.09041e-06	ENSMUSG00000091002
Gm42875	predicted gene 42875	antisense_RNA	-1.05437	0.120068	ENSMUSG00000105271
Pcsk5	proprotein convertase subtilisin/kexin type 5	protein_coding	-1.05398	3.66142e-08	ENSMUSG00000024713
Tmem132d	transmembrane protein 132D	protein_coding	-1.05306	7.45463e-08	ENSMUSG00000034310
Ict1os	immature colon carcinoma transcript 1, opposite strand	antisense_RNA	-1.05255	0.0563527	ENSMUSG00000085072
Tmem132c	transmembrane protein 132C	protein_coding	-1.05243	0.000492302	ENSMUSG00000034324
Sema3d	sema domain, immunoglobulin domain (Ig), short basic domain, secreted, (semaphorin) 3D	protein_coding	-1.05216	0.00903486	ENSMUSG00000040254
Myoz1	myozenin 1	protein_coding	-1.0518	0.108875	ENSMUSG00000068697
Myh8	myosin, heavy polypeptide 8, skeletal muscle, perinatal	protein_coding	-1.05131	0.0191539	ENSMUSG00000055775
Crtc1	CREB regulated transcription coactivator 1	protein_coding	-1.05043	2.29982e-19	ENSMUSG00000003575
Crocc	ciliary rootlet coiled-coil, rootletin	protein_coding	-1.04967	1.02958e-18	ENSMUSG00000040860
Cd34	CD34 antigen	protein_coding	-1.04872	7.1903e-09	ENSMUSG00000016494
Mal2	mal, T cell differentiation protein 2	protein_coding	-1.04858	6.38096e-18	ENSMUSG00000024479
Srcin1	SRC kinase signaling inhibitor 1	protein_coding	-1.047	1.78997e-21	ENSMUSG00000038453
Tenm4	teneurin transmembrane protein 4	protein_coding	-1.04693	3.08144e-21	ENSMUSG00000048078
2900097C17Rik	RIKEN cDNA 2900097C17 gene	lincRNA	-1.04675	0.0822214	ENSMUSG00000102869
Mcf2l	mcf.2 transforming sequence-like	protein_coding	-1.04648	8.78257e-13	ENSMUSG00000031442
Zbtb20	zinc finger and BTB domain containing 20	protein_coding	-1.0463	2.46086e-17	ENSMUSG00000022708
Rai1	retinoic acid induced 1	protein_coding	-1.04589	1.63879e-14	ENSMUSG00000062115
Arhgef9	CDC42 guanine nucleotide exchange factor (GEF) 9	protein_coding	-1.04538	1.49204e-14	ENSMUSG00000025656
Rxfp1	relaxin/insulin-like family peptide receptor 1	protein_coding	-1.04528	0.0633524	ENSMUSG00000034009
Fam189a1	family with sequence similarity 189, member A1	protein_coding	-1.04494	7.24748e-19	ENSMUSG00000030518
Gm14285	predicted gene 14285	antisense_RNA	-1.04384	0.0467143	ENSMUSG00000087524
E130006D01Rik	RIKEN cDNA E130006D01 gene	lincRNA	-1.04342	0.0803627	ENSMUSG00000085271
A230065H16Rik	RIKEN cDNA A230065H16 gene	protein_coding	-1.04303	0.125363	ENSMUSG00000087075
Scin	scinderin	protein_coding	-1.04292	0.0743301	ENSMUSG00000002565
1700016A09Rik	RIKEN cDNA 1700016A09 gene	TEC	-1.04213	0.0979176	ENSMUSG00000102737
Dmtn	dematin actin binding protein	protein_coding	-1.04198	3.91634e-21	ENSMUSG00000022099
Gm26909	predicted gene, 26909	lincRNA	-1.04121	0.11124	ENSMUSG00000097839
P2rx5	purinergic receptor P2X, ligand-gated ion channel, 5	protein_coding	-1.04109	0.0016993	ENSMUSG00000005950
Hsph1	heat shock 105kDa/110kDa protein 1	protein_coding	-1.04098	1.89376e-14	ENSMUSG00000029657
4930568G15Rik	RIKEN cDNA 4930568G15 gene	lincRNA	-1.03979	0.126034	ENSMUSG00000102408
B230216N24Rik	RIKEN cDNA B230216N24 gene	processed_transcript	-1.03968	0.00205631	ENSMUSG00000089706
Sbk1	SH3-binding kinase 1	protein_coding	-1.03952	4.76325e-21	ENSMUSG00000042978
Bahcc1	BAH domain and coiled-coil containing 1	protein_coding	-1.03947	7.87117e-08	ENSMUSG00000039741
Cited2	Cbp/p300-interacting transactivator, with Glu/Asp-rich carboxy-terminal domain, 2	protein_coding	-1.03923	1.8025e-11	ENSMUSG00000039910
Ntng1	netrin G1	protein_coding	-1.03882	5.24311e-09	ENSMUSG00000059857
Car15	carbonic anhydrase 15	protein_coding	-1.03832	0.025348	ENSMUSG00000090236
Arhgap28	Rho GTPase activating protein 28	protein_coding	-1.03737	0.127457	ENSMUSG00000024043
Rras2	related RAS viral (r-ras) oncogene 2	protein_coding	-1.03703	1.16416e-09	ENSMUSG00000055723
Zfp46	zinc finger protein 46	protein_coding	-1.03672	2.87992e-10	ENSMUSG00000051351
Ghsr	growth hormone secretagogue receptor	protein_coding	-1.0367	0.122127	ENSMUSG00000051136
Gm20511	predicted gene 20511	antisense_RNA	-1.03548	0.128796	ENSMUSG00000092371
Reps2	RALBP1 associated Eps domain containing protein 2	protein_coding	-1.03537	6.30848e-14	ENSMUSG00000040855
Gm11488	predicted gene 11488	processed_pseudogene	-1.03505	0.0133071	ENSMUSG00000081871
1700056N10Rik	RIKEN cDNA 1700056N10 gene	lincRNA	-1.03481	0.000836583	ENSMUSG00000084792
Scube1	signal peptide, CUB domain, EGF-like 1	protein_coding	-1.03425	1.10395e-12	ENSMUSG00000016763
Grm4	glutamate receptor, metabotropic 4	protein_coding	-1.03316	7.69617e-07	ENSMUSG00000063239
Sntb2	syntrophin, basic 2	protein_coding	-1.03315	2.21646e-11	ENSMUSG00000041308
Gm20518	predicted gene 20518	protein_coding	-1.03297	0.0361352	ENSMUSG00000092470
Gm42892	predicted gene 42892	TEC	-1.03271	0.0314972	ENSMUSG00000106073
Kctd6	potassium channel tetramerisation domain containing 6	protein_coding	-1.03266	5.14244e-14	ENSMUSG00000021752
Gm12198	predicted gene 12198	processed_transcript	-1.03259	0.0862579	ENSMUSG00000085564
Grip1	glutamate receptor interacting protein 1	protein_coding	-1.03213	1.76587e-07	ENSMUSG00000034813
Pcdh19	protocadherin 19	protein_coding	-1.0318	5.17273e-15	ENSMUSG00000051323
Tspan13	tetraspanin 13	protein_coding	-1.0312	2.07133e-16	ENSMUSG00000020577
Cebpd	CCAAT/enhancer binding protein (C/EBP), delta	protein_coding	-1.03061	9.31754e-06	ENSMUSG00000071637
Mfap4	microfibrillar-associated protein 4	protein_coding	-1.03031	0.00408586	ENSMUSG00000042436
Adamts9	a disintegrin-like and metallopeptidase (reprolysin type) with thrombospondin type 1 motif, 9	protein_coding	-1.03017	5.31797e-05	ENSMUSG00000030022
Sh3bp4	SH3-domain binding protein 4	protein_coding	-1.0295	4.51302e-10	ENSMUSG00000036206
Kirrel3	kin of IRRE like 3 (Drosophila)	protein_coding	-1.02948	5.42098e-17	ENSMUSG00000032036
Bmp2	bone morphogenetic protein 2	protein_coding	-1.02788	0.012996	ENSMUSG00000027358
Nmbr	neuromedin B receptor	protein_coding	-1.02783	0.0166617	ENSMUSG00000019865
Celsr2	cadherin, EGF LAG seven-pass G-type receptor 2	protein_coding	-1.02729	6.75372e-15	ENSMUSG00000068740
Anks4b	ankyrin repeat and sterile alpha motif domain containing 4B	protein_coding	-1.02647	0.13288	ENSMUSG00000030909
Lynx1	Ly6/neurotoxin 1	protein_coding	-1.02639	3.70092e-26	ENSMUSG00000022594
Gpm6b	glycoprotein m6b	protein_coding	-1.02495	4.51307e-10	ENSMUSG00000031342
6530403H02Rik	RIKEN cDNA 6530403H02 gene	lincRNA	-1.0239	0.0556665	ENSMUSG00000098097
Pdzrn4	PDZ domain containing RING finger 4	protein_coding	-1.02307	0.00053659	ENSMUSG00000036218
Dok6	docking protein 6	protein_coding	-1.02303	0.105239	ENSMUSG00000073514
Sptb	spectrin beta, erythrocytic	protein_coding	-1.02264	3.21135e-14	ENSMUSG00000021061
Ntrk3	neurotrophic tyrosine kinase, receptor, type 3	protein_coding	-1.02257	2.21334e-17	ENSMUSG00000059146
C2cd2l	C2 calcium-dependent domain containing 2-like	protein_coding	-1.02225	1.21165e-19	ENSMUSG00000032120
Pip5k1b	phosphatidylinositol-4-phosphate 5-kinase, type 1 beta	protein_coding	-1.0212	2.18805e-12	ENSMUSG00000024867
Nbl1	neuroblastoma, suppression of tumorigenicity 1	protein_coding	-1.02031	2.62152e-10	ENSMUSG00000041120
Kitl	kit ligand	protein_coding	-1.02016	9.47785e-07	ENSMUSG00000019966
Dgat2	diacylglycerol O-acyltransferase 2	protein_coding	-1.02013	8.44051e-18	ENSMUSG00000030747
Gm15567	predicted gene 15567	antisense_RNA	-1.01992	0.0511248	ENSMUSG00000084974
Masp1	mannan-binding lectin serine peptidase 1	protein_coding	-1.01824	0.000206575	ENSMUSG00000022887
Lgi1	leucine-rich repeat LGI family, member 1	protein_coding	-1.01769	1.43988e-21	ENSMUSG00000067242
Fbxo34	F-box protein 34	protein_coding	-1.01747	2.45939e-18	ENSMUSG00000037536
Ppp4r4	protein phosphatase 4, regulatory subunit 4	protein_coding	-1.01697	4.45904e-11	ENSMUSG00000021209
Tubb2a	tubulin, beta 2A class IIA	protein_coding	-1.01672	3.22472e-20	ENSMUSG00000058672
Eepd1	endonuclease/exonuclease/phosphatase family domain containing 1	protein_coding	-1.01654	1.83996e-10	ENSMUSG00000036611
Gm16897	predicted gene, 16897	antisense_RNA	-1.01519	0.0701297	ENSMUSG00000097325
Gm26592	predicted gene, 26592	antisense_RNA	-1.01459	0.000608603	ENSMUSG00000097535
Fam131b	family with sequence similarity 131, member B	protein_coding	-1.01438	4.62916e-16	ENSMUSG00000029861
Slc35d3	solute carrier family 35, member D3	protein_coding	-1.01435	0.101941	ENSMUSG00000050473
Gramd1b	GRAM domain containing 1B	protein_coding	-1.01344	6.34311e-21	ENSMUSG00000040111
Camta1	calmodulin binding transcription activator 1	protein_coding	-1.01327	1.24555e-12	ENSMUSG00000014592
Lipc	lipase, hepatic	protein_coding	-1.01319	0.102738	ENSMUSG00000032207
Rbm24	RNA binding motif protein 24	protein_coding	-1.01315	2.77057e-08	ENSMUSG00000038132
Lrp2	low density lipoprotein receptor-related protein 2	protein_coding	-1.01304	0.0241268	ENSMUSG00000027070
Kcnma1	potassium large conductance calcium-activated channel, subfamily M, alpha member 1	protein_coding	-1.01275	8.15005e-07	ENSMUSG00000063142
Eml6	echinoderm microtubule associated protein like 6	protein_coding	-1.01244	5.21442e-06	ENSMUSG00000044072
Sema6b	sema domain, transmembrane domain (TM), and cytoplasmic domain, (semaphorin) 6B	protein_coding	-1.0123	1.2732e-17	ENSMUSG00000001227
Senp5	SUMO/sentrin specific peptidase 5	protein_coding	-1.01196	1.04888e-07	ENSMUSG00000022772
Srf	serum response factor	protein_coding	-1.01145	1.38205e-15	ENSMUSG00000015605
AU022754	expressed sequence AU022754	lincRNA	-1.01143	0.00771484	ENSMUSG00000097209
Trpc7	transient receptor potential cation channel, subfamily C, member 7	protein_coding	-1.00937	0.000745415	ENSMUSG00000021541
A930012L18Rik	RIKEN cDNA A930012L18 gene	antisense_RNA	-1.0093	0.00815295	ENSMUSG00000097610
Kcnj11	potassium inwardly rectifying channel, subfamily J, member 11	protein_coding	-1.00928	1.42916e-14	ENSMUSG00000096146
Sntg1	syntrophin, gamma 1	protein_coding	-1.00854	1.03317e-07	ENSMUSG00000025909
Mis18a	MIS18 kinetochore protein A	protein_coding	-1.00734	6.17206e-06	ENSMUSG00000022978
Scg2	secretogranin II	protein_coding	-1.00695	3.50549e-21	ENSMUSG00000050711
Epb41l1	erythrocyte membrane protein band 4.1 like 1	protein_coding	-1.00619	2.00195e-18	ENSMUSG00000027624
Slc35f3	solute carrier family 35, member F3	protein_coding	-1.00584	1.15523e-10	ENSMUSG00000057060
Cntnap3	contactin associated protein-like 3	protein_coding	-1.00569	0.0186191	ENSMUSG00000033063
Gm13889	predicted gene 13889	protein_coding	-1.00548	1.21284e-09	ENSMUSG00000087006
Slc23a3	solute carrier family 23 (nucleobase transporters), member 3	protein_coding	-1.00354	0.135328	ENSMUSG00000026205
Mink1	misshapen-like kinase 1 (zebrafish)	protein_coding	-1.00321	1.00662e-14	ENSMUSG00000020827
Neurod1	neurogenic differentiation 1	protein_coding	-1.00255	6.89733e-06	ENSMUSG00000034701
Fam184b	family with sequence similarity 184, member B	protein_coding	-1.0013	2.06472e-05	ENSMUSG00000015879
Thrb	thyroid hormone receptor beta	protein_coding	-1.00078	2.09083e-07	ENSMUSG00000021779
Btbd9	BTB (POZ) domain containing 9	protein_coding	-1.00066	1.11267e-16	ENSMUSG00000062202
Cadm2	cell adhesion molecule 2	protein_coding	-1.00021	9.57798e-10	ENSMUSG00000064115
Rhobtb2	Rho-related BTB domain containing 2	protein_coding	-0.999856	3.75833e-19	ENSMUSG00000022075
Gm7162	predicted gene 7162	processed_pseudogene	-0.999106	0.00940317	ENSMUSG00000089817
Snord69	small nucleolar RNA, C/D box 69	snoRNA	-0.998488	0.0813337	ENSMUSG00000077212
Plcz1	phospholipase C, zeta 1	protein_coding	-0.998375	0.108948	ENSMUSG00000030230
Numbl	numb-like	protein_coding	-0.998086	1.87086e-18	ENSMUSG00000063160
Grin1os	glutamate receptor, ionotropic, NMDA1 (zeta 1), opposite strand	antisense_RNA	-0.997816	0.000180072	ENSMUSG00000085830
Sphk1	sphingosine kinase 1	protein_coding	-0.997362	0.0626241	ENSMUSG00000061878
A530013C23Rik	RIKEN cDNA A530013C23 gene	lincRNA	-0.99679	0.137498	ENSMUSG00000006462
Cpne1	copine I	protein_coding	-0.996238	0.145489	ENSMUSG00000074643
Cers6	ceramide synthase 6	protein_coding	-0.996036	1.23468e-14	ENSMUSG00000027035
Inpp4b	inositol polyphosphate-4-phosphatase, type II	protein_coding	-0.995718	0.000321997	ENSMUSG00000037940
Tyro3	TYRO3 protein tyrosine kinase 3	protein_coding	-0.995641	1.79771e-20	ENSMUSG00000027298
Setbp1	SET binding protein 1	protein_coding	-0.995489	3.33951e-09	ENSMUSG00000024548
Arpc2	actin related protein 2/3 complex, subunit 2	protein_coding	-0.994782	1.21622e-19	ENSMUSG00000006304
Usp33	ubiquitin specific peptidase 33	protein_coding	-0.994742	2.05583e-05	ENSMUSG00000025437
Gm20754	predicted gene, 20754	lincRNA	-0.994106	0.00187738	ENSMUSG00000103428
C2cd4c	C2 calcium-dependent domain containing 4C	protein_coding	-0.994073	1.59329e-06	ENSMUSG00000045912
Aldh3a1	aldehyde dehydrogenase family 3, subfamily A1	protein_coding	-0.993795	0.0630855	ENSMUSG00000019102
Serpina3c	serine (or cysteine) peptidase inhibitor, clade A, member 3C	protein_coding	-0.993303	0.146758	ENSMUSG00000066361
Ptgs2os	prostaglandin-endoperoxide synthase 2, opposite strand	processed_transcript	-0.992504	0.147479	ENSMUSG00000097028
Cyp26a1	cytochrome P450, family 26, subfamily a, polypeptide 1	protein_coding	-0.992492	0.14452	ENSMUSG00000024987
Tktl2	transketolase-like 2	protein_coding	-0.992259	0.148364	ENSMUSG00000025519
Wsb2	WD repeat and SOCS box-containing 2	protein_coding	-0.991512	7.73795e-18	ENSMUSG00000029364
Plpp6	phospholipid phosphatase 6	protein_coding	-0.991456	1.62046e-12	ENSMUSG00000040105
Gm15663	predicted gene 15663	processed_transcript	-0.99134	0.00115723	ENSMUSG00000085282
Calm1	calmodulin 1	protein_coding	-0.991214	4.00914e-17	ENSMUSG00000001175
Kcnd3	potassium voltage-gated channel, Shal-related family, member 3	protein_coding	-0.991194	3.29103e-08	ENSMUSG00000040896
Gm26937	predicted gene, 26937	processed_pseudogene	-0.990459	0.0379565	ENSMUSG00000098143
Gm20033	predicted gene, 20033	processed_transcript	-0.990341	0.000183405	ENSMUSG00000097640
Apba2	amyloid beta (A4) precursor protein-binding, family A, member 2	protein_coding	-0.988334	2.17395e-16	ENSMUSG00000030519
Gm13410	predicted gene 13410	processed_pseudogene	-0.987609	0.125412	ENSMUSG00000083116
Wwc1	WW, C2 and coiled-coil domain containing 1	protein_coding	-0.986216	9.94344e-12	ENSMUSG00000018849
C230021G24Rik	RIKEN cDNA C230021G24 gene	lincRNA	-0.986038	0.0334317	ENSMUSG00000097869
Fosl1	fos-like antigen 1	protein_coding	-0.985618	0.00541055	ENSMUSG00000024912
Gm45353	predicted gene 45353	lincRNA	-0.985395	0.123628	ENSMUSG00000109957
Adarb2	adenosine deaminase, RNA-specific, B2	protein_coding	-0.984936	1.07539e-10	ENSMUSG00000052551
Nol4	nucleolar protein 4	protein_coding	-0.984	6.86997e-09	ENSMUSG00000041923
Irs1	insulin receptor substrate 1	protein_coding	-0.983941	0.0287395	ENSMUSG00000055980
Map3k5	mitogen-activated protein kinase kinase kinase 5	protein_coding	-0.983547	1.21043e-09	ENSMUSG00000071369
Epha10	Eph receptor A10	protein_coding	-0.982462	7.40664e-16	ENSMUSG00000028876
Elfn1	leucine rich repeat and fibronectin type III, extracellular 1	protein_coding	-0.981829	1.03649e-07	ENSMUSG00000048988
Amer3	APC membrane recruitment 3	protein_coding	-0.981752	3.44006e-13	ENSMUSG00000045174
Tspan5	tetraspanin 5	protein_coding	-0.981372	8.89157e-16	ENSMUSG00000028152
Raver2	ribonucleoprotein, PTB-binding 2	protein_coding	-0.980838	7.90983e-11	ENSMUSG00000035275
Sulf2	sulfatase 2	protein_coding	-0.980131	1.56125e-10	ENSMUSG00000006800
Ndst1	N-deacetylase/N-sulfotransferase (heparan glucosaminyl) 1	protein_coding	-0.97992	7.79277e-06	ENSMUSG00000054008
Zfp109	zinc finger protein 109	protein_coding	-0.979582	0.023934	ENSMUSG00000074283
Dupd1	dual specificity phosphatase and pro isomerase domain containing 1	protein_coding	-0.978606	0.154958	ENSMUSG00000063821
Atp1b1	ATPase, Na+/K+ transporting, beta 1 polypeptide	protein_coding	-0.977631	1.39583e-15	ENSMUSG00000026576
Midn	midnolin	protein_coding	-0.977055	1.46533e-07	ENSMUSG00000035621
Gm33609	predicted gene, 33609	lincRNA	-0.977006	0.0734267	ENSMUSG00000104736
Gxylt2	glucoside xylosyltransferase 2	protein_coding	-0.976981	0.0191649	ENSMUSG00000030074
Irx6	Iroquois related homeobox 6 (Drosophila)	protein_coding	-0.976916	0.155688	ENSMUSG00000031738
Gm7556	predicted gene 7556	processed_pseudogene	-0.976758	0.101941	ENSMUSG00000106827
Rgs7bp	regulator of G-protein signalling 7 binding protein	protein_coding	-0.976687	2.92254e-09	ENSMUSG00000021719
Atp2c1	ATPase, Ca++-sequestering	protein_coding	-0.976119	1.24989e-09	ENSMUSG00000032570
Ahdc1	AT hook, DNA binding motif, containing 1	protein_coding	-0.975459	1.82143e-08	ENSMUSG00000037692
Cadps2	Ca2+-dependent activator protein for secretion 2	protein_coding	-0.974525	1.70983e-11	ENSMUSG00000017978
Pde11a	phosphodiesterase 11A	protein_coding	-0.974299	0.0083787	ENSMUSG00000075270
Gm26811	predicted gene, 26811	antisense_RNA	-0.974264	0.148523	ENSMUSG00000097816
Gm9727	predicted gene 9727	processed_pseudogene	-0.974162	0.119813	ENSMUSG00000089628
Htr7	5-hydroxytryptamine (serotonin) receptor 7	protein_coding	-0.974134	0.000208328	ENSMUSG00000024798
Rprd1a	regulation of nuclear pre-mRNA domain containing 1A	protein_coding	-0.973528	2.01385e-05	ENSMUSG00000040446
Csmd1	CUB and Sushi multiple domains 1	protein_coding	-0.973232	3.57529e-11	ENSMUSG00000060924
Cep85l	centrosomal protein 85-like	protein_coding	-0.972739	0.126207	ENSMUSG00000038594
Tmem150c	transmembrane protein 150C	protein_coding	-0.97268	1.64405e-12	ENSMUSG00000050640
Gm2824	predicted gene 2824	lincRNA	-0.972469	0.000470771	ENSMUSG00000097452
Atp2b4	ATPase, Ca++ transporting, plasma membrane 4	protein_coding	-0.972328	2.18877e-06	ENSMUSG00000026463
Mylk	myosin, light polypeptide kinase	protein_coding	-0.972	1.05965e-07	ENSMUSG00000022836
Csmd3	CUB and Sushi multiple domains 3	protein_coding	-0.971078	3.23892e-05	ENSMUSG00000022311
Wnt10b	wingless-type MMTV integration site family, member 10B	protein_coding	-0.970591	0.131864	ENSMUSG00000022996
Pls3	plastin 3 (T-isoform)	protein_coding	-0.969735	1.15044e-15	ENSMUSG00000016382
Rap2a	RAS related protein 2a	protein_coding	-0.96929	1.34712e-14	ENSMUSG00000051615
Cyp2e1	cytochrome P450, family 2, subfamily e, polypeptide 1	protein_coding	-0.968672	0.156409	ENSMUSG00000025479
Adgra1	adhesion G protein-coupled receptor A1	protein_coding	-0.968366	1.88036e-11	ENSMUSG00000025475
Klrg2	killer cell lectin-like receptor subfamily G, member 2	protein_coding	-0.968224	0.125194	ENSMUSG00000071537
Ptchd4	patched domain containing 4	protein_coding	-0.96773	0.00516652	ENSMUSG00000042256
Cacng6	calcium channel, voltage-dependent, gamma subunit 6	protein_coding	-0.967352	0.0128348	ENSMUSG00000078815
Arhgap5	Rho GTPase activating protein 5	protein_coding	-0.9664	0.000624351	ENSMUSG00000035133
Atm	ataxia telangiectasia mutated	protein_coding	-0.96601	0.0102772	ENSMUSG00000034218
Gm26794	predicted gene, 26794	lincRNA	-0.965878	0.00109684	ENSMUSG00000097837
Crtac1	cartilage acidic protein 1	protein_coding	-0.964767	1.03215e-14	ENSMUSG00000042401
Gm12522	predicted gene 12522	processed_transcript	-0.964681	0.0109248	ENSMUSG00000074281
F730043M19Rik	RIKEN cDNA F730043M19 gene	bidirectional_promoter_lncRNA	-0.964421	1.98345e-11	ENSMUSG00000052125
Snord91a	small nucleolar RNA, C/D box 91A	snoRNA	-0.964352	0.0138576	ENSMUSG00000077493
Mamld1	mastermind-like domain containing 1	protein_coding	-0.964219	3.90175e-12	ENSMUSG00000059401
Gm26679	predicted gene, 26679	antisense_RNA	-0.964188	0.0367368	ENSMUSG00000097903
Ptprs	protein tyrosine phosphatase, receptor type, S	protein_coding	-0.964094	1.0427e-13	ENSMUSG00000013236
Kcnj5	potassium inwardly-rectifying channel, subfamily J, member 5	protein_coding	-0.963422	0.156195	ENSMUSG00000032034
Tmem178	transmembrane protein 178	protein_coding	-0.963418	4.43036e-12	ENSMUSG00000024245
Ubtd2	ubiquitin domain containing 2	protein_coding	-0.963355	0.00731544	ENSMUSG00000044949
Gm16372	predicted pseudogene 16372	processed_pseudogene	-0.963216	0.0459671	ENSMUSG00000057160
Lancl3	LanC lantibiotic synthetase component C-like 3 (bacterial)	protein_coding	-0.962835	0.110833	ENSMUSG00000047344
Dlg2	discs, large homolog 2 (Drosophila)	protein_coding	-0.962737	1.64393e-16	ENSMUSG00000052572
Gm37019	predicted gene, 37019	TEC	-0.962248	0.163196	ENSMUSG00000102953
Plxnd1	plexin D1	protein_coding	-0.961988	1.98715e-07	ENSMUSG00000030123
Zmat4	zinc finger, matrin type 4	protein_coding	-0.961914	6.31312e-10	ENSMUSG00000037492
Man2a1	mannosidase 2, alpha 1	protein_coding	-0.961844	3.96644e-05	ENSMUSG00000024085
Prx	periaxin	protein_coding	-0.960908	0.0317498	ENSMUSG00000053198
Snx29	sorting nexin 29	protein_coding	-0.960377	0.0441774	ENSMUSG00000071669
Ctxn3	cortexin 3	protein_coding	-0.960184	0.13063	ENSMUSG00000069372
Dok4	docking protein 4	protein_coding	-0.960073	3.28706e-09	ENSMUSG00000040631
Cnr1	cannabinoid receptor 1 (brain)	protein_coding	-0.95992	3.14324e-11	ENSMUSG00000044288
Etl4	enhancer trap locus 4	protein_coding	-0.959311	3.39595e-06	ENSMUSG00000036617
Cdh10	cadherin 10	protein_coding	-0.958289	3.36087e-09	ENSMUSG00000022321
Gm14963	predicted gene 14963	processed_transcript	-0.95752	0.110107	ENSMUSG00000085196
Gm28439	predicted gene 28439	unprocessed_pseudogene	-0.957289	0.0239876	ENSMUSG00000100131
Gm44199	predicted gene, 44199	antisense_RNA	-0.956933	0.164733	ENSMUSG00000107560
2700069I18Rik	RIKEN cDNA 2700069I18 gene	antisense_RNA	-0.956594	0.159564	ENSMUSG00000086224
Gm4926	predicted gene 4926	lincRNA	-0.956515	0.145576	ENSMUSG00000086909
Dpf3	D4, zinc and double PHD fingers, family 3	protein_coding	-0.955909	0.000332064	ENSMUSG00000021221
Oxgr1	oxoglutarate (alpha-ketoglutarate) receptor 1	protein_coding	-0.955788	0.165178	ENSMUSG00000044819
Cntn3	contactin 3	protein_coding	-0.955766	6.67647e-06	ENSMUSG00000030075
1700025F24Rik	RIKEN cDNA 1700025F24 gene	lincRNA	-0.954915	0.124344	ENSMUSG00000100558
Htr2c	5-hydroxytryptamine (serotonin) receptor 2C	protein_coding	-0.954786	3.74515e-08	ENSMUSG00000041380
Ahr	aryl-hydrocarbon receptor	protein_coding	-0.954702	0.000169853	ENSMUSG00000019256
Wasl	Wiskott-Aldrich syndrome-like (human)	protein_coding	-0.953721	3.03026e-12	ENSMUSG00000029684
Slc6a12	solute carrier family 6 (neurotransmitter transporter, betaine/GABA), member 12	protein_coding	-0.953236	0.132329	ENSMUSG00000030109
Actn1	actinin, alpha 1	protein_coding	-0.952947	1.76335e-11	ENSMUSG00000015143
Dcn	decorin	protein_coding	-0.952119	0.113801	ENSMUSG00000019929
Cd36	CD36 molecule	protein_coding	-0.951902	0.0816988	ENSMUSG00000002944
D630045J12Rik	RIKEN cDNA D630045J12 gene	protein_coding	-0.95181	1.35103e-12	ENSMUSG00000063455
Coro2b	coronin, actin binding protein, 2B	protein_coding	-0.95155	5.11421e-22	ENSMUSG00000041729
Rnf19a	ring finger protein 19A	protein_coding	-0.951477	3.58673e-11	ENSMUSG00000022280
Dock10	dedicator of cytokinesis 10	protein_coding	-0.951392	5.03184e-09	ENSMUSG00000038608
Mpp2	membrane protein, palmitoylated 2 (MAGUK p55 subfamily member 2)	protein_coding	-0.951335	4.60996e-20	ENSMUSG00000017314
Nsf	N-ethylmaleimide sensitive fusion protein	protein_coding	-0.950851	5.5201e-18	ENSMUSG00000034187
Plagl1	pleiomorphic adenoma gene-like 1	protein_coding	-0.95	0.000814686	ENSMUSG00000019817
Cpne2	copine II	protein_coding	-0.949593	2.03541e-05	ENSMUSG00000034361
Sorbs2	sorbin and SH3 domain containing 2	protein_coding	-0.949182	3.63617e-10	ENSMUSG00000031626
Lamb3	laminin, beta 3	protein_coding	-0.948944	0.00746696	ENSMUSG00000026639
Gm18609	predicted gene, 18609	processed_pseudogene	-0.948835	0.136059	ENSMUSG00000107810
Dlg3	discs, large homolog 3 (Drosophila)	protein_coding	-0.948107	2.54312e-15	ENSMUSG00000000881
Nfkbiz	nuclear factor of kappa light polypeptide gene enhancer in B cells inhibitor, zeta	protein_coding	-0.948085	0.000109489	ENSMUSG00000035356
Neurl1a	neuralized E3 ubiquitin protein ligase 1A	protein_coding	-0.947971	4.86572e-15	ENSMUSG00000006435
Plekha2	pleckstrin homology domain-containing, family A (phosphoinositide binding specific) member 2	protein_coding	-0.947536	5.08901e-12	ENSMUSG00000031557
Gm18342	predicted gene, 18342	unprocessed_pseudogene	-0.94752	0.127322	ENSMUSG00000101279
Cd163l1	CD163 molecule-like 1	protein_coding	-0.947333	0.0866593	ENSMUSG00000025461
Gm10710	predicted gene 10710	lincRNA	-0.947325	0.0299689	ENSMUSG00000074517
Cdh2	cadherin 2	protein_coding	-0.947153	2.50182e-06	ENSMUSG00000024304
Nol4l	nucleolar protein 4-like	protein_coding	-0.946393	4.35699e-10	ENSMUSG00000061411
Cyp27b1	cytochrome P450, family 27, subfamily b, polypeptide 1	protein_coding	-0.946207	0.114169	ENSMUSG00000006724
Pafah1b1-ps1	platelet-activating factor acetylhydrolase, isoform 1b, beta1 subunit, pseudogene 1	processed_pseudogene	-0.945998	0.0121064	ENSMUSG00000097041
Gm16172	predicted gene 16172	antisense_RNA	-0.945435	0.0870069	ENSMUSG00000086472
4931406P16Rik	RIKEN cDNA 4931406P16 gene	protein_coding	-0.945141	0.00220046	ENSMUSG00000066571
Unc13c	unc-13 homolog C (C. elegans)	protein_coding	-0.945081	0.00118849	ENSMUSG00000062151
Col25a1	collagen, type XXV, alpha 1	protein_coding	-0.944349	2.12539e-06	ENSMUSG00000058897
Net1	neuroepithelial cell transforming gene 1	protein_coding	-0.943828	8.13354e-07	ENSMUSG00000021215
Idi1	isopentenyl-diphosphate delta isomerase	protein_coding	-0.943758	0.0833547	ENSMUSG00000058258
Cntnap4	contactin associated protein-like 4	protein_coding	-0.943702	5.65893e-05	ENSMUSG00000031772
Lrfn5	leucine rich repeat and fibronectin type III domain containing 5	protein_coding	-0.943688	4.97632e-11	ENSMUSG00000035653
Clca3a1	chloride channel accessory 3A1	protein_coding	-0.943663	0.167079	ENSMUSG00000056025
Sox4	SRY (sex determining region Y)-box 4	protein_coding	-0.943107	0.0125341	ENSMUSG00000076431
Map4k3	mitogen-activated protein kinase kinase kinase kinase 3	protein_coding	-0.942557	1.86636e-16	ENSMUSG00000024242
Bmp3	bone morphogenetic protein 3	protein_coding	-0.94255	0.00871999	ENSMUSG00000029335
Herc3	hect domain and RLD 3	protein_coding	-0.942175	3.2546e-07	ENSMUSG00000029804
Gm43672	predicted gene 43672	lincRNA	-0.941997	0.000103089	ENSMUSG00000106019
Coro1a	coronin, actin binding protein 1A	protein_coding	-0.94179	5.71708e-12	ENSMUSG00000030707
Pygm	muscle glycogen phosphorylase	protein_coding	-0.941761	1.42622e-09	ENSMUSG00000032648
Stk32b	serine/threonine kinase 32B	protein_coding	-0.941687	9.26409e-05	ENSMUSG00000029123
Fkbp5	FK506 binding protein 5	protein_coding	-0.941011	8.55324e-16	ENSMUSG00000024222
Pitpnm3	PITPNM family member 3	protein_coding	-0.940682	8.48605e-10	ENSMUSG00000040543
Amph	amphiphysin	protein_coding	-0.940527	2.70942e-19	ENSMUSG00000021314
Trim2	tripartite motif-containing 2	protein_coding	-0.940044	1.23476e-12	ENSMUSG00000027993
Adra2a	adrenergic receptor, alpha 2a	protein_coding	-0.939407	8.70293e-05	ENSMUSG00000033717
Vstm2a	V-set and transmembrane domain containing 2A	protein_coding	-0.939275	3.58369e-07	ENSMUSG00000048834
Sms-ps	spermine synthase, pseudogene	processed_pseudogene	-0.939038	0.000499155	ENSMUSG00000081752
Gm26722	predicted gene, 26722	lincRNA	-0.937427	0.138049	ENSMUSG00000096944
Emx2os	Emx2 opposite strand/antisense transcript (non-protein coding)	antisense_RNA	-0.937302	8.53802e-07	ENSMUSG00000087095
Nat14	N-acetyltransferase 14	protein_coding	-0.936439	1.88861e-14	ENSMUSG00000035285
Unkl	unkempt family like zinc finger	protein_coding	-0.936322	0.0139281	ENSMUSG00000015127
Rasa1	RAS p21 protein activator 1	protein_coding	-0.936188	8.21853e-08	ENSMUSG00000021549
Nbea	neurobeachin	protein_coding	-0.936185	1.51175e-12	ENSMUSG00000027799
Cyth1	cytohesin 1	protein_coding	-0.935834	4.62525e-18	ENSMUSG00000017132
Zmynd8	zinc finger, MYND-type containing 8	protein_coding	-0.935556	9.77152e-13	ENSMUSG00000039671
Calb1	calbindin 1	protein_coding	-0.935303	7.99674e-10	ENSMUSG00000028222
Ankrd13b	ankyrin repeat domain 13b	protein_coding	-0.935177	1.15756e-14	ENSMUSG00000037907
Lin7a	lin-7 homolog A (C. elegans)	protein_coding	-0.934707	1.6306e-09	ENSMUSG00000019906
Socs2	suppressor of cytokine signaling 2	protein_coding	-0.934548	2.27255e-08	ENSMUSG00000020027
Ier5	immediate early response 5	protein_coding	-0.934423	4.55305e-11	ENSMUSG00000056708
Upp1	uridine phosphorylase 1	protein_coding	-0.934317	0.010929	ENSMUSG00000020407
C2cd4a	C2 calcium-dependent domain containing 4A	protein_coding	-0.934164	0.0990119	ENSMUSG00000047990
Gm4962	predicted gene 4962	transcribed_processed_pseudogene	-0.933784	0.0706471	ENSMUSG00000106038
Pja2	praja ring finger ubiquitin ligase 2	protein_coding	-0.933763	5.58263e-09	ENSMUSG00000024083
Nrip3	nuclear receptor interacting protein 3	protein_coding	-0.93352	2.26986e-14	ENSMUSG00000034825
Abhd17c	abhydrolase domain containing 17C	protein_coding	-0.932796	3.15012e-10	ENSMUSG00000038459
Bcl7a	B cell CLL/lymphoma 7A	protein_coding	-0.931751	2.66312e-15	ENSMUSG00000029438
Gm3608	predicted gene 3608	pseudogene	-0.931323	0.159373	ENSMUSG00000067017
Cpeb4	cytoplasmic polyadenylation element binding protein 4	protein_coding	-0.930919	1.8405e-06	ENSMUSG00000020300
Sipa1l2	signal-induced proliferation-associated 1 like 2	protein_coding	-0.930768	1.44092e-08	ENSMUSG00000001995
Dusp14	dual specificity phosphatase 14	protein_coding	-0.930579	1.63426e-11	ENSMUSG00000018648
Zfp445	zinc finger protein 445	protein_coding	-0.930445	0.0676758	ENSMUSG00000047036
Pcdha6	protocadherin alpha 6	protein_coding	-0.930108	0.138877	ENSMUSG00000103707
Bcl9l	B cell CLL/lymphoma 9-like	protein_coding	-0.929849	0.000163115	ENSMUSG00000063382
1110032F04Rik	RIKEN cDNA 1110032F04 gene	protein_coding	-0.929812	1.25745e-05	ENSMUSG00000046999
St8sia5	ST8 alpha-N-acetyl-neuraminide alpha-2,8-sialyltransferase 5	protein_coding	-0.929544	1.04894e-10	ENSMUSG00000025425
Atp2b2	ATPase, Ca++ transporting, plasma membrane 2	protein_coding	-0.928482	1.22342e-13	ENSMUSG00000030302
Asphd2	aspartate beta-hydroxylase domain containing 2	protein_coding	-0.928221	6.1484e-16	ENSMUSG00000029348
Ep300	E1A binding protein p300	protein_coding	-0.928106	2.78978e-06	ENSMUSG00000055024
Skil	SKI-like	protein_coding	-0.92781	1.106e-07	ENSMUSG00000027660
Rragd	Ras-related GTP binding D	protein_coding	-0.927447	8.8882e-12	ENSMUSG00000028278
Rab6b	RAB6B, member RAS oncogene family	protein_coding	-0.927236	1.469e-20	ENSMUSG00000032549
Slc4a7	solute carrier family 4, sodium bicarbonate cotransporter, member 7	protein_coding	-0.926828	3.81281e-08	ENSMUSG00000021733
Gm6569	predicted gene 6569	protein_coding	-0.926791	0.162149	ENSMUSG00000086361
Gm43843	predicted gene 43843	TEC	-0.926307	0.170311	ENSMUSG00000106944
Shroom2	shroom family member 2	protein_coding	-0.926049	9.60176e-13	ENSMUSG00000045180
Gm6685	predicted pseudogene 6685	protein_coding	-0.925969	0.182647	ENSMUSG00000032889
Slit2	slit homolog 2 (Drosophila)	protein_coding	-0.925532	5.47534e-09	ENSMUSG00000031558
Klhl40	kelch-like 40	protein_coding	-0.92539	8.07376e-05	ENSMUSG00000074001
Adamts6	a disintegrin-like and metallopeptidase (reprolysin type) with thrombospondin type 1 motif, 6	protein_coding	-0.92514	0.125436	ENSMUSG00000046169
Slc24a5	solute carrier family 24, member 5	protein_coding	-0.925012	0.0339517	ENSMUSG00000035183
Il17rd	interleukin 17 receptor D	protein_coding	-0.92437	0.000371743	ENSMUSG00000040717
Dnah5	dynein, axonemal, heavy chain 5	protein_coding	-0.923542	0.00916067	ENSMUSG00000022262
Itpr1	inositol 1,4,5-trisphosphate receptor 1	protein_coding	-0.923363	9.09251e-11	ENSMUSG00000030102
Nav2	neuron navigator 2	protein_coding	-0.922966	3.05989e-08	ENSMUSG00000052512
Ppl	periplakin	protein_coding	-0.922872	0.00150825	ENSMUSG00000039457
Gm26512	predicted gene, 26512	bidirectional_promoter_lncRNA	-0.921804	0.0339414	ENSMUSG00000097157
Gm11578	predicted gene 11578	processed_pseudogene	-0.921462	0.151214	ENSMUSG00000082160
Slc5a7	solute carrier family 5 (choline transporter), member 7	protein_coding	-0.921154	0.174004	ENSMUSG00000023945
Faxc	failed axon connections homolog	protein_coding	-0.921073	0.00240609	ENSMUSG00000028246
Sgcd	sarcoglycan, delta (dystrophin-associated glycoprotein)	protein_coding	-0.920658	0.185936	ENSMUSG00000020354
Prcd	photoreceptor disc component	protein_coding	-0.920621	0.0155164	ENSMUSG00000075410
Prkg1	protein kinase, cGMP-dependent, type I	protein_coding	-0.920494	0.04887	ENSMUSG00000052920
Gm43980	predicted gene, 43980	TEC	-0.920342	0.122193	ENSMUSG00000107962
Gm12107	predicted gene 12107	lincRNA	-0.920114	0.175786	ENSMUSG00000086335
Cd160	CD160 antigen	protein_coding	-0.920029	0.0513779	ENSMUSG00000038304
Nt5dc3	5'-nucleotidase domain containing 3	protein_coding	-0.919336	1.58446e-18	ENSMUSG00000054027
Rspo1	R-spondin 1	protein_coding	-0.918974	0.0714872	ENSMUSG00000028871
Pip5k1c	phosphatidylinositol-4-phosphate 5-kinase, type 1 gamma	protein_coding	-0.918781	1.52929e-18	ENSMUSG00000034902
Gm9770	predicted gene 9770	processed_pseudogene	-0.917641	0.0485814	ENSMUSG00000040540
Kcns1	K+ voltage-gated channel, subfamily S, 1	protein_coding	-0.917424	3.0386e-07	ENSMUSG00000040164
Sorcs2	sortilin-related VPS10 domain containing receptor 2	protein_coding	-0.916951	5.51769e-10	ENSMUSG00000029093
Arid1b	AT rich interactive domain 1B (SWI-like)	protein_coding	-0.916346	6.86997e-09	ENSMUSG00000069729
Srrm4	serine/arginine repetitive matrix 4	protein_coding	-0.916307	1.28885e-06	ENSMUSG00000063919
Ccl17	chemokine (C-C motif) ligand 17	protein_coding	-0.915773	0.0748675	ENSMUSG00000031780
Mei1	meiotic double-stranded break formation protein 1	protein_coding	-0.915457	0.104875	ENSMUSG00000068117
Fam220a	family with sequence similarity 220, member A	protein_coding	-0.915112	1.39926e-11	ENSMUSG00000083012
Ptpre	protein tyrosine phosphatase, receptor type, E	protein_coding	-0.914523	6.25758e-11	ENSMUSG00000041836
Rab3c	RAB3C, member RAS oncogene family	protein_coding	-0.914407	3.66794e-16	ENSMUSG00000021700
Trim46	tripartite motif-containing 46	protein_coding	-0.914322	5.69459e-17	ENSMUSG00000042766
5330416C01Rik	RIKEN cDNA 5330416C01 gene	lincRNA	-0.914319	0.185298	ENSMUSG00000054944
Scn8a	sodium channel, voltage-gated, type VIII, alpha	protein_coding	-0.914139	5.31823e-12	ENSMUSG00000023033
Cartpt	CART prepropeptide	protein_coding	-0.914042	0.0487322	ENSMUSG00000021647
D030047H15Rik	RIKEN cDNA D030047H15 gene	antisense_RNA	-0.913754	0.0343625	ENSMUSG00000085886
Zfp507	zinc finger protein 507	protein_coding	-0.91357	0.00385842	ENSMUSG00000044452
Galnt3	polypeptide N-acetylgalactosaminyltransferase 3	protein_coding	-0.913153	0.00292584	ENSMUSG00000026994
Grm3	glutamate receptor, metabotropic 3	protein_coding	-0.912933	2.20262e-07	ENSMUSG00000003974
Tmem63c	transmembrane protein 63c	protein_coding	-0.912882	5.57283e-10	ENSMUSG00000034145
Ccdc3	coiled-coil domain containing 3	protein_coding	-0.912591	0.038141	ENSMUSG00000026676
Spock1	sparc/osteonectin, cwcv and kazal-like domains proteoglycan 1	protein_coding	-0.912531	1.31267e-14	ENSMUSG00000056222
Syt1	synaptotagmin I	protein_coding	-0.912446	5.55482e-15	ENSMUSG00000035864
Vwa5b1	von Willebrand factor A domain containing 5B1	protein_coding	-0.912283	0.00455927	ENSMUSG00000028753
Efnb2	ephrin B2	protein_coding	-0.911921	2.91897e-07	ENSMUSG00000001300
5830411N06Rik	RIKEN cDNA 5830411N06 gene	protein_coding	-0.910573	0.188572	ENSMUSG00000054672
Akap13	A kinase (PRKA) anchor protein 13	protein_coding	-0.90992	3.57063e-10	ENSMUSG00000066406
Grik2	glutamate receptor, ionotropic, kainate 2 (beta 2)	protein_coding	-0.909903	7.24074e-10	ENSMUSG00000056073
Klf5	Kruppel-like factor 5	protein_coding	-0.909534	0.0734638	ENSMUSG00000005148
Nrg3	neuregulin 3	protein_coding	-0.909237	8.03285e-07	ENSMUSG00000041014
Fndc5	fibronectin type III domain containing 5	protein_coding	-0.909152	8.41569e-09	ENSMUSG00000001334
Gm2762	predicted gene 2762	lincRNA	-0.909078	0.00262562	ENSMUSG00000107008
Jcad	junctional cadherin 5 associated	protein_coding	-0.909077	2.29312e-07	ENSMUSG00000033960
Ptgdr	prostaglandin D receptor	protein_coding	-0.908963	0.187362	ENSMUSG00000071489
Spag5	sperm associated antigen 5	protein_coding	-0.908329	3.33029e-06	ENSMUSG00000002055
Evc2	EvC ciliary complex subunit 2	protein_coding	-0.907453	4.36455e-10	ENSMUSG00000050248
Wdr44	WD repeat domain 44	protein_coding	-0.907333	0.000118971	ENSMUSG00000036769
Dlk2	delta-like 2 homolog (Drosophila)	protein_coding	-0.907235	1.17247e-07	ENSMUSG00000047428
Jph3	junctophilin 3	protein_coding	-0.90721	9.47627e-17	ENSMUSG00000025318
Gm26819	predicted gene, 26819	lincRNA	-0.907036	0.000360297	ENSMUSG00000097033
Cdc42se2	CDC42 small effector 2	protein_coding	-0.905905	7.24014e-16	ENSMUSG00000052298
Ptpn14	protein tyrosine phosphatase, non-receptor type 14	protein_coding	-0.905526	6.04299e-06	ENSMUSG00000026604
Gmfb	glia maturation factor, beta	protein_coding	-0.905443	1.70983e-07	ENSMUSG00000062014
Inpp5j	inositol polyphosphate 5-phosphatase J	protein_coding	-0.904828	2.27151e-15	ENSMUSG00000034570
Scel	sciellin	protein_coding	-0.904493	0.0630739	ENSMUSG00000022123
Lama3	laminin, alpha 3	protein_coding	-0.904228	0.00462129	ENSMUSG00000024421
Spry2	sprouty homolog 2 (Drosophila)	protein_coding	-0.903215	4.52234e-08	ENSMUSG00000022114
Gm28071	predicted gene 28071	processed_pseudogene	-0.903079	0.088122	ENSMUSG00000100397
Ncam2	neural cell adhesion molecule 2	protein_coding	-0.902847	0.000830542	ENSMUSG00000022762
Rapgef4	Rap guanine nucleotide exchange factor (GEF) 4	protein_coding	-0.902759	1.05189e-08	ENSMUSG00000049044
Gm42583	predicted gene 42583	TEC	-0.90246	0.195103	ENSMUSG00000106826
Gm43445	predicted gene 43445	sense_intronic	-0.902393	0.195157	ENSMUSG00000104969
Lingo2	leucine rich repeat and Ig domain containing 2	protein_coding	-0.902313	1.28623e-05	ENSMUSG00000045083
Dlx1as	distal-less homeobox 1, antisense	antisense_RNA	-0.900863	0.0707565	ENSMUSG00000084946
Prrt3	proline-rich transmembrane protein 3	protein_coding	-0.900788	2.60082e-14	ENSMUSG00000045009
Fam43a	family with sequence similarity 43, member A	protein_coding	-0.90043	0.00189363	ENSMUSG00000046546
Nrl	neural retina leucine zipper gene	protein_coding	-0.900064	0.0336101	ENSMUSG00000040632
Gm44891	predicted gene 44891	TEC	-0.899344	0.0487322	ENSMUSG00000109555
Myadm	myeloid-associated differentiation marker	protein_coding	-0.898158	7.51347e-12	ENSMUSG00000068566
Gm10421	predicted gene 10421	processed_transcript	-0.897729	0.199352	ENSMUSG00000099907
Acvr2a	activin receptor IIA	protein_coding	-0.897471	2.36281e-08	ENSMUSG00000052155
Gm9899	predicted gene 9899	processed_transcript	-0.896933	2.60204e-05	ENSMUSG00000053214
Eif5al3-ps	eukaryotic translation initiation factor 5A-like 3, pseudogene	processed_pseudogene	-0.896714	0.182163	ENSMUSG00000043618
Chl1	cell adhesion molecule L1-like	protein_coding	-0.895905	7.96783e-09	ENSMUSG00000030077
Pde10a	phosphodiesterase 10A	protein_coding	-0.895888	2.42784e-09	ENSMUSG00000023868
Gm43692	predicted gene 43692	TEC	-0.895434	0.0433694	ENSMUSG00000105429
Npbwr1	neuropeptides B/W receptor 1	protein_coding	-0.894576	0.051506	ENSMUSG00000033774
Gm26280	predicted gene, 26280	rRNA	-0.89406	0.201442	ENSMUSG00000087721
Tmigd3	transmembrane and immunoglobulin domain containing 3	protein_coding	-0.893975	0.201304	ENSMUSG00000074344
Gpr162	G protein-coupled receptor 162	protein_coding	-0.893008	1.12212e-14	ENSMUSG00000038390
Cys1	cystin 1	protein_coding	-0.892635	5.56384e-06	ENSMUSG00000062563
Syne1	spectrin repeat containing, nuclear envelope 1	protein_coding	-0.89217	1.65509e-14	ENSMUSG00000096054
Sik1	salt inducible kinase 1	protein_coding	-0.891052	0.000752901	ENSMUSG00000024042
Rgmb	repulsive guidance molecule family member B	protein_coding	-0.891012	1.28623e-05	ENSMUSG00000048027
Gm10478	predicted gene 10478	pseudogene	-0.890185	0.170976	ENSMUSG00000073179
Tmem198	transmembrane protein 198	protein_coding	-0.890055	5.75266e-12	ENSMUSG00000051703
Cxcl12	chemokine (C-X-C motif) ligand 12	protein_coding	-0.88901	2.87992e-10	ENSMUSG00000061353
Xkr4	X-linked Kx blood group related 4	protein_coding	-0.888627	0.0170087	ENSMUSG00000051951
A830031A19Rik	RIKEN cDNA A830031A19 gene	protein_coding	-0.888072	0.175603	ENSMUSG00000055010
Gm4742	predicted gene 4742	processed_pseudogene	-0.887878	0.0901766	ENSMUSG00000105461
Moxd1	monooxygenase, DBH-like 1	protein_coding	-0.887628	9.24959e-05	ENSMUSG00000020000
Ehd1	EH-domain containing 1	protein_coding	-0.887538	4.0586e-15	ENSMUSG00000024772
A930004J17Rik	RIKEN cDNA A930004J17 gene	TEC	-0.88746	0.173721	ENSMUSG00000102602
Slco5a1	solute carrier organic anion transporter family, member 5A1	protein_coding	-0.885992	0.0272731	ENSMUSG00000025938
2600014E21Rik	RIKEN cDNA 2600014E21 gene	lincRNA	-0.885713	0.00261202	ENSMUSG00000100303
Crebbp	CREB binding protein	protein_coding	-0.885569	7.26626e-11	ENSMUSG00000022521
Dtl	denticleless E3 ubiquitin protein ligase	protein_coding	-0.885417	0.0759401	ENSMUSG00000037474
Cebpb	CCAAT/enhancer binding protein (C/EBP), beta	protein_coding	-0.885162	0.00255079	ENSMUSG00000056501
Acp1	acid phosphatase 1, soluble	protein_coding	-0.885034	3.75401e-11	ENSMUSG00000044573
Wdfy2	WD repeat and FYVE domain containing 2	protein_coding	-0.884949	0.13774	ENSMUSG00000014547
Fbxo27	F-box protein 27	protein_coding	-0.884902	1.30054e-07	ENSMUSG00000037463
Pde4d	phosphodiesterase 4D, cAMP specific	protein_coding	-0.884478	0.00239195	ENSMUSG00000021699
BC048507	cDNA sequence BC048507	protein_coding	-0.884469	0.204922	ENSMUSG00000064063
Zfp871	zinc finger protein 871	protein_coding	-0.884093	0.0354379	ENSMUSG00000024298
Rybp	RING1 and YY1 binding protein	protein_coding	-0.883895	0.0111795	ENSMUSG00000072872
Foxg1	forkhead box G1	protein_coding	-0.883883	6.20852e-08	ENSMUSG00000020950
Col23a1	collagen, type XXIII, alpha 1	protein_coding	-0.883778	0.127485	ENSMUSG00000063564
Nfix	nuclear factor I/X	protein_coding	-0.883637	1.21279e-09	ENSMUSG00000001911
Syt12	synaptotagmin XII	protein_coding	-0.883579	2.53006e-08	ENSMUSG00000049303
Kcnmb4os2	potassium large conductance calcium-activated channel, subfamily M, beta member 4, opposite strand 2	antisense_RNA	-0.883258	0.0145586	ENSMUSG00000085837
Chst11	carbohydrate sulfotransferase 11	protein_coding	-0.882951	1.15523e-10	ENSMUSG00000034612
Matn4	matrilin 4	protein_coding	-0.882635	0.000469972	ENSMUSG00000016995
Prss33	protease, serine 33	protein_coding	-0.882363	0.0905409	ENSMUSG00000049620
Pcsk2os2	proprotein convertase subtilisin/kexin type 2, opposite strand 2	antisense_RNA	-0.882128	0.206718	ENSMUSG00000087115
Insm1	insulinoma-associated 1	protein_coding	-0.881636	0.00106469	ENSMUSG00000068154
Drd2	dopamine receptor D2	protein_coding	-0.881636	0.0678301	ENSMUSG00000032259
Ky	kyphoscoliosis peptidase	protein_coding	-0.881314	0.00775998	ENSMUSG00000035606
Atp2a2	ATPase, Ca++ transporting, cardiac muscle, slow twitch 2	protein_coding	-0.880876	5.50809e-12	ENSMUSG00000029467
Them6	thioesterase superfamily member 6	protein_coding	-0.880207	2.86266e-08	ENSMUSG00000056665
Negr1	neuronal growth regulator 1	protein_coding	-0.880071	8.24005e-10	ENSMUSG00000040037
Gm15487	predicted gene 15487	processed_pseudogene	-0.879381	7.14365e-11	ENSMUSG00000080242
Kctd1	potassium channel tetramerisation domain containing 1	protein_coding	-0.879033	6.1473e-12	ENSMUSG00000036225
5930412G12Rik	RIKEN cDNA 5930412G12 gene	lincRNA	-0.878555	0.0482926	ENSMUSG00000072591
Wdr95	WD40 repeat domain 95	protein_coding	-0.878214	0.109496	ENSMUSG00000029658
Ppp1cb	protein phosphatase 1, catalytic subunit, beta isoform	protein_coding	-0.877966	1.11311e-07	ENSMUSG00000014956
Mpped2	metallophosphoesterase domain containing 2	protein_coding	-0.87796	4.33981e-08	ENSMUSG00000016386
Cygb	cytoglobin	protein_coding	-0.877465	2.99913e-09	ENSMUSG00000020810
Zfp125	zinc finger protein 125	transcribed_unprocessed_pseudogene	-0.877462	0.0138936	ENSMUSG00000069755
Nt5c1a	5'-nucleotidase, cytosolic IA	protein_coding	-0.876751	0.111093	ENSMUSG00000054958
9830144P21Rik	RIKEN cDNA 9830144P21 gene	processed_transcript	-0.876051	0.0788598	ENSMUSG00000087528
Gm43517	predicted gene 43517	protein_coding	-0.875987	0.137027	ENSMUSG00000089922
Mkx	mohawk homeobox	protein_coding	-0.875702	0.000585333	ENSMUSG00000061013
Slc6a15	solute carrier family 6 (neurotransmitter transporter), member 15	protein_coding	-0.875078	7.02781e-10	ENSMUSG00000019894
Gm14169	predicted gene 14169	processed_transcript	-0.874625	0.000112877	ENSMUSG00000086118
Gm9839	predicted gene 9839	TEC	-0.874556	0.0663487	ENSMUSG00000102865
Gm9974	predicted gene 9974	processed_pseudogene	-0.87454	0.213161	ENSMUSG00000055497
Gm17087	predicted gene 17087	protein_coding	-0.872803	0.0118378	ENSMUSG00000099104
Adcy8	adenylate cyclase 8	protein_coding	-0.87257	1.06705e-05	ENSMUSG00000022376
Gm44559	predicted gene 44559	TEC	-0.872473	0.1326	ENSMUSG00000108943
Ephb2	Eph receptor B2	protein_coding	-0.872365	1.58343e-09	ENSMUSG00000028664
Adgrf4	adhesion G protein-coupled receptor F4	protein_coding	-0.871912	0.00815364	ENSMUSG00000023918
Prdm5	PR domain containing 5	protein_coding	-0.871621	6.64724e-05	ENSMUSG00000029913
Dr1	down-regulator of transcription 1	protein_coding	-0.871129	1.89556e-06	ENSMUSG00000029265
Zfand5	zinc finger, AN1-type domain 5	protein_coding	-0.870918	7.20856e-09	ENSMUSG00000024750
Hlf	hepatic leukemia factor	protein_coding	-0.870474	3.15168e-09	ENSMUSG00000003949
5330437M03Rik	RIKEN cDNA 5330437M03 gene	TEC	-0.869394	0.0850719	ENSMUSG00000106855
Gm11948	predicted gene 11948	sense_intronic	-0.868682	0.202642	ENSMUSG00000087055
Elmod1	ELMO/CED-12 domain containing 1	protein_coding	-0.868032	1.96193e-13	ENSMUSG00000041986
Btg2	B cell translocation gene 2, anti-proliferative	protein_coding	-0.86798	3.49776e-06	ENSMUSG00000020423
St8sia6	ST8 alpha-N-acetyl-neuraminide alpha-2,8-sialyltransferase 6	protein_coding	-0.867954	0.0116734	ENSMUSG00000003418
Myo1h	myosin 1H	protein_coding	-0.867629	0.0391904	ENSMUSG00000066952
Hmgcr	3-hydroxy-3-methylglutaryl-Coenzyme A reductase	protein_coding	-0.867421	3.57598e-12	ENSMUSG00000021670
Fkbp1a	FK506 binding protein 1a	protein_coding	-0.867252	5.07603e-12	ENSMUSG00000032966
Baalc	brain and acute leukemia, cytoplasmic	protein_coding	-0.867002	1.10043e-05	ENSMUSG00000022296
Sh3pxd2a	SH3 and PX domains 2A	protein_coding	-0.866124	3.29182e-12	ENSMUSG00000053617
Prss53	protease, serine 53	protein_coding	-0.866108	0.0881913	ENSMUSG00000044139
Zfp831	zinc finger protein 831	protein_coding	-0.865072	3.42803e-09	ENSMUSG00000050600
St3gal5	ST3 beta-galactoside alpha-2,3-sialyltransferase 5	protein_coding	-0.8644	7.59293e-14	ENSMUSG00000056091
Gm16253	predicted gene 16253	protein_coding	-0.863765	0.106833	ENSMUSG00000087610
Otud7a	OTU domain containing 7A	protein_coding	-0.863614	9.55079e-08	ENSMUSG00000033510
Fam78b	family with sequence similarity 78, member B	protein_coding	-0.863231	7.8133e-08	ENSMUSG00000060568
Atl1	atlastin GTPase 1	protein_coding	-0.863016	2.00069e-09	ENSMUSG00000021066
Ncan	neurocan	protein_coding	-0.862507	3.27992e-12	ENSMUSG00000002341
Gm6162	predicted gene 6162	processed_pseudogene	-0.862242	0.213495	ENSMUSG00000103733
Cacnb2	calcium channel, voltage-dependent, beta 2 subunit	protein_coding	-0.862162	3.744e-11	ENSMUSG00000057914
Stk32c	serine/threonine kinase 32C	protein_coding	-0.861856	1.84418e-15	ENSMUSG00000015981
Fam120c	family with sequence similarity 120, member C	protein_coding	-0.861633	0.12239	ENSMUSG00000025262
Trp73	transformation related protein 73	protein_coding	-0.861584	0.00309738	ENSMUSG00000029026
Cntn1	contactin 1	protein_coding	-0.86076	2.62886e-06	ENSMUSG00000055022
Adamts18	a disintegrin-like and metallopeptidase (reprolysin type) with thrombospondin type 1 motif, 18	protein_coding	-0.860007	0.172803	ENSMUSG00000053399
Pclo	piccolo (presynaptic cytomatrix protein)	protein_coding	-0.85994	3.97707e-11	ENSMUSG00000061601
Capn6	calpain 6	protein_coding	-0.859681	0.0491723	ENSMUSG00000067276
Acvr1	activin A receptor, type 1	protein_coding	-0.859619	5.12932e-07	ENSMUSG00000026836
Abca4	ATP-binding cassette, sub-family A (ABC1), member 4	protein_coding	-0.859477	0.0532854	ENSMUSG00000028125
Lrrc26	leucine rich repeat containing 26	protein_coding	-0.859294	0.121473	ENSMUSG00000026961
Gm45619	predicted gene 45619	lincRNA	-0.858341	0.00449078	ENSMUSG00000110070
Slc38a4	solute carrier family 38, member 4	protein_coding	-0.858191	0.121099	ENSMUSG00000022464
Slitrk4	SLIT and NTRK-like family, member 4	protein_coding	-0.857753	8.43852e-06	ENSMUSG00000046699
Il34	interleukin 34	protein_coding	-0.8577	3.36261e-10	ENSMUSG00000031750
Hdac5	histone deacetylase 5	protein_coding	-0.857208	1.85911e-12	ENSMUSG00000008855
Pfn2	profilin 2	protein_coding	-0.856688	1.99735e-12	ENSMUSG00000027805
Gm29593	predicted gene 29593	lincRNA	-0.856639	0.21684	ENSMUSG00000099440
Gm37426	predicted gene, 37426	TEC	-0.856016	0.224535	ENSMUSG00000104433
Gm37891	predicted gene, 37891	TEC	-0.854925	0.224113	ENSMUSG00000104271
Prdm10	PR domain containing 10	protein_coding	-0.854677	0.000192203	ENSMUSG00000042496
Mmp16	matrix metallopeptidase 16	protein_coding	-0.854261	0.000172684	ENSMUSG00000028226
Gm44284	predicted gene, 44284	antisense_RNA	-0.853343	0.156459	ENSMUSG00000108033
Rbm41	RNA binding motif protein 41	protein_coding	-0.853031	0.078772	ENSMUSG00000031433
Zfp442	zinc finger protein 442	protein_coding	-0.852863	0.195193	ENSMUSG00000068130
Jdp2	Jun dimerization protein 2	protein_coding	-0.852569	1.6991e-07	ENSMUSG00000034271
Myo16	myosin XVI	protein_coding	-0.852527	1.32362e-06	ENSMUSG00000039057
Kctd12	potassium channel tetramerisation domain containing 12	protein_coding	-0.852165	6.46522e-09	ENSMUSG00000098557
Palm2	paralemmin 2	protein_coding	-0.852123	0.182966	ENSMUSG00000090053
Fam110b	family with sequence similarity 110, member B	protein_coding	-0.851628	1.03327e-11	ENSMUSG00000049119
Pcdh9	protocadherin 9	protein_coding	-0.851491	5.24214e-06	ENSMUSG00000055421
Snca	synuclein, alpha	protein_coding	-0.851158	0.0701297	ENSMUSG00000025889
Arhgap33	Rho GTPase activating protein 33	protein_coding	-0.850991	2.70944e-13	ENSMUSG00000036882
Nfatc2	nuclear factor of activated T cells, cytoplasmic, calcineurin dependent 2	protein_coding	-0.850974	1.07308e-06	ENSMUSG00000027544
Fgfr1op2	FGFR1 oncogene partner 2	protein_coding	-0.850767	4.90786e-12	ENSMUSG00000040242
Col19a1	collagen, type XIX, alpha 1	protein_coding	-0.85007	0.0247876	ENSMUSG00000026141
Sorl1	sortilin-related receptor, LDLR class A repeats-containing	protein_coding	-0.849882	2.15423e-11	ENSMUSG00000049313
Gm15954	predicted gene 15954	processed_transcript	-0.849502	0.207399	ENSMUSG00000089979
C2cd4b	C2 calcium-dependent domain containing 4B	protein_coding	-0.849419	0.187375	ENSMUSG00000091956
Cacna1a	calcium channel, voltage-dependent, P/Q type, alpha 1A subunit	protein_coding	-0.849322	1.71171e-09	ENSMUSG00000034656
Neu4	sialidase 4	protein_coding	-0.849281	5.73427e-05	ENSMUSG00000034000
Gm12473	predicted gene 12473	antisense_RNA	-0.848851	0.18902	ENSMUSG00000086043
Osbp2	oxysterol binding protein 2	protein_coding	-0.848653	5.59833e-09	ENSMUSG00000020435
Trank1	tetratricopeptide repeat and ankyrin repeat containing 1	protein_coding	-0.848196	3.57529e-11	ENSMUSG00000062296
Il12rb2	interleukin 12 receptor, beta 2	protein_coding	-0.848139	0.230192	ENSMUSG00000018341
2810455O05Rik	RIKEN cDNA 2810455O05 gene	lincRNA	-0.84803	5.60054e-06	ENSMUSG00000085030
Wdr13	WD repeat domain 13	protein_coding	-0.847968	7.20655e-12	ENSMUSG00000031166
Ifitm10	interferon induced transmembrane protein 10	protein_coding	-0.847239	3.548e-07	ENSMUSG00000045777
Serpina12	serine (or cysteine) peptidase inhibitor, clade A (alpha-1 antiproteinase, antitrypsin), member 12	protein_coding	-0.846953	0.231094	ENSMUSG00000041567
Otub2	OTU domain, ubiquitin aldehyde binding 2	protein_coding	-0.846896	7.61339e-11	ENSMUSG00000021203
Zfyve28	zinc finger, FYVE domain containing 28	protein_coding	-0.846776	8.37813e-10	ENSMUSG00000037224
Lrrc4c	leucine rich repeat containing 4C	protein_coding	-0.843968	3.99469e-09	ENSMUSG00000050587
A730060N03Rik	RIKEN cDNA A730060N03 gene	processed_transcript	-0.84373	0.094377	ENSMUSG00000092375
Gm26599	predicted gene, 26599	lincRNA	-0.843308	0.210198	ENSMUSG00000097220
mt-Nd5	mitochondrially encoded NADH dehydrogenase 5	protein_coding	-0.841907	1.16691e-06	ENSMUSG00000064367
Gm15337	predicted gene 15337	antisense_RNA	-0.841136	0.140823	ENSMUSG00000085289
Tgm3	transglutaminase 3, E polypeptide	protein_coding	-0.840723	0.199991	ENSMUSG00000027401
Gpc3	glypican 3	protein_coding	-0.840211	0.00663542	ENSMUSG00000055653
Zfp935	zinc finger protein 935	protein_coding	-0.839387	0.20423	ENSMUSG00000055228
Wfikkn1	WAP, FS, Ig, KU, and NTR-containing protein 1	protein_coding	-0.839218	0.212225	ENSMUSG00000071192
Sqle	squalene epoxidase	protein_coding	-0.839061	2.34555e-09	ENSMUSG00000022351
Cabp1	calcium binding protein 1	protein_coding	-0.838888	9.0186e-06	ENSMUSG00000029544
Tmtc4	transmembrane and tetratricopeptide repeat containing 4	protein_coding	-0.838549	9.68184e-05	ENSMUSG00000041594
Jazf1	JAZF zinc finger 1	protein_coding	-0.83767	9.37697e-06	ENSMUSG00000063568
Xpnpep2	X-prolyl aminopeptidase (aminopeptidase P) 2, membrane-bound	protein_coding	-0.836622	0.227165	ENSMUSG00000037005
Rabgap1l	RAB GTPase activating protein 1-like	protein_coding	-0.836568	5.79881e-07	ENSMUSG00000026721
Arntl	aryl hydrocarbon receptor nuclear translocator-like	protein_coding	-0.836513	1.02445e-05	ENSMUSG00000055116
Prss23	protease, serine 23	protein_coding	-0.836424	0.00302496	ENSMUSG00000039405
Slc6a17	solute carrier family 6 (neurotransmitter transporter), member 17	protein_coding	-0.836412	4.85936e-16	ENSMUSG00000027894
Lrp8	low density lipoprotein receptor-related protein 8, apolipoprotein e receptor	protein_coding	-0.833468	3.51297e-10	ENSMUSG00000028613
Gm26509	predicted gene, 26509	processed_pseudogene	-0.833232	0.230344	ENSMUSG00000097612
Gm32340	predicted gene, 32340	processed_pseudogene	-0.833135	0.231699	ENSMUSG00000104491
Plch1	phospholipase C, eta 1	protein_coding	-0.833032	0.0138337	ENSMUSG00000036834
Shc3	src homology 2 domain-containing transforming protein C3	protein_coding	-0.83303	0.0192727	ENSMUSG00000021448
Zfhx2	zinc finger homeobox 2	protein_coding	-0.832855	3.70821e-09	ENSMUSG00000040721
Mast1	microtubule associated serine/threonine kinase 1	protein_coding	-0.832768	5.73322e-05	ENSMUSG00000053693
Srgap3	SLIT-ROBO Rho GTPase activating protein 3	protein_coding	-0.832603	1.14202e-16	ENSMUSG00000030257
Unc5d	unc-5 netrin receptor D	protein_coding	-0.832236	2.43131e-05	ENSMUSG00000063626
Slc6a6	solute carrier family 6 (neurotransmitter transporter, taurine), member 6	protein_coding	-0.832102	7.68662e-08	ENSMUSG00000030096
Ppp3cb	protein phosphatase 3, catalytic subunit, beta isoform	protein_coding	-0.831877	4.32311e-10	ENSMUSG00000021816
Plekhs1	pleckstrin homology domain containing, family S member 1	protein_coding	-0.831855	0.213607	ENSMUSG00000035818
Cap1	CAP, adenylate cyclase-associated protein 1 (yeast)	protein_coding	-0.830702	8.0205e-14	ENSMUSG00000028656
Slc6a3	solute carrier family 6 (neurotransmitter transporter, dopamine), member 3	protein_coding	-0.830641	0.237979	ENSMUSG00000021609
Gm10651	predicted pseudogene 10651	processed_pseudogene	-0.829984	0.11237	ENSMUSG00000074243
Slc2a13	solute carrier family 2 (facilitated glucose transporter), member 13	protein_coding	-0.829745	6.23214e-08	ENSMUSG00000036298
Vsnl1	visinin-like 1	protein_coding	-0.828467	3.21709e-07	ENSMUSG00000054459
Kif3c	kinesin family member 3C	protein_coding	-0.827658	2.25094e-11	ENSMUSG00000020668
Fstl5	follistatin-like 5	protein_coding	-0.827573	7.85715e-05	ENSMUSG00000034098
Oprk1	opioid receptor, kappa 1	protein_coding	-0.82743	0.144022	ENSMUSG00000025905
Zdhhc22	zinc finger, DHHC-type containing 22	protein_coding	-0.82729	0.0974346	ENSMUSG00000048483
Dll1	delta-like 1 (Drosophila)	protein_coding	-0.82675	0.00107146	ENSMUSG00000014773
Togaram1	TOG array regulator of axonemal microtubules 1	protein_coding	-0.826629	0.000480062	ENSMUSG00000035614
Colgalt2	collagen beta(1-O)galactosyltransferase 2	protein_coding	-0.826393	0.00042896	ENSMUSG00000032649
Sntg2	syntrophin, gamma 2	protein_coding	-0.826071	0.0203605	ENSMUSG00000020672
Kctd17	potassium channel tetramerisation domain containing 17	protein_coding	-0.825577	3.39681e-12	ENSMUSG00000033287
Heca	hdc homolog, cell cycle regulator	protein_coding	-0.825572	0.00512063	ENSMUSG00000039879
Cidea	cell death-inducing DNA fragmentation factor, alpha subunit-like effector A	protein_coding	-0.825374	0.000327588	ENSMUSG00000024526
Klhl29	kelch-like 29	protein_coding	-0.824519	4.2769e-09	ENSMUSG00000020627
Slc16a2	solute carrier family 16 (monocarboxylic acid transporters), member 2	protein_coding	-0.824207	9.39229e-08	ENSMUSG00000033965
Chrdl2	chordin-like 2	protein_coding	-0.823678	0.228755	ENSMUSG00000030732
Ptgfr	prostaglandin F receptor	protein_coding	-0.823477	0.187029	ENSMUSG00000028036
Stmn2	stathmin-like 2	protein_coding	-0.823401	1.21974e-09	ENSMUSG00000027500
Adgrl1	adhesion G protein-coupled receptor L1	protein_coding	-0.822963	1.76164e-16	ENSMUSG00000013033
Adcy2	adenylate cyclase 2	protein_coding	-0.82276	9.70101e-15	ENSMUSG00000021536
Gm42598	predicted gene 42598	TEC	-0.822343	0.246526	ENSMUSG00000105711
Glra3	glycine receptor, alpha 3 subunit	protein_coding	-0.822277	0.0843883	ENSMUSG00000038257
Cdon	cell adhesion molecule-related/down-regulated by oncogenes	protein_coding	-0.822182	5.89425e-06	ENSMUSG00000038119
Orai3	ORAI calcium release-activated calcium modulator 3	protein_coding	-0.822139	3.60993e-09	ENSMUSG00000043964
Muc6	mucin 6, gastric	protein_coding	-0.822115	0.146444	ENSMUSG00000048191
Tusc3	tumor suppressor candidate 3	protein_coding	-0.821898	1.58274e-15	ENSMUSG00000039530
Pcdhb2	protocadherin beta 2	protein_coding	-0.821722	0.143341	ENSMUSG00000051599
Gm38190	predicted gene, 38190	sense_intronic	-0.821288	0.22937	ENSMUSG00000102302
Gm8181	predicted gene 8181	processed_pseudogene	-0.821228	0.244249	ENSMUSG00000048188
Sst	somatostatin	protein_coding	-0.820652	1.97879e-09	ENSMUSG00000004366
Gm37965	predicted gene, 37965	TEC	-0.82047	0.175984	ENSMUSG00000102579
Arhgap32	Rho GTPase activating protein 32	protein_coding	-0.820428	4.82738e-08	ENSMUSG00000041444
Slfn5	schlafen 5	protein_coding	-0.820079	0.149181	ENSMUSG00000054404
Sfxn3	sideroflexin 3	protein_coding	-0.819892	7.80632e-14	ENSMUSG00000025212
Dgkd	diacylglycerol kinase, delta	protein_coding	-0.819837	1.87306e-13	ENSMUSG00000070738
Dpy19l3	dpy-19-like 3 (C. elegans)	protein_coding	-0.81923	8.62237e-10	ENSMUSG00000043671
Fbln1	fibulin 1	protein_coding	-0.818874	0.00646772	ENSMUSG00000006369
Nrcam	neuronal cell adhesion molecule	protein_coding	-0.81868	1.55422e-13	ENSMUSG00000020598
Gm32391	predicted gene, 32391	lincRNA	-0.818673	0.00847294	ENSMUSG00000104011
Gm10031	predicted pseudogene 10031	protein_coding	-0.818334	0.0198482	ENSMUSG00000101523
Naa25	N(alpha)-acetyltransferase 25, NatB auxiliary subunit	protein_coding	-0.818173	5.18008e-06	ENSMUSG00000042719
Klf3	Kruppel-like factor 3 (basic)	protein_coding	-0.817831	2.65516e-05	ENSMUSG00000029178
Gls	glutaminase	protein_coding	-0.81715	3.03363e-08	ENSMUSG00000026103
Rbm20	RNA binding motif protein 20	protein_coding	-0.816831	0.0174189	ENSMUSG00000043639
Aoc2	amine oxidase, copper containing 2 (retina-specific)	protein_coding	-0.816278	0.0019756	ENSMUSG00000078651
Gm13005	predicted gene 13005	processed_pseudogene	-0.816142	0.229829	ENSMUSG00000080806
Mapk4	mitogen-activated protein kinase 4	protein_coding	-0.816134	7.29712e-08	ENSMUSG00000024558
Epn1	epsin 1	protein_coding	-0.81554	3.04179e-12	ENSMUSG00000035203
4930519F09Rik	RIKEN cDNA 4930519F09 gene	transcribed_processed_pseudogene	-0.815105	0.122059	ENSMUSG00000090126
2610028E06Rik	RIKEN cDNA 2610028E06 gene	lincRNA	-0.814996	0.230344	ENSMUSG00000085562
Gm7308	predicted pseudogene 7308	processed_pseudogene	-0.814953	2.58812e-07	ENSMUSG00000081113
Fbln2	fibulin 2	protein_coding	-0.814593	0.00293391	ENSMUSG00000064080
Med13l	mediator complex subunit 13-like	protein_coding	-0.814171	0.000124599	ENSMUSG00000018076
Arhgap15	Rho GTPase activating protein 15	protein_coding	-0.814029	1.5239e-06	ENSMUSG00000049744
Zfp697	zinc finger protein 697	protein_coding	-0.813374	1.1484e-06	ENSMUSG00000050064
Slc4a5	solute carrier family 4, sodium bicarbonate cotransporter, member 5	protein_coding	-0.812793	0.250355	ENSMUSG00000068323
Inhba	inhibin beta-A	protein_coding	-0.812777	0.24222	ENSMUSG00000041324
Ankdd1a	ankyrin repeat and death domain containing 1A	protein_coding	-0.812453	0.216996	ENSMUSG00000066510
Gm37784	predicted gene, 37784	processed_pseudogene	-0.811992	0.22937	ENSMUSG00000102525
Tmem82	transmembrane protein 82	protein_coding	-0.811567	0.222324	ENSMUSG00000043085
Sstr5	somatostatin receptor 5	protein_coding	-0.811375	0.240757	ENSMUSG00000050824
Gna14	guanine nucleotide binding protein, alpha 14	protein_coding	-0.809709	0.0971111	ENSMUSG00000024697
Nup62cl	nucleoporin 62 C-terminal like	protein_coding	-0.809611	0.240757	ENSMUSG00000072944
Amh	anti-Mullerian hormone	protein_coding	-0.809148	0.0684294	ENSMUSG00000035262
Palm	paralemmin	protein_coding	-0.808678	1.85994e-10	ENSMUSG00000035863
Bach2	BTB and CNC homology, basic leucine zipper transcription factor 2	protein_coding	-0.808437	0.00127123	ENSMUSG00000040270
Spata2	spermatogenesis associated 2	protein_coding	-0.808201	5.91963e-08	ENSMUSG00000047030
Kdr	kinase insert domain protein receptor	protein_coding	-0.80816	0.00101107	ENSMUSG00000062960
Mansc4	MANSC domain containing 4	protein_coding	-0.808056	0.142604	ENSMUSG00000072662
Mcu	mitochondrial calcium uniporter	protein_coding	-0.807457	1.40499e-08	ENSMUSG00000009647
Tnrc18	trinucleotide repeat containing 18	protein_coding	-0.807378	7.73412e-07	ENSMUSG00000039477
Wnt7a	wingless-type MMTV integration site family, member 7A	protein_coding	-0.807325	0.000277749	ENSMUSG00000030093
Ago2	argonaute RISC catalytic subunit 2	protein_coding	-0.807242	3.19523e-08	ENSMUSG00000036698
Gm15418	predicted gene 15418	antisense_RNA	-0.807047	0.258267	ENSMUSG00000085573
[truncated: 16,847 more rows]

## Sheet: deregulated in dKAT3
# Description: Differentially Expressed Genes results for control vs ifKO-dKAT3 comparison. This list contains the 1,952 genes with altered expression. 'symbol' contains the gene symbol ID. Column 'description' contains a brief description of the gene. 'gene_biotype' column refers to the gene type. The 'log2FC' column shows the ratio between treatment and control sample expression in log2 scale. …
symbol	description	log2FC	padj
Rtl3	retrotransposon Gag like 3	-5.91022	2.97141e-39
C1ql2	complement component 1, q subcomponent-like 2	-5.13546	4.15205e-205
Spink8	serine peptidase inhibitor, Kazal type 8	-4.61227	4.22802e-107
Neurod6	neurogenic differentiation 6	-4.52074	6.50098e-42
Tmem114	transmembrane protein 114	-4.51549	2.72842e-29
Ddn	dendrin	-4.50756	2.68823e-163
Npy2r	neuropeptide Y receptor Y2	-4.42533	1.03247e-28
Crlf1	cytokine receptor-like factor 1	-4.38767	2.199e-92
Mas1	MAS1 oncogene	-4.20556	3.59618e-30
Lrrc10b	leucine rich repeat containing 10B	-4.05885	7.34715e-148
Gm26644	predicted gene, 26644	-3.93598	1.65264e-14
Gm42864	predicted gene 42864	-3.92658	2.27574e-18
Sstr3	somatostatin receptor 3	-3.88459	1.33686e-80
Lct	lactase	-3.84514	1.24449e-94
Nptx2	neuronal pentraxin 2	-3.82845	3.80057e-58
Slc8a2	solute carrier family 8 (sodium/calcium exchanger), member 2	-3.79642	1.32195e-183
Ptgs2	prostaglandin-endoperoxide synthase 2	-3.77275	1.55153e-62
4921539H07Rik	RIKEN cDNA 4921539H07 gene	-3.76274	9.0928e-16
Car12	carbonic anhydrase 12	-3.74709	1.75507e-57
Plk5	polo like kinase 5	-3.73112	8.13858e-111
Rgs14	regulator of G-protein signaling 14	-3.72835	2.80646e-195
Gm36447	predicted gene, 36447	-3.71938	2.06142e-19
Fam19a1	family with sequence similarity 19, member A1	-3.71671	8.439e-114
A830036E02Rik	RIKEN cDNA A830036E02 gene	-3.71516	3.14779e-75
Ankrd63	ankyrin repeat domain 63	-3.69696	2.47375e-52
Hpca	hippocalcin	-3.69521	1.84188e-142
Nptx1	neuronal pentraxin 1	-3.65942	2.62651e-178
Tnfrsf25	tumor necrosis factor receptor superfamily, member 25	-3.65639	2.55129e-75
Mdga1	MAM domain containing glycosylphosphatidylinositol anchor 1	-3.62265	2.06409e-115
Slc17a7	solute carrier family 17 (sodium-dependent inorganic phosphate cotransporter), member 7	-3.60043	2.56563e-115
Rasl10a	RAS-like, family 10, member A	-3.58358	4.82435e-22
Rin1	Ras and Rab interactor 1	-3.58071	5.51482e-119
Otof	otoferlin	-3.53612	1.65718e-30
Rasd1	RAS, dexamethasone-induced 1	-3.51752	3.49044e-122
6330420H09Rik	RIKEN cDNA 6330420H09 gene	-3.51553	9.85567e-24
Smoc2	SPARC related modular calcium binding 2	-3.50771	5.48325e-75
Ntf3	neurotrophin 3	-3.50523	4.45844e-34
Gm34583	predicted gene, 34583	-3.45747	1.43309e-30
Dusp4	dual specificity phosphatase 4	-3.42916	5.20226e-33
Rtn4rl2	reticulon 4 receptor-like 2	-3.42465	8.05061e-72
Foxo6	forkhead box O6	-3.39046	3.02364e-62
Fam212b	family with sequence similarity 212, member B	-3.37527	2.47491e-150
Thsd4	thrombospondin, type I, domain containing 4	-3.35863	1.76606e-101
Robo3	roundabout guidance receptor 3	-3.33922	1.6002e-89
Wnt9a	wingless-type MMTV integration site family, member 9A	-3.33262	2.19784e-49
Ccdc129	coiled-coil domain containing 129	-3.32295	1.92129e-12
Myo5b	myosin VB	-3.3207	1.03612e-152
Stum	mechanosensory transduction mediator	-3.31993	1.13147e-166
Gm39822	predicted gene, 39822	-3.28727	1.32154e-14
Fyb2	FYN binding protein 2	-3.25566	1.03937e-19
Serpinb8	serine (or cysteine) peptidase inhibitor, clade B, member 8	-3.24319	9.85997e-15
Kalrn	kalirin, RhoGEF kinase	-3.18178	7.10936e-110
Tmem215	transmembrane protein 215	-3.17573	1.82849e-35
Krt9	keratin 9	-3.17489	3.72852e-50
Adamtsl2	ADAMTS-like 2	-3.15142	3.62944e-38
Slc30a3	solute carrier family 30 (zinc transporter), member 3	-3.09278	1.45722e-136
Bdnf	brain derived neurotrophic factor	-3.08843	3.34411e-86
Gm35037	predicted gene, 35037	-3.05966	4.05459e-08
Gm42741	predicted gene 42741	-3.03962	1.19021e-35
Klf10	Kruppel-like factor 10	-3.03384	1.39862e-40
Prokr2	prokineticin receptor 2	-3.03316	3.06519e-15
Lhfpl1	lipoma HMGIC fusion partner-like 1	-3.01605	1.79104e-08
Egr3	early growth response 3	-3.01594	4.71163e-27
Tmprss6	transmembrane serine protease 6	-3.0153	5.86036e-09
Arc	activity regulated cytoskeletal-associated protein	-3.00317	3.87414e-59
Rnf112	ring finger protein 112	-2.98524	1.85436e-121
Slit1	slit homolog 1 (Drosophila)	-2.98479	3.17401e-112
Itpka	inositol 1,4,5-trisphosphate 3-kinase A	-2.9784	5.11993e-129
Rprml	reprimo-like	-2.97477	2.24593e-73
Car7	carbonic anhydrase 7	-2.96858	5.48325e-75
Sstr4	somatostatin receptor 4	-2.96103	4.46393e-14
Scgn	secretagogin, EF-hand calcium binding protein	-2.94637	2.89947e-12
Pla2g2f	phospholipase A2, group IIF	-2.93936	6.05216e-12
Fcgbp	Fc fragment of IgG binding protein	-2.9298	7.57041e-10
Chst9	carbohydrate (N-acetylgalactosamine 4-0) sulfotransferase 9	-2.89723	3.74122e-16
Gm42865	predicted gene 42865	-2.89612	1.8728e-07
Hrk	harakiri, BCL2 interacting protein (contains only BH3 domain)	-2.8948	3.71184e-55
Wipf3	WAS/WASL interacting protein family, member 3	-2.88233	9.07256e-126
Islr2	immunoglobulin superfamily containing leucine-rich repeat 2	-2.88135	1.02274e-94
E030013I19Rik	RIKEN cDNA E030013I19 gene	-2.87551	2.39137e-17
Gm42894	predicted gene 42894	-2.84853	6.31312e-10
Kcnv1	potassium channel, subfamily V, member 1	-2.82224	1.07649e-67
Nwd2	NACHT and WD repeat domain containing 2	-2.82098	4.07857e-32
Fam131a	family with sequence similarity 131, member A	-2.8205	2.40267e-130
Kcnj4	potassium inwardly-rectifying channel, subfamily J, member 4	-2.81663	1.26378e-98
Tnfrsf8	tumor necrosis factor receptor superfamily, member 8	-2.81636	8.32207e-09
Kctd4	potassium channel tetramerisation domain containing 4	-2.80429	5.57948e-55
Klhl34	kelch-like 34	-2.79913	7.01062e-26
Trpa1	transient receptor potential cation channel, subfamily A, member 1	-2.79901	1.48007e-06
Arsj	arylsulfatase J	-2.79187	3.31196e-12
Gm45187	predicted gene 45187	-2.74972	1.33182e-07
Lnp1	leukemia NUP98 fusion partner 1	-2.74542	8.45338e-08
Avpr1b	arginine vasopressin receptor 1B	-2.73466	2.88879e-06
Fibcd1	fibrinogen C domain containing 1	-2.73111	8.60235e-07
Adcy1	adenylate cyclase 1	-2.72489	4.19578e-92
Grm2	glutamate receptor, metabotropic 2	-2.72354	1.07876e-74
Fam84a	family with sequence similarity 84, member A	-2.72334	9.72361e-59
Il20rb	interleukin 20 receptor beta	-2.71707	5.81981e-19
9330121K16Rik	RIKEN cDNA 9330121K16 gene	-2.71406	3.59284e-32
Camk2a	calcium/calmodulin-dependent protein kinase II alpha	-2.71294	1.97315e-126
C1ql3	C1q-like 3	-2.6976	2.75053e-30
Adra1d	adrenergic receptor, alpha 1d	-2.68967	9.70327e-67
C4bp	complement component 4 binding protein	-2.68544	2.427e-06
Crym	crystallin, mu	-2.68263	3.6144e-79
Tesc	tescalcin	-2.68006	6.64346e-46
Gm43686	predicted gene 43686	-2.66389	3.52809e-08
Htr1a	5-hydroxytryptamine (serotonin) receptor 1A	-2.63703	4.56624e-34
Gm11728	predicted gene 11728	-2.63654	7.7364e-06
Gm43674	predicted gene 43674	-2.63472	1.72584e-07
Gpd1	glycerol-3-phosphate dehydrogenase 1 (soluble)	-2.63113	1.61534e-78
Rasgrp1	RAS guanyl releasing protein 1	-2.62822	6.30925e-99
Cntnap5c	contactin associated protein-like 5C	-2.62235	1.52783e-08
Dbh	dopamine beta hydroxylase	-2.6214	1.85767e-06
2010300C02Rik	RIKEN cDNA 2010300C02 gene	-2.619	1.7984e-110
Sowaha	sosondowah ankyrin repeat domain family member A	-2.61695	3.46527e-118
Tdo2	tryptophan 2,3-dioxygenase	-2.61372	3.70874e-28
Mc4r	melanocortin 4 receptor	-2.61261	2.79155e-13
Kcnh3	potassium voltage-gated channel, subfamily H (eag-related), member 3	-2.60957	2.05103e-65
Tmem200a	transmembrane protein 200A	-2.6073	1.8235e-39
Nrn1	neuritin 1	-2.60638	5.89988e-121
Enc1	ectodermal-neural cortex 1	-2.59932	1.99408e-100
Cck	cholecystokinin	-2.59687	2.70664e-72
Ptk2b	PTK2 protein tyrosine kinase 2 beta	-2.59351	6.01086e-137
Wnt4	wingless-type MMTV integration site family, member 4	-2.58972	3.17169e-26
Camkv	CaM kinase-like vesicle-associated	-2.58804	3.68861e-108
Krt5	keratin 5	-2.58674	3.43811e-07
Nrgn	neurogranin	-2.58464	2.01936e-108
Htr4	5 hydroxytryptamine (serotonin) receptor 4	-2.58442	4.34139e-26
Cbfa2t3	core-binding factor, runt domain, alpha subunit 2, translocated to, 3 (human)	-2.58435	6.86152e-43
Slc9a4	solute carrier family 9 (sodium/hydrogen exchanger), member 4	-2.5797	4.09326e-42
Col22a1	collagen, type XXII, alpha 1	-2.57419	8.98514e-19
Gm9954	predicted gene 9954	-2.55777	1.22035e-14
Cnksr2	connector enhancer of kinase suppressor of Ras 2	-2.55621	8.2908e-59
Kcnq5	potassium voltage-gated channel, subfamily Q, member 5	-2.54801	7.90597e-75
Ryr1	ryanodine receptor 1, skeletal muscle	-2.53897	4.68634e-40
Mical2	microtubule associated monooxygenase, calponin and LIM domain containing 2	-2.53396	7.15332e-99
Rem2	rad and gem related GTP binding protein 2	-2.52132	4.76492e-28
Gabra5	gamma-aminobutyric acid (GABA) A receptor, subunit alpha 5	-2.51863	1.47274e-92
Gm2115	predicted gene 2115	-2.51607	2.3414e-86
Npy1r	neuropeptide Y receptor Y1	-2.51072	3.0029e-46
Camk1g	calcium/calmodulin-dependent protein kinase I gamma	-2.48899	6.71896e-61
Rasal1	RAS protein activator like 1 (GAP1 like)	-2.48143	2.72617e-61
Lrrtm1	leucine rich repeat transmembrane neuronal 1	-2.47487	2.54551e-104
Pcdhgc5	protocadherin gamma subfamily C, 5	-2.47391	9.78551e-10
Il16	interleukin 16	-2.46191	1.37943e-60
Icam5	intercellular adhesion molecule 5, telencephalin	-2.45984	5.14581e-88
Cpne6	copine VI	-2.45739	1.84188e-142
3300002P13Rik	RIKEN cDNA 3300002P13 gene	-2.45664	5.04466e-99
Chrm1	cholinergic receptor, muscarinic 1, CNS	-2.4558	5.189e-95
Zbtb18	zinc finger and BTB domain containing 18	-2.45548	3.62729e-45
Hcrtr1	hypocretin (orexin) receptor 1	-2.45166	1.0834e-09
Dgat2l6	diacylglycerol O-acyltransferase 2-like 6	-2.44787	3.90517e-06
Cpne4	copine IV	-2.44527	6.7699e-61
Ror1	receptor tyrosine kinase-like orphan receptor 1	-2.44486	4.74506e-10
Pcdh20	protocadherin 20	-2.44454	2.61749e-65
Grem1	gremlin 1, DAN family BMP antagonist	-2.44365	2.6994e-15
Slc26a10	solute carrier family 26, member 10	-2.44211	2.055e-47
Vwa3b	von Willebrand factor A domain containing 3B	-2.4415	2.10793e-29
Npas4	neuronal PAS domain protein 4	-2.44068	3.3781e-22
Cpne7	copine VII	-2.43541	2.86416e-39
Gmnc	geminin coiled-coil domain containing	-2.42282	1.41003e-08
Iqgap2	IQ motif containing GTPase activating protein 2	-2.42042	3.82194e-55
Mylk3	myosin light chain kinase 3	-2.4157	2.11717e-08
Lefty1	left right determination factor 1	-2.41468	6.42993e-30
Rasl11a	RAS-like, family 11, member A	-2.41432	1.43297e-20
Agap2	ArfGAP with GTPase domain, ankyrin repeat and PH domain 2	-2.41389	1.5692e-71
Kcnip2	Kv channel-interacting protein 2	-2.40577	6.83875e-105
Orai2	ORAI calcium release-activated calcium modulator 2	-2.39413	6.03556e-90
Gm16758	predicted gene, 16758	-2.38553	3.84005e-08
Slco2a1	solute carrier organic anion transporter family, member 2a1	-2.38378	1.41421e-23
Rtn4r	reticulon 4 receptor	-2.37975	2.00007e-81
Gm29771	predicted gene, 29771	-2.36676	6.08386e-05
Grin2a	glutamate receptor, ionotropic, NMDA2A (epsilon 1)	-2.36672	2.05139e-73
Psrc1	proline/serine-rich coiled-coil 1	-2.36576	4.28062e-30
3110035E14Rik	RIKEN cDNA 3110035E14 gene	-2.36096	9.55437e-63
Pter	phosphotriesterase related	-2.33583	4.96528e-36
Ano3	anoctamin 3	-2.32633	4.34854e-39
Iyd	iodotyrosine deiodinase	-2.32241	6.36851e-12
Lsm11	U7 snRNP-specific Sm-like protein LSM11	-2.31959	4.74491e-56
4930556I23Rik	RIKEN cDNA 4930556I23 gene	-2.31812	2.46119e-09
Itga8	integrin alpha 8	-2.31367	3.19674e-38
Matn2	matrilin 2	-2.30575	5.18835e-57
Trhde	TRH-degrading enzyme	-2.30415	1.02246e-32
Ccbe1	collagen and calcium binding EGF domains 1	-2.30166	5.62292e-35
Nov	nephroblastoma overexpressed gene	-2.30007	3.03305e-12
Prmt8	protein arginine N-methyltransferase 8	-2.29473	5.28522e-88
Nptxr	neuronal pentraxin receptor	-2.29439	2.0062e-88
Gfra2	glial cell line derived neurotrophic factor family receptor alpha 2	-2.28895	2.31805e-46
Trabd2b	TraB domain containing 2B	-2.28733	7.19779e-09
4921513H07Rik	RIKEN cDNA 4921513H07 gene	-2.28402	3.66014e-09
Ntsr1	neurotensin receptor 1	-2.28399	2.79352e-12
2310002F09Rik	RIKEN cDNA 2310002F09 gene	-2.28387	1.39737e-13
Prdm8	PR domain containing 8	-2.27624	1.75091e-46
Fam163b	family with sequence similarity 163, member B	-2.27026	6.14514e-82
Krt20	keratin 20	-2.26857	9.23061e-07
Psd	pleckstrin and Sec7 domain containing	-2.26798	2.16475e-101
Plch2	phospholipase C, eta 2	-2.26762	9.38317e-96
Olfm1	olfactomedin 1	-2.26478	2.29418e-98
1700016P03Rik	RIKEN cDNA 1700016P03 gene	-2.26441	4.59478e-05
Gm43327	predicted gene 43327	-2.26207	0.000145664
Neurod2	neurogenic differentiation 2	-2.26121	3.72304e-85
Syt17	synaptotagmin XVII	-2.2588	2.83023e-73
Sv2b	synaptic vesicle glycoprotein 2 b	-2.25423	1.14045e-58
Gm14317	predicted gene 14317	-2.2487	0.000186043
Fat4	FAT atypical cadherin 4	-2.24833	4.41947e-29
Stc1	stanniocalcin 1	-2.24539	7.82749e-08
Cabp7	calcium binding protein 7	-2.24534	1.09609e-85
Traip	TRAF-interacting protein	-2.24244	7.22407e-59
Fam160a1	family with sequence similarity 160, member A1	-2.24161	6.53589e-23
Nos1ap	nitric oxide synthase 1 (neuronal) adaptor protein	-2.24075	3.43602e-26
Homer3	homer scaffolding protein 3	-2.23948	1.85705e-47
Dsp	desmoplakin	-2.23793	2.27307e-35
Plekhg5	pleckstrin homology domain containing, family G (with RhoGef domain) member 5	-2.23549	1.7297e-79
Adcyap1	adenylate cyclase activating polypeptide 1	-2.23525	2.53226e-09
Fgf16	fibroblast growth factor 16	-2.23513	4.06775e-06
Zbtb16	zinc finger and BTB domain containing 16	-2.22434	2.05021e-18
Neurl1b	neuralized E3 ubiquitin protein ligase 1B	-2.21393	3.84036e-53
Btbd3	BTB (POZ) domain containing 3	-2.21297	4.25029e-53
Phyhip	phytanoyl-CoA hydroxylase interacting protein	-2.20926	8.32099e-111
Gsg1l	GSG1-like	-2.20654	7.70175e-42
Ajap1	adherens junction associated protein 1	-2.20149	8.03109e-56
Igbp1b	immunoglobulin (CD79A) binding protein 1b	-2.20007	5.13373e-05
Stac	src homology three (SH3) and cysteine rich domain	-2.19975	1.03184e-10
Erc2	ELKS/RAB6-interacting/CAST family member 2	-2.19437	8.9807e-65
Gse1	genetic suppressor element 1, coiled-coil protein	-2.1882	6.48118e-07
Gpr12	G-protein coupled receptor 12	-2.18717	4.42233e-36
Chrd	chordin	-2.1857	8.72049e-51
Fhl2	four and a half LIM domains 2	-2.18245	3.18953e-41
Mycl	v-myc avian myelocytomatosis viral oncogene lung carcinoma derived	-2.17829	2.38028e-41
Dgkb	diacylglycerol kinase, beta	-2.17362	1.99709e-32
Prkcg	protein kinase C, gamma	-2.16961	1.94085e-80
Stxbp6	syntaxin binding protein 6 (amisyn)	-2.1686	8.89828e-33
Stra6	stimulated by retinoic acid gene 6	-2.16577	1.72505e-18
Chrna7	cholinergic receptor, nicotinic, alpha polypeptide 7	-2.16368	2.7139e-10
Egr1	early growth response 1	-2.16366	2.08037e-66
Klk10	kallikrein related-peptidase 10	-2.15707	5.59686e-05
Pdyn	prodynorphin	-2.15552	6.19693e-27
Jph4	junctophilin 4	-2.14956	9.32068e-97
Gabrb2	gamma-aminobutyric acid (GABA) A receptor, subunit beta 2	-2.14847	4.0122e-11
Dusp6	dual specificity phosphatase 6	-2.1462	1.10337e-25
A330070K13Rik	RIKEN cDNA A330070K13 gene	-2.14424	1.28751e-05
Gm37940	predicted gene, 37940	-2.14365	3.31407e-07
Kit	KIT proto-oncogene receptor tyrosine kinase	-2.12894	9.09549e-46
B930018H19Rik	RIKEN cDNA B930018H19 gene	-2.12732	0.000260552
Grp	gastrin releasing peptide	-2.12702	4.99771e-20
2900026A02Rik	RIKEN cDNA 2900026A02 gene	-2.12606	9.75267e-46
Krt12	keratin 12	-2.12078	1.30425e-09
Rasgef1a	RasGEF domain family, member 1A	-2.12075	2.08102e-95
Rgs4	regulator of G-protein signaling 4	-2.11993	1.31379e-54
Camk1d	calcium/calmodulin-dependent protein kinase ID	-2.11685	9.5627e-47
Fmnl1	formin-like 1	-2.11508	6.26258e-56
Igsf21	immunoglobulin superfamily, member 21	-2.115	6.97665e-34
Adcy9	adenylate cyclase 9	-2.11195	7.24995e-07
Rapgef5	Rap guanine nucleotide exchange factor (GEF) 5	-2.10902	2.45598e-16
AI115009	expressed sequence AI115009	-2.10351	7.75331e-12
Kcnk9	potassium channel, subfamily K, member 9	-2.09573	0.000267741
Klk7	kallikrein related-peptidase 7 (chymotryptic, stratum corneum)	-2.09541	0.000391962
M5C1000I18Rik	RIKEN cDNA M5C1000I18 gene	-2.09412	2.363e-15
Cyp26b1	cytochrome P450, family 26, subfamily b, polypeptide 1	-2.09371	8.18454e-13
Grasp	GRP1 (general receptor for phosphoinositides 1)-associated scaffold protein	-2.09101	1.68095e-57
Dagla	diacylglycerol lipase, alpha	-2.08916	2.50876e-52
Elfn2	leucine rich repeat and fibronectin type III, extracellular 2	-2.0865	1.17992e-20
Kcnf1	potassium voltage-gated channel, subfamily F, member 1	-2.07861	1.48664e-31
Cckbr	cholecystokinin B receptor	-2.07824	1.9024e-20
Ankrd33b	ankyrin repeat domain 33B	-2.07655	7.80759e-35
Dgkz	diacylglycerol kinase zeta	-2.07631	6.12357e-84
Sema5a	sema domain, seven thrombospondin repeats (type 1 and type 1-like), transmembrane domain (TM) and short cytoplasmic domain, (semaphorin) 5A	-2.07472	5.79485e-45
Cpne5	copine V	-2.07248	1.91625e-39
Ntng2	netrin G2	-2.07118	7.69729e-31
Cacna1g	calcium channel, voltage-dependent, T type, alpha 1G subunit	-2.06599	2.71515e-41
D330025C20Rik	RIKEN cDNA D330025C20 gene	-2.06391	2.80938e-05
Gas7	growth arrest specific 7	-2.06286	1.07649e-67
Gpr63	G protein-coupled receptor 63	-2.06217	4.72303e-05
Kcns2	K+ voltage-gated channel, subfamily S, 2	-2.06058	1.80713e-21
Gpr88	G-protein coupled receptor 88	-2.05658	6.94928e-05
Gm16267	predicted gene 16267	-2.05455	0.000260005
Synpo	synaptopodin	-2.0522	5.81144e-63
Hpcal4	hippocalcin-like 4	-2.04828	5.48391e-69
Fst	follistatin	-2.04766	9.41794e-05
Sstr1	somatostatin receptor 1	-2.04716	6.16419e-07
Gm44257	predicted gene, 44257	-2.04442	1.75361e-07
Spag17os	sperm associated antigen 17, opposite strand	-2.04258	0.000804475
Syngap1	synaptic Ras GTPase activating protein 1 homolog (rat)	-2.03994	9.10218e-45
Tbata	thymus, brain and testes associated	-2.0398	4.79383e-22
Chst1	carbohydrate (keratan sulfate Gal-6) sulfotransferase 1	-2.03889	1.25901e-74
Gpr26	G protein-coupled receptor 26	-2.03857	1.76827e-47
Adamts14	a disintegrin-like and metallopeptidase (reprolysin type) with thrombospondin type 1 motif, 14	-2.03843	2.76262e-08
Camkk1	calcium/calmodulin-dependent protein kinase kinase 1, alpha	-2.03527	9.52629e-94
Dock4	dedicator of cytokinesis 4	-2.03215	1.11978e-33
Bhlhe22	basic helix-loop-helix family, member e22	-2.03138	5.97481e-61
Klhl3	kelch-like 3	-2.03003	6.32958e-12
Nr4a1	nuclear receptor subfamily 4, group A, member 1	-2.0272	2.79986e-40
B230334C09Rik	RIKEN cDNA B230334C09 gene	-2.02699	4.6366e-22
Krt2	keratin 2	-2.02332	3.70013e-13
Zfp804a	zinc finger protein 804A	-2.02168	8.98621e-28
Htr1b	5-hydroxytryptamine (serotonin) receptor 1B	-2.01891	3.2559e-10
Mast3	microtubule associated serine/threonine kinase 3	-2.01783	8.55458e-75
Wscd2	WSC domain containing 2	-2.01617	2.74616e-55
Kcnq3	potassium voltage-gated channel, subfamily Q, member 3	-2.01326	4.11317e-49
Ctxn1	cortexin 1	-2.01167	2.1171e-71
Kl	klotho	-2.01121	9.10921e-30
Chn1	chimerin 1	-2.00683	8.41964e-76
Atp2c2	ATPase, Ca++ transporting, type 2C, member 2	-2.00276	8.95024e-07
Gal3st3	galactose-3-O-sulfotransferase 3	-2.00032	2.97845e-48
Camk4	calcium/calmodulin-dependent protein kinase IV	-1.99972	1.67725e-49
Itga11	integrin alpha 11	-1.99949	5.12145e-10
Scn3b	sodium channel, voltage-gated, type III, beta	-1.99741	1.12413e-62
Crabp1	cellular retinoic acid binding protein I	-1.99709	0.000335245
Lingo3	leucine rich repeat and Ig domain containing 3	-1.99666	4.68634e-40
Pcp4	Purkinje cell protein 4	-1.98773	3.44249e-34
4933406B17Rik	RIKEN cDNA 4933406B17 gene	-1.9865	0.00115723
Tgfb2	transforming growth factor, beta 2	-1.98602	2.05999e-40
Trpc6	transient receptor potential cation channel, subfamily C, member 6	-1.98388	5.06801e-22
Ano2	anoctamin 2	-1.98286	1.40734e-06
Hs3st4	heparan sulfate (glucosamine) 3-O-sulfotransferase 4	-1.97979	2.43374e-58
Pitpnm2	phosphatidylinositol transfer protein, membrane-associated 2	-1.97645	1.75109e-53
Otogl	otogelin-like	-1.97534	0.0011941
Smad3	SMAD family member 3	-1.97523	1.38041e-40
Fgf13	fibroblast growth factor 13	-1.97476	2.20369e-40
Plk2	polo like kinase 2	-1.97401	1.13715e-64
Tspan18	tetraspanin 18	-1.97349	6.54999e-47
Serinc2	serine incorporator 2	-1.97337	7.83243e-17
A630023P12Rik	RIKEN cDNA A630023P12 gene	-1.96995	5.47879e-05
Arr3	arrestin 3, retinal	-1.96853	0.000116294
Camk2n1	calcium/calmodulin-dependent protein kinase II inhibitor 1	-1.96787	7.91077e-47
Hectd2	HECT domain E3 ubiquitin protein ligase 2	-1.96741	3.56399e-09
Nos1	nitric oxide synthase 1, neuronal	-1.96355	9.70558e-35
Gm11637	predicted gene 11637	-1.96342	0.000419638
Kcng1	potassium voltage-gated channel, subfamily G, member 1	-1.95941	5.91295e-07
Krt77	keratin 77	-1.95928	8.32633e-17
Rimbp3	RIMS binding protein 3	-1.95908	1.14577e-07
Gm9821	predicted gene 9821	-1.95423	7.91262e-05
Efcab6	EF-hand calcium binding domain 6	-1.95227	5.95381e-16
Slc26a4	solute carrier family 26, member 4	-1.95091	2.39542e-31
Epop	elongin BC and polycomb repressive complex 2 associated protein	-1.94727	1.07078e-30
Gm27040	predicted gene, 27040	-1.94662	0.000912036
Fam84b	family with sequence similarity 84, member B	-1.94616	1.17565e-20
Vash1	vasohibin 1	-1.94564	2.58785e-07
Glt8d2	glycosyltransferase 8 domain containing 2	-1.9429	8.18262e-20
Spata2l	spermatogenesis associated 2-like	-1.94284	6.01832e-52
Gpr68	G protein-coupled receptor 68	-1.94162	1.92771e-26
Sult5a1	sulfotransferase family 5A, member 1	-1.93828	1.11233e-07
Myh7	myosin, heavy polypeptide 7, cardiac muscle, beta	-1.93675	1.05074e-05
Gm29483	predicted gene 29483	-1.93634	2.65587e-05
Gm45188	predicted gene 45188	-1.93586	0.00161424
Flrt3	fibronectin leucine rich transmembrane protein 3	-1.93461	8.08335e-28
Gria1	glutamate receptor, ionotropic, AMPA1 (alpha 1)	-1.93186	3.92787e-74
St6gal2	beta galactoside alpha 2,6 sialyltransferase 2	-1.9314	6.36735e-13
A230077H06Rik	RIKEN cDNA A230077H06 gene	-1.93002	4.14382e-21
Olfml2b	olfactomedin-like 2B	-1.92872	2.87018e-48
Col5a1	collagen, type V, alpha 1	-1.92757	3.57494e-18
Kcnab2	potassium voltage-gated channel, shaker-related subfamily, beta member 2	-1.92358	3.23801e-86
Gpr22	G protein-coupled receptor 22	-1.92082	2.85175e-39
Zdhhc23	zinc finger, DHHC domain containing 23	-1.91878	3.15722e-05
Ogn	osteoglycin	-1.91728	5.45705e-07
Tmem74	transmembrane protein 74	-1.91665	1.68039e-08
Gm15958	predicted gene 15958	-1.91499	0.00186542
Nab2	Ngfi-A binding protein 2	-1.90854	3.33959e-30
Camta2	calmodulin binding transcription activator 2	-1.90656	1.62949e-55
Tmem121b	transmembrane protein 121B	-1.90252	9.09549e-46
Podn	podocan	-1.89987	4.93387e-09
Sipa1l3	signal-induced proliferation-associated 1 like 3	-1.89933	5.95387e-46
Aldh3b2	aldehyde dehydrogenase 3 family, member B2	-1.89663	8.82889e-05
Chrm3	cholinergic receptor, muscarinic 3, cardiac	-1.89609	5.3185e-37
Acvr1c	activin A receptor, type IC	-1.89461	1.79448e-15
Atp2b1	ATPase, Ca++ transporting, plasma membrane 1	-1.89348	3.37639e-41
Wasf1	WAS protein family, member 1	-1.89248	2.80783e-48
Tex13c2	TEX13 family member C2	-1.88965	0.00200849
Vgf	VGF nerve growth factor inducible	-1.88915	5.91099e-29
Ak5	adenylate kinase 5	-1.88659	1.76175e-87
Lingo1	leucine rich repeat and Ig domain containing 1	-1.88354	1.05043e-57
Ppp3ca	protein phosphatase 3, catalytic subunit, alpha isoform	-1.87845	3.11214e-58
Sv2c	synaptic vesicle glycoprotein 2c	-1.87651	5.44581e-28
Galnt17	polypeptide N-acetylgalactosaminyltransferase 17	-1.87496	1.43369e-64
Col12a1	collagen, type XII, alpha 1	-1.87317	2.94167e-09
Anxa11	annexin A11	-1.87222	1.87596e-18
Glp2r	glucagon-like peptide 2 receptor	-1.87062	0.00101019
Hipk4	homeodomain interacting protein kinase 4	-1.86679	4.20244e-44
St18	suppression of tumorigenicity 18	-1.86599	4.14976e-20
Epha4	Eph receptor A4	-1.86385	7.4977e-36
Cplx2	complexin 2	-1.86358	1.81943e-72
Rasl11b	RAS-like, family 11, member B	-1.86222	2.76903e-48
Neto1	neuropilin (NRP) and tolloid (TLL)-like 1	-1.8606	7.60384e-25
Gm7838	predicted gene 7838	-1.85931	0.00161424
Osr1	odd-skipped related 1 (Drosophila)	-1.85613	2.36654e-05
Ccdc63	coiled-coil domain containing 63	-1.85603	0.00222545
Nr4a3	nuclear receptor subfamily 4, group A, member 3	-1.856	4.11011e-44
Dlgap3	discs, large (Drosophila) homolog-associated protein 3	-1.85549	1.67365e-51
Mirt1	myocardial infarction associated transcript 1	-1.85114	3.40961e-12
Dgkg	diacylglycerol kinase, gamma	-1.85011	5.34716e-20
Asic4	acid-sensing (proton-gated) ion channel family member 4	-1.84731	3.01512e-19
Gm3693	predicted gene 3693	-1.84282	0.000403639
Rnf165	ring finger protein 165	-1.84272	1.66346e-44
Diras2	DIRAS family, GTP-binding RAS-like 2	-1.84244	5.13116e-50
Acot5	acyl-CoA thioesterase 5	-1.84227	1.13746e-09
Ackr2	atypical chemokine receptor 2	-1.84201	0.000252184
St6galnac5	ST6 (alpha-N-acetyl-neuraminyl-2,3-beta-galactosyl-1,3)-N-acetylgalactosaminide alpha-2,6-sialyltransferase 5	-1.842	1.47352e-64
Sptbn2	spectrin beta, non-erythrocytic 2	-1.83486	2.77303e-58
Shank1	SH3 and multiple ankyrin repeat domains 1	-1.83374	8.69653e-40
Gm45838	predicted gene 45838	-1.83115	0.000141904
Zfp189	zinc finger protein 189	-1.83013	1.13693e-26
Bcl11b	B cell leukemia/lymphoma 11B	-1.82818	1.82036e-38
Pcdh8	protocadherin 8	-1.82515	6.25173e-37
Kcnab1	potassium voltage-gated channel, shaker-related subfamily, beta member 1	-1.82489	3.94277e-36
Pgbd5	piggyBac transposable element derived 5	-1.82215	8.33605e-74
Spon1	spondin 1, (f-spondin) extracellular matrix protein	-1.8203	3.92171e-38
Lefty2	left-right determination factor 2	-1.81683	0.000847098
C230034O21Rik	RIKEN cDNA C230034O21 gene	-1.81201	0.00169149
Igfbp4	insulin-like growth factor binding protein 4	-1.81118	7.56185e-39
Mndal	myeloid nuclear differentiation antigen like	-1.81115	5.62853e-10
Rara	retinoic acid receptor, alpha	-1.80973	6.18733e-21
Faah	fatty acid amide hydrolase	-1.80849	4.10054e-64
Pcdhac2	protocadherin alpha subfamily C, 2	-1.80805	9.79494e-08
Oprd1	opioid receptor, delta 1	-1.80773	1.28623e-05
BC002163	cDNA sequence BC002163	-1.80696	0.00341873
Shisa6	shisa family member 6	-1.80519	1.87592e-51
Car4	carbonic anhydrase 4	-1.80465	2.52482e-24
Dscaml1	DS cell adhesion molecule like 1	-1.79975	8.0549e-25
Dcc	deleted in colorectal carcinoma	-1.79869	0.00181565
Cpne9	copine family member IX	-1.79556	6.79769e-19
Nr4a2	nuclear receptor subfamily 4, group A, member 2	-1.79534	2.19857e-21
Rab15	RAB15, member RAS oncogene family	-1.794	4.97015e-74
Mmp17	matrix metallopeptidase 17	-1.79306	7.89553e-67
Cdhr1	cadherin-related family member 1	-1.79138	1.98705e-15
B430212C06Rik	RIKEN cDNA B430212C06 gene	-1.79101	3.85919e-06
2900079G21Rik	RIKEN cDNA 2900079G21 gene	-1.79015	9.57798e-10
Ppp1r1a	protein phosphatase 1, regulatory (inhibitor) subunit 1A	-1.78939	1.13021e-43
Prss35	protease, serine 35	-1.78728	1.17975e-12
Ptpru	protein tyrosine phosphatase, receptor type, U	-1.78399	1.33287e-35
Ak3l2-ps	adenylate kinase 3-like 2, pseudogene	-1.78359	0.000408065
Klf9	Kruppel-like factor 9	-1.78306	7.65202e-06
Add2	adducin 2 (beta)	-1.78018	4.2554e-45
Gm16551	predicted gene 16551	-1.77964	0.000480062
Nhlh1	nescient helix loop helix 1	-1.77943	0.000457385
Kcnk4	potassium channel, subfamily K, member 4	-1.77779	1.32065e-15
Ephb3	Eph receptor B3	-1.77642	6.91908e-30
Ldlr	low density lipoprotein receptor	-1.77523	4.91999e-19
Rapgefl1	Rap guanine nucleotide exchange factor (GEF)-like 1	-1.77475	4.5264e-58
Doc2b	double C2, beta	-1.77225	6.00464e-45
Lor	loricrin	-1.77114	1.4182e-13
Camk2b	calcium/calmodulin-dependent protein kinase II, beta	-1.76588	5.05755e-74
Plb1	phospholipase B1	-1.76443	0.000191012
Sec14l3	SEC14-like lipid binding 3	-1.76423	0.00442639
Egr4	early growth response 4	-1.76367	2.74277e-14
Nell2	NEL-like 2	-1.76361	4.2062e-70
A330008L17Rik	RIKEN cDNA A330008L17 gene	-1.76321	1.14292e-07
Zfpm1	zinc finger protein, multitype 1	-1.76119	2.51711e-19
Baiap2	brain-specific angiogenesis inhibitor 1-associated protein 2	-1.76041	1.42004e-61
Lmo7	LIM domain only 7	-1.75792	3.24557e-31
Npr3	natriuretic peptide receptor 3	-1.75747	1.1448e-18
Fbxl16	F-box and leucine-rich repeat protein 16	-1.75741	4.44746e-63
Cacna1h	calcium channel, voltage-dependent, T type, alpha 1H subunit	-1.75692	1.88715e-41
Ifi203	interferon activated gene 203	-1.75584	4.61442e-06
Adamts3	a disintegrin-like and metallopeptidase (reprolysin type) with thrombospondin type 1 motif, 3	-1.75333	6.44387e-07
Necab2	N-terminal EF-hand calcium binding protein 2	-1.75159	1.63193e-31
9230009I02Rik	RIKEN cDNA 9230009I02 gene	-1.75156	0.00443158
Gm42492	predicted gene 42492	-1.74896	0.000912938
Prickle2	prickle planar cell polarity protein 2	-1.74872	1.30876e-43
Chn1os3	chimerin 1, opposite strand 3	-1.74857	1.13746e-09
Nphs1	nephrosis 1, nephrin	-1.74288	1.59126e-05
B3galt2	UDP-Gal:betaGlcNAc beta 1,3-galactosyltransferase, polypeptide 2	-1.74115	8.59181e-22
D430036J16Rik	RIKEN cDNA D430036J16 gene	-1.73806	0.00339082
Ncald	neurocalcin delta	-1.73612	4.71326e-43
Bok	BCL2-related ovarian killer	-1.73469	1.23942e-22
Cnih3	cornichon family AMPA receptor auxiliary protein 3	-1.73376	3.28445e-49
Syna	syncytin a	-1.73331	5.19213e-08
Grin2b	glutamate receptor, ionotropic, NMDA2B (epsilon 2)	-1.73316	2.63231e-38
Gm26974	predicted gene, 26974	-1.73258	0.00206092
Vit	vitrin	-1.73023	1.01611e-11
Gfod1	glucose-fructose oxidoreductase domain containing 1	-1.72979	1.76576e-28
Sdk2	sidekick cell adhesion molecule 2	-1.72729	4.02201e-14
Pde1a	phosphodiesterase 1A, calmodulin-dependent	-1.7263	3.11543e-44
Brinp1	bone morphogenic protein/retinoic acid inducible neural specific 1	-1.72598	1.08052e-54
Cyp11a1	cytochrome P450, family 11, subfamily a, polypeptide 1	-1.72345	6.9522e-08
Zeb2	zinc finger E-box binding homeobox 2	-1.72179	3.85348e-26
Mchr1	melanin-concentrating hormone receptor 1	-1.71679	4.06467e-25
Camkk2	calcium/calmodulin-dependent protein kinase kinase 2, beta	-1.71525	2.2634e-40
Cacng8	calcium channel, voltage-dependent, gamma subunit 8	-1.71483	2.09478e-37
Slitrk6	SLIT and NTRK-like family, member 6	-1.71429	0.0036658
Brinp2	bone morphogenic protein/retinoic acid inducible neural-specific 2	-1.71314	1.02057e-50
Wnt9b	wingless-type MMTV integration site family, member 9B	-1.71131	0.00485154
Rspo2	R-spondin 2	-1.70726	7.78872e-13
Gm42979	predicted gene 42979	-1.70359	1.1127e-05
Crim1	cysteine rich transmembrane BMP regulator 1 (chordin like)	-1.70073	3.14458e-20
Gria3	glutamate receptor, ionotropic, AMPA3 (alpha 3)	-1.70049	3.71048e-23
Gm17751	predicted gene, 17751	-1.69983	0.00582517
Dbpht2	DNA binding protein with his-thr domain	-1.69788	3.10782e-24
Adgrb2	adhesion G protein-coupled receptor B2	-1.69716	4.73367e-56
Gm43951	predicted gene, 43951	-1.69617	0.000131782
Gm27004	predicted gene, 27004	-1.6961	0.000280024
Pgpep1l	pyroglutamyl-peptidase I-like	-1.69476	0.000455673
Rfx3	regulatory factor X, 3 (influences HLA class II expression)	-1.69356	2.6636e-25
Ksr1	kinase suppressor of ras 1	-1.69254	3.86598e-41
Nkd2	naked cuticle 2 homolog (Drosophila)	-1.69243	1.63152e-17
Sftpc	surfactant associated protein C	-1.68693	0.0026686
Shisa7	shisa family member 7	-1.68652	2.10476e-49
Sema7a	sema domain, immunoglobulin domain (Ig), and GPI membrane anchor, (semaphorin) 7A	-1.68423	8.17623e-48
Kirrel2	kin of IRRE like 2 (Drosophila)	-1.68408	6.09079e-14
Wnt11	wingless-type MMTV integration site family, member 11	-1.68269	0.000593936
Gm8407	predicted gene 8407	-1.68262	7.62364e-05
Rec8	REC8 meiotic recombination protein	-1.68104	2.16806e-06
Htr5b	5-hydroxytryptamine (serotonin) receptor 5B	-1.68077	1.41026e-13
Cdh9	cadherin 9	-1.68029	1.05603e-19
Vgll3	vestigial like family member 3	-1.67684	0.00148757
Kcnh4	potassium voltage-gated channel, subfamily H (eag-related), member 4	-1.67652	7.10918e-09
Tdrd1	tudor domain containing 1	-1.67617	0.000723585
Slit3	slit homolog 3 (Drosophila)	-1.6741	1.89783e-17
Gpr161	G protein-coupled receptor 161	-1.67407	1.12222e-21
Pwwp2b	PWWP domain containing 2B	-1.67237	5.93187e-35
Sept5	septin 5	-1.67225	1.68463e-59
Gm44724	predicted gene 44724	-1.67014	0.00674825
Man1a	mannosidase 1, alpha	-1.66992	1.57141e-22
Mmd	monocyte to macrophage differentiation-associated	-1.66991	5.58975e-39
Gm11549	predicted gene 11549	-1.66461	2.95084e-08
B3gat1	beta-1,3-glucuronyltransferase 1 (glucuronosyltransferase P)	-1.66427	1.04376e-45
Dusp18	dual specificity phosphatase 18	-1.65742	4.70208e-31
Umodl1	uromodulin-like 1	-1.65611	3.54647e-05
Crhbp	corticotropin releasing hormone binding protein	-1.65486	8.30378e-35
Nkain3	Na+/K+ transporting ATPase interacting 3	-1.65233	2.13441e-05
Clmp	CXADR-like membrane protein	-1.64944	8.73719e-13
4930471C04Rik	RIKEN cDNA 4930471C04 gene	-1.6485	0.0081265
Ppfia2	protein tyrosine phosphatase, receptor type, f polypeptide (PTPRF), interacting protein (liprin), alpha 2	-1.6469	1.71078e-31
Gm43272	predicted gene 43272	-1.64627	0.000917458
Gm14120	predicted gene 14120	-1.64528	0.00848056
Dlgap1	discs, large (Drosophila) homolog-associated protein 1	-1.6437	2.83018e-49
Fat3	FAT atypical cadherin 3	-1.64367	5.19453e-19
Msln	mesothelin	-1.64207	0.00570451
C1qtnf4	C1q and tumor necrosis factor related protein 4	-1.64008	5.68346e-21
Adora1	adenosine A1 receptor	-1.63845	1.37943e-60
AI593442	expressed sequence AI593442	-1.63829	1.57128e-28
Dyrk3	dual-specificity tyrosine-(Y)-phosphorylation regulated kinase 3	-1.63649	7.73489e-23
Fam19a2	family with sequence similarity 19, member A2	-1.63324	1.93231e-22
Gjb3	gap junction protein, beta 3	-1.63323	0.00813858
Zpld1	zona pellucida like domain containing 1	-1.63321	0.00969763
Oca2	oculocutaneous albinism II	-1.63214	0.00627276
Gm6640	predicted gene 6640	-1.63181	0.00815444
Ppp1r9b	protein phosphatase 1, regulatory subunit 9B	-1.63096	4.33024e-48
Gm42608	predicted gene 42608	-1.63006	0.00544315
Nrp1	neuropilin 1	-1.62982	1.37905e-29
Amigo2	adhesion molecule with Ig like domain 2	-1.62846	6.66936e-26
A530084C06Rik	RIKEN cDNA A530084C06 gene	-1.62587	0.00226663
Gabra2	gamma-aminobutyric acid (GABA) A receptor, subunit alpha 2	-1.62484	3.4277e-19
D430041D05Rik	RIKEN cDNA D430041D05 gene	-1.62275	4.0468e-42
Adam8	a disintegrin and metallopeptidase domain 8	-1.62219	2.03309e-11
Sphkap	SPHK1 interactor, AKAP domain containing	-1.62034	3.51407e-36
Bsn	bassoon	-1.61977	4.03835e-54
Sh3bp5	SH3-domain binding protein 5 (BTK-associated)	-1.61973	3.33926e-45
Galnt9	polypeptide N-acetylgalactosaminyltransferase 9	-1.6197	3.31501e-50
Nsmf	NMDA receptor synaptonuclear signaling and neuronal migration factor	-1.61869	3.10394e-51
Htra4	HtrA serine peptidase 4	-1.61853	9.5312e-07
Unc5a	unc-5 netrin receptor A	-1.61852	5.09272e-36
Syn2	synapsin II	-1.61757	6.14365e-54
Nell1	NEL-like 1	-1.61436	7.89923e-33
Mex3b	mex3 RNA binding family member B	-1.61351	6.12951e-13
Oacyl	O-acyltransferase like	-1.61246	7.29904e-05
Kcnj6	potassium inwardly-rectifying channel, subfamily J, member 6	-1.61157	5.85085e-11
Gm15328	predicted gene 15328	-1.60989	0.00067629
Thsd7b	thrombospondin, type I, domain containing 7B	-1.60963	5.31032e-11
Fam13c	family with sequence similarity 13, member C	-1.60953	3.16159e-16
Adra2c	adrenergic receptor, alpha 2c	-1.60896	2.20779e-21
Gm18186	predicted gene, 18186	-1.60834	0.0105706
Aldoart2	aldolase 1 A, retrogene 2	-1.60519	0.00679042
Sema3e	sema domain, immunoglobulin domain (Ig), short basic domain, secreted, (semaphorin) 3E	-1.60473	5.03451e-29
Cacna1i	calcium channel, voltage-dependent, alpha 1I subunit	-1.60464	7.40595e-31
Rph3a	rabphilin 3A	-1.6042	3.37589e-31
Cnih2	cornichon family AMPA receptor auxiliary protein 2	-1.60302	9.1714e-26
Kcna1	potassium voltage-gated channel, shaker-related subfamily, member 1	-1.60247	2.39408e-08
Catsperz	cation channel sperm associated auxiliary subunit zeta	-1.60041	1.33639e-06
Nefl	neurofilament, light polypeptide	-1.60031	1.99946e-36
Lmo3	LIM domain only 3	-1.59594	8.23501e-32
Lyst	lysosomal trafficking regulator	-1.59511	5.70817e-15
Grhl1	grainyhead-like 1 (Drosophila)	-1.59358	2.26549e-31
Htr1f	5-hydroxytryptamine (serotonin) receptor 1F	-1.59321	0.00648489
Ackr3	atypical chemokine receptor 3	-1.5922	1.36184e-13
Plppr4	phospholipid phosphatase related 4	-1.59134	1.47848e-32
Chst15	carbohydrate (N-acetylgalactosamine 4-sulfate 6-O) sulfotransferase 15	-1.59133	1.63201e-25
Klhl2	kelch-like 2, Mayven	-1.59078	1.61385e-35
Oxtr	oxytocin receptor	-1.58966	2.05099e-08
Myrfl	myelin regulatory factor-like	-1.5872	0.0122922
Iqsec2	IQ motif and Sec7 domain 2	-1.58713	1.29994e-33
Gm5454	predicted gene 5454	-1.58516	0.00128526
Per2	period circadian clock 2	-1.58468	2.16716e-25
Homer2	homer scaffolding protein 2	-1.5845	6.32536e-22
Epha6	Eph receptor A6	-1.58444	3.75589e-13
Fxyd7	FXYD domain-containing ion transport regulator 7	-1.57902	3.61051e-16
Adamts13	a disintegrin-like and metallopeptidase (reprolysin type) with thrombospondin type 1 motif, 13	-1.57857	0.000752154
Fam81a	family with sequence similarity 81, member A	-1.57851	6.29031e-17
Atp2b3	ATPase, Ca++ transporting, plasma membrane 3	-1.57829	2.51422e-15
Vwa3a	von Willebrand factor A domain containing 3A	-1.57544	1.34802e-17
Rprm	reprimo, TP53 dependent G2 arrest mediator candidate	-1.57492	8.56901e-15
Prkce	protein kinase C, epsilon	-1.57438	2.98312e-46
Gm9924	predicted gene 9924	-1.57406	0.00650327
Pxdn	peroxidasin	-1.57219	7.20271e-28
Gm28932	predicted gene 28932	-1.571	0.0109519
Myt1l	myelin transcription factor 1-like	-1.56767	1.34491e-24
Scn4b	sodium channel, type IV, beta	-1.56747	1.98913e-10
Frem3	Fras1 related extracellular matrix protein 3	-1.56545	0.000575794
Ipcef1	interaction protein for cytohesin exchange factors 1	-1.56529	6.98182e-13
Unc13a	unc-13 homolog A (C. elegans)	-1.56497	5.38287e-39
Syndig1	synapse differentiation inducing 1	-1.56377	1.04569e-20
Fosl2	fos-like antigen 2	-1.5613	4.57317e-18
Aff2	AF4/FMR2 family, member 2	-1.56003	0.00393302
Pou6f2	POU domain, class 6, transcription factor 2	-1.55873	0.00806679
Chrna2	cholinergic receptor, nicotinic, alpha polypeptide 2 (neuronal)	-1.55857	0.000389074
Gm15688	predicted gene 15688	-1.55841	0.000168964
Pdzd2	PDZ domain containing 2	-1.55819	1.61839e-19
Samd5	sterile alpha motif domain containing 5	-1.55797	0.000138404
Celf5	CUGBP, Elav-like family member 5	-1.55646	8.71611e-35
Myo15b	myosin XVB	-1.55567	0.00735225
Ncdn	neurochondrin	-1.55352	9.14918e-47
Pkp2	plakophilin 2	-1.55209	5.03409e-25
Aldob	aldolase B, fructose-bisphosphate	-1.55097	1.23563e-08
1700086L19Rik	RIKEN cDNA 1700086L19 gene	-1.55048	8.97693e-10
Cacng3	calcium channel, voltage-dependent, gamma subunit 3	-1.54914	8.86617e-33
Zap70	zeta-chain (TCR) associated protein kinase	-1.54813	3.17065e-10
Gm29100	predicted gene 29100	-1.5479	0.000345718
Galntl6	UDP-N-acetyl-alpha-D-galactosamine:polypeptide N-acetylgalactosaminyltransferase-like 6	-1.54725	1.64182e-11
Pcdhac1	protocadherin alpha subfamily C, 1	-1.54643	0.00521221
Creg2	cellular repressor of E1A-stimulated genes 2	-1.54627	1.30776e-36
Kcna4	potassium voltage-gated channel, shaker-related subfamily, member 4	-1.54483	1.87466e-20
Gm15624	predicted gene 15624	-1.54398	1.80263e-06
Bhlhe40	basic helix-loop-helix family, member e40	-1.5439	6.45888e-19
Vstm2b	V-set and transmembrane domain containing 2B	-1.54379	4.62078e-29
Gm996	predicted gene 996	-1.54355	0.0108075
Nog	noggin	-1.54319	5.33734e-07
Atp6v0a4	ATPase, H+ transporting, lysosomal V0 subunit A4	-1.54267	0.0149091
E130111B04Rik	RIKEN cDNA E130111B04 gene	-1.54078	0.0155592
Atp1a1	ATPase, Na+/K+ transporting, alpha 1 polypeptide	-1.54012	2.82791e-36
Etv5	ets variant 5	-1.53959	1.96308e-21
Pcdh1	protocadherin 1	-1.53922	7.97042e-35
Rgs13	regulator of G-protein signaling 13	-1.53889	0.0157421
Shank2	SH3 and multiple ankyrin repeat domains 2	-1.53848	3.81156e-25
Rbfox1	RNA binding protein, fox-1 homolog (C. elegans) 1	-1.53834	1.13253e-29
Nyap2	neuronal tyrosine-phophorylated phosphoinositide 3-kinase adaptor 2	-1.53721	1.71094e-09
Gm34418	predicted gene, 34418	-1.53691	0.0124408
Kcnc3	potassium voltage gated channel, Shaw-related subfamily, member 3	-1.53554	1.73226e-31
Car10	carbonic anhydrase 10	-1.53369	2.48637e-23
Cx3cl1	chemokine (C-X3-C motif) ligand 1	-1.53352	3.13031e-56
Gm14066	predicted gene 14066	-1.53077	0.00246104
B230110G15Rik	RIKEN cDNA B230110G15 gene	-1.52894	0.016099
Gm38077	predicted gene, 38077	-1.52781	0.00679886
Acan	aggrecan	-1.52573	8.41709e-09
Clspn	claspin	-1.52494	0.00168677
Olfm4	olfactomedin 4	-1.52259	0.000327956
5330429C05Rik	RIKEN cDNA 5330429C05 gene	-1.52051	0.0159881
Hcrtr2	hypocretin (orexin) receptor 2	-1.51971	0.00187235
Pgm2l1	phosphoglucomutase 2-like 1	-1.51927	2.97746e-23
Gm10036	predicted gene 10036	-1.51909	0.0172527
Dusp5	dual specificity phosphatase 5	-1.51901	6.90107e-17
Plxna4	plexin A4	-1.51853	2.43609e-34
A830018L16Rik	RIKEN cDNA A830018L16 gene	-1.51815	1.58522e-21
Garem1	GRB2 associated regulator of MAPK1 subtype 1	-1.51766	2.49122e-10
Hrh3	histamine receptor H3	-1.51745	5.08496e-20
Dyrk2	dual-specificity tyrosine-(Y)-phosphorylation regulated kinase 2	-1.51628	3.01191e-06
Tmem151b	transmembrane protein 151B	-1.51552	3.53024e-20
Rimbp2	RIMS binding protein 2	-1.51209	3.75552e-28
Rcvrn	recoverin	-1.51094	0.0171686
4930526F13Rik	RIKEN cDNA 4930526F13 gene	-1.50915	0.0149156
Gm2464	predicted gene 2464	-1.50853	3.97456e-05
D930019O06Rik	RIKEN cDNA D930019O06	-1.50815	2.95016e-05
Trhr	thyrotropin releasing hormone receptor	-1.5079	6.47651e-05
Ccnd1	cyclin D1	-1.50769	3.0245e-13
Vipr1	vasoactive intestinal peptide receptor 1	-1.50492	1.58603e-18
Gm37056	predicted gene, 37056	-1.5046	7.19422e-06
Theg	testicular haploid expressed gene	-1.50401	0.018115
Cntnap5b	contactin associated protein-like 5B	-1.50261	0.00432984
Rhbdl3	rhomboid, veinlet-like 3 (Drosophila)	-1.50212	7.88042e-19
Ryr3	ryanodine receptor 3	-1.50048	7.68648e-22
Drd5	dopamine receptor D5	-1.50019	7.14709e-13
Syt7	synaptotagmin VII	-1.49952	3.19366e-31
Glp1r	glucagon-like peptide 1 receptor	-1.49718	0.0193512
Gm9987	predicted gene 9987	-1.49469	0.0193789
Jph1	junctophilin 1	-1.49248	1.06937e-19
Epha8	Eph receptor A8	-1.49225	9.19766e-06
Cap2	CAP, adenylate cyclase-associated protein, 2 (yeast)	-1.49196	1.88388e-31
Usp2	ubiquitin specific peptidase 2	-1.48964	5.21655e-34
Npnt	nephronectin	-1.48939	6.12531e-15
Il1r1	interleukin 1 receptor, type I	-1.48934	3.58961e-12
Lipg	lipase, endothelial	-1.4888	0.000154501
Kbtbd11	kelch repeat and BTB (POZ) domain containing 11	-1.48846	4.85166e-41
Tle1	transducin-like enhancer of split 1	-1.48742	1.24352e-37
Rab40b	Rab40B, member RAS oncogene family	-1.48654	1.48664e-31
Gm26805	predicted gene, 26805	-1.48504	0.00912936
Cdc40	cell division cycle 40	-1.48387	1.17766e-31
1700080G11Rik	RIKEN cDNA 1700080G11 gene	-1.48279	0.0151636
Rapgef2	Rap guanine nucleotide exchange factor (GEF) 2	-1.48194	2.69625e-19
Jsrp1	junctional sarcoplasmic reticulum protein 1	-1.48024	1.59212e-07
Ndst4	N-deacetylase/N-sulfotransferase (heparin glucosaminyl) 4	-1.48013	1.63558e-14
Rap2b	RAP2B, member of RAS oncogene family	-1.47997	4.3039e-24
Ptprj	protein tyrosine phosphatase, receptor type, J	-1.47969	1.03086e-17
Gm10649	predicted gene 10649	-1.47955	0.000123613
Actl10	actin-like 10	-1.4793	0.0205151
Pcdh17	protocadherin 17	-1.47888	2.2003e-11
1700001L05Rik	RIKEN cDNA 1700001L05 gene	-1.47632	0.00130504
Pdzd3	PDZ domain containing 3	-1.47456	0.000112076
Ldb2	LIM domain binding 2	-1.47456	3.92815e-15
Clstn2	calsyntenin 2	-1.47274	3.61097e-29
Shisa2	shisa family member 2	-1.47217	4.51934e-07
Gm36937	predicted gene, 36937	-1.47168	0.00596164
Tuba4a	tubulin, alpha 4A	-1.47122	3.64642e-45
Cldn1	claudin 1	-1.47086	0.00398169
Shisa9	shisa family member 9	-1.46983	5.56224e-21
Pcdha7	protocadherin alpha 7	-1.46913	0.0192947
Spred2	sprouty-related, EVH1 domain containing 2	-1.469	1.46896e-19
Gm29237	predicted gene 29237	-1.46872	0.015582
Lrrn4	leucine rich repeat neuronal 4	-1.46764	0.000281353
Pou3f1	POU domain, class 3, transcription factor 1	-1.46738	9.05677e-26
Gm42769	predicted gene 42769	-1.46711	0.00424885
Lurap1l	leucine rich adaptor protein 1-like	-1.4663	9.14593e-27
Scnn1a	sodium channel, nonvoltage-gated 1 alpha	-1.46585	2.48472e-11
Nr3c2	nuclear receptor subfamily 3, group C, member 2	-1.46338	3.1124e-29
Ccdc85a	coiled-coil domain containing 85A	-1.46305	4.60671e-16
Chrm5	cholinergic receptor, muscarinic 5	-1.4628	0.0227729
Thpo	thrombopoietin	-1.46266	1.2267e-20
Gm37412	predicted gene, 37412	-1.46049	0.0188707
Tnni3k	TNNI3 interacting kinase	-1.46033	0.0195225
Gprin1	G protein-regulated inducer of neurite outgrowth 1	-1.45984	3.02676e-40
Ier5l	immediate early response 5-like	-1.45787	1.71583e-10
Cntnap5a	contactin associated protein-like 5A	-1.45673	2.00148e-12
Ppp2r2c	protein phosphatase 2, regulatory subunit B, gamma	-1.45497	3.2063e-43
Arhgef25	Rho guanine nucleotide exchange factor (GEF) 25	-1.45472	4.71107e-35
Ccnjl	cyclin J-like	-1.45413	1.64138e-10
Sept9	septin 9	-1.4535	2.55341e-34
Cdh24	cadherin-like 24	-1.45323	6.10147e-12
Sec14l1	SEC14-like lipid binding 1	-1.45306	7.28704e-39
Olfr550	olfactory receptor 550	-1.45156	0.00846861
Bcl11a	B cell CLL/lymphoma 11A (zinc finger protein)	-1.45091	4.03137e-33
Calb2	calbindin 2	-1.44887	6.26466e-11
Slitrk3	SLIT and NTRK-like family, member 3	-1.44863	1.61839e-19
1600029O15Rik	RIKEN cDNA 1600029O15 gene	-1.44852	0.000256007
Palmd	palmdelphin	-1.44803	1.78789e-21
Npas2	neuronal PAS domain protein 2	-1.44625	1.62593e-16
Trim9	tripartite motif-containing 9	-1.44503	8.49098e-43
Gm16574	predicted gene 16574	-1.44383	0.0227527
Prkca	protein kinase C, alpha	-1.4433	1.31548e-31
Gm12312	predicted gene 12312	-1.44169	0.00363288
Gm13687	predicted gene 13687	-1.43936	0.0126743
Gm37095	predicted gene, 37095	-1.43914	0.010791
9130024F11Rik	RIKEN cDNA 9130024F11 gene	-1.43883	2.16094e-05
Mkl2	MKL/myocardin-like 2	-1.43819	8.48662e-27
Prlr	prolactin receptor	-1.43759	0.0027556
Gm44266	predicted gene, 44266	-1.43715	0.0233516
9330132A10Rik	RIKEN cDNA 9330132A10 gene	-1.43547	1.33625e-15
Fermt1	fermitin family member 1	-1.43473	0.00420436
Doc2a	double C2, alpha	-1.4335	3.73066e-07
Kctd16	potassium channel tetramerisation domain containing 16	-1.43297	0.000273818
Dlgap2	discs, large (Drosophila) homolog-associated protein 2	-1.43129	4.26784e-14
9430053O09Rik	RIKEN cDNA 9430053O09 gene	-1.42977	0.00384752
Etv1	ets variant 1	-1.42965	1.77734e-10
9430092D12Rik	RIKEN cDNA 9430092D12 gene	-1.42731	6.01131e-06
Susd6	sushi domain containing 6	-1.42675	8.67041e-27
Ahcyl2	S-adenosylhomocysteine hydrolase-like 2	-1.42647	6.01112e-22
Ccdc88c	coiled-coil domain containing 88C	-1.42493	5.86036e-09
Htr2a	5-hydroxytryptamine (serotonin) receptor 2A	-1.42452	0.0116216
Mir421	microRNA 421	-1.42335	0.0190829
Mpped1	metallophosphoesterase domain containing 1	-1.42271	1.09983e-25
Dapk1	death associated protein kinase 1	-1.42192	3.3302e-26
Prtg	protogenin	-1.42067	1.66262e-07
Npy5r	neuropeptide Y receptor Y5	-1.41918	1.09958e-09
Gng7	guanine nucleotide binding protein (G protein), gamma 7	-1.41822	1.30888e-37
Adam11	a disintegrin and metallopeptidase domain 11	-1.41572	9.08329e-40
Gm4208	predicted gene 4208	-1.41474	0.025217
Lrrn2	leucine rich repeat protein 2, neuronal	-1.41411	8.85008e-47
Mycn	v-myc avian myelocytomatosis viral related oncogene, neuroblastoma derived	-1.41379	3.05781e-07
Prkcb	protein kinase C, beta	-1.41334	3.06239e-28
Ankrd34a	ankyrin repeat domain 34A	-1.41214	1.63529e-31
Rtn4rl1	reticulon 4 receptor-like 1	-1.41179	6.43891e-40
Lrrc7	leucine rich repeat containing 7	-1.41091	2.82286e-14
Dscam	DS cell adhesion molecule	-1.40946	2.0229e-14
AU023762	expressed sequence AU023762	-1.40724	0.0139664
Apela	apelin receptor early endogenous ligand	-1.40707	0.028601
Gm35339	predicted gene, 35339	-1.40705	2.33209e-11
Nrep	neuronal regeneration related protein	-1.40595	2.11021e-16
Iqsec3	IQ motif and Sec7 domain 3	-1.40587	1.19524e-43
Pde7b	phosphodiesterase 7B	-1.40382	6.40779e-07
Slc16a14	solute carrier family 16 (monocarboxylic acid transporters), member 14	-1.4036	0.000196252
Dlg4	discs, large homolog 4 (Drosophila)	-1.40349	1.9726e-36
Gm10616	predicted gene 10616	-1.40215	0.0160442
Tanc1	tetratricopeptide repeat, ankyrin repeat and coiled-coil containing 1	-1.40162	2.58247e-28
Gm12901	predicted gene 12901	-1.40139	0.0256011
Lrrn1	leucine rich repeat protein 1, neuronal	-1.40067	0.00130981
Mtmr12	myotubularin related protein 12	-1.40001	1.68921e-16
Ppp3r1	protein phosphatase 3, regulatory subunit B, alpha isoform (calcineurin B, type I)	-1.39903	2.96469e-32
Nhsl2	NHS-like 2	-1.39893	1.94148e-20
Arhgap39	Rho GTPase activating protein 39	-1.39884	3.28973e-28
Ociad2	OCIA domain containing 2	-1.39843	4.8319e-28
Arhgef2	rho/rac guanine nucleotide exchange factor (GEF) 2	-1.39815	4.75768e-24
Chsy3	chondroitin sulfate synthase 3	-1.39768	0.000521715
Cbarp	calcium channel, voltage-dependent, beta subunit associated regulatory protein	-1.39654	1.38847e-25
Rap1gap2	RAP1 GTPase activating protein 2	-1.39463	1.43314e-31
Sgtb	small glutamine-rich tetratricopeptide repeat (TPR)-containing, beta	-1.39429	1.59458e-13
Sez6l	seizure related 6 homolog like	-1.39245	4.22863e-35
Gm3985	predicted gene 3985	-1.3908	0.0282945
Golm1	golgi membrane protein 1	-1.39015	4.07158e-28
Cttnbp2	cortactin binding protein 2	-1.38837	4.19845e-23
Snap25	synaptosomal-associated protein 25	-1.38813	7.12699e-22
Prox1	prospero homeobox 1	-1.38792	3.47298e-14
Sipa1l1	signal-induced proliferation-associated 1 like 1	-1.38786	9.06995e-27
Miat	myocardial infarction associated transcript (non-protein coding)	-1.38685	2.97584e-40
Stab2	stabilin 2	-1.38603	0.00153355
Obscn	obscurin, cytoskeletal calmodulin and titin-interacting RhoGEF	-1.38592	1.28758e-05
Sidt1	SID1 transmembrane family, member 1	-1.38398	5.3815e-29
Mfsd4a	major facilitator superfamily domain containing 4A	-1.38391	1.35103e-12
Nectin1	nectin cell adhesion molecule 1	-1.38371	2.48512e-24
Nrp2	neuropilin 2	-1.38371	1.2667e-21
C630043F03Rik	RIKEN cDNA C630043F03 gene	-1.38358	1.37713e-06
Klf13	Kruppel-like factor 13	-1.38157	2.53913e-32
Mpp3	membrane protein, palmitoylated 3 (MAGUK p55 subfamily member 3)	-1.38114	3.76287e-33
Drd1	dopamine receptor D1	-1.37711	3.1005e-06
mt-Atp6	mitochondrially encoded ATP synthase 6	-1.37589	0.00221344
Matk	megakaryocyte-associated tyrosine kinase	-1.37478	2.92176e-33
Zfp608	zinc finger protein 608	-1.3747	6.52502e-19
Cdh11	cadherin 11	-1.37287	7.36855e-20
Slc25a22	solute carrier family 25 (mitochondrial carrier, glutamate), member 22	-1.372	1.71292e-38
Fndc9	fibronectin type III domain containing 9	-1.3714	0.00778866
Lmbrd2	LMBR1 domain containing 2	-1.37132	0.00158613
Hmgcs1	3-hydroxy-3-methylglutaryl-Coenzyme A synthase 1	-1.37017	1.02701e-26
Grm5	glutamate receptor, metabotropic 5	-1.37011	4.75725e-18
Mctp1	multiple C2 domains, transmembrane 1	-1.36976	2.44285e-16
Smpd3	sphingomyelin phosphodiesterase 3, neutral	-1.36967	9.16641e-27
Alk	anaplastic lymphoma kinase	-1.36648	0.000236081
Gm43682	predicted gene 43682	-1.36523	4.14175e-07
Alox12b	arachidonate 12-lipoxygenase, 12R type	-1.36466	3.61598e-06
Trpc4	transient receptor potential cation channel, subfamily C, member 4	-1.36459	1.69628e-28
Lypd1	Ly6/Plaur domain containing 1	-1.36228	7.9492e-15
Chgb	chromogranin B	-1.36215	2.58894e-32
Adam12	a disintegrin and metallopeptidase domain 12 (meltrin alpha)	-1.35987	0.000115474
Gm43187	predicted gene 43187	-1.35965	0.00848056
Gm44898	predicted gene 44898	-1.35858	4.82969e-05
Cdk14	cyclin-dependent kinase 14	-1.35786	1.22804e-21
Plcb1	phospholipase C, beta 1	-1.35761	6.94849e-22
Cacna1c	calcium channel, voltage-dependent, L type, alpha 1C subunit	-1.35698	4.75975e-30
Erf	Ets2 repressor factor	-1.35627	4.59277e-16
Dchs2	dachsous 2 (Drosophila)	-1.35566	0.00864248
Gm29093	predicted gene 29093	-1.3555	0.019146
Cdh23	cadherin 23 (otocadherin)	-1.35534	0.00142243
Epha3	Eph receptor A3	-1.35402	4.81006e-07
Penk	preproenkephalin	-1.35326	1.26268e-19
C130026L21Rik	RIKEN cDNA C130026L21 gene	-1.35186	1.07312e-06
Gm16701	predicted gene, 16701	-1.34993	0.0294893
Dnajb5	DnaJ heat shock protein family (Hsp40) member B5	-1.3494	2.47229e-33
Gm37696	predicted gene, 37696	-1.34933	0.00135259
Ccdc42	coiled-coil domain containing 42	-1.34817	0.01214
Trpv6	transient receptor potential cation channel, subfamily V, member 6	-1.34719	6.13413e-05
Gabrd	gamma-aminobutyric acid (GABA) A receptor, subunit delta	-1.34608	6.30611e-25
Tox3	TOX high mobility group box family member 3	-1.34601	2.99512e-06
Efna3	ephrin A3	-1.34564	2.10102e-20
Asb11	ankyrin repeat and SOCS box-containing 11	-1.34365	0.000392739
Gm32444	predicted gene, 32444	-1.34221	1.76907e-07
Gm19757	predicted gene, 19757	-1.34117	0.0396228
Stpg1	sperm tail PG rich repeat containing 1	-1.341	1.52403e-06
Aldh1a3	aldehyde dehydrogenase family 1, subfamily A3	-1.3388	0.0238038
Akt3	thymoma viral proto-oncogene 3	-1.33816	4.81451e-24
Alkal2	ALK and LTK ligand 2	-1.33813	0.00632342
Tmem255b	transmembrane protein 255B	-1.33801	0.00533481
Trib2	tribbles pseudokinase 2	-1.33774	1.26556e-16
Siah3	seven in absentia homolog 3 (Drosophila)	-1.33602	0.0130906
Fam198b	family with sequence similarity 198, member B	-1.33325	7.44295e-05
Opcml	opioid binding protein/cell adhesion molecule-like	-1.33298	4.3656e-22
Gria2	glutamate receptor, ionotropic, AMPA2 (alpha 2)	-1.33287	1.4559e-19
Sorcs3	sortilin-related VPS10 domain containing receptor 3	-1.33123	2.38725e-20
Gm3510	predicted gene 3510	-1.33054	9.55587e-06
Sertm1	serine rich and transmembrane domain containing 1	-1.3304	7.91214e-27
Lum	lumican	-1.33026	0.000152394
Irf2bpl	interferon regulatory factor 2 binding protein-like	-1.3291	2.69887e-14
Nectin3	nectin cell adhesion molecule 3	-1.32613	2.04018e-20
Psd3	pleckstrin and Sec7 domain containing 3	-1.32536	2.96513e-37
A330069K06Rik	RIKEN cDNA A330069K06 gene	-1.32424	0.0231786
Slc8a1	solute carrier family 8 (sodium/calcium exchanger), member 1	-1.32183	5.13679e-05
Tnfaip8l3	tumor necrosis factor, alpha-induced protein 8-like 3	-1.32109	1.96381e-08
Schip1	schwannomin interacting protein 1	-1.32073	0.000844582
Cdh8	cadherin 8	-1.32037	2.80409e-11
A330009N23Rik	RIKEN cDNA A330009N23 gene	-1.32037	2.82542e-11
Hivep2	human immunodeficiency virus type I enhancer binding protein 2	-1.31974	3.73569e-31
Omp	olfactory marker protein	-1.31888	0.0421424
Rbfox3	RNA binding protein, fox-1 homolog (C. elegans) 3	-1.31733	7.29442e-31
Pkhd1l1	polycystic kidney and hepatic disease 1-like 1	-1.31691	0.0414635
Limd2	LIM domain containing 2	-1.31609	9.10483e-26
Tbl1xr1	transducin (beta)-like 1X-linked receptor 1	-1.31541	5.46581e-22
Ryr2	ryanodine receptor 2, cardiac	-1.31401	9.04966e-20
Serpina3g	serine (or cysteine) peptidase inhibitor, clade A, member 3G	-1.31381	0.00806396
Gm19744	predicted gene, 19744	-1.31345	0.00261498
Arhgap20	Rho GTPase activating protein 20	-1.31295	1.00053e-14
Kcnh1	potassium voltage-gated channel, subfamily H (eag-related), member 1	-1.31162	3.56431e-16
Gabbr2	gamma-aminobutyric acid (GABA) B receptor, 2	-1.31155	9.48016e-36
Hdac9	histone deacetylase 9	-1.31051	2.01529e-11
Lmo4	LIM domain only 4	-1.30975	5.99516e-33
Epha7	Eph receptor A7	-1.30908	5.72482e-21
Crhr2	corticotropin releasing hormone receptor 2	-1.30893	0.000200991
D430019H16Rik	RIKEN cDNA D430019H16 gene	-1.30887	9.27342e-33
Gm37459	predicted gene, 37459	-1.30803	9.40638e-08
Nav3	neuron navigator 3	-1.30744	1.86417e-09
March4	membrane-associated ring finger (C3HC4) 4	-1.30635	8.26774e-14
Tnxb	tenascin XB	-1.30614	1.41775e-17
Mki67	antigen identified by monoclonal antibody Ki 67	-1.30611	0.0136002
Ust	uronyl-2-sulfotransferase	-1.3061	3.19164e-21
Gm37773	predicted gene, 37773	-1.30589	6.57502e-05
Stac2	SH3 and cysteine rich domain 2	-1.30562	6.32287e-20
Sept3	septin 3	-1.30473	1.1149e-36
Rgs8	regulator of G-protein signaling 8	-1.30424	1.55248e-22
Auts2	autism susceptibility candidate 2	-1.30376	6.67731e-15
Gm13091	predicted gene 13091	-1.30301	0.0266703
Gm6828	predicted gene 6828	-1.30226	0.00600477
Thsd7a	thrombospondin, type I, domain containing 7A	-1.30194	1.1045e-09
Bcl6	B cell leukemia/lymphoma 6	-1.30113	2.27596e-20
Hs3st2	heparan sulfate (glucosamine) 3-O-sulfotransferase 2	-1.30047	2.10007e-10
Neurog2	neurogenin 2	-1.29616	0.0127166
Anks1b	ankyrin repeat and sterile alpha motif domain containing 1B	-1.29605	8.39769e-24
Kcnip3	Kv channel interacting protein 3, calsenilin	-1.29597	3.50257e-25
Lmo1	LIM domain only 1	-1.29361	1.08381e-13
Dazl	deleted in azoospermia-like	-1.29212	0.00118849
Lrfn2	leucine rich repeat and fibronectin type III domain containing 2	-1.29109	9.42849e-19
Tub	tubby bipartite transcription factor	-1.28928	1.42049e-21
Ccnd2	cyclin D2	-1.28892	3.2861e-24
Gm12063	predicted gene 12063	-1.28873	0.0298105
Nefm	neurofilament, medium polypeptide	-1.28813	4.61752e-22
Cbln4	cerebellin 4 precursor protein	-1.28765	0.0187453
Flrt2	fibronectin leucine rich transmembrane protein 2	-1.28722	5.79682e-18
Insig1	insulin induced gene 1	-1.28713	1.72723e-13
Nrxn3	neurexin III	-1.287	2.30636e-16
Tll1	tolloid-like	-1.28699	0.00740231
Gm44240	predicted gene, 44240	-1.28643	0.0262873
Ppm1e	protein phosphatase 1E (PP2C domain containing)	-1.28554	1.17206e-27
Etv4	ets variant 4	-1.28367	3.33703e-11
Dpf1	D4, zinc and double PHD fingers family 1	-1.28357	5.21039e-23
Kcnq2	potassium voltage-gated channel, subfamily Q, member 2	-1.282	4.59619e-32
Prss57	protease, serine 57	-1.28196	0.014879
Gm13082	predicted gene 13082	-1.28103	0.000599301
Sec14l2	SEC14-like lipid binding 2	-1.28095	2.10864e-27
Plxna1	plexin A1	-1.27851	9.86952e-28
4933417D19Rik	RIKEN cDNA 4933417D19 gene	-1.27713	0.0238131
Gm15423	predicted gene 15423	-1.27713	0.0308036
Homer1	homer scaffolding protein 1	-1.27697	1.34289e-11
2010320O07Rik	RIKEN cDNA 2010320O07 gene	-1.27624	0.0227031
Gdf10	growth differentiation factor 10	-1.27298	3.8321e-11
Galnt18	polypeptide N-acetylgalactosaminyltransferase 18	-1.27217	3.85355e-28
Agfg2	ArfGAP with FG repeats 2	-1.27206	5.14433e-31
Gm5881	predicted gene 5881	-1.27152	1.13852e-18
Sort1	sortilin 1	-1.27107	3.8793e-31
Gm43321	predicted gene 43321	-1.27069	0.00308033
Necab1	N-terminal EF-hand calcium binding protein 1	-1.27052	1.75685e-10
Cyp4b1	cytochrome P450, family 4, subfamily b, polypeptide 1	-1.27024	0.0490849
Caln1	calneuron 1	-1.26965	3.18669e-21
Robo2	roundabout guidance receptor 2	-1.2685	1.71439e-13
Rnf182	ring finger protein 182	-1.26667	2.93036e-15
Mxd3	Max dimerization protein 3	-1.26649	0.0169621
Gm42744	predicted gene 42744	-1.26598	0.0473222
Lamp5	lysosomal-associated membrane protein family, member 5	-1.26591	2.82274e-20
Ywhah	tyrosine 3-monooxygenase/tryptophan 5-monooxygenase activation protein, eta polypeptide	-1.26384	7.28316e-30
Tenm2	teneurin transmembrane protein 2	-1.26335	5.69293e-20
Cmip	c-Maf inducing protein	-1.26245	0.000920112
Sorbs2os	sorbin and SH3 domain containing 2, opposite strand	-1.26189	0.0446871
Sez6	seizure related gene 6	-1.26136	4.01624e-27
Tmem132a	transmembrane protein 132A	-1.26116	1.21704e-10
Srebf2	sterol regulatory element binding factor 2	-1.25988	1.02966e-22
Kcnd2	potassium voltage-gated channel, Shal-related family, member 2	-1.25987	5.56877e-14
Foxk1	forkhead box K1	-1.25822	6.67737e-15
Cemip	cell migration inducing protein, hyaluronan binding	-1.25618	6.3477e-13
Stim2	stromal interaction molecule 2	-1.25604	2.42063e-27
Prrt1	proline-rich transmembrane protein 1	-1.25598	7.19272e-25
Coch	cochlin	-1.25508	0.00450446
Slc7a14	solute carrier family 7 (cationic amino acid transporter, y+ system), member 14	-1.25508	3.23452e-31
4933417O13Rik	RIKEN cDNA 4933417O13 gene	-1.25455	0.0499908
Rerg	RAS-like, estrogen-regulated, growth-inhibitor	-1.25304	7.70954e-16
Akr1c14	aldo-keto reductase family 1, member C14	-1.25243	0.0105187
Fam49a	family with sequence similarity 49, member A	-1.25172	1.32396e-15
Ncs1	neuronal calcium sensor 1	-1.25145	1.15991e-40
Vps37b	vacuolar protein sorting 37B	-1.25117	6.20557e-07
Nedd4l	neural precursor cell expressed, developmentally down-regulated gene 4-like	-1.25083	2.14047e-20
Lzts3	leucine zipper, putative tumor suppressor family member 3	-1.25036	4.66054e-33
Tmco5	transmembrane and coiled-coil domains 5	-1.25001	0.0300572
Acap3	ArfGAP with coiled-coil, ankyrin repeat and PH domains 3	-1.24814	5.08496e-20
Gm17322	predicted gene, 17322	-1.24798	3.23893e-05
Gm11872	predicted gene 11872	-1.24794	0.0175459
Abr	active BCR-related gene	-1.24772	4.07668e-27
Tunar	Tcl1 upstream neural differentiation associated RNA	-1.24713	2.4157e-15
Luzp2	leucine zipper protein 2	-1.24602	8.51991e-13
Mir670hg	MIR670 host gene (non-protein coding)	-1.24584	1.70327e-05
Arg2	arginase type II	-1.24524	0.000587749
Celf2	CUGBP, Elav-like family member 2	-1.24506	2.4582e-25
Snph	syntaphilin	-1.24468	2.92775e-37
Mef2d	myocyte enhancer factor 2D	-1.24402	2.39207e-19
Tmem210	transmembrane protein 210	-1.24365	0.0488245
1190002N15Rik	RIKEN cDNA 1190002N15 gene	-1.24223	3.01143e-09
Gpc4	glypican 4	-1.24219	1.122e-16
Gm12525	predicted gene 12525	-1.24175	0.0130347
Ptpn3	protein tyrosine phosphatase, non-receptor type 3	-1.24138	6.71856e-24
Tmem196	transmembrane protein 196	-1.24131	0.0341019
Slc24a4	solute carrier family 24 (sodium/potassium/calcium exchanger), member 4	-1.24048	6.43073e-10
Cdk17	cyclin-dependent kinase 17	-1.24031	1.97915e-17
Cpne8	copine VIII	-1.23919	3.94526e-13
Fam135b	family with sequence similarity 135, member B	-1.23774	0.00304531
Slc5a1	solute carrier family 5 (sodium/glucose cotransporter), member 1	-1.23711	0.0349839
Cacnb1	calcium channel, voltage-dependent, beta 1 subunit	-1.2368	6.82273e-25
C230057M02Rik	RIKEN cDNA C230057M02 gene	-1.23671	7.71448e-14
Shank3	SH3 and multiple ankyrin repeat domains 3	-1.23633	3.92777e-23
Sprn	shadow of prion protein	-1.23631	3.32012e-30
Tbc1d8b	TBC1 domain family, member 8B	-1.23545	1.41168e-06
Grik5	glutamate receptor, ionotropic, kainate 5 (gamma 2)	-1.2352	4.18881e-24
Muc3a	mucin 3A, cell surface associated	-1.23446	3.69884e-12
Mn1	meningioma 1	-1.23394	1.33007e-14
Tiam1	T cell lymphoma invasion and metastasis 1	-1.23271	1.32621e-14
Slc47a1	solute carrier family 47, member 1	-1.22983	0.0496018
9530080O11Rik	RIKEN cDNA 9530080O11 gene	-1.22862	0.00107544
Grik3	glutamate receptor, ionotropic, kainate 3	-1.22855	5.14506e-11
Arid5b	AT rich interactive domain 5B (MRF1-like)	-1.22737	0.00193604
Syt13	synaptotagmin XIII	-1.22613	1.00743e-33
Spred3	sprouty-related, EVH1 domain containing 3	-1.22438	3.5264e-12
Pacsin1	protein kinase C and casein kinase substrate in neurons 1	-1.22252	6.0304e-26
Wnt7b	wingless-type MMTV integration site family, member 7B	-1.2221	9.08068e-10
Stc2	stanniocalcin 2	-1.22172	3.71927e-05
Rims1	regulating synaptic membrane exocytosis 1	-1.22121	8.6416e-13
Dusp13	dual specificity phosphatase 13	-1.22037	0.025217
Nckap1	NCK-associated protein 1	-1.21989	7.07849e-26
Arf3	ADP-ribosylation factor 3	-1.21809	1.45978e-27
Gm4202	predicted gene 4202	-1.21754	3.45459e-06
Git1	G protein-coupled receptor kinase-interactor 1	-1.21699	5.63028e-25
Ptprn2	protein tyrosine phosphatase, receptor type, N polypeptide 2	-1.21586	0.000568117
Actr3b	ARP3 actin-related protein 3B	-1.21394	2.42908e-28
Crispld1	cysteine-rich secretory protein LCCL domain containing 1	-1.21316	8.0751e-05
Wbp11	WW domain binding protein 11	-1.21307	1.04442e-30
Lrtm2	leucine-rich repeats and transmembrane domains 2	-1.21236	1.84676e-14
Cacna1e	calcium channel, voltage-dependent, R type, alpha 1E subunit	-1.21092	5.49075e-28
Synpr	synaptoporin	-1.21008	4.9372e-15
Kcnj2	potassium inwardly-rectifying channel, subfamily J, member 2	-1.20873	2.92294e-05
Efcab5	EF-hand calcium binding domain 5	-1.2087	0.00119507
Fras1	Fraser extracellular matrix complex subunit 1	-1.20755	6.30464e-08
Calcrl	calcitonin receptor-like	-1.20719	0.000325212
Gm16339	predicted gene 16339	-1.20715	0.0290318
Pdgfra	platelet derived growth factor receptor, alpha polypeptide	-1.2071	1.28628e-13
Frat2	frequently rearranged in advanced T cell lymphomas 2	-1.20688	2.95034e-08
Capn3	calpain 3	-1.20679	0.0118423
Wnt2	wingless-type MMTV integration site family, member 2	-1.20638	3.26556e-05
Slc25a34	solute carrier family 25, member 34	-1.20238	1.02179e-06
Scn5a	sodium channel, voltage-gated, type V, alpha	-1.20217	0.00793926
Grik4	glutamate receptor, ionotropic, kainate 4	-1.20171	3.1827e-24
Dclk1	doublecortin-like kinase 1	-1.20148	5.54663e-18
Fancd2	Fanconi anemia, complementation group D2	-1.20108	3.47215e-05
Cilp2	cartilage intermediate layer protein 2	-1.20009	0.0171007
A930033H14Rik	RIKEN cDNA A930033H14 gene	-1.19852	0.00238442
Tfrc	transferrin receptor	-1.19838	2.96582e-13
Dnah9	dynein, axonemal, heavy chain 9	-1.19758	3.5231e-12
Tuba8	tubulin, alpha 8	-1.19598	1.30589e-06
Tmem132b	transmembrane protein 132B	-1.195	6.60434e-18
Pm20d2	peptidase M20 domain containing 2	-1.19458	0.0446041
Dkk3	dickkopf WNT signaling pathway inhibitor 3	-1.19391	2.38868e-26
Has3	hyaluronan synthase 3	-1.19361	0.000174358
Gm44090	predicted gene, 44090	-1.19333	0.000815524
Adamts2	a disintegrin-like and metallopeptidase (reprolysin type) with thrombospondin type 1 motif, 2	-1.19296	1.57893e-05
9130019P16Rik	RIKEN cDNA 9130019P16 gene	-1.19245	0.0395529
Slc30a2	solute carrier family 30 (zinc transporter), member 2	-1.19227	1.50502e-07
Dock9	dedicator of cytokinesis 9	-1.19202	4.20135e-22
Ypel1	yippee-like 1 (Drosophila)	-1.19082	2.01529e-17
Zfp365	zinc finger protein 365	-1.18849	5.9477e-22
Cdh13	cadherin 13	-1.18712	2.39732e-16
Itga4	integrin alpha 4	-1.18633	3.45417e-11
Gm37711	predicted gene, 37711	-1.18606	0.000125085
Cacnb3	calcium channel, voltage-dependent, beta 3 subunit	-1.18576	3.3303e-22
Tiam2	T cell lymphoma invasion and metastasis 2	-1.18575	5.93603e-10
Gpc1	glypican 1	-1.18518	4.33375e-20
Thra	thyroid hormone receptor alpha	-1.18383	1.07755e-30
Acap2	ArfGAP with coiled-coil, ankyrin repeat and PH domains 2	-1.18289	3.67005e-15
Pcdha12	protocadherin alpha 12	-1.18264	0.0131114
Lrp1b	low density lipoprotein-related protein 1B (deleted in tumors)	-1.18185	1.72094e-09
Gm17116	predicted gene 17116	-1.18175	0.000286563
Col20a1	collagen, type XX, alpha 1	-1.18135	2.43903e-06
March1	membrane-associated ring finger (C3HC4) 1	-1.18126	4.54275e-07
Ripor2	RHO family interacting cell polarization regulator 2	-1.18065	1.1466e-14
Nrip1	nuclear receptor interacting protein 1	-1.17965	9.78135e-12
Gpm6a	glycoprotein m6a	-1.17897	9.4079e-16
Rab26	RAB26, member RAS oncogene family	-1.17862	1.46983e-15
Ntn5	netrin 5	-1.17849	4.34143e-05
Arhgap21	Rho GTPase activating protein 21	-1.17769	7.05758e-19
Trio	triple functional domain (PTPRF interacting)	-1.17739	7.9492e-15
Gm12444	predicted gene 12444	-1.17725	0.0472956
Rspo3	R-spondin 3	-1.17719	1.84541e-05
Nhsl1	NHS-like 1	-1.17642	1.18023e-13
Inhbb	inhibin beta-B	-1.17634	0.000127233
Fam171a2	family with sequence similarity 171, member A2	-1.17603	1.47322e-16
F420014N23Rik	RIKEN cDNA F420014N23 gene	-1.17504	0.00260583
D030068K23Rik	RIKEN cDNA D030068K23 gene	-1.1744	0.0423738
5730522E02Rik	RIKEN cDNA 5730522E02 gene	-1.17438	1.79916e-05
Arl15	ADP-ribosylation factor-like 15	-1.17419	1.68272e-17
Clvs2	clavesin 2	-1.17276	8.41475e-21
Lrrc4	leucine rich repeat containing 4	-1.17258	1.25183e-26
Arhgef28	Rho guanine nucleotide exchange factor (GEF) 28	-1.17232	1.88804e-22
Gm14286	predicted gene 14286	-1.17227	0.000325953
Dusp7	dual specificity phosphatase 7	-1.17226	8.63806e-17
Grm1	glutamate receptor, metabotropic 1	-1.17216	1.88804e-12
Mapk10	mitogen-activated protein kinase 10	-1.17159	8.60486e-26
Inf2	inverted formin, FH2 and WH2 domain containing	-1.17069	1.27813e-20
Scrt2	scratch family zinc finger 2	-1.16988	5.71995e-13
Chd3	chromodomain helicase DNA binding protein 3	-1.16893	3.68932e-29
Disp3	dispatched RND transporter family member 3	-1.16874	5.77947e-14
Hspa1b	heat shock protein 1B	-1.16836	0.000162745
Gda	guanine deaminase	-1.16777	1.7847e-12
Sh3rf1	SH3 domain containing ring finger 1	-1.16468	8.90947e-18
Elmo2	engulfment and cell motility 2	-1.16456	3.6149e-23
Sema5b	sema domain, seven thrombospondin repeats (type 1 and type 1-like), transmembrane domain (TM) and short cytoplasmic domain, (semaphorin) 5B	-1.16236	8.33562e-10
Klk8	kallikrein related-peptidase 8	-1.16222	4.85598e-09
Rnf157	ring finger protein 157	-1.16213	7.27768e-31
Hunk	hormonally upregulated Neu-associated kinase	-1.16062	4.8252e-15
BC030499	cDNA sequence BC030499	-1.16023	0.00100274
Robo1	roundabout guidance receptor 1	-1.16017	3.47943e-10
Ptprk	protein tyrosine phosphatase, receptor type, K	-1.15951	9.93043e-16
Plppr5	phospholipid phosphatase related 5	-1.15786	9.62375e-14
Rgsl1	regulator of G-protein signaling like 1	-1.15759	0.0129
Kcng2	potassium voltage-gated channel, subfamily G, member 2	-1.15739	8.73917e-10
1810041L15Rik	RIKEN cDNA 1810041L15 gene	-1.15733	7.02532e-17
Runx1t1	runt-related transcription factor 1; translocated to, 1 (cyclin D-related)	-1.15733	3.46888e-08
Ncor2	nuclear receptor co-repressor 2	-1.15556	3.0149e-19
Strn4	striatin, calmodulin binding protein 4	-1.15504	6.68054e-26
Hs6st3	heparan sulfate 6-O-sulfotransferase 3	-1.15483	0.0488985
Pcsk2	proprotein convertase subtilisin/kexin type 2	-1.15357	1.85376e-23
Dnm1	dynamin 1	-1.15346	2.17048e-30
Nexmif	neurite extension and migration factor	-1.15322	1.16283e-10
Grm7	glutamate receptor, metabotropic 7	-1.15284	9.36202e-13
Kbtbd8	kelch repeat and BTB (POZ) domain containing 8	-1.15283	0.000198547
Grm8	glutamate receptor, metabotropic 8	-1.15145	0.000118971
Gm6011	predicted gene 6011	-1.15137	0.0423771
B3gnt3	UDP-GlcNAc:betaGal beta-1,3-N-acetylglucosaminyltransferase 3	-1.15077	0.00862123
C130071C03Rik	RIKEN cDNA C130071C03 gene	-1.15067	3.21158e-15
Dbn1	drebrin 1	-1.14924	7.7846e-33
N4bp3	NEDD4 binding protein 3	-1.14852	7.06174e-11
Tcf15	transcription factor 15	-1.14836	0.0397762
Gabra4	gamma-aminobutyric acid (GABA) A receptor, subunit alpha 4	-1.14804	1.67119e-12
Lrrn3	leucine rich repeat protein 3, neuronal	-1.14788	2.14955e-18
Otos	otospiralin	-1.14786	0.0180887
Tmem108	transmembrane protein 108	-1.14675	3.9952e-11
Rasd2	RASD family, member 2	-1.14632	1.57382e-14
Slitrk2	SLIT and NTRK-like family, member 2	-1.1458	1.27664e-11
BC030500	cDNA sequence BC030500	-1.14577	6.0061e-08
Speg	SPEG complex locus	-1.14571	1.7645e-24
Sstr2	somatostatin receptor 2	-1.14569	4.75791e-08
Adgrb1	adhesion G protein-coupled receptor B1	-1.14526	3.13205e-22
Mapk1	mitogen-activated protein kinase 1	-1.14464	2.03132e-20
Junb	jun B proto-oncogene	-1.14408	5.70467e-13
Tspan11	tetraspanin 11	-1.14353	0.000206966
Golga7b	golgi autoantigen, golgin subfamily a, 7B	-1.1425	6.19162e-17
Pdgfb	platelet derived growth factor, B polypeptide	-1.14139	8.97064e-09
Prox1os	prospero homeobox 1, opposite strand	-1.14096	1.0721e-07
9230112E08Rik	RIKEN cDNA 9230112E08 gene	-1.14088	3.35605e-11
Hes1	hairy and enhancer of split 1 (Drosophila)	-1.14085	5.6268e-07
Asic2	acid-sensing (proton-gated) ion channel 2	-1.14082	4.9985e-24
Vps13c	vacuolar protein sorting 13C	-1.14057	0.000251678
St3gal1	ST3 beta-galactoside alpha-2,3-sialyltransferase 1	-1.14023	1.62607e-12
Cdk5r1	cyclin-dependent kinase 5, regulatory subunit 1 (p35)	-1.14014	1.59296e-12
Khdrbs3	KH domain containing, RNA binding, signal transduction associated 3	-1.13865	1.02701e-26
Prss12	protease, serine 12 neurotrypsin (motopsin)	-1.13848	3.86001e-11
Osbpl10	oxysterol binding protein-like 10	-1.13821	8.54235e-08
Mlip	muscular LMNA-interacting protein	-1.13707	8.27121e-12
Map2k1	mitogen-activated protein kinase kinase 1	-1.13627	5.05175e-19
Pip4k2c	phosphatidylinositol-5-phosphate 4-kinase, type II, gamma	-1.13456	2.0075e-23
Cbln1	cerebellin 1 precursor protein	-1.13388	0.00415594
Gm5903	predicted gene 5903	-1.13352	0.0446643
Lhx9	LIM homeobox protein 9	-1.13349	3.33951e-09
6530402F18Rik	RIKEN cDNA 6530402F18 gene	-1.13267	0.000248567
Zfpm2	zinc finger protein, multitype 2	-1.13151	7.5609e-10
Calm3	calmodulin 3	-1.13111	8.98152e-30
Micalcl	MICAL C-terminal like	-1.13109	0.000501853
Nphp4	nephronophthisis 4 (juvenile) homolog (human)	-1.12903	3.00314e-13
Ndst3	N-deacetylase/N-sulfotransferase (heparan glucosaminyl) 3	-1.12869	4.67912e-12
Clvs1	clavesin 1	-1.12815	0.00038453
Tle2	transducin-like enhancer of split 2	-1.12796	3.83315e-13
A330093E20Rik	RIKEN cDNA A330093E20 gene	-1.12672	0.01378
Trpm3	transient receptor potential cation channel, subfamily M, member 3	-1.12591	3.25008e-05
Twist2	twist basic helix-loop-helix transcription factor 2	-1.12526	0.0251967
Runx2	runt related transcription factor 2	-1.12494	2.986e-11
Rasgrf2	RAS protein-specific guanine nucleotide-releasing factor 2	-1.12423	2.4296e-15
Glis3	GLIS family zinc finger 3	-1.12342	5.15746e-07
Akap5	A kinase (PRKA) anchor protein 5	-1.1233	1.6156e-16
Gad1-ps	glutamate decarboxylase 1, pseudogene	-1.12312	7.81254e-05
Gm8822	predicted gene 8822	-1.1228	3.18501e-06
Gm7832	predicted gene 7832	-1.12167	0.000203995
Kcnip4	Kv channel interacting protein 4	-1.12024	3.92791e-17
Epyc	epiphycan	-1.11868	0.0471605
Ube2ql1	ubiquitin-conjugating enzyme E2Q family-like 1	-1.11687	1.80199e-21
Klf16	Kruppel-like factor 16	-1.11626	1.77949e-21
2210008F06Rik	RIKEN cDNA 2210008F06 gene	-1.11566	2.96066e-05
Kcnc2	potassium voltage gated channel, Shaw-related subfamily, member 2	-1.11553	1.2771e-13
Nr2c2	nuclear receptor subfamily 2, group C, member 2	-1.11533	0.000102492
R3hdm4	R3H domain containing 4	-1.1136	1.84171e-25
Kcnb2	potassium voltage gated channel, Shab-related subfamily, member 2	-1.11198	4.92287e-08
Myrip	myosin VIIA and Rab interacting protein	-1.1115	8.01104e-16
Spry4	sprouty homolog 4 (Drosophila)	-1.11041	3.25775e-08
Dhx33	DEAH (Asp-Glu-Ala-His) box polypeptide 33	-1.10894	2.27568e-15
Pptc7	PTC7 protein phosphatase homolog	-1.1089	2.00415e-06
Vegfd	vascular endothelial growth factor D	-1.10789	0.00159894
Parm1	prostate androgen-regulated mucin-like protein 1	-1.10708	6.29929e-14
Fbxw7	F-box and WD-40 domain protein 7	-1.10669	1.36656e-17
Csmd2	CUB and Sushi multiple domains 2	-1.10623	6.84214e-13
Sema3a	sema domain, immunoglobulin domain (Ig), short basic domain, secreted, (semaphorin) 3A	-1.1062	0.00789646
Slitrk5	SLIT and NTRK-like family, member 5	-1.10556	2.05493e-16
Dlgap4	discs, large homolog-associated protein 4 (Drosophila)	-1.10488	3.55961e-22
B230209E15Rik	RIKEN cDNA B230209E15 gene	-1.10476	0.0158905
Plxna2	plexin A2	-1.10461	6.64982e-16
Cyfip2	cytoplasmic FMR1 interacting protein 2	-1.1044	3.30405e-20
Necab3	N-terminal EF-hand calcium binding protein 3	-1.10358	2.30945e-10
6030419C18Rik	RIKEN cDNA 6030419C18 gene	-1.10314	5.40287e-24
Cd109	CD109 antigen	-1.10294	0.000202832
Slc24a3	solute carrier family 24 (sodium/potassium/calcium exchanger), member 3	-1.10294	4.18381e-25
Cacna2d3	calcium channel, voltage-dependent, alpha2/delta subunit 3	-1.10286	1.6519e-23
D130043K22Rik	RIKEN cDNA D130043K22 gene	-1.10161	3.89783e-09
Abi1	abl-interactor 1	-1.10153	6.41369e-16
Zfp970	zinc finger protein 970	-1.10138	0.0269946
Arhgef3	Rho guanine nucleotide exchange factor (GEF) 3	-1.10048	9.54105e-20
Kcnj9	potassium inwardly-rectifying channel, subfamily J, member 9	-1.09971	1.65391e-24
Gabra1	gamma-aminobutyric acid (GABA) A receptor, subunit alpha 1	-1.09965	4.76251e-08
Cdkl5	cyclin-dependent kinase-like 5	-1.09956	1.1466e-14
Slc39a10	solute carrier family 39 (zinc transporter), member 10	-1.09939	3.7962e-08
Mkl1	MKL (megakaryoblastic leukemia)/myocardin-like 1	-1.09926	6.62011e-22
Dhcr24	24-dehydrocholesterol reductase	-1.09912	1.35294e-19
Lzts1	leucine zipper, putative tumor suppressor 1	-1.09855	1.74485e-18
Tnr	tenascin R	-1.09825	3.24337e-12
Cdk5r2	cyclin-dependent kinase 5, regulatory subunit 2 (p39)	-1.0971	6.48257e-24
Ppp1r12a	protein phosphatase 1, regulatory (inhibitor) subunit 12A	-1.09641	1.70327e-05
Hspa12a	heat shock protein 12A	-1.09587	4.05431e-22
Ccsap	centriole, cilia and spindle associated protein	-1.09482	5.8144e-18
Ripor1	RHO family interacting cell polarization regulator 1	-1.0939	1.65954e-18
Gm527	predicted gene 527	-1.0934	0.00102696
Slc24a2	solute carrier family 24 (sodium/potassium/calcium exchanger), member 2	-1.09208	5.90574e-16
Dlx5	distal-less homeobox 5	-1.09192	0.000829151
Lrrtm2	leucine rich repeat transmembrane neuronal 2	-1.0913	5.979e-09
Sgsm2	small G protein signaling modulator 2	-1.08948	5.33496e-21
Tenm1	teneurin transmembrane protein 1	-1.08906	0.000507599
Ptprg	protein tyrosine phosphatase, receptor type, G	-1.08674	2.30065e-16
Nck2	non-catalytic region of tyrosine kinase adaptor protein 2	-1.08594	4.08009e-11
Ehd3	EH-domain containing 3	-1.08571	2.52482e-24
Lysmd3	LysM, putative peptidoglycan-binding, domain containing 3	-1.08568	0.0095481
Grin3a	glutamate receptor ionotropic, NMDA3A	-1.08506	8.95122e-15
Panx2	pannexin 2	-1.08417	2.6636e-25
Nr1d1	nuclear receptor subfamily 1, group D, member 1	-1.08356	2.66479e-11
Gfra1	glial cell line derived neurotrophic factor family receptor alpha 1	-1.08326	4.73086e-08
Pcdha9	protocadherin alpha 9	-1.08267	0.03379
Gm38336	predicted gene, 38336	-1.08236	0.00320241
Cdh12	cadherin 12	-1.08054	0.00252382
Gm7061	predicted gene 7061	-1.07961	0.00757163
Atad2b	ATPase family, AAA domain containing 2B	-1.07944	0.0210813
Frmpd4	FERM and PDZ domain containing 4	-1.07801	1.93583e-11
Celf3	CUGBP, Elav-like family member 3	-1.07755	2.08877e-18
Myof	myoferlin	-1.07698	0.000357661
Parp1	poly (ADP-ribose) polymerase family, member 1	-1.07539	2.54757e-21
Il1rap	interleukin 1 receptor accessory protein	-1.07538	5.58466e-14
Tnks1bp1	tankyrase 1 binding protein 1	-1.07491	3.13822e-20
Ildr2	immunoglobulin-like domain containing receptor 2	-1.07446	2.99883e-17
Actr3	ARP3 actin-related protein 3	-1.07444	3.36564e-13
Kif21b	kinesin family member 21B	-1.0732	9.70937e-12
Xylt1	xylosyltransferase 1	-1.07315	1.76318e-08
Fndc1	fibronectin type III domain containing 1	-1.07264	0.000351312
1700109H08Rik	RIKEN cDNA 1700109H08 gene	-1.07104	0.0358648
Slc9a2	solute carrier family 9 (sodium/hydrogen exchanger), member 2	-1.07043	2.66275e-14
Spns2	spinster homolog 2	-1.06988	1.49715e-19
C78859	expressed sequence C78859	-1.06907	5.85226e-14
Plppr1	phospholipid phosphatase related 1	-1.06864	0.000651486
1110002E22Rik	RIKEN cDNA 1110002E22 gene	-1.0679	0.00196357
Extl1	exostoses (multiple)-like 1	-1.06762	5.7085e-20
Gm15721	predicted gene 15721	-1.06756	0.022812
Nova2	neuro-oncological ventral antigen 2	-1.06749	4.67414e-08
Cntn5	contactin 5	-1.06638	0.0368786
Gm22771	predicted gene, 22771	-1.06616	0.0224951
Large1	LARGE xylosyl- and glucuronyltransferase 1	-1.06584	1.21449e-21
Nuak1	NUAK family, SNF1-like kinase, 1	-1.06529	1.59975e-10
Rcor2	REST corepressor 2	-1.06528	1.07155e-08
Cacng5	calcium channel, voltage-dependent, gamma subunit 5	-1.0649	3.22259e-08
Col6a1	collagen, type VI, alpha 1	-1.06476	2.42232e-06
Slitrk1	SLIT and NTRK-like family, member 1	-1.06461	6.86135e-12
Fgf10	fibroblast growth factor 10	-1.06441	2.04505e-05
Traf3	TNF receptor-associated factor 3	-1.06392	2.10668e-17
Csf2rb2	colony stimulating factor 2 receptor, beta 2, low-affinity (granulocyte-macrophage)	-1.06391	0.00266198
Crhr1	corticotropin releasing hormone receptor 1	-1.06345	3.21822e-10
Thbs3	thrombospondin 3	-1.0629	7.30863e-12
Sept11	septin 11	-1.06287	2.11581e-17
Pkig	protein kinase inhibitor, gamma	-1.06275	4.73566e-17
Ism1	isthmin 1, angiogenesis inhibitor	-1.06248	0.000202514
Ippk	inositol 1,3,4,5,6-pentakisphosphate 2-kinase	-1.06235	1.46099e-14
Unc5c	unc-5 netrin receptor C	-1.05941	2.11675e-12
Gprin3	GPRIN family member 3	-1.05877	0.0121721
Slc29a4	solute carrier family 29 (nucleoside transporters), member 4	-1.05844	3.51447e-13
Mgat5b	mannoside acetylglucosaminyltransferase 5, isoenzyme B	-1.05818	9.89132e-15
Zfp955b	zinc finger protein 955B	-1.05613	0.0373316
3110053B16Rik	RIKEN cDNA 3110053B16 gene	-1.05593	0.0123768
Epha5	Eph receptor A5	-1.05485	9.75788e-13
Pcsk1	proprotein convertase subtilisin/kexin type 1	-1.0548	0.00118991
Tcerg1l	transcription elongation regulator 1-like	-1.05446	2.09041e-06
Pcsk5	proprotein convertase subtilisin/kexin type 5	-1.05398	3.66142e-08
Tmem132d	transmembrane protein 132D	-1.05306	7.45463e-08
Tmem132c	transmembrane protein 132C	-1.05243	0.000492302
Sema3d	sema domain, immunoglobulin domain (Ig), short basic domain, secreted, (semaphorin) 3D	-1.05216	0.00903486
Myh8	myosin, heavy polypeptide 8, skeletal muscle, perinatal	-1.05131	0.0191539
Crtc1	CREB regulated transcription coactivator 1	-1.05043	2.29982e-19
Crocc	ciliary rootlet coiled-coil, rootletin	-1.04967	1.02958e-18
Cd34	CD34 antigen	-1.04872	7.1903e-09
Mal2	mal, T cell differentiation protein 2	-1.04858	6.38096e-18
Srcin1	SRC kinase signaling inhibitor 1	-1.047	1.78997e-21
Tenm4	teneurin transmembrane protein 4	-1.04693	3.08144e-21
Mcf2l	mcf.2 transforming sequence-like	-1.04648	8.78257e-13
Zbtb20	zinc finger and BTB domain containing 20	-1.0463	2.46086e-17
Rai1	retinoic acid induced 1	-1.04589	1.63879e-14
Arhgef9	CDC42 guanine nucleotide exchange factor (GEF) 9	-1.04538	1.49204e-14
Fam189a1	family with sequence similarity 189, member A1	-1.04494	7.24748e-19
Gm14285	predicted gene 14285	-1.04384	0.0467143
Dmtn	dematin actin binding protein	-1.04198	3.91634e-21
P2rx5	purinergic receptor P2X, ligand-gated ion channel, 5	-1.04109	0.0016993
Hsph1	heat shock 105kDa/110kDa protein 1	-1.04098	1.89376e-14
B230216N24Rik	RIKEN cDNA B230216N24 gene	-1.03968	0.00205631
Sbk1	SH3-binding kinase 1	-1.03952	4.76325e-21
Bahcc1	BAH domain and coiled-coil containing 1	-1.03947	7.87117e-08
Cited2	Cbp/p300-interacting transactivator, with Glu/Asp-rich carboxy-terminal domain, 2	-1.03923	1.8025e-11
Ntng1	netrin G1	-1.03882	5.24311e-09
Car15	carbonic anhydrase 15	-1.03832	0.025348
Rras2	related RAS viral (r-ras) oncogene 2	-1.03703	1.16416e-09
Zfp46	zinc finger protein 46	-1.03672	2.87992e-10
Reps2	RALBP1 associated Eps domain containing protein 2	-1.03537	6.30848e-14
Gm11488	predicted gene 11488	-1.03505	0.0133071
1700056N10Rik	RIKEN cDNA 1700056N10 gene	-1.03481	0.000836583
Scube1	signal peptide, CUB domain, EGF-like 1	-1.03425	1.10395e-12
Grm4	glutamate receptor, metabotropic 4	-1.03316	7.69617e-07
Sntb2	syntrophin, basic 2	-1.03315	2.21646e-11
Gm20518	predicted gene 20518	-1.03297	0.0361352
Gm42892	predicted gene 42892	-1.03271	0.0314972
Kctd6	potassium channel tetramerisation domain containing 6	-1.03266	5.14244e-14
Grip1	glutamate receptor interacting protein 1	-1.03213	1.76587e-07
Pcdh19	protocadherin 19	-1.0318	5.17273e-15
Tspan13	tetraspanin 13	-1.0312	2.07133e-16
Cebpd	CCAAT/enhancer binding protein (C/EBP), delta	-1.03061	9.31754e-06
Mfap4	microfibrillar-associated protein 4	-1.03031	0.00408586
Adamts9	a disintegrin-like and metallopeptidase (reprolysin type) with thrombospondin type 1 motif, 9	-1.03017	5.31797e-05
Sh3bp4	SH3-domain binding protein 4	-1.0295	4.51302e-10
Kirrel3	kin of IRRE like 3 (Drosophila)	-1.02948	5.42098e-17
Bmp2	bone morphogenetic protein 2	-1.02788	0.012996
Nmbr	neuromedin B receptor	-1.02783	0.0166617
Celsr2	cadherin, EGF LAG seven-pass G-type receptor 2	-1.02729	6.75372e-15
Lynx1	Ly6/neurotoxin 1	-1.02639	3.70092e-26
Gpm6b	glycoprotein m6b	-1.02495	4.51307e-10
Pdzrn4	PDZ domain containing RING finger 4	-1.02307	0.00053659
Sptb	spectrin beta, erythrocytic	-1.02264	3.21135e-14
Ntrk3	neurotrophic tyrosine kinase, receptor, type 3	-1.02257	2.21334e-17
C2cd2l	C2 calcium-dependent domain containing 2-like	-1.02225	1.21165e-19
Pip5k1b	phosphatidylinositol-4-phosphate 5-kinase, type 1 beta	-1.0212	2.18805e-12
Nbl1	neuroblastoma, suppression of tumorigenicity 1	-1.02031	2.62152e-10
Kitl	kit ligand	-1.02016	9.47785e-07
Dgat2	diacylglycerol O-acyltransferase 2	-1.02013	8.44051e-18
Masp1	mannan-binding lectin serine peptidase 1	-1.01824	0.000206575
Lgi1	leucine-rich repeat LGI family, member 1	-1.01769	1.43988e-21
Fbxo34	F-box protein 34	-1.01747	2.45939e-18
Ppp4r4	protein phosphatase 4, regulatory subunit 4	-1.01697	4.45904e-11
Tubb2a	tubulin, beta 2A class IIA	-1.01672	3.22472e-20
Eepd1	endonuclease/exonuclease/phosphatase family domain containing 1	-1.01654	1.83996e-10
Gm26592	predicted gene, 26592	-1.01459	0.000608603
Fam131b	family with sequence similarity 131, member B	-1.01438	4.62916e-16
Gramd1b	GRAM domain containing 1B	-1.01344	6.34311e-21
Camta1	calmodulin binding transcription activator 1	-1.01327	1.24555e-12
Rbm24	RNA binding motif protein 24	-1.01315	2.77057e-08
Lrp2	low density lipoprotein receptor-related protein 2	-1.01304	0.0241268
Kcnma1	potassium large conductance calcium-activated channel, subfamily M, alpha member 1	-1.01275	8.15005e-07
Eml6	echinoderm microtubule associated protein like 6	-1.01244	5.21442e-06
Sema6b	sema domain, transmembrane domain (TM), and cytoplasmic domain, (semaphorin) 6B	-1.0123	1.2732e-17
Senp5	SUMO/sentrin specific peptidase 5	-1.01196	1.04888e-07
Srf	serum response factor	-1.01145	1.38205e-15
AU022754	expressed sequence AU022754	-1.01143	0.00771484
Trpc7	transient receptor potential cation channel, subfamily C, member 7	-1.00937	0.000745415
A930012L18Rik	RIKEN cDNA A930012L18 gene	-1.0093	0.00815295
Kcnj11	potassium inwardly rectifying channel, subfamily J, member 11	-1.00928	1.42916e-14
Sntg1	syntrophin, gamma 1	-1.00854	1.03317e-07
Mis18a	MIS18 kinetochore protein A	-1.00734	6.17206e-06
Scg2	secretogranin II	-1.00695	3.50549e-21
Epb41l1	erythrocyte membrane protein band 4.1 like 1	-1.00619	2.00195e-18
Slc35f3	solute carrier family 35, member F3	-1.00584	1.15523e-10
Cntnap3	contactin associated protein-like 3	-1.00569	0.0186191
Gm13889	predicted gene 13889	-1.00548	1.21284e-09
Mink1	misshapen-like kinase 1 (zebrafish)	-1.00321	1.00662e-14
Neurod1	neurogenic differentiation 1	-1.00255	6.89733e-06
Fam184b	family with sequence similarity 184, member B	-1.0013	2.06472e-05
Thrb	thyroid hormone receptor beta	-1.00078	2.09083e-07
Btbd9	BTB (POZ) domain containing 9	-1.00066	1.11267e-16
Cadm2	cell adhesion molecule 2	-1.00021	9.57798e-10
8430408G22Rik	RIKEN cDNA 8430408G22 gene	1.00017	0.0126639
6330409D20Rik	RIKEN cDNA 6330409D20 gene	1.00032	0.0245989
Gm12396	predicted gene 12396	1.00057	0.000810955
Lpxn	leupaxin	1.00081	0.0102772
2810459M11Rik	RIKEN cDNA 2810459M11 gene	1.00121	1.74257e-05
Plekha4	pleckstrin homology domain containing, family A (phosphoinositide binding specific) member 4	1.00136	0.000961279
Plin2	perilipin 2	1.00144	9.10775e-05
Anxa2	annexin A2	1.00256	8.66351e-06
Etfbkmt	electron transfer flavoprotein beta subunit lysine methyltransferase	1.00291	2.83341e-06
A630001G21Rik	RIKEN cDNA A630001G21 gene	1.00341	0.0279799
Mnd1	meiotic nuclear divisions 1	1.00417	0.0284721
Gm29508	predicted gene 29508	1.00419	0.0204325
Ctla2b	cytotoxic T lymphocyte-associated protein 2 beta	1.00616	0.0348651
Slc41a3	solute carrier family 41, member 3	1.00709	8.63317e-06
Gm20743	predicted gene, 20743	1.00726	0.0268228
Chil1	chitinase-like 1	1.00846	5.73213e-08
Rest	RE1-silencing transcription factor	1.00967	4.68664e-05
Rhog	ras homolog family member G	1.01086	5.16936e-10
Gm26756	predicted gene, 26756	1.01191	0.0257899
Iah1	isoamyl acetate-hydrolyzing esterase 1 homolog	1.01257	4.81006e-07
Lst1	leukocyte specific transcript 1	1.01258	0.00306634
Rdm1	RAD52 motif 1	1.01288	1.62295e-07
Cdr2	cerebellar degeneration-related 2	1.01369	1.5239e-06
2310010J17Rik	RIKEN cDNA 2310010J17 gene	1.01548	0.0228757
Perp	PERP, TP53 apoptosis effector	1.01673	7.21488e-05
Gkap1	G kinase anchoring protein 1	1.01746	2.92923e-10
Dmrtc1a	DMRT-like family C1a	1.01789	2.93868e-07
Pih1d2	PIH1 domain containing 2	1.01824	0.00232637
Socs1	suppressor of cytokine signaling 1	1.01881	0.0414115
Pdlim4	PDZ and LIM domain 4	1.01896	1.65515e-06
Cyp4x1os	cytochrome P450, family 4, subfamily x, polypeptide 1, opposite strand	1.01939	0.0173472
Ctsl	cathepsin L	1.02023	2.28961e-10
Dera	deoxyribose-phosphate aldolase (putative)	1.02023	0.000103192
Tcap	titin-cap	1.02081	0.0384868
Lcp1	lymphocyte cytosolic protein 1	1.02141	1.36034e-05
Pllp	plasma membrane proteolipid	1.0216	1.61379e-07
Decr1	2,4-dienoyl CoA reductase 1, mitochondrial	1.02222	5.75958e-15
2010320M18Rik	RIKEN cDNA 2010320M18 gene	1.02308	2.46385e-05
Pmf1	polyamine-modulated factor 1	1.02369	7.93785e-06
Morn2	MORN repeat containing 2	1.02429	2.05826e-07
Pcbd2	pterin 4 alpha carbinolamine dehydratase/dimerization cofactor of hepatocyte nuclear factor 1 alpha (TCF1) 2	1.0245	2.35122e-05
Thnsl2	threonine synthase-like 2 (bacterial)	1.02611	8.43251e-07
Renbp	renin binding protein	1.02617	0.000969433
Samd9l	sterile alpha motif domain containing 9-like	1.02643	0.000987678
Echdc2	enoyl Coenzyme A hydratase domain containing 2	1.02735	3.4258e-12
Uap1l1	UDP-N-acteylglucosamine pyrophosphorylase 1-like 1	1.02797	4.13533e-10
Apool	apolipoprotein O-like	1.02811	2.97984e-05
0610040B10Rik	RIKEN cDNA 0610040B10 gene	1.02877	0.00202284
Nipal2	NIPA-like domain containing 2	1.02895	1.52405e-07
1700007G11Rik	RIKEN cDNA 1700007G11 gene	1.03095	0.0493214
Plpp2	phospholipid phosphatase 2	1.03188	0.000487434
Spata1	spermatogenesis associated 1	1.03313	0.00795068
Apoa2	apolipoprotein A-II	1.03436	0.0198148
Birc3	baculoviral IAP repeat-containing 3	1.03547	0.00803062
Slc39a4	solute carrier family 39 (zinc transporter), member 4	1.03678	0.0466616
Traf5	TNF receptor-associated factor 5	1.03682	0.00155309
Itih3	inter-alpha trypsin inhibitor, heavy chain 3	1.03766	1.63004e-09
Bex1	brain expressed X-linked 1	1.0386	1.35255e-09
Capn12	calpain 12	1.0411	0.0139875
Nek3	NIMA (never in mitosis gene a)-related expressed kinase 3	1.04135	1.67267e-05
Ppp1r36	protein phosphatase 1, regulatory subunit 36	1.04208	0.0018248
Pmel	premelanosome protein	1.04223	0.0379099
Gm12497	predicted pseudogene 12497	1.0423	0.0030449
Adrb3	adrenergic receptor, beta 3	1.0436	0.00856151
Cyba	cytochrome b-245, alpha polypeptide	1.04389	0.0251845
Brip1os	BRCA1 interacting protein C-terminal helicase 1, opposite strand	1.04405	1.46244e-10
Mgmt	O-6-methylguanine-DNA methyltransferase	1.04463	0.00528867
H2-T10	histocompatibility 2, T region locus 10	1.04466	0.0100974
Klhl35	kelch-like 35	1.04468	0.00538872
Ccdc116	coiled-coil domain containing 116	1.0447	3.5754e-05
9930012K11Rik	RIKEN cDNA 9930012K11 gene	1.04501	0.000637974
Cyp2s1	cytochrome P450, family 2, subfamily s, polypeptide 1	1.04529	7.15107e-05
Unc119	unc-119 lipid binding chaperone	1.04712	1.83756e-10
Ppm1m	protein phosphatase 1M	1.04826	9.29687e-10
2210016F16Rik	RIKEN cDNA 2210016F16 gene	1.04954	2.18577e-10
Tnfaip8l2	tumor necrosis factor, alpha-induced protein 8-like 2	1.05019	0.00347025
Rdh12	retinol dehydrogenase 12	1.05024	3.89208e-06
Hbb-bt	hemoglobin, beta adult t chain	1.05081	0.000158163
Eif4ebp1	eukaryotic translation initiation factor 4E binding protein 1	1.0509	0.0018317
A930012O16Rik	RIKEN cDNA A930012O16 gene	1.05204	0.0187679
Ltk	leukocyte tyrosine kinase	1.05469	2.16637e-13
9130604C24Rik	RIKEN cDNA 9130604C24 gene	1.05484	0.00886609
4933406P04Rik	RIKEN cDNA 4933406P04 gene	1.05513	0.0370753
Slc37a2	solute carrier family 37 (glycerol-3-phosphate transporter), member 2	1.05618	0.00596967
Klhl6	kelch-like 6	1.05637	0.0073344
Serping1	serine (or cysteine) peptidase inhibitor, clade G, member 1	1.05666	0.03549
Chrna1os	cholinergic receptor, nicotinic, alpha polypeptide 1 (muscle), opposite strand	1.05681	0.0245989
Ift27	intraflagellar transport 27	1.05698	1.06657e-09
Spata24	spermatogenesis associated 24	1.05701	4.02733e-06
Slc26a11	solute carrier family 26, member 11	1.05826	4.15951e-09
Smpd5	sphingomyelin phosphodiesterase 5	1.05875	0.0261223
Aspa	aspartoacylase	1.05915	5.99982e-14
1500015O10Rik	RIKEN cDNA 1500015O10 gene	1.05988	0.022211
Ncf1	neutrophil cytosolic factor 1	1.0599	0.00145979
Sspo	SCO-spondin	1.05999	0.00229612
Apeh	acylpeptide hydrolase	1.06042	4.58325e-15
Fah	fumarylacetoacetate hydrolase	1.06165	1.26303e-11
Ufsp1	UFM1-specific peptidase 1	1.06341	2.27982e-09
Ccdc107	coiled-coil domain containing 107	1.06433	2.79688e-08
Fyb	FYN binding protein	1.06441	0.0272987
Spdl1	spindle apparatus coiled-coil protein 1	1.06452	0.0403124
H2-T23	histocompatibility 2, T region locus 23	1.06464	0.0227444
Gm16845	predicted gene, 16845	1.06497	0.0224945
Rac2	RAS-related C3 botulinum substrate 2	1.06501	0.00295657
Gusb	glucuronidase, beta	1.06648	5.31583e-08
Gm5963	predicted pseudogene 5963	1.06668	0.000346055
Stat6	signal transducer and activator of transcription 6	1.06765	1.79247e-09
Odf3b	outer dense fiber of sperm tails 3B	1.07173	0.00022504
Catsperd	cation channel sperm associated auxiliary subunit delta	1.07255	0.000357295
Baiap2l2	BAI1-associated protein 2-like 2	1.07325	0.00140447
Prkra	protein kinase, interferon inducible double stranded RNA dependent activator	1.07445	1.26591e-13
Asf1b	anti-silencing function 1B histone chaperone	1.07516	0.0210599
Rom1	rod outer segment membrane protein 1	1.07528	8.09305e-07
Ccdc60	coiled-coil domain containing 60	1.0756	0.0152283
Asap3	ArfGAP with SH3 domain, ankyrin repeat and PH domain 3	1.07672	0.000339248
Timm22	translocase of inner mitochondrial membrane 22	1.07686	1.42328e-11
Cercam	cerebral endothelial cell adhesion molecule	1.07792	3.0643e-05
Zfp335os	zinc finger protein 335, opposite strand	1.08053	0.000195042
Aard	alanine and arginine rich domain containing protein	1.08114	0.000772278
Parp12	poly (ADP-ribose) polymerase family, member 12	1.08207	2.03891e-12
Ccdc153	coiled-coil domain containing 153	1.0821	9.33875e-07
Gsdmd	gasdermin D	1.08405	0.000172831
Gm11110	predicted gene 11110	1.08415	0.0491226
Apod	apolipoprotein D	1.08493	7.26923e-08
Riiad1	regulatory subunit of type II PKA R-subunit (RIIa) domain containing 1	1.086	5.79935e-05
Nexn	nexilin	1.08639	0.00633499
A330069E16Rik	RIKEN cDNA A330069E16 gene	1.08684	0.0239812
Spdef	SAM pointed domain containing ets transcription factor	1.08846	0.0499353
Gm4890	predicted gene 4890	1.08876	0.0459798
Gpx3	glutathione peroxidase 3	1.09051	2.67143e-08
Cdc25a	cell division cycle 25A	1.09063	2.93634e-08
Pawr	PRKC, apoptosis, WT1, regulator	1.09079	0.00646772
Hes6	hairy and enhancer of split 6	1.09124	3.50459e-10
Rbl1	retinoblastoma-like 1 (p107)	1.09243	0.00550611
Gm37111	predicted gene, 37111	1.09263	0.00276556
Fcer1g	Fc receptor, IgE, high affinity I, gamma polypeptide	1.09324	0.0336068
Ccl9	chemokine (C-C motif) ligand 9	1.09485	0.00481856
P2rx4	purinergic receptor P2X, ligand-gated ion channel 4	1.09725	3.334e-11
H2-K1	histocompatibility 2, K1, K region	1.09808	0.0171973
Anxa9	annexin A9	1.09908	0.000393119
Arpc1b	actin related protein 2/3 complex, subunit 1B	1.10026	5.43586e-06
Tmem74b	transmembrane protein 74B	1.10224	8.2356e-05
Ncf4	neutrophil cytosolic factor 4	1.10298	0.0266824
Dna2	DNA replication helicase/nuclease 2	1.10373	0.00164273
Fam229b	family with sequence similarity 229, member B	1.10448	2.12008e-09
Cage1	cancer antigen 1	1.10614	0.000190945
Accs	1-aminocyclopropane-1-carboxylate synthase (non-functional)	1.10666	6.75617e-07
Cenps	centromere protein S	1.10801	0.000163051
AW495222	expressed sequence AW495222	1.10931	0.00428888
Espn	espin	1.10985	4.81655e-10
Capsl	calcyphosine-like	1.11026	3.59845e-06
Paqr6	progestin and adipoQ receptor family member VI	1.11058	4.28751e-08
Trf	transferrin	1.11208	1.84271e-12
D730003I15Rik	RIKEN cDNA D730003I15 gene	1.11232	1.21104e-05
Rhoh	ras homolog family member H	1.11253	0.0244068
Zfp773	zinc finger protein 773	1.11352	0.000813058
Apoe	apolipoprotein E	1.11407	0.000713132
Prdx4	peroxiredoxin 4	1.11473	1.49823e-12
Cd86	CD86 antigen	1.11503	0.00703025
Ctsk	cathepsin K	1.11526	0.000141832
4930412C18Rik	RIKEN cDNA 4930412C18 gene	1.1155	0.000426039
Frrs1	ferric-chelate reductase 1	1.11655	0.00177234
Maff	v-maf musculoaponeurotic fibrosarcoma oncogene family, protein F (avian)	1.11775	0.0106273
C1ra	complement component 1, r subcomponent A	1.1183	0.00160203
Zc3hav1	zinc finger CCCH type, antiviral 1	1.11879	1.79925e-06
Creb3l3	cAMP responsive element binding protein 3-like 3	1.11937	0.00384125
Ifi30	interferon gamma inducible protein 30	1.12006	0.000532707
Sytl1	synaptotagmin-like 1	1.12338	0.00207075
AB124611	cDNA sequence AB124611	1.12419	0.0359131
1190005I06Rik	RIKEN cDNA 1190005I06 gene	1.12429	0.000808319
4933408B17Rik	RIKEN cDNA 4933408B17 gene	1.12442	0.00240115
Khk	ketohexokinase	1.12505	2.60945e-09
Gm26666	predicted gene, 26666	1.12671	0.0276559
Gm26559	predicted gene, 26559	1.12761	0.0401335
Myl6b	myosin, light polypeptide 6B	1.12786	2.79452e-10
4732414G09Rik	RIKEN cDNA 4732414G09 gene	1.12835	0.00544093
Map3k6	mitogen-activated protein kinase kinase kinase 6	1.1285	1.58701e-05
Gpx8	glutathione peroxidase 8 (putative)	1.12983	2.11426e-07
Krt15	keratin 15	1.13004	0.0110138
Gm15478	predicted gene 15478	1.13078	0.029329
Tmem37	transmembrane protein 37	1.13236	0.00540844
Gpx1	glutathione peroxidase 1	1.13238	3.66061e-15
Gm7776	predicted gene 7776	1.13447	0.00100274
Cbln3	cerebellin 3 precursor protein	1.13563	0.0189945
Ube2t	ubiquitin-conjugating enzyme E2T	1.13633	0.00968298
Pdzph1	PDZ and pleckstrin homology domains 1	1.13654	0.00583926
Tap2	transporter 2, ATP-binding cassette, sub-family B (MDR/TAP)	1.13738	6.48137e-09
C030029H02Rik	RIKEN cDNA C030029H02 gene	1.13839	6.93737e-05
Dnajc12	DnaJ heat shock protein family (Hsp40) member C12	1.13879	2.35757e-13
Itga2b	integrin alpha 2b	1.13892	2.85033e-05
Prim1	DNA primase, p49 subunit	1.13919	1.96007e-09
Naip2	NLR family, apoptosis inhibitory protein 2	1.13921	0.0138574
Nkpd1	NTPase, KAP family P-loop domain containing 1	1.14109	0.00436298
Poln	DNA polymerase N	1.14127	0.032694
Rab26os	RAB26, member RAS oncogene family, opposite strand	1.14145	0.000203324
Cenph	centromere protein H	1.14486	0.0258412
Tcf19	transcription factor 19	1.14632	2.8119e-05
Pgghg	protein glucosylgalactosylhydroxylysine glucosidase	1.14877	8.88168e-11
Shd	src homology 2 domain-containing transforming protein D	1.15122	8.02612e-12
Nol3	nucleolar protein 3 (apoptosis repressor with CARD domain)	1.15178	9.24342e-12
6330403K07Rik	RIKEN cDNA 6330403K07 gene	1.15282	3.17187e-18
Blvrb	biliverdin reductase B (flavin reductase (NADPH))	1.15306	2.92932e-08
Anxa4	annexin A4	1.15333	1.0139e-05
Stard10	START domain containing 10	1.1535	3.23941e-14
Hist1h1c	histone cluster 1, H1c	1.1537	1.18989e-11
Hyi	hydroxypyruvate isomerase (putative)	1.15578	7.38845e-07
Aif1	allograft inflammatory factor 1	1.15595	0.000115177
3110083C13Rik	RIKEN cDNA 3110083C13 gene	1.1561	0.0197001
Ccdc40	coiled-coil domain containing 40	1.15634	2.1987e-05
Arhgef39	Rho guanine nucleotide exchange factor (GEF) 39	1.15785	0.0273935
Gm10687	predicted gene 10687	1.15798	0.000542107
Gm13868	predicted gene 13868	1.16013	0.0242587
Nudt1	nudix (nucleoside diphosphate linked moiety X)-type motif 1	1.16074	2.28557e-06
Gm36266	predicted gene, 36266	1.16172	0.0134312
Casp4	caspase 4, apoptosis-related cysteine peptidase	1.16313	0.0438041
Rorc	RAR-related orphan receptor gamma	1.16728	1.76663e-05
Hsbp1l1	heat shock factor binding protein 1-like 1	1.16739	0.0129039
Rtbdn	retbindin	1.16755	2.00879e-06
4933431K14Rik	RIKEN cDNA 4933431K14 gene	1.1702	4.31483e-05
Tlr1	toll-like receptor 1	1.1703	0.0393168
Tyrobp	TYRO protein tyrosine kinase binding protein	1.17036	0.0480806
Trim56	tripartite motif-containing 56	1.17197	4.29246e-09
Ifi35	interferon-induced protein 35	1.17259	2.35122e-05
Efcab9	EF-hand calcium binding domain 9	1.17382	0.0415383
Psme2b	protease (prosome, macropain) activator subunit 2B	1.17387	4.2634e-07
Dhx58	DEXH (Asp-Glu-X-His) box polypeptide 58	1.17421	0.00016542
Arhgap9	Rho GTPase activating protein 9	1.17444	0.00757333
Rnf135	ring finger protein 135	1.17534	2.33461e-08
Plaur	plasminogen activator, urokinase receptor	1.17537	0.029615
Txnrd3	thioredoxin reductase 3	1.17618	2.3873e-10
Naprt	nicotinate phosphoribosyltransferase	1.17777	1.10606e-10
Bspry	B-box and SPRY domain containing	1.17913	0.00721515
Gpat3	glycerol-3-phosphate acyltransferase 3	1.18143	1.99527e-05
Akr1b8	aldo-keto reductase family 1, member B8	1.18155	0.000810832
Entpd2	ectonucleoside triphosphate diphosphohydrolase 2	1.18259	8.23828e-07
Parp3	poly (ADP-ribose) polymerase family, member 3	1.18278	0.000123489
Il12rb1	interleukin 12 receptor, beta 1	1.18351	0.0337838
4732491K20Rik	RIKEN cDNA 4732491K20 gene	1.18516	3.12038e-07
Alkbh2	alkB homolog 2, alpha-ketoglutarate-dependent dioxygenase	1.1863	4.07289e-05
Acp5	acid phosphatase 5, tartrate resistant	1.18695	0.0150499
Prickle3	prickle planar cell polarity protein 3	1.18809	0.00149526
Spa17	sperm autoantigenic protein 17	1.19002	0.00021651
Psmb8	proteasome (prosome, macropain) subunit, beta type 8 (large multifunctional peptidase 7)	1.19033	0.0197001
Rab29	RAB29, member RAS oncogene family	1.19088	1.57798e-09
Vsig10	V-set and immunoglobulin domain containing 10	1.19148	5.3252e-05
Cgref1	cell growth regulator with EF hand domain 1	1.19284	2.80724e-11
Itgae	integrin alpha E, epithelial-associated	1.19362	0.0440179
Psme1	proteasome (prosome, macropain) activator subunit 1 (PA28 alpha)	1.19397	1.55959e-11
Taco1os	translational activator of mitochondrially encoded cytochrome c oxidase I, opposite strand	1.19426	0.00794815
Spdya	speedy/RINGO cell cycle regulator family, member A	1.19558	0.00345214
1700010I14Rik	RIKEN cDNA 1700010I14 gene	1.19637	0.0102856
Bex4	brain expressed X-linked 4	1.19652	4.10283e-08
Ikbip	IKBKB interacting protein	1.19745	4.2182e-13
Clcf1	cardiotrophin-like cytokine factor 1	1.19749	0.00365107
Gm10288	predicted gene 10288	1.19943	3.3661e-09
Ptpn6	protein tyrosine phosphatase, non-receptor type 6	1.20023	0.0200597
Gpr84	G protein-coupled receptor 84	1.20156	0.0091394
Cldn14	claudin 14	1.20226	0.0153679
Gm9795	predicted pseudogene 9795	1.20236	0.0447039
Evpl	envoplakin	1.20256	1.86462e-06
Hacd4	3-hydroxyacyl-CoA dehydratase 4	1.20348	0.000357661
Cyp4f16	cytochrome P450, family 4, subfamily f, polypeptide 16	1.20409	2.10253e-07
9230116N13Rik	RIKEN cDNA 9230116N13 gene	1.20554	0.00777893
6330562C20Rik	RIKEN cDNA 6330562C20 gene	1.20681	0.0118209
Neurl3	neuralized E3 ubiquitin protein ligase 3	1.20862	0.00535575
Pkmyt1	protein kinase, membrane associated tyrosine/threonine 1	1.20951	3.69248e-05
Nudt17	nudix (nucleoside diphosphate linked moiety X)-type motif 17	1.21136	2.12852e-10
Apobr	apolipoprotein B receptor	1.21221	0.00559765
Ctsz	cathepsin Z	1.21248	0.00526213
H2-Ob	histocompatibility 2, O region beta locus	1.21356	0.0241515
Gm5086	predicted gene 5086	1.21447	0.0131938
Fcgr2b	Fc receptor, IgG, low affinity IIb	1.21537	0.0310211
Med9os	mediator complex subunit 9, opposite strand	1.21544	0.0226537
Gm26799	predicted gene, 26799	1.21552	0.00259374
Zfp184	zinc finger protein 184 (Kruppel-like)	1.21867	1.24967e-06
2010001A14Rik	RIKEN cDNA 2010001A14 gene	1.21886	6.75617e-07
Cxcl16	chemokine (C-X-C motif) ligand 16	1.21908	0.00304021
Spns3	spinster homolog 3	1.22056	0.0103738
Sctr	secretin receptor	1.22233	0.0121805
Thap6	THAP domain containing 6	1.22482	4.08042e-06
Cd63-ps	CD63 antigen, pseudogene	1.22598	2.40673e-08
Gm42783	predicted gene 42783	1.22681	0.0469865
Prrx2	paired related homeobox 2	1.22723	0.0189535
Cd1d1	CD1d1 antigen	1.22837	0.00658042
Atf3	activating transcription factor 3	1.22886	0.00580561
Bub1b	BUB1B, mitotic checkpoint serine/threonine kinase	1.2317	0.000399349
Car9	carbonic anhydrase 9	1.23234	0.00274463
Bend7	BEN domain containing 7	1.23255	0.000101557
Hsf2bp	heat shock transcription factor 2 binding protein	1.23465	0.0458409
Pygl	liver glycogen phosphorylase	1.23504	1.69947e-12
Ankrd39	ankyrin repeat domain 39	1.23514	7.80912e-13
Neat1	nuclear paraspeckle assembly transcript 1 (non-protein coding)	1.23584	4.85443e-13
Ssc4d	scavenger receptor cysteine rich family, 4 domains	1.23771	0.00196732
Gm10244	predicted gene 10244	1.2396	0.0077165
Hist3h2a	histone cluster 3, H2a	1.24159	1.21998e-12
Pip5kl1	phosphatidylinositol-4-phosphate 5-kinase-like 1	1.24261	1.69283e-06
1110006O24Rik	RIKEN cDNA 1110006O24 gene	1.24286	0.00966205
Slc15a3	solute carrier family 15, member 3	1.24377	0.00376653
Stamos	signal transducing adaptor molecule (SH3 domain and ITAM motif) 1, opposite strand	1.24407	0.032694
Gm45051	predicted gene 45051	1.24475	0.0456401
Tmem106a	transmembrane protein 106A	1.24493	0.000615643
Rtl5	retrotransposon Gag like 5	1.24694	9.74419e-20
Ly86	lymphocyte antigen 86	1.2478	0.0262145
Cd63	CD63 antigen	1.24868	1.24928e-11
Hvcn1	hydrogen voltage-gated channel 1	1.24941	0.00422847
BC037032	cDNA Sequence BC037032	1.24989	0.00937875
Gm29480	predicted gene 29480	1.24996	0.0137118
Cela1	chymotrypsin-like elastase family, member 1	1.25014	0.000114838
Car14	carbonic anhydrase 14	1.25084	6.70598e-10
Cast	calpastatin	1.2554	1.43447e-07
1700095J03Rik	RIKEN cDNA 1700095J03 gene	1.25609	0.0196713
Tcirg1	T cell, immune regulator 1, ATPase, H+ transporting, lysosomal V0 protein A3	1.25948	1.51086e-11
AA467197	expressed sequence AA467197	1.25997	0.0238131
Cisd3	CDGSH iron sulfur domain 3	1.26499	2.40173e-10
Steap4	STEAP family member 4	1.2658	0.0488808
Vsig10l	V-set and immunoglobulin domain containing 10 like	1.26913	2.76513e-07
Mak	male germ cell-associated kinase	1.26923	0.000118573
Cd9	CD9 antigen	1.26946	0.0010117
Tm4sf5	transmembrane 4 superfamily member 5	1.26975	0.0175823
Fxyd1	FXYD domain-containing ion transport regulator 1	1.27111	2.86254e-09
4930481A15Rik	RIKEN cDNA 4930481A15 gene	1.27515	0.00130541
Hfe	hemochromatosis	1.27781	8.35368e-09
Gmfg	glia maturation factor, gamma	1.27796	0.00123382
Gm15148	predicted gene 15148	1.27978	0.00777406
Stkld1	serine/threonine kinase-like domain containing 1	1.28183	0.00946615
Psors1c2	psoriasis susceptibility 1 candidate 2 (human)	1.28215	0.0420849
Acap1	ArfGAP with coiled-coil, ankyrin repeat and PH domains 1	1.28438	0.0395603
Psg16	pregnancy specific glycoprotein 16	1.28445	7.04152e-06
Tlr2	toll-like receptor 2	1.28603	0.0436443
Capn11	calpain 11	1.28693	0.00324382
Cyp4v3	cytochrome P450, family 4, subfamily v, polypeptide 3	1.28778	2.04257e-11
M1ap	meiosis 1 associated protein	1.2878	0.0442989
Cks1b	CDC28 protein kinase 1b	1.28862	4.46829e-05
Liph	lipase, member H	1.28868	0.00857163
Macrod1	MACRO domain containing 1	1.29009	7.49258e-12
C3	complement component 3	1.29023	0.0491723
Gm29609	predicted gene 29609	1.29035	0.0044932
Nit2	nitrilase family, member 2	1.29046	7.54823e-15
Rapsn	receptor-associated protein of the synapse	1.29082	0.0105077
Serhl	serine hydrolase-like	1.29092	2.99706e-06
4921507P07Rik	RIKEN cDNA 4921507P07 gene	1.2927	0.00139294
Mtfr2	mitochondrial fission regulator 2	1.29292	0.0132189
Rhov	ras homolog family member V	1.29313	3.07439e-12
Trem2	triggering receptor expressed on myeloid cells 2	1.29435	0.0314972
Cd68	CD68 antigen	1.29606	0.0183447
Agt	angiotensinogen (serpin peptidase inhibitor, clade A, member 8)	1.29895	0.00268937
Fam166b	family with sequence similarity 166, member B	1.29953	0.00100487
Gng4	guanine nucleotide binding protein (G protein), gamma 4	1.30143	3.23071e-24
Cxcl5	chemokine (C-X-C motif) ligand 5	1.30195	0.0451492
4930448E22Rik	RIKEN cDNA 4930448E22 gene	1.30315	0.0427464
Trmt2b	TRM2 tRNA methyltransferase 2B	1.30359	1.15372e-19
P3h4	prolyl 3-hydroxylase family member 4 (non-enzymatic)	1.30586	9.00106e-15
Tep1	telomerase associated protein 1	1.3089	2.34553e-10
H2-D1	histocompatibility 2, D region locus 1	1.30912	0.00718504
Ada	adenosine deaminase	1.3129	0.00232126
Mmp11	matrix metallopeptidase 11	1.31354	2.91897e-07
Marveld2	MARVEL (membrane-associating) domain containing 2	1.31389	0.00050938
1520401A03Rik	RIKEN cDNA 1520401A03 gene	1.31457	0.0444754
Tgif1	TGFB-induced factor homeobox 1	1.31489	0.00081383
Ccl6	chemokine (C-C motif) ligand 6	1.31654	0.0399309
Lhfpl5	lipoma HMGIC fusion partner-like 5	1.31684	3.89779e-07
Igsf6	immunoglobulin superfamily, member 6	1.31983	0.00990356
Rab7b	RAB7B, member RAS oncogene family	1.32198	0.00635057
Apoa1	apolipoprotein A-I	1.32257	0.0149155
Catsper3	cation channel, sperm associated 3	1.32369	0.0313524
Hpse	heparanase	1.32377	0.0135831
Gm16008	predicted gene 16008	1.32545	0.00331398
Rln1	relaxin 1	1.32788	0.0020239
Gm15609	predicted gene 15609	1.32837	0.0090699
Lag3	lymphocyte-activation gene 3	1.32915	0.0325884
Bhlha15	basic helix-loop-helix family, member a15	1.32942	0.0311971
Igkc	immunoglobulin kappa constant	1.33024	0.0364354
Fbxl8	F-box and leucine-rich repeat protein 8	1.3321	4.98603e-05
S100a11	S100 calcium binding protein A11	1.33329	1.79916e-05
Misp	mitotic spindle positioning	1.33548	0.00921234
Tlr9	toll-like receptor 9	1.33839	0.0128116
Gm37710	predicted gene, 37710	1.33958	0.0364301
Arrdc1	arrestin domain containing 1	1.34027	1.03606e-17
Tacr2	tachykinin receptor 2	1.3408	0.0275402
Slfn1	schlafen 1	1.3409	0.037633
Vmn2r1	vomeronasal 2, receptor 1	1.3414	0.0209823
Gm32816	predicted gene, 32816	1.34169	0.0393206
Glrp1	glutamine repeat protein 1	1.34548	0.0255179
Fchsd1	FCH and double SH3 domains 1	1.34617	1.27573e-11
Aspg	asparaginase	1.34791	0.0145584
Slc22a21	solute carrier family 22 (organic cation transporter), member 21	1.34793	8.22911e-06
Cmtm3	CKLF-like MARVEL transmembrane domain containing 3	1.35021	5.949e-14
Stk33	serine/threonine kinase 33	1.35077	3.60327e-06
C1qtnf12	C1q and tumor necrosis factor related 12	1.35228	4.36674e-13
Trim17	tripartite motif-containing 17	1.35361	6.30386e-10
Gm13391	predicted gene 13391	1.35485	0.037042
Ddx11	DEAD/H (Asp-Glu-Ala-Asp/His) box helicase 11	1.35868	1.84504e-05
Cfap126	cilia and flagella associated protein 126	1.36027	1.67845e-07
Ace	angiotensin I converting enzyme (peptidyl-dipeptidase A) 1	1.3637	2.31674e-13
Il1r2	interleukin 1 receptor, type II	1.37042	0.00413783
Prss32	protease, serine 32	1.37344	0.0196748
Gm26797	predicted gene, 26797	1.37409	0.0111403
Gm37403	predicted gene, 37403	1.37974	0.00114033
Gldn	gliomedin	1.38065	0.000105893
Tex38	testis expressed 38	1.38289	0.0212209
Ctf1	cardiotrophin 1	1.38412	2.00712e-05
Zfp296	zinc finger protein 296	1.38504	0.000356335
Gm11836	predicted gene 11836	1.38729	0.0295262
Siglecf	sialic acid binding Ig-like lectin F	1.39141	0.000998817
Nradd	neurotrophin receptor associated death domain	1.39156	1.77091e-07
Slamf9	SLAM family member 9	1.39206	0.00308788
Nfkb2	nuclear factor of kappa light polypeptide gene enhancer in B cells 2, p49/p100	1.39373	1.34676e-07
AI427809	expressed sequence AI427809	1.39431	0.0279616
Trim7	tripartite motif-containing 7	1.39529	4.49994e-09
Pnp2	purine-nucleoside phosphorylase 2	1.39813	0.00536196
Adi1	acireductone dioxygenase 1	1.39908	7.47224e-32
Gm38165	predicted gene, 38165	1.39926	0.0234941
Ldhd	lactate dehydrogenase D	1.40025	4.16864e-16
Hspb6	heat shock protein, alpha-crystallin-related, B6	1.40176	6.2949e-09
Gm19569	predicted gene, 19569	1.4029	0.00733629
Gm33594	predicted gene, 33594	1.40476	0.000222116
Tnni3	troponin I, cardiac 3	1.40572	0.000253633
Rad51	RAD51 recombinase	1.41275	0.000340103
Tor3a	torsin family 3, member A	1.41281	1.88017e-15
Ptpn18	protein tyrosine phosphatase, non-receptor type 18	1.41638	1.2809e-05
Cish	cytokine inducible SH2-containing protein	1.41827	8.47698e-08
Cd8a	CD8 antigen, alpha chain	1.42075	0.0270179
Klc3	kinesin light chain 3	1.42435	4.17828e-05
Vim	vimentin	1.4266	0.00167368
Mpp7	membrane protein, palmitoylated 7 (MAGUK p55 subfamily member 7)	1.42722	1.03047e-06
Lpo	lactoperoxidase	1.42858	0.000185414
G530011O06Rik	RIKEN cDNA G530011O06 gene	1.43297	0.000647415
Spint2	serine protease inhibitor, Kunitz type 2	1.43345	2.45764e-19
Parp4	poly (ADP-ribose) polymerase family, member 4	1.43406	5.16095e-13
Pld6	phospholipase D family, member 6	1.43971	0.00103557
Tnni1	troponin I, skeletal, slow 1	1.43994	4.62157e-11
Camk2n2	calcium/calmodulin-dependent protein kinase II inhibitor 2	1.44466	1.68187e-15
Pstpip1	proline-serine-threonine phosphatase-interacting protein 1	1.45157	3.97589e-09
H2-Oa	histocompatibility 2, O region alpha locus	1.45272	0.00468544
Cpa2	carboxypeptidase A2, pancreatic	1.45297	1.20384e-05
Gm19391	predicted gene, 19391	1.45502	7.33093e-06
Best1	bestrophin 1	1.45593	1.40816e-07
Nxnl2	nucleoredoxin-like 2	1.45805	0.0209403
Tagap1	T cell activation GTPase activating protein 1	1.46471	8.69563e-13
Scrn2	secernin 2	1.4657	3.83743e-14
Gimap3	GTPase, IMAP family member 3	1.46907	0.0169705
Rhod	ras homolog family member D	1.47084	0.00174152
Gm5547	predicted gene 5547	1.47575	0.021382
Cd5	CD5 antigen	1.47681	0.0211253
Gm12462	predicted gene 12462	1.48174	0.0032113
Pbld2	phenazine biosynthesis-like protein domain containing 2	1.48273	3.16574e-06
Resp18	regulated endocrine-specific protein 18	1.48333	8.87973e-15
Flnc	filamin C, gamma	1.48334	0.000201877
Gm13883	predicted gene 13883	1.48489	0.00804686
Gm6548	predicted gene 6548	1.48787	6.62634e-10
H2-M3	histocompatibility 2, M region locus 3	1.49262	1.52964e-08
Tradd	TNFRSF1A-associated via death domain	1.50419	1.48365e-12
A230108P19Rik	RIKEN cDNA A230108P19 gene	1.50805	0.0172963
St14	suppression of tumorigenicity 14 (colon carcinoma)	1.51146	0.0011567
Asb16	ankyrin repeat and SOCS box-containing 16	1.51253	1.78138e-14
Gm15510	predicted gene 15510	1.52131	6.59224e-07
Cxcr6	chemokine (C-X-C motif) receptor 6	1.52162	0.0171578
S100a4	S100 calcium binding protein A4	1.52345	0.000468778
S100a6	S100 calcium binding protein A6 (calcyclin)	1.52679	2.27151e-15
Tmem53	transmembrane protein 53	1.52952	1.69862e-08
5930420M18Rik	RIKEN cDNA 5930420M18 gene	1.53395	5.74254e-08
Arl5c	ADP-ribosylation factor-like 5C	1.5351	1.05892e-08
Abca17	ATP-binding cassette, sub-family A (ABC1), member 17	1.53692	0.00259096
Treml2	triggering receptor expressed on myeloid cells-like 2	1.53902	0.00563271
Tmem154	transmembrane protein 154	1.53952	0.00331836
Gm35394	predicted gene, 35394	1.54051	1.72484e-05
Pafah1b3	platelet-activating factor acetylhydrolase, isoform 1b, subunit 3	1.54177	2.01389e-12
Ccl5	chemokine (C-C motif) ligand 5	1.54357	0.00739968
Gfap	glial fibrillary acidic protein	1.54446	0.00347226
Kcne1l	potassium voltage-gated channel, Isk-related family, member 1-like, pseudogene	1.55002	5.23317e-08
Gm11934	predicted gene 11934	1.55527	0.0109653
Dydc2	DPY30 domain containing 2	1.56567	0.00309473
Vamp8	vesicle-associated membrane protein 8	1.56926	3.45993e-17
F2r	coagulation factor II (thrombin) receptor	1.5728	5.55944e-13
Ano7	anoctamin 7	1.57582	0.00450423
4833418N02Rik	RIKEN cDNA 4833418N02 gene	1.57766	1.40292e-05
Serpinf2	serine (or cysteine) peptidase inhibitor, clade F, member 2	1.58044	0.00138687
Hcar2	hydroxycarboxylic acid receptor 2	1.58562	0.0113732
Cd52	CD52 antigen	1.58827	0.00883466
Cxcl13	chemokine (C-X-C motif) ligand 13	1.59096	0.0113784
Jpt2	Jupiter microtubule associated homolog 2	1.6009	1.32216e-09
Fgf22	fibroblast growth factor 22	1.60978	0.0005424
Bcl3	B cell leukemia/lymphoma 3	1.61631	0.00256891
Tgm1	transglutaminase 1, K polypeptide	1.6164	0.00925697
Gm12326	predicted gene 12326	1.62746	0.000760833
B430306N03Rik	RIKEN cDNA B430306N03 gene	1.63072	0.00830744
Fgr	FGR proto-oncogene, Src family tyrosine kinase	1.63617	0.00793761
Gpr65	G-protein coupled receptor 65	1.63943	0.00780322
Atp8b5	ATPase, class I, type 8B, member 5	1.64113	0.000335607
Dhrs11	dehydrogenase/reductase (SDR family) member 11	1.64235	4.49116e-14
Lyz2	lysozyme 2	1.64304	0.00737236
Nkg7	natural killer cell group 7 sequence	1.64377	0.00912762
Tmem150cos	transmembrane protein 150C, opposite strand	1.64714	0.00872832
Arl11	ADP-ribosylation factor-like 11	1.65094	0.000968147
Milr1	mast cell immunoglobulin like receptor 1	1.65256	0.00092792
Gm9922	predicted gene 9922	1.65298	0.0079159
Gm26737	predicted gene, 26737	1.6551	0.000688411
Gm37033	predicted gene, 37033	1.66482	0.00146478
4833427G06Rik	RIKEN cDNA 4833427G06 gene	1.66489	0.000730145
Ccl3	chemokine (C-C motif) ligand 3	1.66566	0.00814653
Lrp8os2	low density lipoprotein receptor-related protein 8, apolipoprotein e receptor, opposite strand 2	1.67083	0.00310828
Cd72	CD72 antigen	1.67239	0.00314674
Alox8	arachidonate 8-lipoxygenase	1.68816	8.03662e-08
Cst6	cystatin E/M	1.69441	1.13518e-08
Agpat2	1-acylglycerol-3-phosphate O-acyltransferase 2 (lysophosphatidic acid acyltransferase, beta)	1.69991	2.34745e-08
Armcx6	armadillo repeat containing, X-linked 6	1.70117	4.21468e-14
Hsf4	heat shock transcription factor 4	1.70707	4.15321e-24
Fam221a	family with sequence similarity 221, member A	1.7091	8.22829e-08
Cchcr1	coiled-coil alpha-helical rod protein 1	1.71025	1.07148e-17
P4ha3	procollagen-proline, 2-oxoglutarate 4-dioxygenase (proline 4-hydroxylase), alpha polypeptide III	1.71979	1.02424e-07
Cd8b1	CD8 antigen, beta chain 1	1.72107	0.00602234
Coro6	coronin 6	1.72108	5.09364e-27
Gm37090	predicted gene, 37090	1.72171	1.08119e-08
Kdf1	keratinocyte differentiation factor 1	1.7279	0.00354962
A2m	alpha-2-macroglobulin	1.73939	0.00446347
Gm12843	predicted gene 12843	1.7466	0.00244194
Tmem202	transmembrane protein 202	1.78193	1.65801e-07
Cd300lf	CD300 molecule like family member F	1.79215	0.0039381
Pcbd1	pterin 4 alpha carbinolamine dehydratase/dimerization cofactor of hepatocyte nuclear factor 1 alpha (TCF1) 1	1.79468	1.36051e-18
Hebp2	heme binding protein 2	1.80297	2.44928e-15
Prss16	protease, serine 16 (thymus)	1.80422	2.78652e-10
Asl	argininosuccinate lyase	1.8066	3.47655e-32
Ctse	cathepsin E	1.81207	0.00348225
Sfrp5	secreted frizzled-related sequence protein 5	1.81678	0.000358377
Capg	capping protein (actin filament), gelsolin-like	1.82402	3.31048e-09
Fcgr4	Fc receptor, IgG, low affinity IV	1.82808	0.00137255
Adgb	androglobin	1.83085	3.72229e-09
Gm16046	predicted gene 16046	1.83551	0.00288656
4930568A12Rik	RIKEN cDNA 4930568A12 gene	1.84053	0.00280286
Col9a2	collagen, type IX, alpha 2	1.84172	8.51117e-15
Gmnn	geminin	1.84973	1.87306e-13
2310030G06Rik	RIKEN cDNA 2310030G06 gene	1.86141	4.37992e-10
Birc7	baculoviral IAP repeat-containing 7 (livin)	1.86441	0.00010891
Eif2ak2	eukaryotic translation initiation factor 2-alpha kinase 2	1.86645	4.54275e-15
Ttf2	transcription termination factor, RNA polymerase II	1.87633	2.21555e-15
Apoc1	apolipoprotein C-I	1.88479	5.82843e-08
Slc43a3	solute carrier family 43, member 3	1.88806	5.15141e-05
Tdrd9	tudor domain containing 9	1.8925	0.000207987
Itgax	integrin alpha X	1.89386	0.0020684
Fbxo17	F-box protein 17	1.89602	6.80764e-12
A930016O22Rik	RIKEN cDNA A930016O22 gene	1.89779	8.11308e-06
Cox7a1	cytochrome c oxidase subunit VIIa 1	1.89983	1.58191e-09
Gm42047	predicted gene, 42047	1.90542	0.00025495
Spint1	serine protease inhibitor, Kunitz type 1	1.92091	7.76756e-11
Lgals3	lectin, galactose binding, soluble 3	1.9359	1.36162e-06
Ccl4	chemokine (C-C motif) ligand 4	1.96346	0.000603249
Klk6	kallikrein related-peptidase 6	2.01103	9.3116e-07
Gm13530	predicted gene 13530	2.01156	9.82235e-06
Btn1a1	butyrophilin, subfamily 1, member A1	2.03711	0.000716277
Itgb7	integrin beta 7	2.0425	2.76513e-07
2310075C17Rik	RIKEN cDNA 2310075C17 gene	2.04524	0.000747057
F12	coagulation factor XII (Hageman factor)	2.04921	6.0491e-08
Ttc39a	tetratricopeptide repeat domain 39A	2.05748	1.62433e-14
Insl6	insulin-like 6	2.08327	6.4766e-05
Mgarp	mitochondria localized glutamic acid rich protein	2.09344	0.000585333
Cd22	CD22 antigen	2.10686	6.44331e-05
Gchfr	GTP cyclohydrolase I feedback regulator	2.11779	7.0136e-06
Timp1	tissue inhibitor of metalloproteinase 1	2.13531	0.000108036
Prr15	proline rich 15	2.15654	4.33654e-07
Pdcd1	programmed cell death 1	2.1594	0.000323196
Fam229a	family with sequence similarity 229, member A	2.18934	2.33663e-05
Oas1c	2'-5' oligoadenylate synthetase 1C	2.19851	6.91487e-09
Endou	endonuclease, polyU-specific	2.2098	3.34103e-08
BC067074	cDNA sequence BC067074	2.24589	6.99428e-17
Ngb	neuroglobin	2.40162	4.25984e-22
Gm16702	predicted gene, 16702	2.43632	2.64232e-08
4930517J16Rik	RIKEN cDNA 4930517J16 gene	2.45435	1.20366e-07
Rgn	regucalcin	2.4782	1.12885e-08
Pnliprp2	pancreatic lipase-related protein 2	2.47927	1.85577e-11
Rassf7	Ras association (RalGDS/AF-6) domain family (N-terminal) member 7	2.5298	1.98328e-15
Fkbp11	FK506 binding protein 11	2.58735	6.72799e-13
Glycam1	glycosylation dependent cell adhesion molecule 1	2.8477	9.90618e-08
Lmntd2	lamin tail domain containing 2	2.91258	3.1905e-08
Mmp23	matrix metallopeptidase 23	2.98142	4.55435e-31
Gm6472	predicted pseudogene 6472	5.40302	2.89301e-50
