# Supplementary material for: KAT3-dependent acetylation of cell type-specific genes maintains neuronal identity in the adult mouse brain
Source: Nat Commun. 2020 May 22;11:2588. doi: 10.1038/s41467-020-16246-0 (PMC7244750; doi:10.1038/s41467-020-16246-0)
Supplement: Supplementary file 6 — Supplementary Data 2 [file 41467_2020_16246_MOESM6_ESM.xlsx]

## Sheet: Top10_Significant genes
# Description: Top10 population markers (ordered by p adjusted value) retrieved in the differential expression screen for population-enriched genes
Astrocyte_markers
gene_symbol	p_val	avg_logFC	pct.1	pct.2	p_val_adj
Atp1a2	2.19647e-166	3.09434	0.706	0.008	3.47174e-162
Plpp3	3.76345e-109	2.80233	0.765	0.017	5.9485e-105
Ndrg2	1.31579e-102	2.41705	0.588	0.01	2.07974e-98
Gja1	2.69872e-102	1.42493	0.176	0	4.26559e-98
Grin2c	2.69872e-102	1.38913	0.176	0	4.26559e-98
F3	8.75802e-85	1.84822	0.353	0.004	1.38429e-80
Rfx4	2.02833e-81	2.12058	0.353	0.004	3.20599e-77
Gli3	4.96986e-71	1.96859	0.294	0.003	7.85536e-67
Mt2	2.24304e-64	1.60797	0.294	0.004	3.54535e-60
Pbxip1	3.08788e-64	1.85523	0.294	0.004	4.8807e-60
Former_granule_cell_markers
gene_symbol	p_val	avg_logFC	pct.1	pct.2	p_val_adj
Nkain2	2.35594e-77	0.415227	1	0.994	3.7238e-73
Nrxn3	2.75133e-70	-1.07127	0.494	0.769	4.34875e-66
Malat1	5.4264e-67	0.302538	1	1	8.57697e-63
Opcml	1.5161e-65	-0.731173	0.645	0.833	2.39635e-61
Slc8a1	2.39847e-56	-1.03818	0.173	0.533	3.79102e-52
Galntl6	1.03407e-51	-1.40499	0.182	0.511	1.63445e-47
Tenm4	2.31621e-51	-0.882085	0.189	0.542	3.661e-47
Spag5	7.51111e-51	-0.939798	0.195	0.55	1.18721e-46
Rbfox1	6.81154e-49	-0.547168	0.824	0.868	1.07663e-44
Etl4	8.76191e-49	-1.10193	0.139	0.47	1.38491e-44
Former_CA_pyr_neuron_markers
gene_symbol	p_val	avg_logFC	pct.1	pct.2	p_val_adj
Snhg11	6.48629e-77	0.592839	0.992	0.842	1.02522e-72
Meg3	2.42137e-61	0.452773	1	0.946	3.82722e-57
Malat1	1.55581e-50	0.320196	1	1	2.45912e-46
Ptprd	6.87247e-29	-0.737354	0.786	0.827	1.08626e-24
9530026P05Rik	1.41231e-26	0.687918	0.262	0.087	2.2323e-22
Dock10	3.88497e-23	-1.64794	0.07	0.302	6.14058e-19
Ryr3	5.53086e-22	0.364247	0.759	0.462	8.74208e-18
Rif1	1.15445e-21	0.47524	0.409	0.193	1.82473e-17
Pde1c	1.60213e-21	0.376866	0.896	0.729	2.53233e-17
Lrrtm4	1.61548e-21	-0.888297	0.537	0.651	2.55343e-17
Granule_cell_markers
gene_symbol	p_val	avg_logFC	pct.1	pct.2	p_val_adj
Glis3	4.5624e-282	1.89562	0.574	0.063	7.21133e-278
Maml2	4.1687e-242	1.77565	0.706	0.162	6.58904e-238
Adarb2	1.28879e-224	0.99626	0.785	0.204	2.03706e-220
Snhg11	6.02623e-197	-1.39672	0.63	0.895	9.52506e-193
Trpm3	3.02647e-188	1.36769	0.768	0.263	4.78364e-184
Meg3	1.3989e-181	-1.13661	0.958	0.949	2.2111e-177
Trpc6	3.30239e-144	1.45147	0.359	0.049	5.21976e-140
Stxbp6	1.86651e-143	1.33652	0.444	0.082	2.95021e-139
Kirrel3	1.21703e-141	0.976645	0.848	0.412	1.92364e-137
Ppp3ca	4.90197e-133	0.995034	0.885	0.612	7.74805e-129
Interneuron_markers
gene_symbol	p_val	avg_logFC	pct.1	pct.2	p_val_adj
Kcnmb2	0	2.30905	0.627	0.042	0
Ptprm	5.09358e-274	1.78142	0.566	0.052	8.05092e-270
Rbms3	8.73643e-269	1.84041	0.688	0.106	1.38088e-264
Nxph1	1.05369e-259	1.90849	0.555	0.057	1.66546e-255
Gad2	3.00344e-240	1.37244	0.356	0.012	4.74724e-236
Btbd11	6.20899e-238	1.59944	0.391	0.019	9.81393e-234
Grik1	3.95695e-229	1.96159	0.59	0.084	6.25435e-225
Grip1	2.06596e-218	1.91392	0.876	0.392	3.26546e-214
Erbb4	1.73666e-201	2.12258	0.71	0.181	2.74496e-197
Kcnip1	1.12995e-189	1.49066	0.432	0.044	1.78599e-185
Microglia_markers
gene_symbol	p_val	avg_logFC	pct.1	pct.2	p_val_adj
Arhgap45	6.07744e-272	3.16243	0.556	0.004	9.606e-268
Siglech	5.71641e-179	2.58964	0.361	0.003	9.03537e-175
Abi3	5.06363e-163	2.09382	0.194	0	8.00358e-159
Selplg	1.74232e-145	2.48914	0.306	0.003	2.75392e-141
Dock2	9.59657e-142	2.7814	0.417	0.006	1.51683e-137
Inpp5d	2.40924e-138	2.87302	0.417	0.006	3.80804e-134
Nfatc1	1.31541e-133	1.70089	0.139	0	2.07914e-129
Adap2	1.0092e-130	2.14398	0.222	0.001	1.59514e-126
Csf3r	4.6737e-128	2.41665	0.306	0.003	7.38725e-124
Csf1r	1.1234e-120	2.711	0.361	0.006	1.77565e-116
Oligodendrocyte_markers
gene_symbol	p_val	avg_logFC	pct.1	pct.2	p_val_adj
Prr5l	0	3.56324	0.812	0.021	0
Neat1	0	3.34434	0.67	0.03	0
Plp1	0	3.07493	0.726	0.038	0
Pde4b	0	3.02589	0.935	0.281	0
St18	0	3.00403	0.694	0.073	0
Mbp	0	2.96541	0.767	0.108	0
Mag	0	2.74043	0.502	0.009	0
Sec14l5	0	2.518	0.459	0.015	0
Mog	2.24017e-296	2.40856	0.388	0.007	3.54081e-292
Gm16168	4.97757e-291	2.62561	0.418	0.013	7.86754e-287
Ologodendr_progenitor_cell_markers
	p_val	avg_logFC	pct.1	pct.2	p_val_adj
gene_symbol	1.63527e-177	2.0906	0.22	0	2.58471e-173
Matn4	1.30465e-144	2.41051	0.44	0.009	2.06213e-140
Cacng4	1.64399e-134	2.72762	0.44	0.011	2.5985e-130
Pdgfra	5.72727e-94	1.97407	0.24	0.004	9.05253e-90
Lhfpl3	3.8338e-70	3.18148	0.86	0.117	6.0597e-66
Rgcc	8.14953e-70	1.60529	0.18	0.003	1.28811e-65
Caskin2	9.05797e-63	1.27488	0.12	0.001	1.4317e-58
Tmem100	4.46795e-62	1.12016	0.08	0	7.06204e-58
Gm4876	5.15936e-54	2.08756	0.32	0.017	8.15488e-50
Arhgap31	3.22508e-49	2.18955	0.46	0.04	5.09757e-45
Pericyte_markers
gene_symbol	p_val	avg_logFC	pct.1	pct.2	p_val_adj
Sparc	1.93737e-123	2.77254	0.714	0.005	3.06221e-119
Cp	3.58191e-123	3.20745	0.714	0.005	5.66157e-119
Slc6a20a	1.9935e-92	2.34331	0.286	0.001	3.15093e-88
S100a11	1.9935e-92	1.65246	0.286	0.001	3.15093e-88
Lamb2	2.00826e-79	1.65051	0.286	0.001	3.17426e-75
Igfbp7	1.2143e-69	3.01327	0.571	0.006	1.91932e-65
Rbpms	2.6014e-57	2.47913	0.571	0.008	4.11178e-53
Rcn3	5.9627e-56	1.64146	0.286	0.002	9.42464e-52
Gm15013	1.51444e-52	2.04574	0.429	0.005	2.39373e-48
Bmp6	1.75455e-50	2.22642	0.429	0.005	2.77324e-46
CA1_pyr_neuron_A_markers
gene_symbol	p_val	avg_logFC	pct.1	pct.2	p_val_adj
Tshz2	0	2.43275	0.754	0.101	0
Gm28928	2.49059e-225	2.0325	0.556	0.09	3.93663e-221
Ptprd	4.22852e-177	0.867361	0.986	0.792	6.68359e-173
Vwc2l	2.69053e-154	1.29432	0.284	0.021	4.25265e-150
Pdzrn3	9.49461e-153	1.35139	0.325	0.033	1.50072e-148
AC060761.1	2.8808e-147	1.1048	0.236	0.011	4.55339e-143
Etl4	1.41286e-133	1.17409	0.783	0.353	2.23316e-129
Gm28905	2.85048e-131	1.09774	0.346	0.05	4.50546e-127
Rmst	8.58508e-129	1.14353	0.228	0.014	1.35696e-124
Nrxn1	1.08144e-126	0.766689	0.961	0.714	1.70932e-122
CA1_pyr_neuron_B_markers
gene_symbol	p_val	avg_logFC	pct.1	pct.2	p_val_adj
Gm2164	0	1.81295	0.698	0.077	0
Pex5l	2.75495e-188	1.05268	0.911	0.385	4.35447e-184
Hs6st3	1.62958e-160	1.1363	0.898	0.466	2.57571e-156
Celf2	4.64671e-152	0.751168	0.989	0.782	7.3446e-148
Ndst3	6.75833e-151	1.20411	0.525	0.112	1.06822e-146
Pde1a	2.52038e-149	1.0051	0.716	0.214	3.98371e-145
Fibcd1	1.01523e-148	0.971208	0.218	0.007	1.60467e-144
Ror1	3.00374e-146	1.07134	0.42	0.064	4.74771e-142
Gm2115	2.17713e-143	0.936994	0.243	0.013	3.44118e-139
Iqgap2	3.95809e-143	1.16039	0.733	0.256	6.25616e-139
CA3_pyr_neuron_markers
gene_symbol	p_val	avg_logFC	pct.1	pct.2	p_val_adj
Ccbe1	4.59171e-149	1.41161	0.608	0.078	7.25765e-145
Hs3st4	7.40622e-127	1.41367	0.886	0.235	1.17063e-122
Spock1	1.15769e-115	1.19618	0.873	0.231	1.82984e-111
Grik4	1.13361e-113	1.41466	0.861	0.26	1.79178e-109
Rnf182	3.88367e-95	0.919	0.384	0.045	6.13852e-91
Trps1	6.08875e-93	1.12525	0.51	0.086	9.62388e-89
Prkca	4.87803e-91	1.16495	0.939	0.408	7.71021e-87
Khdrbs3	1.99525e-90	1.14704	0.861	0.298	3.1537e-86
Cpne4	3.24874e-90	1.13785	0.702	0.176	5.13496e-86
Camk1d	7.28226e-88	1.15886	0.89	0.359	1.15103e-83

## Sheet: Top10_Enriched_genes
# Description: Top10 enriched genes in each cluster (ordered by avg log2FC) retrieved in the differential expression screen for population-enriched genes
Most enriched genes in "Astrocyte" cluster
gene_symbol	p_val	avg_logFC	pct.1	pct.2	p_val_adj
Atp1a2	2.19647e-166	3.09434	0.706	0.008	3.47174e-162
Plpp3	3.76345e-109	2.80233	0.765	0.017	5.9485e-105
Ndrg2	1.31579e-102	2.41705	0.588	0.01	2.07974e-98
Gja1	2.69872e-102	1.42493	0.176	0	4.26559e-98
Grin2c	2.69872e-102	1.38913	0.176	0	4.26559e-98
F3	8.75802e-85	1.84822	0.353	0.004	1.38429e-80
Rfx4	2.02833e-81	2.12058	0.353	0.004	3.20599e-77
Gli3	4.96986e-71	1.96859	0.294	0.003	7.85536e-67
Mt2	2.24304e-64	1.60797	0.294	0.004	3.54535e-60
Pbxip1	3.08788e-64	1.85523	0.294	0.004	4.8807e-60
Most enriched genes in "Former Granule cell" cluster
gene_symbol	p_val	avg_logFC	pct.1	pct.2	p_val_adj
Nkain2	2.35594e-77	0.415227	1	0.994	3.7238e-73
Malat1	5.4264e-67	0.302538	1	1	8.57697e-63
Pde1c	4.96197e-42	0.56911	0.827	0.729	7.84289e-38
AC149090.1	3.0618e-32	0.616804	0.811	0.741	4.83948e-28
Asxl3	4.44487e-29	0.552448	0.747	0.651	7.02556e-25
Col14a1	9.08491e-18	0.649023	0.497	0.406	1.43596e-13
Chl1	4.13942e-16	0.366696	0.765	0.733	6.54277e-12
Maml3	6.73174e-13	0.437129	0.295	0.179	1.06402e-08
Col9a2	1.84547e-10	0.297822	0.027	0.004	2.91694e-06
9530026P05Rik	2.0273e-10	0.582764	0.169	0.091	3.20435e-06
Most enriched genes in "Former CA Pyr neuron" cluster
gene_symbol	p_val	avg_logFC	pct.1	pct.2	p_val_adj
Snhg11	6.48629e-77	0.592839	0.992	0.842	1.02522e-72
Meg3	2.42137e-61	0.452773	1	0.946	3.82722e-57
Malat1	1.55581e-50	0.320196	1	1	2.45912e-46
9530026P05Rik	1.41231e-26	0.687918	0.262	0.087	2.2323e-22
Ryr3	5.53086e-22	0.364247	0.759	0.462	8.74208e-18
Rif1	1.15445e-21	0.47524	0.409	0.193	1.82473e-17
Pde1c	1.60213e-21	0.376866	0.896	0.729	2.53233e-17
Echdc2	5.10882e-20	0.458875	0.176	0.054	8.07501e-16
9530059O14Rik	1.29608e-18	0.462963	0.516	0.294	2.04858e-14
Gpi1	3.31309e-18	0.470383	0.366	0.178	5.23667e-14
Most enriched genes in "Granule cell" cluster
gene_symbol	p_val	avg_logFC	pct.1	pct.2	p_val_adj
Glis3	4.5624e-282	1.89562	0.574	0.063	7.21133e-278
Maml2	4.1687e-242	1.77565	0.706	0.162	6.58904e-238
Adarb2	1.28879e-224	0.99626	0.785	0.204	2.03706e-220
Trpm3	3.02647e-188	1.36769	0.768	0.263	4.78364e-184
Trpc6	3.30239e-144	1.45147	0.359	0.049	5.21976e-140
Stxbp6	1.86651e-143	1.33652	0.444	0.082	2.95021e-139
Kirrel3	1.21703e-141	0.976645	0.848	0.412	1.92364e-137
Ppp3ca	4.90197e-133	0.995034	0.885	0.612	7.74805e-129
Pde7b	3.76203e-130	1.29965	0.409	0.078	5.94626e-126
Tmem108	2.62393e-128	1.27105	0.702	0.308	4.14739e-124
Most enriched genes in "Interneuron" cluster
gene_symbol	p_val	avg_logFC	pct.1	pct.2	p_val_adj
Kcnmb2	0	2.30905	0.627	0.042	0
Ptprm	5.09358e-274	1.78142	0.566	0.052	8.05092e-270
Rbms3	8.73643e-269	1.84041	0.688	0.106	1.38088e-264
Nxph1	1.05369e-259	1.90849	0.555	0.057	1.66546e-255
Gad2	3.00344e-240	1.37244	0.356	0.012	4.74724e-236
Btbd11	6.20899e-238	1.59944	0.391	0.019	9.81393e-234
Grik1	3.95695e-229	1.96159	0.59	0.084	6.25435e-225
Grip1	2.06596e-218	1.91392	0.876	0.392	3.26546e-214
Erbb4	1.73666e-201	2.12258	0.71	0.181	2.74496e-197
Kcnip1	1.12995e-189	1.49066	0.432	0.044	1.78599e-185
Most enriched genes in "Microglial" cluster
gene_symbol	p_val	avg_logFC	pct.1	pct.2	p_val_adj
Arhgap45	6.07744e-272	3.16243	0.556	0.004	9.606e-268
Siglech	5.71641e-179	2.58964	0.361	0.003	9.03537e-175
Abi3	5.06363e-163	2.09382	0.194	0	8.00358e-159
Selplg	1.74232e-145	2.48914	0.306	0.003	2.75392e-141
Dock2	9.59657e-142	2.7814	0.417	0.006	1.51683e-137
Inpp5d	2.40924e-138	2.87302	0.417	0.006	3.80804e-134
Nfatc1	1.31541e-133	1.70089	0.139	0	2.07914e-129
Adap2	1.0092e-130	2.14398	0.222	0.001	1.59514e-126
Csf3r	4.6737e-128	2.41665	0.306	0.003	7.38725e-124
Csf1r	1.1234e-120	2.711	0.361	0.006	1.77565e-116
Most enriched genes in "Oligodendrocyte" cluster
gene_symbol	p_val	avg_logFC	pct.1	pct.2	p_val_adj
Prr5l	0	3.56324	0.812	0.021	0
Neat1	0	3.34434	0.67	0.03	0
Plp1	0	3.07493	0.726	0.038	0
Pde4b	0	3.02589	0.935	0.281	0
St18	0	3.00403	0.694	0.073	0
Mbp	0	2.96541	0.767	0.108	0
Mag	0	2.74043	0.502	0.009	0
Sec14l5	0	2.518	0.459	0.015	0
Mog	2.24017e-296	2.40856	0.388	0.007	3.54081e-292
Gm16168	4.97757e-291	2.62561	0.418	0.013	7.86754e-287
Most enriched genes in "Oligodendrocyte progenitor" cluster
gene_symbol	p_val	avg_logFC	pct.1	pct.2	p_val_adj
Cspg4	1.63527e-177	2.0906	0.22	0	2.58471e-173
Matn4	1.30465e-144	2.41051	0.44	0.009	2.06213e-140
Cacng4	1.64399e-134	2.72762	0.44	0.011	2.5985e-130
Pdgfra	5.72727e-94	1.97407	0.24	0.004	9.05253e-90
Lhfpl3	3.8338e-70	3.18148	0.86	0.117	6.0597e-66
Rgcc	8.14953e-70	1.60529	0.18	0.003	1.28811e-65
Caskin2	9.05797e-63	1.27488	0.12	0.001	1.4317e-58
Tmem100	4.46795e-62	1.12016	0.08	0	7.06204e-58
Gm4876	5.15936e-54	2.08756	0.32	0.017	8.15488e-50
Arhgap31	3.22508e-49	2.18955	0.46	0.04	5.09757e-45
Most enriched genes in "Pericyte" cluster
gene_symbol	p_val	avg_logFC	pct.1	pct.2	p_val_adj
Sparc	1.93737e-123	2.77254	0.714	0.005	3.06221e-119
Cp	3.58191e-123	3.20745	0.714	0.005	5.66157e-119
Slc6a20a	1.9935e-92	2.34331	0.286	0.001	3.15093e-88
S100a11	1.9935e-92	1.65246	0.286	0.001	3.15093e-88
Lamb2	2.00826e-79	1.65051	0.286	0.001	3.17426e-75
Igfbp7	1.2143e-69	3.01327	0.571	0.006	1.91932e-65
Rbpms	2.6014e-57	2.47913	0.571	0.008	4.11178e-53
Rcn3	5.9627e-56	1.64146	0.286	0.002	9.42464e-52
Gm15013	1.51444e-52	2.04574	0.429	0.005	2.39373e-48
Bmp6	1.75455e-50	2.22642	0.429	0.005	2.77324e-46
Most enriched genes in "CA1 Pyr neuron A" cluster
gene_symbol	p_val	avg_logFC	pct.1	pct.2	p_val_adj
Tshz2	0	2.43275	0.754	0.101	0
Gm28928	2.49059e-225	2.0325	0.556	0.09	3.93663e-221
Ptprd	4.22852e-177	0.867361	0.986	0.792	6.68359e-173
Vwc2l	2.69053e-154	1.29432	0.284	0.021	4.25265e-150
Pdzrn3	9.49461e-153	1.35139	0.325	0.033	1.50072e-148
AC060761.1	2.8808e-147	1.1048	0.236	0.011	4.55339e-143
Etl4	1.41286e-133	1.17409	0.783	0.353	2.23316e-129
Gm28905	2.85048e-131	1.09774	0.346	0.05	4.50546e-127
Rmst	8.58508e-129	1.14353	0.228	0.014	1.35696e-124
Nrxn1	1.08144e-126	0.766689	0.961	0.714	1.70932e-122
Most enriched genes in "CA1 Pyr neuron B" cluster
gene_symbol	p_val	avg_logFC	pct.1	pct.2	p_val_adj
Gm2164	0	1.81295	0.698	0.077	0
Pex5l	2.75495e-188	1.05268	0.911	0.385	4.35447e-184
Hs6st3	1.62958e-160	1.1363	0.898	0.466	2.57571e-156
Celf2	4.64671e-152	0.751168	0.989	0.782	7.3446e-148
Ndst3	6.75833e-151	1.20411	0.525	0.112	1.06822e-146
Pde1a	2.52038e-149	1.0051	0.716	0.214	3.98371e-145
Fibcd1	1.01523e-148	0.971208	0.218	0.007	1.60467e-144
Ror1	3.00374e-146	1.07134	0.42	0.064	4.74771e-142
Gm2115	2.17713e-143	0.936994	0.243	0.013	3.44118e-139
Iqgap2	3.95809e-143	1.16039	0.733	0.256	6.25616e-139
Most enriched genes in "CA3 Pyr neuron" cluster
gene_symbol	p_val	avg_logFC	pct.1	pct.2	p_val_adj
Ccbe1	4.59171e-149	1.41161	0.608	0.078	7.25765e-145
Hs3st4	7.40622e-127	1.41367	0.886	0.235	1.17063e-122
Spock1	1.15769e-115	1.19618	0.873	0.231	1.82984e-111
Grik4	1.13361e-113	1.41466	0.861	0.26	1.79178e-109
Rnf182	3.88367e-95	0.919	0.384	0.045	6.13852e-91
Trps1	6.08875e-93	1.12525	0.51	0.086	9.62388e-89
Prkca	4.87803e-91	1.16495	0.939	0.408	7.71021e-87
Khdrbs3	1.99525e-90	1.14704	0.861	0.298	3.1537e-86
Cpne4	3.24874e-90	1.13785	0.702	0.176	5.13496e-86
Camk1d	7.28226e-88	1.15886	0.89	0.359	1.15103e-83

## Sheet: Astrocyte_markers
# Description: Differential expression analysis for genes enriched in the "Astrocyte" cluster. Red: genes enriched in the cluster. Blue: Genes deplited in the cluster. Gray: No significant enrichment or depletion (p_val_adj > 0.1)
gene_symbol	p_val	avg_logFC	pct.1	pct.2	p_val_adj
Atp1a2	2.19647e-166	3.09434	0.706	0.008	3.47174e-162
Plpp3	3.76345e-109	2.80233	0.765	0.017	5.9485e-105
Ndrg2	1.31579e-102	2.41705	0.588	0.01	2.07974e-98
Gja1	2.69872e-102	1.42493	0.176	0	4.26559e-98
Grin2c	2.69872e-102	1.38913	0.176	0	4.26559e-98
F3	8.75802e-85	1.84822	0.353	0.004	1.38429e-80
Rfx4	2.02833e-81	2.12058	0.353	0.004	3.20599e-77
Gli3	4.96986e-71	1.96859	0.294	0.003	7.85536e-67
Mt2	2.24304e-64	1.60797	0.294	0.004	3.54535e-60
Pbxip1	3.08788e-64	1.85523	0.294	0.004	4.8807e-60
Notch1	4.39867e-57	1.14533	0.176	0.001	6.95253e-53
Rftn2	1.21804e-53	1.74899	0.412	0.01	1.92523e-49
Egfr	1.63477e-49	1.94161	0.412	0.011	2.58392e-45
Rorb	1.13785e-48	2.17099	0.588	0.024	1.79849e-44
Slc1a3	1.30352e-48	3.22373	0.765	0.043	2.06034e-44
Gfap	8.70907e-47	1.21501	0.176	0.002	1.37656e-42
Ttpa	3.45565e-46	0.907852	0.118	0.001	5.462e-42
Gldc	6.02736e-46	1.78787	0.294	0.006	9.52684e-42
Mfge8	4.41174e-43	1.16125	0.176	0.002	6.9732e-39
Clu	1.32384e-40	2.53346	0.706	0.045	2.09246e-36
Phkg1	1.4399e-39	2.12703	0.471	0.019	2.2759e-35
Gm5089	1.11644e-38	0.995178	0.118	0.001	1.76464e-34
Acot11	1.68751e-38	1.88496	0.294	0.007	2.66727e-34
Rgs20	8.98658e-37	2.70171	0.824	0.07	1.42042e-32
Tmem47	8.55292e-33	1.43269	0.235	0.005	1.35187e-28
Thrsp	1.24141e-30	1.23983	0.176	0.003	1.96217e-26
Apoe	7.72195e-30	2.94474	0.824	0.087	1.22053e-25
Cyp2d22	5.48486e-29	1.37377	0.176	0.003	8.66937e-25
Gm973	2.47625e-26	1.46896	0.235	0.007	3.91396e-22
Aox1	3.90123e-26	1.24962	0.176	0.004	6.16628e-22
Pnpla7	3.38656e-25	2.0008	0.529	0.04	5.3528e-21
Htra1	4.35356e-24	1.92628	0.294	0.012	6.88123e-20
Ranbp3l	7.92331e-24	1.39018	0.176	0.004	1.25236e-19
Vstm4	1.40876e-23	1.15694	0.118	0.002	2.22669e-19
Tnc	1.44221e-23	1.43063	0.118	0.002	2.27956e-19
Slc1a2	4.23599e-23	3.4367	0.824	0.122	6.6954e-19
Mertk	3.92368e-22	1.45156	0.353	0.019	6.20177e-18
Bcan	1.14745e-21	2.24057	0.529	0.047	1.81366e-17
Npas3	1.31187e-21	2.39456	0.882	0.146	2.07355e-17
Nwd1	1.58474e-21	2.04247	0.294	0.014	2.50484e-17
Metrn	1.86796e-21	0.958342	0.118	0.002	2.9525e-17
Kcnj10	3.19652e-21	1.515	0.235	0.009	5.05241e-17
Ddah1	5.18877e-21	1.56952	0.294	0.014	8.20137e-17
Gm11266	6.07381e-19	1.47336	0.235	0.01	9.60027e-15
Slc6a11	7.1576e-19	1.82202	0.294	0.016	1.13133e-14
Bmpr1b	7.62397e-19	1.32499	0.235	0.01	1.20505e-14
Gramd3	1.08103e-18	1.44659	0.235	0.01	1.70867e-14
Prex2	1.39237e-18	2.44735	0.588	0.07	2.20078e-14
Sat1	2.12064e-18	1.41285	0.235	0.011	3.35189e-14
Hopx	2.35933e-18	0.897297	0.118	0.003	3.72916e-14
Celrr	2.77459e-18	0.795839	0.118	0.003	4.38551e-14
Cldn10	1.30397e-17	1.2775	0.176	0.006	2.06106e-13
Nhsl1	3.40312e-17	1.42407	0.294	0.018	5.37898e-13
AC154683.1	3.72682e-17	1.27057	0.235	0.011	5.89062e-13
Acsbg1	4.34953e-17	1.09379	0.118	0.003	6.87486e-13
Cspg5	6.212e-17	2.20576	0.588	0.077	9.81869e-13
Rapgef3	1.50562e-16	1.55529	0.353	0.027	2.37978e-12
Cst3	2.49884e-16	2.15113	0.529	0.063	3.94966e-12
Itgb5	4.45287e-16	1.07682	0.235	0.012	7.03821e-12
Pdgfd	4.59965e-16	1.11589	0.176	0.007	7.27021e-12
Gpc5	1.78637e-15	2.89261	0.824	0.199	2.82354e-11
Prdm16	3.22504e-15	1.62662	0.235	0.013	5.09751e-11
Wwtr1	7.47656e-15	1.59205	0.235	0.013	1.18174e-10
Notch2	1.26392e-14	1.73096	0.294	0.021	1.99775e-10
Serpine2	1.29883e-14	1.59671	0.353	0.03	2.05293e-10
Glul	1.51317e-14	1.47994	0.294	0.021	2.39172e-10
Crip2	2.09742e-14	1.31691	0.176	0.008	3.31518e-10
Farp1	3.44211e-14	2.20541	0.824	0.216	5.4406e-10
Atp1b2	6.04665e-14	0.988809	0.176	0.008	9.55734e-10
Srebf1	1.58089e-13	1.2448	0.235	0.015	2.49876e-09
Slc39a12	2.21774e-13	1.47026	0.176	0.008	3.50536e-09
Appl2	3.41305e-13	1.62884	0.412	0.046	5.39467e-09
Pla2g7	3.70678e-13	1.55065	0.235	0.015	5.85893e-09
Bcl2	3.90963e-13	1.55671	0.353	0.035	6.17956e-09
Mt1	3.92959e-13	1.12929	0.235	0.015	6.21112e-09
Atp13a5	6.25536e-13	1.39195	0.294	0.024	9.88722e-09
Dock1	7.79668e-13	1.39776	0.471	0.058	1.23234e-08
4932438H23Rik	9.7643e-13	0.726187	0.118	0.004	1.54335e-08
Scrg1	1.0509e-12	0.683072	0.118	0.004	1.66106e-08
Kank1	1.20802e-12	1.70751	0.235	0.016	1.9094e-08
Zfp820	1.56691e-12	0.878949	0.059	0.001	2.47665e-08
Pipox	1.56691e-12	0.479226	0.059	0.001	2.47665e-08
Cyp2j9	1.60439e-12	0.806076	0.059	0.001	2.5359e-08
Micall2	1.60439e-12	0.436884	0.059	0.001	2.5359e-08
Hs3st3a1	1.60439e-12	0.415507	0.059	0.001	2.5359e-08
S100a1	1.64276e-12	0.536378	0.059	0.001	2.59655e-08
Rab29	1.64276e-12	0.40761	0.059	0.001	2.59655e-08
Gpr37l1	1.68203e-12	0.454778	0.059	0.001	2.65861e-08
Tcf7l2	2.61343e-12	1.21214	0.176	0.009	4.13079e-08
Fam20a	3.79589e-12	1.04535	0.176	0.009	5.99978e-08
Gm35552	6.57178e-12	1.32262	0.176	0.01	1.03874e-07
Slc4a4	9.64942e-12	2.11743	0.647	0.136	1.52519e-07
Slco1c1	1.25011e-11	0.716791	0.118	0.004	1.97592e-07
Sfxn5	1.52901e-11	1.6719	0.588	0.112	2.41675e-07
Pitpnc1	2.21592e-11	2.24196	0.706	0.177	3.50249e-07
Tcf7l1	2.25859e-11	0.964634	0.176	0.01	3.56993e-07
Gm20757	3.74539e-11	1.1053	0.118	0.005	5.91996e-07
Gm3764	3.81185e-11	2.60935	0.765	0.245	6.02501e-07
Msi2	6.00996e-11	2.13322	0.824	0.29	9.49934e-07
Ntm	6.40202e-11	1.7765	0.941	0.441	1.0119e-06
Slc25a18	6.54397e-11	0.971553	0.176	0.011	1.03434e-06
Lama2	6.81323e-11	1.82329	0.412	0.057	1.0769e-06
Adamts9	6.95173e-11	1.46652	0.294	0.029	1.09879e-06
Sparcl1	9.37456e-11	2.11508	0.471	0.076	1.48174e-06
Dbx2	9.40064e-11	1.13592	0.176	0.011	1.48586e-06
Cables1	9.42717e-11	1.61599	0.294	0.03	1.49006e-06
Psd2	9.43207e-11	1.38995	0.235	0.019	1.49083e-06
Itpr2	9.55288e-11	1.59242	0.353	0.042	1.50993e-06
Sox6	1.02303e-10	1.70776	0.412	0.058	1.617e-06
Hsd17b14	1.28167e-10	0.811679	0.059	0.001	2.0258e-06
Gm21739	1.28167e-10	0.811064	0.059	0.001	2.0258e-06
Nespas	1.28167e-10	0.810801	0.059	0.001	2.0258e-06
Gm2447	1.28167e-10	0.781217	0.059	0.001	2.0258e-06
Gm12925	1.28167e-10	0.650402	0.059	0.001	2.0258e-06
Cd38	1.28167e-10	0.59205	0.059	0.001	2.0258e-06
Gsdmc	1.28167e-10	0.543515	0.059	0.001	2.0258e-06
Ccdc114	1.30718e-10	0.798673	0.059	0.001	2.06612e-06
Bag5	1.30718e-10	0.646906	0.059	0.001	2.06612e-06
Tmem185b	1.30718e-10	0.47446	0.059	0.001	2.06612e-06
Sbk2	1.30718e-10	0.436153	0.059	0.001	2.06612e-06
Rrs1	1.38672e-10	0.404965	0.059	0.001	2.19185e-06
Arhgef26	1.69989e-10	1.60572	0.353	0.044	2.68684e-06
Rgs3	2.28435e-10	0.939878	0.176	0.011	3.61064e-06
Aldoc	2.49299e-10	1.02379	0.176	0.011	3.94041e-06
Mtss1l	4.62567e-10	1.50017	0.294	0.032	7.31134e-06
Vegfa	6.19262e-10	1.11802	0.176	0.012	9.78805e-06
Smim3	6.74917e-10	0.960942	0.118	0.005	1.06677e-05
Plxnb1	1.25225e-09	1.35637	0.176	0.012	1.9793e-05
Meg3	1.68808e-09	-2.13694	0.647	0.952	2.66817e-05
Cpe	2.81151e-09	1.62423	0.824	0.329	4.44387e-05
Thbs4	3.06441e-09	0.54198	0.059	0.001	4.8436e-05
Gm32141	3.06441e-09	0.540197	0.059	0.001	4.8436e-05
Lamb2	3.1166e-09	0.4729	0.059	0.001	4.9261e-05
Tspan7	3.16225e-09	1.6689	0.588	0.144	4.99826e-05
Ank3	3.481e-09	-2.79915	0.059	0.843	5.50206e-05
Acss1	3.81734e-09	1.59423	0.353	0.05	6.03369e-05
Eya1	4.38639e-09	1.41403	0.235	0.023	6.93313e-05
Rmst	4.87006e-09	1.18908	0.353	0.048	7.69761e-05
Ltbp1	5.35238e-09	1.14749	0.176	0.013	8.45998e-05
Tmc7	6.30706e-09	1.29371	0.294	0.035	9.96894e-05
Aifm2	6.4768e-09	1.22716	0.118	0.006	0.000102372
Ptprt	6.52041e-09	1.5566	0.706	0.212	0.000103062
Gm31374	6.58517e-09	0.830748	0.118	0.006	0.000104085
Tprkb	6.75115e-09	1.74951	0.294	0.036	0.000106709
Mtx3	7.02397e-09	1.02843	0.176	0.013	0.000111021
Sash1	8.35144e-09	1.79891	0.471	0.094	0.000132003
Grm3	1.27868e-08	1.31773	0.588	0.134	0.000202109
Timp3	1.35977e-08	0.931865	0.118	0.006	0.000214926
Daam2	1.49298e-08	1.13693	0.353	0.049	0.000235981
Scd2	1.68439e-08	1.28561	0.294	0.036	0.000266234
Zfp964	2.36537e-08	0.948052	0.118	0.006	0.00037387
Aqp9	2.45852e-08	0.843613	0.118	0.006	0.000388594
Jam2	2.59494e-08	0.724799	0.118	0.006	0.000410157
Gm49271	3.24454e-08	0.610372	0.059	0.002	0.000512832
Nat8f3	3.24454e-08	0.437682	0.059	0.002	0.000512832
Itga6	3.27793e-08	1.22186	0.235	0.025	0.00051811
C030037D09Rik	3.29288e-08	0.551438	0.059	0.002	0.000520472
Luzp2	4.24476e-08	2.20235	0.588	0.161	0.000670926
Naprt	4.24882e-08	1.10575	0.118	0.007	0.000671568
Rbfox1	4.38069e-08	-2.02118	0.294	0.864	0.000692412
Mcur1	4.47495e-08	1.13766	0.176	0.015	0.000707311
Zkscan17	5.21562e-08	1.17325	0.176	0.015	0.00082438
Gm49317	6.64276e-08	1.58259	0.647	0.203	0.00104995
Phyhipl	6.81334e-08	1.32845	0.353	0.057	0.00107692
Triap1	7.04819e-08	1.08472	0.118	0.007	0.00111404
Nfia	7.31524e-08	1.57835	0.706	0.254	0.00115625
Gabrb1	9.099e-08	1.49385	0.882	0.595	0.00143819
Lsamp	1.09521e-07	1.07102	1	0.901	0.00173109
Arhgef4	1.13242e-07	1.70905	0.412	0.08	0.0017899
Phgdh	1.1999e-07	1.13733	0.118	0.007	0.00189657
Nrxn1	1.5684e-07	1.16597	0.941	0.754	0.00247901
Slc27a1	1.61963e-07	1.56249	0.353	0.06	0.00255998
Gm29642	1.90134e-07	1.04636	0.118	0.007	0.00300525
Nfe2l2	1.91432e-07	1.15976	0.118	0.007	0.00302577
Gstm1	1.91432e-07	1.08424	0.118	0.007	0.00302577
Ptch1	1.93122e-07	1.5434	0.294	0.043	0.00305249
Celsr1	2.074e-07	0.81987	0.059	0.002	0.00327816
Ednrb	2.1574e-07	0.451824	0.059	0.002	0.00340999
Acsl3	2.20169e-07	1.15207	0.235	0.028	0.00348
Agmo	2.26801e-07	1.09844	0.235	0.028	0.00358482
Csdc2	2.34507e-07	1.24713	0.294	0.043	0.00370662
Csgalnact1	2.36498e-07	1.49287	0.471	0.111	0.00373809
Dlgap2	2.61993e-07	-2.61075	0.059	0.74	0.00414106
Abca1	2.92256e-07	1.14674	0.294	0.043	0.00461941
Copz2	2.95525e-07	0.865032	0.118	0.008	0.00467106
Nckap5	3.10892e-07	1.39504	0.471	0.11	0.00491396
Col27a1	3.28421e-07	1.04651	0.118	0.008	0.00519103
Ccdc146	4.34206e-07	1.19733	0.118	0.008	0.00686306
Idh1	4.48385e-07	1.36787	0.118	0.008	0.00708717
Dlg2	4.55953e-07	-1.23735	0.588	0.891	0.0072068
Zfp521	4.6301e-07	1.05152	0.118	0.008	0.00731833
Hif3a	5.12966e-07	0.982187	0.118	0.008	0.00810795
Phka1	5.49366e-07	1.54851	0.294	0.046	0.00868327
Gm47710	6.18496e-07	1.10545	0.176	0.017	0.00977594
Sned1	6.40166e-07	2.09611	0.176	0.017	0.0101185
Ntsr2	6.48961e-07	1.44621	0.118	0.008	0.0102575
Ptprz1	7.96492e-07	1.61908	0.412	0.092	0.0125894
Macf1	8.35435e-07	1.19999	0.882	0.539	0.0132049
Zbtb20	8.66331e-07	1.03623	0.941	0.584	0.0136932
Tekt1	9.19642e-07	0.600754	0.059	0.002	0.0145359
Zfp457	9.52867e-07	0.452669	0.059	0.002	0.015061
Sardh	9.52867e-07	0.405344	0.059	0.002	0.015061
Tenm2	1.02715e-06	-1.60942	0.412	0.858	0.0162351
Haus4	1.02802e-06	0.885814	0.118	0.008	0.0162489
Syt1	1.09131e-06	-1.73461	0.235	0.8	0.0172492
Tmem256	1.1088e-06	1.16528	0.176	0.018	0.0175257
Pygb	1.11885e-06	1.80483	0.471	0.125	0.0176846
Grk3	1.21156e-06	1.42703	0.471	0.123	0.0191499
Plcd4	1.2163e-06	1.13807	0.176	0.018	0.0192248
Anks1b	1.43265e-06	-1.55669	0.294	0.828	0.0226445
Ccdc141	1.54636e-06	0.98797	0.176	0.019	0.0244417
Snhg11	1.60366e-06	-1.47599	0.471	0.857	0.0253474
Zcchc24	1.68693e-06	0.93961	0.118	0.008	0.0266635
Dpp6	1.71034e-06	-2.22102	0.059	0.695	0.0270336
Fgf1	1.86083e-06	0.948524	0.176	0.019	0.0294123
Pdlim5	1.89328e-06	1.26664	0.176	0.019	0.0299252
Eci2	2.14931e-06	1.07508	0.176	0.019	0.033972
Cmtm5	2.63813e-06	0.832467	0.118	0.009	0.0416983
Lypd6	2.73036e-06	0.843782	0.176	0.019	0.043156
Aldh1l1	2.92095e-06	1.14705	0.118	0.009	0.0461685
Adam21	3.12383e-06	0.434031	0.059	0.002	0.0493753
Slc12a4	3.15763e-06	0.809553	0.059	0.002	0.0499095
Cib1	3.15763e-06	0.640351	0.059	0.002	0.0499095
Glipr1l1	3.19178e-06	0.450529	0.059	0.002	0.0504492
Lrrc58	3.34692e-06	1.46892	0.353	0.073	0.0529014
Cd81	3.47344e-06	1.69448	0.294	0.052	0.0549011
B3galt1	3.52635e-06	1.30824	0.765	0.456	0.0557375
Nkain4	4.03686e-06	0.911659	0.176	0.02	0.0638065
Tom1l1	5.34247e-06	1.08379	0.176	0.02	0.0844431
Nfkbia	5.43991e-06	0.915985	0.118	0.009	0.0859832
Rpl22l1	5.6469e-06	0.662849	0.118	0.009	0.0892549
Msi1	5.66547e-06	1.34782	0.176	0.02	0.0895484
Fam213a	6.3178e-06	1.25141	0.176	0.021	0.0998592
Grin2b	6.48976e-06	-2.04806	0.059	0.671	0.102577
Eci1	7.02821e-06	0.925266	0.118	0.01	0.111088
Hepacam	7.16769e-06	1.05294	0.176	0.02	0.113293
CT030665.2	7.21398e-06	0.810524	0.118	0.01	0.114024
Gm40578	7.36597e-06	1.05421	0.118	0.01	0.116426
Hsdl2	7.48196e-06	0.658672	0.118	0.01	0.11826
Elmod3	8.21787e-06	1.03872	0.235	0.036	0.129892
Hhatl	8.68533e-06	0.814468	0.059	0.003	0.13728
1700026J12Rik	8.68533e-06	0.431572	0.059	0.003	0.13728
Zfp429	8.77145e-06	0.470642	0.059	0.003	0.138641
Dhrs3	8.85838e-06	0.400996	0.059	0.003	0.140016
Hbb-bs	9.03471e-06	0.315974	0.059	0.003	0.142803
Gm37571	9.12413e-06	0.399779	0.059	0.003	0.144216
Cdc42ep1	9.30552e-06	0.727739	0.059	0.003	0.147083
Sall1	9.58407e-06	0.364801	0.059	0.003	0.151486
Aifm3	9.67834e-06	1.18264	0.471	0.135	0.152976
Nrg3	9.72085e-06	-1.23898	0.471	0.835	0.153648
Gm29683	1.13005e-05	1.3721	0.176	0.022	0.178616
Rora	1.21846e-05	1.11959	0.824	0.606	0.192589
Epha6	1.26648e-05	-1.99444	0.059	0.666	0.20018
Ugp2	1.29653e-05	0.86423	0.176	0.022	0.204929
Fam155a	1.31092e-05	-1.35403	0.176	0.812	0.207204
Dhrs1	1.45678e-05	0.961239	0.118	0.01	0.230258
Nrxn3	1.60915e-05	-1.93734	0.235	0.732	0.254342
Hdac8	1.6513e-05	1.48159	0.588	0.242	0.261004
Tmem59	1.75653e-05	1.19233	0.235	0.039	0.277637
Gprc5b	1.83879e-05	1.3391	0.235	0.038	0.29064
Gstm5	1.95013e-05	1.01141	0.118	0.011	0.308238
Triobp	2.08841e-05	0.786028	0.059	0.003	0.330094
Barx2	2.08841e-05	0.766666	0.059	0.003	0.330094
Gm20751	2.10751e-05	0.465945	0.059	0.003	0.333113
1700112H15Rik	2.12678e-05	0.533528	0.059	0.003	0.336159
Nr2e1	2.12678e-05	0.422663	0.059	0.003	0.336159
Gm36536	2.12678e-05	0.422466	0.059	0.003	0.336159
Celf4	2.22565e-05	-2.36946	0	0.571	0.351786
Map4k4	2.23953e-05	1.42096	0.471	0.145	0.35398
Opcml	2.26562e-05	-1.35171	0.412	0.808	0.358104
Rab31	2.42029e-05	1.21009	0.353	0.079	0.382552
Rasgrf1	2.50593e-05	-2.27849	0	0.566	0.396087
Gsap	2.735e-05	1.01813	0.176	0.023	0.432294
Hivep1	2.78348e-05	0.922581	0.176	0.023	0.439956
Grin1	2.87163e-05	-2.1748	0	0.561	0.453889
Gm14820	2.9287e-05	1.15102	0.118	0.011	0.462911
Yap1	2.95569e-05	0.751942	0.118	0.011	0.467176
Il18	3.5906e-05	1.16197	0.176	0.024	0.56753
Slc24a2	3.68453e-05	-1.98325	0.118	0.67	0.582376
Ddit3	3.75227e-05	1.01489	0.118	0.011	0.593084
A830019P07Rik	3.78608e-05	0.947637	0.118	0.011	0.598428
Nrcam	3.83906e-05	1.01352	0.824	0.499	0.606801
Eps8	3.9958e-05	1.19856	0.235	0.041	0.631576
Lrrc7	4.39044e-05	-1.67731	0.059	0.632	0.693953
Tsc22d3	4.62781e-05	0.878599	0.118	0.011	0.731472
Zfp467	4.67922e-05	0.957133	0.118	0.011	0.739598
Slit3	4.68676e-05	-1.95796	0.059	0.615	0.740789
Ptprn2	5.26342e-05	-1.69103	0.059	0.625	0.831936
Qk	5.27337e-05	1.11589	0.471	0.141	0.833509
Gpc6	5.44889e-05	1.15015	0.471	0.152	0.861251
Cacna1a	5.48353e-05	-1.61396	0.118	0.668	0.866727
Tagln3	5.59144e-05	1.13294	0.118	0.012	0.883783
Egfl6	5.70662e-05	1.2388	0.176	0.025	0.901988
Slc7a11	0.000223761	2.1017	0.235	0.05	1
Fth1	0.00314626	1.84682	0.235	0.064	1
Cped1	0.00925751	1.69136	0.118	0.024	1
Dtna	0.000442346	1.61453	0.529	0.27	1
Nxn	0.000105877	1.42141	0.176	0.027	1
Tiam2	0.000397002	1.40825	0.294	0.078	1
Boc	0.173414	1.40315	0.059	0.017	1
Hacd2	0.00020379	1.39555	0.294	0.074	1
Vcl	0.000315317	1.39355	0.294	0.076	1
Wwc1	6.98177e-05	1.36656	0.412	0.127	1
Mmd2	0.000115561	1.36577	0.294	0.068	1
Ckb	0.00300862	1.34771	0.294	0.101	1
Cuedc1	0.000228051	1.33613	0.353	0.102	1
Fam184a	0.00920821	1.31469	0.235	0.08	1
Rasa2	0.000447476	1.31155	0.294	0.08	1
Gnao1	0.000570847	1.2998	0.647	0.417	1
Armc2	6.49913e-05	1.29758	0.235	0.044	1
Nim1k	0.00112627	1.29651	0.235	0.059	1
Tmem164	0.0620259	1.28963	0.176	0.069	1
Ss18	0.00498845	1.2895	0.118	0.021	1
Mocs2	0.000575913	1.2883	0.118	0.015	1
Hnrnph1	0.000173257	1.285	0.294	0.071	1
Col4a6	0.0438824	1.26665	0.059	0.01	1
Abat	0.000316259	1.25928	0.294	0.077	1
Ptpn14	0.0892925	1.25413	0.059	0.013	1
Trps1	0.00573217	1.24077	0.294	0.109	1
Ikzf2	0.0182699	1.23751	0.176	0.053	1
Glud1	0.00052	1.23519	0.235	0.054	1
Hnrnpr	0.202124	1.2303	0.235	0.153	1
Med1	0.00105401	1.22747	0.235	0.059	1
Zfp329	0.85723	1.22709	0.059	0.052	1
Mapk4	0.0274768	1.2072	0.294	0.141	1
Polrmt	0.829494	1.20655	0.059	0.05	1
Dnah7b	0.0265983	1.19973	0.118	0.029	1
St3gal4	0.00306794	1.19511	0.235	0.064	1
Idh2	0.00150841	1.19502	0.176	0.036	1
Trpm3	0.000963303	1.19317	0.588	0.338	1
Klf3	0.00201482	1.19193	0.176	0.038	1
5830418P13Rik	0.0317858	1.18976	0.059	0.009	1
Cand1	0.0022547	1.17111	0.176	0.038	1
Brip1os	0.000982598	1.17023	0.176	0.034	1
Eif2ak2	0.00123457	1.16996	0.118	0.017	1
Hnrnpc	0.0412595	1.16775	0.176	0.063	1
Nedd4	0.0110042	1.15858	0.412	0.218	1
Usp24	0.00732603	1.15662	0.294	0.11	1
Peli1	0.296204	1.14593	0.118	0.062	1
BC003965	7.62988e-05	1.14161	0.176	0.026	1
Zfhx2	0.143747	1.13621	0.176	0.087	1
Mylip	0.422879	1.13562	0.059	0.028	1
Lgr4	0.00365068	1.135	0.176	0.041	1
Col23a1	0.88651	1.13	0.059	0.072	1
Gm30054	0.00118118	1.12519	0.176	0.035	1
Asrgl1	0.0163335	1.12472	0.118	0.026	1
Irak2	0.0245465	1.12233	0.118	0.028	1
mt-Co1	0.00283354	1.12227	0.294	0.094	1
Capn2	0.000705261	1.11518	0.294	0.081	1
Padi2	0.000627201	1.10753	0.118	0.015	1
mt-Atp6	0.358975	1.10732	0.176	0.113	1
Cecr2	0.0405344	1.10691	0.118	0.032	1
Zeb1	0.0137183	1.10321	0.412	0.22	1
Sdc2	0.00530434	1.10264	0.176	0.043	1
Alms1	0.00118129	1.10024	0.235	0.059	1
Plekhg1	0.00437794	1.09657	0.235	0.067	1
Paqr8	0.000843622	1.09454	0.176	0.034	1
Magi1	0.0116186	1.09185	0.471	0.278	1
Crtc3	0.839874	1.09062	0.118	0.152	1
P4hb	0.000686276	1.08737	0.118	0.016	1
Zfp438	0.128618	1.08471	0.118	0.045	1
Smu1	0.000664772	1.08442	0.176	0.032	1
Arl6ip1	0.000107279	1.0844	0.235	0.045	1
Chic2	0.150744	1.08422	0.118	0.047	1
Lpp	0.00932711	1.08154	0.353	0.16	1
Rpl21	7.73699e-05	1.08054	0.118	0.012	1
Them4	0.000688102	1.07813	0.176	0.033	1
Cep95	0.0286999	1.07238	0.176	0.059	1
Nr2c1	0.000280473	1.07225	0.176	0.03	1
Dgkb	0.00600782	1.06699	0.647	0.449	1
Sp1	0.000592886	1.06126	0.176	0.032	1
Mgat5	0.0270144	1.05367	0.353	0.186	1
D130040H23Rik	0.0751519	1.05328	0.176	0.072	1
Arhgef10l	0.125058	1.05273	0.176	0.083	1
Phactr2	0.121468	1.05232	0.118	0.045	1
Nmnat3	0.422106	1.04967	0.059	0.028	1
Dcps	0.0105912	1.04769	0.176	0.048	1
Ttyh1	0.0048089	1.04398	0.235	0.07	1
Mettl22	0.0175889	1.04008	0.118	0.027	1
Yipf4	0.00634473	1.0396	0.118	0.022	1
Dda1	0.0109251	1.03221	0.118	0.024	1
Myo6	0.00424266	1.03047	0.294	0.1	1
Lrp8	0.112767	1.02394	0.176	0.083	1
2510009E07Rik	0.00245063	1.0238	0.176	0.039	1
Flrt1	0.567421	1.0234	0.059	0.035	1
Ntrk2	0.000915945	1.02049	0.647	0.436	1
Tmx3	0.072909	1.01963	0.118	0.038	1
Tet2	0.533207	1.01843	0.118	0.085	1
Fmn2	0.00208699	1.01206	0.471	0.227	1
Ptpn12	0.635376	1.0114	0.118	0.095	1
Fnip2	0.0131404	1.00525	0.235	0.081	1
Hapln1	0.000413119	1.00469	0.176	0.031	1
Nr2f1	0.632545	1.00395	0.059	0.039	1
Gm26782	0.0454162	1.00369	0.118	0.033	1
Shroom4	0.000103186	1.00163	0.176	0.027	1
Ppil2	0.0473512	1.00134	0.235	0.105	1
Ghr	0.00305782	1.00068	0.235	0.066	1
Mbnl1	0.0116057	0.999203	0.235	0.08	1
Rgma	0.00490016	0.996898	0.118	0.021	1
Phlpp1	0.00013812	0.995977	0.588	0.244	1
Senp1	0.0741982	0.99571	0.176	0.074	1
mt-Co3	0.207766	0.993089	0.235	0.152	1
Smg7	0.516621	0.991549	0.118	0.083	1
S100b	0.00363895	0.991058	0.118	0.02	1
Cyp7b1	0.678852	0.989375	0.118	0.095	1
Nfyc	0.10688	0.988606	0.176	0.081	1
Pbx1	0.00188039	0.985477	0.706	0.498	1
Cdh20	0.00911053	0.985304	0.294	0.11	1
Fgfr1	0.00262118	0.981971	0.235	0.065	1
Supt6	0.0510349	0.981537	0.235	0.108	1
Ctdspl	0.024994	0.98034	0.353	0.182	1
Fads1	0.00418743	0.980188	0.176	0.042	1
Cradd	0.0258233	0.98006	0.176	0.057	1
Gm48807	0.00057543	0.97999	0.059	0.004	1
Tmem9	0.0346761	0.977001	0.118	0.031	1
Setd2	0.43842	0.97695	0.176	0.13	1
Slc39a13	0.0169653	0.976792	0.176	0.053	1
Stk38l	0.00193789	0.976189	0.118	0.018	1
Tgfbr1	0.00772133	0.975804	0.118	0.022	1
Stat3	0.00135836	0.974674	0.235	0.059	1
C130071C03Rik	0.0124877	0.974115	0.412	0.217	1
Cirbp	0.10856	0.97243	0.118	0.043	1
Etv5	0.0822321	0.970091	0.118	0.039	1
Dimt1	0.00572518	0.968927	0.118	0.022	1
Bbs4	0.778996	0.96815	0.059	0.047	1
Chst10	0.137151	0.96522	0.118	0.046	1
Zfp868	0.000749073	0.963583	0.118	0.016	1
Mapre2	0.00735004	0.963568	0.353	0.151	1
Daam1	0.0151332	0.963276	0.353	0.168	1
Zmiz1	0.144774	0.963145	0.176	0.085	1
AU022252	0.00941517	0.962114	0.118	0.024	1
Hint3	0.0120601	0.961893	0.118	0.025	1
Abtb2	0.0111605	0.961684	0.118	0.024	1
Ahcyl1	0.0374749	0.95955	0.176	0.063	1
Pde7b	0.0186596	0.958037	0.294	0.127	1
Stk19	0.0520714	0.958036	0.176	0.067	1
Ctnnd2	0.000309511	0.956218	0.882	0.647	1
Itga7	0.0170496	0.95282	0.118	0.027	1
Ywhah	0.0458144	0.947078	0.118	0.033	1
Rfwd3	0.722381	0.942683	0.059	0.044	1
Pcyt1b	0.0374297	0.941645	0.118	0.031	1
Rnf38	0.0383591	0.941296	0.176	0.063	1
Hspa4l	0.0486408	0.939779	0.176	0.067	1
Wdyhv1	0.0152468	0.938187	0.118	0.026	1
Dtx1	0.0307412	0.937457	0.176	0.06	1
Adk	0.00550234	0.937168	0.353	0.145	1
Pik3r1	0.0413089	0.935827	0.176	0.062	1
Aspscr1	0.366519	0.935717	0.118	0.068	1
St7	0.287634	0.933953	0.235	0.171	1
Exoc2	0.947167	0.931125	0.059	0.067	1
Tmcc3	9.27953e-05	0.927643	0.412	0.116	1
Mitf	0.710443	0.922984	0.118	0.101	1
Bhlhb9	0.172145	0.920336	0.118	0.05	1
Npcd	0.0258461	0.919006	0.176	0.057	1
Abcb9	0.0478651	0.917737	0.176	0.066	1
Snx18	0.033535	0.916508	0.118	0.031	1
Larp4	0.018552	0.916033	0.176	0.054	1
Reep3	0.00525864	0.915016	0.235	0.07	1
Srp54c	0.00407773	0.915001	0.118	0.02	1
Sec14l2	0.00202773	0.912934	0.176	0.037	1
Rhbdl3	0.481355	0.912863	0.118	0.078	1
Rbx1	0.0395219	0.912395	0.176	0.063	1
Trabd	0.0764349	0.911605	0.118	0.038	1
Cwf19l2	0.0150811	0.908879	0.235	0.083	1
Ndufaf4	0.0149008	0.906304	0.118	0.026	1
Rad50	0.0121873	0.904887	0.176	0.049	1
Zfp808	0.00564804	0.903688	0.176	0.043	1
Cog4	0.0336506	0.90331	0.235	0.097	1
Oaz2	0.710601	0.900658	0.059	0.043	1
Mrpl1	0.0256149	0.900512	0.118	0.029	1
Clic4	0.00429977	0.897746	0.118	0.02	1
Nadk2	0.0119574	0.894989	0.118	0.024	1
Hipk2	0.00583057	0.894043	0.353	0.141	1
Rnf144a	0.00609957	0.893693	0.176	0.043	1
Cyp4f13	0.00260176	0.893006	0.118	0.019	1
Tmem161a	0.03198	0.892536	0.118	0.03	1
Tmem39a	0.000435613	0.890585	0.118	0.015	1
Gm32834	0.0293349	0.890477	0.118	0.03	1
Tead1	0.00749835	0.886727	0.353	0.147	1
Rnf182	0.0425573	0.884689	0.176	0.064	1
Utrn	0.02149	0.884286	0.235	0.088	1
Fads2	0.134924	0.883308	0.059	0.015	1
Rictor	0.723859	0.8829	0.118	0.101	1
Sf3b1	0.0171252	0.881679	0.294	0.124	1
Hhipl1	0.198535	0.879598	0.059	0.018	1
Cnn3	0.12527	0.878783	0.059	0.015	1
Sil1	0.0448534	0.876975	0.294	0.15	1
Eda	0.199249	0.876183	0.176	0.098	1
4930405D11Rik	0.000386687	0.875688	0.059	0.004	1
Tut4	0.360286	0.874147	0.176	0.119	1
Trim8	0.0146721	0.873902	0.176	0.051	1
Slc6a1	0.00147338	0.869338	0.235	0.058	1
Akt1	0.035895	0.867815	0.118	0.031	1
Mgll	0.0114379	0.867409	0.353	0.156	1
Ppargc1a	0.0216799	0.867066	0.235	0.089	1
Spop	0.608736	0.86673	0.176	0.153	1
Il31ra	0.00057543	0.866506	0.059	0.004	1
Ogfrl1	0.187243	0.866384	0.118	0.052	1
Kdm7a	0.022059	0.865414	0.235	0.089	1
Ptn	0.000168872	0.864962	0.235	0.046	1
Aldh1a1	0.00061702	0.864918	0.118	0.015	1
Ttyh3	0.00157685	0.864874	0.176	0.036	1
Ccnk	0.022837	0.863402	0.118	0.028	1
Nxpe3	0.0128071	0.863179	0.176	0.05	1
Eif3e	0.214089	0.86191	0.059	0.019	1
Heph	0.00878384	0.860795	0.118	0.023	1
Tef	0.00185472	0.859979	0.353	0.122	1
Junos	0.0163315	0.856938	0.118	0.026	1
Ptk7	0.359695	0.855093	0.118	0.069	1
Pdgfc	0.0111507	0.854349	0.118	0.024	1
Casd1	0.0693277	0.853151	0.118	0.037	1
Peli2	0.0426171	0.851358	0.118	0.032	1
Eif2s3y	0.189761	0.850021	0.176	0.095	1
Gnai2	0.057698	0.848331	0.118	0.035	1
Eif3a	0.0416215	0.846155	0.176	0.063	1
Inpp5b	0.18365	0.845689	0.176	0.095	1
Acer3	0.685643	0.844507	0.118	0.099	1
Mrps30	0.0101059	0.844268	0.059	0.007	1
Mdga2	0.00051346	0.843934	0.765	0.59	1
Fam49b	0.369587	0.842884	0.176	0.123	1
Por	0.183675	0.842772	0.176	0.095	1
Pde8b	0.940075	0.842599	0.176	0.217	1
Rel	0.00266834	0.8415	0.059	0.005	1
Gna11	0.0584752	0.840621	0.176	0.068	1
Bmp6	0.00337385	0.839977	0.059	0.005	1
Garem1	0.0721274	0.839032	0.294	0.165	1
Krcc1	0.0249934	0.838482	0.118	0.029	1
Sema4b	0.00288775	0.837923	0.176	0.039	1
Gle1	0.191904	0.837769	0.176	0.097	1
Spag5	0.068537	0.837668	0.588	0.5	1
Dnajc10	0.0341498	0.837544	0.235	0.097	1
Nfkb1	0.201325	0.837358	0.235	0.153	1
D930016D06Rik	0.164797	0.834994	0.118	0.049	1
Cdk2ap2	0.0133953	0.834597	0.059	0.007	1
Ccr9	0.0152403	0.834365	0.059	0.008	1
Stx4a	0.0253779	0.834337	0.176	0.056	1
Maml2	0.0541852	0.832124	0.412	0.243	1
Palld	0.00876502	0.831325	0.118	0.023	1
Mia3	0.683582	0.830741	0.118	0.097	1
Agpat3	0.0286195	0.830599	0.235	0.093	1
Rcan2	0.0734598	0.829779	0.176	0.071	1
Fam114a1	0.00338986	0.82816	0.059	0.005	1
Cnnm2	0.0937719	0.828129	0.176	0.078	1
Bfar	0.0244216	0.827272	0.176	0.056	1
Aco2	0.3175	0.826038	0.235	0.169	1
Ndufv2	0.108686	0.825175	0.118	0.043	1
Ephb1	0.0133476	0.824031	0.294	0.114	1
Uty	0.156213	0.823631	0.176	0.09	1
Chtf8	0.0376118	0.820387	0.059	0.01	1
Matr3	0.0767718	0.819909	0.176	0.073	1
Med21	0.0408026	0.819464	0.059	0.01	1
Vcpip1	0.0419235	0.818799	0.118	0.032	1
Gm34838	0.061323	0.815545	0.059	0.011	1
Slc25a35	0.00024491	0.815291	0.059	0.004	1
Gpm6b	0.401783	0.814832	0.353	0.323	1
Dhdds	0.0330964	0.814455	0.294	0.139	1
Wars2	0.120236	0.814033	0.118	0.044	1
Arhgap32	0.1319	0.813952	0.235	0.134	1
Alcam	0.849963	0.811774	0.176	0.18	1
Dock6	0.049954	0.811521	0.118	0.034	1
Rfc1	0.0297686	0.810914	0.176	0.058	1
Sike1	0.0670254	0.810172	0.118	0.037	1
Gpd2	0.199201	0.808941	0.118	0.053	1
Pcgf5	0.78858	0.806845	0.118	0.107	1
Zfp746	0.000981417	0.805721	0.176	0.034	1
Psap	0.0262561	0.805068	0.412	0.23	1
Inpp1	0.00784068	0.805067	0.118	0.023	1
Sympk	0.354854	0.804143	0.176	0.119	1
Stox2	0.0178725	0.803713	0.529	0.346	1
Parn	0.361365	0.80261	0.118	0.069	1
Cdh10	0.135886	0.802493	0.294	0.192	1
Ckap5	0.0385583	0.801656	0.294	0.144	1
Cp	0.00626918	0.800734	0.059	0.006	1
Mdc1	0.0267523	0.800346	0.059	0.009	1
Arhgap26	0.0341355	0.798287	0.471	0.318	1
Pcmtd1	0.224724	0.797071	0.176	0.102	1
Clk3	0.277476	0.794979	0.118	0.061	1
Capn7	0.130957	0.794635	0.118	0.045	1
Lgals4	0.00208009	0.79459	0.059	0.005	1
A730056A06Rik	0.00421156	0.793584	0.059	0.006	1
Kank2	0.0617579	0.793454	0.059	0.011	1
Pdgfa	0.0700816	0.793406	0.118	0.037	1
Cldn12	0.0731813	0.793105	0.059	0.012	1
Snd1	0.27834	0.792985	0.235	0.166	1
Gm33680	8.35986e-05	0.79253	0.059	0.003	1
Tulp4	0.00337069	0.792014	0.471	0.218	1
BC024978	8.35986e-05	0.791311	0.059	0.003	1
Rbm20	0.0032027	0.791137	0.118	0.019	1
Sumo1	0.427259	0.789222	0.118	0.075	1
Tspan9	0.124157	0.789098	0.176	0.082	1
Gm48606	0.00057543	0.789069	0.059	0.004	1
Wdr45b	0.113033	0.788965	0.118	0.043	1
Plcb1	0.000257782	0.787234	0.824	0.609	1
Acaa2	0.000386687	0.786821	0.059	0.004	1
Fam20c	0.480817	0.786635	0.059	0.031	1
Zdhhc12	0.0033579	0.786498	0.059	0.005	1
Dars2	0.114422	0.785658	0.118	0.043	1
B9d2	0.0117272	0.785172	0.059	0.007	1
2810459M11Rik	0.0011542	0.783353	0.059	0.005	1
Ivd	0.196258	0.783126	0.176	0.095	1
Trim9	0.0482951	0.782476	0.471	0.334	1
Adgrg1	0.00517484	0.782183	0.059	0.006	1
Filip1l	6.92538e-05	0.781768	0.118	0.012	1
Mgme1	0.00208009	0.781572	0.059	0.005	1
Hspbap1	0.0371413	0.779965	0.118	0.031	1
Trip4	0.173283	0.779835	0.176	0.092	1
Strn3	0.795571	0.779824	0.176	0.175	1
4930429D17Rik	0.0101446	0.778626	0.059	0.007	1
Jcad	0.173955	0.778516	0.059	0.017	1
1700017D01Rik	0.0193279	0.778464	0.059	0.008	1
Eya2	0.0733439	0.77817	0.059	0.012	1
Gm45844	0.139781	0.777458	0.176	0.087	1
Wrap53	0.139454	0.777082	0.059	0.015	1
Nnat	0.802543	0.777009	0.059	0.048	1
Scg3	0.115498	0.776874	0.176	0.081	1
Gm26936	0.00158661	0.776078	0.059	0.005	1
Cep85l	0.00382548	0.775844	0.235	0.066	1
A630089N07Rik	0.674007	0.774813	0.118	0.096	1
Lrrk2	0.233649	0.774285	0.118	0.057	1
Gm21454	0.106955	0.77376	0.059	0.014	1
Batf2	0.00206941	0.773209	0.059	0.005	1
Akap5	0.00512967	0.772653	0.059	0.006	1
Frmpd1	0.00571192	0.772571	0.118	0.022	1
Prag1	0.0376634	0.7721	0.118	0.031	1
Ehd1	0.0351318	0.771988	0.059	0.009	1
Gps2	0.191776	0.770803	0.118	0.052	1
Dennd5a	0.74631	0.770366	0.118	0.102	1
Adhfe1	0.0101446	0.770244	0.059	0.007	1
Cpq	0.20298	0.770194	0.118	0.053	1
St6gal1	0.0609886	0.769721	0.176	0.066	1
Picalm	0.159683	0.769523	0.118	0.048	1
Folr2	0.000148392	0.769013	0.059	0.003	1
Brd7	0.180921	0.769011	0.118	0.051	1
Med16	0.0783416	0.767818	0.118	0.038	1
Pex5	0.0141997	0.766559	0.118	0.025	1
Azin2	0.607153	0.766251	0.118	0.092	1
Nudt16	0.034837	0.765707	0.059	0.009	1
Gm19705	0.103507	0.765627	0.059	0.013	1
Bend7	0.0240105	0.765445	0.059	0.008	1
Fam173b	0.0857975	0.765426	0.059	0.013	1
Dnajc14	0.0408026	0.764845	0.059	0.01	1
Nectin2	0.0152935	0.764611	0.059	0.008	1
Ttc39b	0.200452	0.764583	0.118	0.053	1
Gm11457	0.0172182	0.762662	0.059	0.008	1
mt-Cytb	0.0310545	0.762326	0.235	0.093	1
Slc7a2	0.00869523	0.761858	0.059	0.007	1
9530034E10Rik	0.00417338	0.761263	0.059	0.006	1
Sik3	0.0627049	0.761206	0.471	0.342	1
Gpr26	0.0346416	0.760861	0.059	0.009	1
Gpam	0.00106267	0.76073	0.118	0.016	1
Klhl1	0.112893	0.760605	0.176	0.08	1
Vti1b	0.0691411	0.760566	0.176	0.071	1
Tbcel	0.427259	0.760428	0.118	0.075	1
Gnaz	0.24204	0.759852	0.118	0.057	1
Mir9-3hg	0.132856	0.757937	0.235	0.131	1
Rab1a	0.079829	0.756834	0.118	0.038	1
Rab24	0.147368	0.755759	0.118	0.047	1
Prdx6	0.000839083	0.755449	0.118	0.016	1
Med19	0.0377153	0.755026	0.059	0.01	1
Gm26629	0.00038415	0.754052	0.059	0.004	1
Mtfr1	0.0033579	0.753878	0.059	0.005	1
Akap10	0.146873	0.752693	0.235	0.135	1
Ddo	0.0136642	0.75239	0.118	0.025	1
D630003M21Rik	0.0118142	0.751375	0.059	0.007	1
Smyd1	0.00156963	0.750875	0.059	0.005	1
Pts	0.0508246	0.749964	0.059	0.011	1
Lpin1	0.174016	0.749889	0.118	0.05	1
Selenbp1	0.00524326	0.74972	0.059	0.006	1
Tmem14a	0.0319695	0.749713	0.059	0.009	1
Prpf19	0.126697	0.749301	0.118	0.045	1
Mrgpra2b	0.479619	0.748951	0.235	0.198	1
Nr2c2ap	0.0541948	0.748275	0.059	0.011	1
Eif4h	0.136825	0.748183	0.118	0.046	1
Plekha7	0.0326258	0.748086	0.235	0.094	1
Srsf2	0.37851	0.747606	0.118	0.07	1
Gm16833	0.000248346	0.74756	0.059	0.004	1
Pdap1	0.168981	0.747026	0.059	0.017	1
Ndufaf2	0.257299	0.746332	0.118	0.059	1
Rassf8	0.185573	0.74578	0.118	0.051	1
Ube2z	0.214089	0.745523	0.059	0.019	1
Tmigd1	0.0266714	0.745083	0.059	0.009	1
Sytl3	0.0154538	0.745021	0.059	0.008	1
Prr14	0.172259	0.744192	0.176	0.092	1
Snrk	0.12956	0.74224	0.118	0.045	1
Desi2	0.0171589	0.741601	0.294	0.123	1
Fam53c	0.18928	0.74145	0.059	0.018	1
Epdr1	0.022566	0.740885	0.118	0.028	1
Gsk3a	0.0300245	0.740534	0.118	0.03	1
Pzp	0.00869523	0.740519	0.059	0.007	1
Aqp11	0.069401	0.740293	0.059	0.012	1
Atad1	0.166667	0.739735	0.118	0.049	1
Ppm1k	0.0375455	0.73942	0.118	0.031	1
Ino80d	0.301158	0.73827	0.176	0.113	1
Hsd11b1	0.085259	0.738237	0.059	0.013	1
Hmg20b	0.00567009	0.736882	0.118	0.021	1
Arl5c	0.017335	0.736877	0.059	0.008	1
Exoc5	0.162711	0.736755	0.118	0.049	1
Nsun3	0.0689312	0.736589	0.059	0.012	1
Gm28551	0.0379229	0.736031	0.059	0.01	1
Pcdh17	0.468455	0.735851	0.118	0.079	1
Usp2	0.674392	0.735837	0.118	0.098	1
Pxmp4	0.0230369	0.735773	0.118	0.028	1
Nif3l1	0.017273	0.73549	0.118	0.027	1
Pcnx3	0.0329769	0.734782	0.176	0.06	1
Glmp	0.00102152	0.734216	0.118	0.016	1
Gabpb1	0.265802	0.733922	0.059	0.021	1
Thap7	0.0854382	0.733852	0.059	0.013	1
Mtmr1	0.214991	0.733815	0.118	0.054	1
Ddhd1	0.0248299	0.73355	0.235	0.09	1
Pcyt2	0.891449	0.732505	0.176	0.213	1
March3	0.139517	0.732304	0.176	0.087	1
Efhc2	0.00323576	0.731189	0.118	0.019	1
Rita1	0.0655379	0.731145	0.059	0.011	1
Samsn1	0.32786	0.730539	0.059	0.024	1
Eif4e	0.124195	0.729962	0.118	0.044	1
Usp48	0.207943	0.729511	0.176	0.098	1
Ccdc34	0.253382	0.729136	0.118	0.058	1
Mif	0.0616127	0.728835	0.059	0.011	1
Ppp1r9b	0.32358	0.727991	0.118	0.065	1
Nebl	0.133114	0.727728	0.471	0.406	1
AC161607.1	0.065236	0.726206	0.059	0.011	1
Acadsb	0.105491	0.725881	0.235	0.124	1
St13	0.11502	0.725348	0.118	0.043	1
Phf21b	0.134924	0.725135	0.059	0.015	1
Urm1	0.0978323	0.725009	0.118	0.041	1
Tbrg1	0.306654	0.724877	0.059	0.023	1
Fhit	0.033483	0.724769	0.471	0.306	1
Prodh	0.00552624	0.724601	0.118	0.021	1
Bach2	0.158207	0.724508	0.294	0.195	1
Rhobtb3	0.0130248	0.724463	0.176	0.049	1
Rngtt	0.626541	0.724074	0.118	0.093	1
Rida	0.00743823	0.723311	0.059	0.006	1
Purb	0.0773632	0.723241	0.059	0.012	1
Gm11417	0.0650854	0.723056	0.059	0.011	1
Bicra	0.109643	0.722812	0.294	0.175	1
Ids	0.121065	0.722685	0.059	0.014	1
Ctnnbl1	0.0336971	0.722648	0.235	0.096	1
Psd3	0.402875	0.72234	0.235	0.191	1
Pacrg	0.162964	0.722157	0.235	0.14	1
Abr	0.0276495	0.721161	0.588	0.462	1
Suclg1	0.40545	0.72116	0.118	0.073	1
Lamtor1	0.0341768	0.721015	0.118	0.031	1
Ntn4	0.000379874	0.72031	0.118	0.014	1
Add3	0.0574865	0.720009	0.176	0.067	1
Klc3	0.00517484	0.719986	0.059	0.006	1
Map3k7	0.80444	0.719421	0.059	0.08	1
Akt2	0.121773	0.719265	0.118	0.044	1
Son	0.240687	0.719197	0.412	0.375	1
Axdnd1	0.0194553	0.719132	0.059	0.008	1
P2ry12	0.0219849	0.71899	0.059	0.008	1
Fh1	0.0439976	0.718761	0.059	0.01	1
Neurl1b	0.198824	0.718471	0.059	0.018	1
Colec12	0.255814	0.718284	0.059	0.021	1
Soat1	0.00567009	0.718246	0.118	0.021	1
Dhrs7	0.106955	0.718162	0.059	0.014	1
Cnot2	0.0149969	0.718096	0.235	0.082	1
Coa7	0.168715	0.71751	0.059	0.017	1
Cadm4	0.394329	0.717476	0.059	0.027	1
Rps6kb2	0.221061	0.71737	0.176	0.1	1
Tedc2	0.0216368	0.716507	0.059	0.008	1
Mgat4b	0.102865	0.716072	0.118	0.042	1
Akap1	0.585123	0.715589	0.059	0.036	1
Ndufa3	0.0116145	0.71548	0.118	0.024	1
Cep128	0.587161	0.715245	0.059	0.036	1
Cbfa2t2	0.307054	0.715093	0.176	0.112	1
Elavl1	0.189238	0.715043	0.176	0.094	1
Gm43731	0.102501	0.713396	0.059	0.013	1
Kcnn3	0.100958	0.712314	0.176	0.077	1
Sgta	0.343285	0.712197	0.118	0.067	1
Gsn	0.00584164	0.712124	0.118	0.021	1
Oplah	0.069401	0.711916	0.059	0.012	1
Ssu72	0.156313	0.711814	0.118	0.048	1
Tmem70	0.0377153	0.711752	0.059	0.01	1
Gucy1a1	0.116235	0.711093	0.059	0.014	1
Bap1	0.173955	0.711062	0.059	0.017	1
Gm11520	0.111674	0.710891	0.059	0.014	1
Atad2b	0.984035	0.70982	0.118	0.133	1
Cdh19	0.00191247	0.709326	0.118	0.017	1
Socs6	0.136965	0.708433	0.118	0.046	1
Rps19bp1	0.041022	0.70835	0.059	0.01	1
Rnf40	0.0209868	0.708157	0.118	0.027	1
Slc15a4	0.0549984	0.707591	0.059	0.011	1
Gm36283	0.111462	0.706849	0.059	0.014	1
Fgfr2	0.0250156	0.706627	0.529	0.366	1
Gm14410	0.42147	0.706571	0.176	0.13	1
6430550D23Rik	0.0241603	0.706523	0.059	0.008	1
Tipin	0.342801	0.706214	0.059	0.024	1
Psmd1	0.0905827	0.705978	0.235	0.12	1
Rgl1	0.145199	0.705427	0.294	0.194	1
Tyms	0.13019	0.705294	0.059	0.015	1
Arhgef6	0.0178261	0.704832	0.118	0.027	1
Serp1	0.0508246	0.704442	0.059	0.011	1
Eefsec	0.897982	0.70418	0.118	0.145	1
Nup54	0.00378789	0.704168	0.118	0.02	1
Tsen34	0.00506443	0.702941	0.118	0.021	1
Fam210a	0.154462	0.702579	0.059	0.016	1
Mapk6	0.00443665	0.70099	0.118	0.02	1
Ssr2	0.159364	0.700875	0.059	0.016	1
Slc30a9	0.0180279	0.700844	0.176	0.053	1
Nhej1	0.139454	0.700382	0.059	0.015	1
Rps27rt	0.0437324	0.699678	0.118	0.033	1
A930007I19Rik	0.102501	0.698647	0.059	0.013	1
Pcdh11x	0.0101822	0.698111	0.294	0.11	1
Gpcpd1	0.477243	0.697453	0.176	0.136	1
Zbtb37	0.139694	0.697081	0.059	0.015	1
Pms1	0.398169	0.696883	0.059	0.027	1
Ankhd1	0.260652	0.696765	0.235	0.16	1
Fam129b	0.159364	0.696025	0.059	0.016	1
Usp19	0.411819	0.695529	0.118	0.073	1
Baiap2l2	0.0293927	0.695347	0.059	0.009	1
Parp4	0.103104	0.695141	0.059	0.013	1
Avl9	0.077565	0.694854	0.118	0.038	1
Ankrd13a	0.748871	0.693817	0.118	0.101	1
Lgi1	0.106105	0.693168	0.294	0.177	1
Fam214b	0.298745	0.692245	0.118	0.062	1
Dbi	9.13109e-05	0.692048	0.118	0.012	1
Zbtb34	0.00171155	0.691949	0.118	0.018	1
Gm15860	0.139454	0.691924	0.059	0.015	1
Tbl1xr1	0.235902	0.691193	0.118	0.056	1
Zbtb7c	0.164294	0.690725	0.059	0.016	1
Tmprss11d	0.00434021	0.690402	0.118	0.02	1
Glmn	0.388899	0.690354	0.118	0.071	1
Wdr41	0.131947	0.690024	0.118	0.045	1
Ppm1m	0.209285	0.689341	0.059	0.019	1
Bfsp2	0.0515943	0.688131	0.059	0.011	1
Trmt2b	0.193762	0.687752	0.059	0.018	1
Cadm1	0.000965277	0.687729	0.765	0.542	1
Pigp	0.160141	0.68729	0.059	0.016	1
Tor1aip1	0.0319239	0.687241	0.176	0.059	1
Kirrel3	0.00467654	0.686845	0.706	0.477	1
Mpzl1	0.331241	0.686135	0.118	0.065	1
Dmd	0.0314586	0.685249	0.588	0.501	1
Jarid2	0.285633	0.685211	0.176	0.11	1
Gphn	0.161794	0.684975	0.471	0.39	1
Akr1a1	0.295749	0.684136	0.118	0.062	1
Ccdc191	0.210957	0.684126	0.118	0.053	1
Aktip	0.259405	0.683502	0.118	0.058	1
Cbs	0.000386687	0.683382	0.059	0.004	1
Cdk5rap2	0.287537	0.683228	0.118	0.061	1
Cox7c	0.281271	0.682205	0.059	0.022	1
Ift52	0.170775	0.682121	0.118	0.049	1
Mtus1	0.00111297	0.682026	0.118	0.016	1
Lama3	0.245822	0.681228	0.059	0.02	1
Bcat2	0.452099	0.681161	0.059	0.03	1
Dpf3	0.793462	0.680997	0.059	0.081	1
Hsdl1	0.107781	0.680703	0.059	0.014	1
Fshr	0.542865	0.680664	0.176	0.147	1
Gemin8	0.094712	0.680179	0.059	0.013	1
Ndc1	0.0986879	0.680101	0.059	0.013	1
Arhgap5	0.00478632	0.680072	0.235	0.067	1
Pigz	0.12765	0.679736	0.118	0.044	1
Cct8	0.20478	0.679181	0.059	0.018	1
Mlst8	0.22011	0.678866	0.059	0.019	1
Efcab6	0.476464	0.67849	0.059	0.031	1
Tnfaip8l3	0.337709	0.678373	0.059	0.024	1
Gm10037	0.0697156	0.678154	0.059	0.012	1
1600010M07Rik	0.357582	0.677796	0.118	0.068	1
Mrps33	0.287106	0.677631	0.059	0.022	1
Txndc5	0.174225	0.676537	0.059	0.017	1
Lima1	0.370786	0.676475	0.118	0.069	1
Ralbp1	0.541062	0.6758	0.118	0.085	1
Anp32e	0.00229844	0.675798	0.118	0.018	1
Mirt1	0.153954	0.675208	0.059	0.016	1
Zfp277	0.306153	0.675054	0.118	0.063	1
Gm31508	0.240352	0.675003	0.059	0.02	1
Sox2	0.0389754	0.673624	0.059	0.01	1
Mtdh	0.339837	0.67344	0.176	0.116	1
Ndufa7	0.0031496	0.672995	0.118	0.019	1
Serinc1	0.140923	0.672546	0.118	0.046	1
Pou3f3	0.0900318	0.672505	0.059	0.013	1
4933431E20Rik	0.00746695	0.672408	0.118	0.022	1
Nox1	0.0100911	0.672372	0.118	0.024	1
Ftsj3	0.125722	0.67211	0.059	0.015	1
Gm49539	0.00605917	0.670154	0.176	0.043	1
Phf21a	0.116178	0.670057	0.412	0.328	1
Arpc1b	0.202317	0.669831	0.059	0.018	1
Dock11	0.179969	0.669779	0.118	0.05	1
Tcaf1	0.124072	0.669761	0.294	0.183	1
Arl6ip4	0.017504	0.669747	0.118	0.026	1
Spice1	0.292604	0.669709	0.059	0.022	1
Rexo4	0.169122	0.669351	0.118	0.049	1
Rer1	0.199983	0.66856	0.059	0.018	1
Ccnd3	0.159591	0.667915	0.235	0.136	1
Sirt5	0.146586	0.667814	0.118	0.047	1
Nipsnap2	0.2109	0.667543	0.176	0.097	1
Mthfs	0.882406	0.667382	0.059	0.054	1
4833420G17Rik	0.128685	0.667275	0.118	0.045	1
Terf2	0.107182	0.667101	0.176	0.079	1
Arhgef10	0.00664003	0.667089	0.235	0.067	1
Gm10501	0.135159	0.667068	0.059	0.015	1
Clcn6	0.373351	0.667058	0.176	0.122	1
Stk38	0.300375	0.666992	0.176	0.112	1
Fam163a	0.000325236	0.666825	0.118	0.014	1
Adamts4	0.0301821	0.666541	0.059	0.009	1
Tmem106b	0.316912	0.666391	0.059	0.023	1
Arhgef40	0.0042734	0.666253	0.118	0.02	1
Camk2g	0.220381	0.665681	0.235	0.152	1
Gm37245	0.159623	0.665609	0.059	0.016	1
Actb	0.374765	0.664935	0.118	0.069	1
Tymp	0.191118	0.664934	0.118	0.051	1
Ndufaf7	0.279277	0.66448	0.118	0.06	1
Tmem8b	0.266132	0.664246	0.059	0.021	1
Klhdc4	0.43384	0.664214	0.059	0.029	1
Trim39	0.394329	0.66418	0.059	0.027	1
Ppp1r37	0.376364	0.663074	0.118	0.07	1
Snrnp27	0.225546	0.662759	0.059	0.019	1
Klhdc8b	0.00293039	0.662707	0.118	0.019	1
Sap30l	0.154716	0.661889	0.059	0.016	1
Rbm26	0.157027	0.661781	0.235	0.138	1
Plagl2	0.141142	0.661022	0.059	0.015	1
Cant1	0.219502	0.66078	0.059	0.019	1
Gde1	0.116745	0.66039	0.118	0.043	1
Clybl	0.305234	0.660142	0.176	0.111	1
Gm39317	0.21529	0.659657	0.059	0.019	1
Klhl8	0.56377	0.659287	0.059	0.035	1
Surf2	0.225546	0.657871	0.059	0.019	1
Esrrb	0.188716	0.657838	0.059	0.018	1
AC159282.1	0.352959	0.657802	0.059	0.025	1
Pfdn1	0.209214	0.657331	0.118	0.054	1
Tmed10	0.277774	0.656872	0.118	0.06	1
Rabac1	0.258071	0.656868	0.118	0.058	1
Hdac4	0.123167	0.655423	0.235	0.129	1
Rnf115	0.416914	0.65523	0.118	0.073	1
Plxnc1	0.523755	0.65519	0.118	0.083	1
Aff1	0.421905	0.654997	0.118	0.074	1
Uchl3	0.127949	0.654609	0.118	0.045	1
Msmo1	0.0159297	0.654439	0.118	0.026	1
Dcaf17	0.349176	0.654386	0.118	0.067	1
Itsn1	0.516154	0.654303	0.235	0.211	1
Zfp91	0.248604	0.654081	0.118	0.057	1
St5	0.215415	0.65318	0.176	0.097	1
Zhx3	0.172981	0.652815	0.176	0.092	1
Dctn3	0.219806	0.652203	0.059	0.019	1
Xab2	0.235833	0.650802	0.059	0.02	1
Zfp790	0.21529	0.649396	0.059	0.019	1
Rock1	0.800661	0.649336	0.176	0.182	1
Zfp53	0.0357712	0.649275	0.118	0.031	1
Tnni3k	0.190129	0.648533	0.059	0.018	1
Abce1	0.302909	0.648167	0.059	0.023	1
Cep85	0.691903	0.648121	0.059	0.042	1
Pcgf3	0.283355	0.646388	0.118	0.061	1
Hif1an	0.373907	0.64598	0.059	0.026	1
Itgb8	0.00244651	0.645976	0.118	0.018	1
Nrxn2	0.142365	0.645439	0.353	0.244	1
Tpcn1	0.0143069	0.645275	0.176	0.05	1
Plcg2	0.190412	0.644978	0.059	0.018	1
Selenoi	0.523308	0.644592	0.059	0.033	1
Zfp799	0.224129	0.644442	0.118	0.054	1
Mrps31	0.241302	0.643914	0.059	0.02	1
Hbp1	0.200274	0.643406	0.059	0.018	1
Hipk1	0.156263	0.642726	0.118	0.048	1
Diaph3	0.1855	0.642314	0.059	0.017	1
Tnip1	0.569455	0.641523	0.059	0.035	1
Tmed5	0.313547	0.641208	0.059	0.023	1
Fads6	0.18564	0.641084	0.059	0.017	1
Tmem206	0.322387	0.640836	0.059	0.024	1
Ago3	0.386503	0.640319	0.235	0.183	1
Tax1bp1	0.0862016	0.639255	0.176	0.074	1
Tmem186	0.0676406	0.638815	0.118	0.037	1
Hectd2	0.634179	0.638756	0.059	0.039	1
Hmgn3	0.930896	0.63858	0.059	0.068	1
Sqstm1	0.340461	0.637672	0.118	0.065	1
Foxo1	0.185709	0.637467	0.118	0.051	1
Atpaf1	0.329433	0.636891	0.118	0.065	1
Sema5b	0.160743	0.636439	0.118	0.048	1
Tspan12	0.302387	0.636044	0.059	0.023	1
Fbxl5	0.189937	0.63595	0.118	0.051	1
Syt9	0.179774	0.635627	0.059	0.017	1
Fam189a2	0.00234898	0.635122	0.118	0.018	1
Ctnnbip1	0.25076	0.634535	0.118	0.057	1
Echs1	0.136315	0.634479	0.118	0.046	1
Prkd2	0.551503	0.63439	0.059	0.034	1
Eln	0.150339	0.633742	0.059	0.016	1
Med25	0.248241	0.63358	0.176	0.102	1
Paqr7	0.318328	0.633212	0.059	0.023	1
Pbrm1	0.188003	0.63302	0.235	0.143	1
Ap2m1	0.574719	0.632654	0.059	0.035	1
Ncf1	0.151848	0.631038	0.059	0.016	1
Catspere2	0.587594	0.630972	0.176	0.151	1
Trpm1	0.000248346	0.630875	0.059	0.004	1
Zfp740	0.213483	0.630709	0.176	0.097	1
Lcor	0.10804	0.630617	0.235	0.12	1
Ppp1r8	0.359131	0.62948	0.059	0.025	1
Txn2	0.543245	0.629347	0.059	0.034	1
Prpf40b	0.436845	0.629088	0.176	0.131	1
Pcdh7	0.25642	0.62899	0.294	0.223	1
Dcaf13	0.319393	0.628779	0.059	0.023	1
Dennd4c	0.467337	0.628304	0.118	0.078	1
Pgm3	0.271625	0.62818	0.059	0.021	1
Uqcrh	0.297067	0.627573	0.059	0.022	1
Gm12709	0.349323	0.627553	0.118	0.067	1
Dglucy	0.21107	0.626397	0.059	0.019	1
Mcmbp	0.420116	0.626375	0.235	0.192	1
Polr1d	0.246782	0.625458	0.059	0.02	1
Arhgap6	0.955625	0.625217	0.059	0.059	1
Zdhhc3	0.333329	0.625181	0.059	0.024	1
Ssr3	0.000579029	0.624845	0.059	0.004	1
Gbf1	0.198013	0.624756	0.294	0.204	1
Lrwd1	0.343893	0.623087	0.059	0.024	1
1700109H08Rik	0.0176677	0.62276	0.118	0.026	1
Ano10	0.144078	0.622507	0.118	0.046	1
Rprd1a	0.477516	0.62242	0.118	0.079	1
Frmd4a	0.340278	0.622404	0.647	0.686	1
Ube3a	0.515417	0.622062	0.118	0.205	1
Shd	0.457315	0.622051	0.059	0.03	1
Gm11639	0.374281	0.621693	0.059	0.026	1
Pantr1	0.17822	0.620747	0.118	0.05	1
Gm37494	0.0277304	0.620259	0.118	0.029	1
Selenon	0.291575	0.619669	0.059	0.022	1
Tmtc2	0.0798978	0.619362	0.235	0.109	1
1810062O18Rik	0.246622	0.619215	0.059	0.02	1
E2f3	0.495694	0.618578	0.118	0.081	1
Cuedc2	0.20175	0.617871	0.118	0.052	1
Plce1	0.0429063	0.617836	0.118	0.032	1
Cyhr1	0.278187	0.617783	0.118	0.06	1
Lrrc14	0.297067	0.617755	0.059	0.022	1
Dlc1	0.148584	0.617613	0.294	0.186	1
Stam	0.082233	0.617266	0.118	0.039	1
Zfp335	0.368497	0.617177	0.059	0.026	1
Ppp2r3d	0.547382	0.616907	0.059	0.034	1
Pot1b	0.108206	0.616771	0.118	0.042	1
Zfp983	0.398931	0.616583	0.059	0.027	1
Tmem51	0.00340595	0.61637	0.059	0.005	1
Mblac1	0.000848658	0.61617	0.059	0.004	1
Atp5j2	0.0944295	0.616015	0.118	0.04	1
Cdc123	0.296067	0.616005	0.118	0.062	1
Plgrkt	0.0402654	0.615698	0.118	0.032	1
Ttc38	0.241302	0.61518	0.059	0.02	1
Ndufa2	0.00134918	0.614971	0.118	0.017	1
Muc16	0.328218	0.614959	0.059	0.024	1
Rad21	0.307704	0.614649	0.059	0.023	1
Gm38250	0.266132	0.61428	0.059	0.021	1
Kctd10	0.00118052	0.612603	0.059	0.005	1
Slc25a17	0.358024	0.611894	0.059	0.025	1
Arl13b	0.0594525	0.611871	0.118	0.035	1
Tmem141	0.00118052	0.611822	0.059	0.005	1
Trmt10c	0.0087296	0.611795	0.059	0.007	1
Ubqln2	0.0021016	0.611591	0.059	0.005	1
Epc2	0.0191044	0.611203	0.118	0.027	1
Tchp	0.00321541	0.610908	0.118	0.019	1
Sfxn2	0.43833	0.6108	0.059	0.029	1
Tmcc2	0.773578	0.610163	0.059	0.047	1
Rab40b	0.60457	0.609946	0.118	0.09	1
Txndc16	0.413851	0.60965	0.118	0.072	1
Zfhx4	0.837684	0.609545	0.059	0.051	1
Sema4a	0.0400824	0.608773	0.118	0.032	1
Trmt2a	0.114132	0.608246	0.118	0.043	1
Sar1b	0.36605	0.607983	0.059	0.025	1
Acacb	0.000645923	0.607687	0.118	0.015	1
Osbpl1a	0.193026	0.607643	0.176	0.093	1
Trir	0.514059	0.606817	0.059	0.032	1
Pnkd	0.378775	0.606791	0.235	0.176	1
Tle4	0.536496	0.60668	0.118	0.084	1
Mgea5	0.241175	0.606246	0.176	0.101	1
Mef2d	0.577422	0.60613	0.176	0.149	1
Zfp738	0.486749	0.60611	0.059	0.031	1
Fbxo8	0.514059	0.606019	0.059	0.032	1
Bckdhb	0.444302	0.605225	0.176	0.131	1
Pdhx	0.274817	0.604644	0.118	0.059	1
Orc4	0.63117	0.604618	0.059	0.038	1
Ddx5	0.207689	0.604218	0.235	0.147	1
Chsy1	0.293637	0.603862	0.059	0.022	1
Kir3dl1	0.0195193	0.603623	0.059	0.008	1
Atg13	0.441293	0.603539	0.118	0.074	1
Kdm2b	0.348498	0.603144	0.176	0.118	1
Timm17a	0.592774	0.602299	0.059	0.036	1
Slc2a1	0.00273492	0.602298	0.059	0.005	1
Pou6f2	0.355166	0.602149	0.059	0.025	1
Evc2	0.491871	0.601684	0.059	0.031	1
Klhl42	0.462913	0.60133	0.059	0.03	1
Fam135a	0.274699	0.600911	0.176	0.106	1
Sp4	0.053634	0.600881	0.118	0.034	1
Tsks	0.00038415	0.600755	0.059	0.004	1
Rtp4	0.0135402	0.600716	0.059	0.007	1
Ggps1	0.654211	0.600694	0.118	0.095	1
Gm49171	0.35573	0.600221	0.118	0.067	1
Gm37679	0.013376	0.599565	0.118	0.025	1
Cdk8	0.314899	0.599325	0.176	0.112	1
Ptgr2	0.000818728	0.599202	0.118	0.016	1
Trim17	0.43423	0.598185	0.059	0.029	1
Evc	0.343893	0.598047	0.059	0.024	1
Ikbkg	0.473682	0.597706	0.059	0.03	1
Pld2	0.0157105	0.596577	0.118	0.026	1
Safb	0.469975	0.596546	0.176	0.133	1
Zfp827	0.132469	0.596529	0.176	0.083	1
Rbbp5	0.0363355	0.59649	0.118	0.031	1
Ubxn2b	0.514864	0.59605	0.059	0.032	1
Atxn7l2	0.4039	0.5959	0.059	0.027	1
Pfas	0.547382	0.595823	0.059	0.034	1
Gclm	0.141492	0.59571	0.118	0.046	1
Mroh9	0.000246623	0.595549	0.059	0.004	1
Npffr2	0.000582649	0.59545	0.059	0.004	1
Fermt2	0.0817567	0.595077	0.176	0.073	1
Sarnp	0.435171	0.594751	0.176	0.129	1
Rbbp4	0.116023	0.594489	0.118	0.043	1
Gng12	0.281546	0.593938	0.176	0.107	1
Coq2	0.515266	0.593822	0.059	0.032	1
Clk1	0.784957	0.593784	0.118	0.108	1
Lrrc28	0.39368	0.593567	0.118	0.07	1
Ncbp1	0.0712634	0.593313	0.118	0.037	1
Tmem208	0.0809207	0.593179	0.118	0.038	1
Pih1d2	0.000833725	0.593145	0.059	0.004	1
Mypn	0.319216	0.593064	0.059	0.023	1
Rab11a	0.349714	0.592954	0.059	0.025	1
Rabep1	0.262928	0.592942	0.294	0.217	1
mt-Nd1	0.389498	0.592381	0.118	0.069	1
Gm29478	0.551503	0.592322	0.059	0.034	1
Uri1	0.314279	0.592042	0.118	0.063	1
Orc6	0.324885	0.591841	0.059	0.024	1
Col16a1	0.000208412	0.591786	0.118	0.013	1
Ifngr2	0.454065	0.591681	0.059	0.03	1
Lsmem1	0.00156963	0.591326	0.059	0.005	1
Deptor	0.264105	0.59129	0.118	0.059	1
Atr	0.203905	0.591234	0.118	0.053	1
Irf3	0.219904	0.590992	0.118	0.054	1
Rbbp6	0.562614	0.590936	0.118	0.086	1
Rps6ka6	0.00116073	0.590209	0.059	0.005	1
Fbl	0.0388318	0.590058	0.118	0.032	1
Nkx2-2os	0.106368	0.5893	0.059	0.013	1
Eno1	0.272443	0.589265	0.118	0.06	1
Farsb	0.610908	0.58915	0.118	0.091	1
Dpp7	0.435009	0.588804	0.059	0.029	1
Imp3	0.00205878	0.588545	0.059	0.005	1
Btbd7	0.22266	0.588311	0.176	0.098	1
Zfp976	0.369242	0.587337	0.059	0.026	1
Cox6a1	0.121098	0.58728	0.118	0.043	1
Gm4876	0.00367649	0.587278	0.118	0.02	1
Lyrm2	0.00156963	0.587277	0.059	0.005	1
Clcn3	0.357457	0.587216	0.176	0.118	1
Mutyh	0.000838675	0.587006	0.059	0.004	1
Zfp961	0.985347	0.586967	0.059	0.064	1
Cadm2	0.00332449	0.586045	0.882	0.74	1
Prdm8	0.515669	0.585385	0.059	0.032	1
Rab9	0.0268333	0.585358	0.059	0.009	1
Gm12381	0.750585	0.585186	0.059	0.045	1
Gm29571	0.0690875	0.585179	0.059	0.012	1
Fam228b	0.540918	0.582947	0.059	0.034	1
Tubb5	0.0580647	0.582412	0.059	0.011	1
Pik3ip1	0.190096	0.581526	0.118	0.05	1
Shroom3	0.254219	0.581487	0.059	0.02	1
AC154786.1	0.00338986	0.580569	0.059	0.005	1
Tsen2	0.438324	0.58051	0.118	0.075	1
Zfp706	0.0321541	0.58043	0.059	0.009	1
Sft2d1	0.0393703	0.580346	0.118	0.032	1
S100a13	0.00118052	0.5803	0.059	0.005	1
Apbb1ip	0.613859	0.580237	0.059	0.037	1
Klf7	0.260426	0.579937	0.176	0.103	1
Mettl25	0.673254	0.579379	0.059	0.041	1
Rnf123	0.342025	0.578575	0.118	0.066	1
Shroom2	0.0271536	0.578407	0.118	0.029	1
Fpgt	0.00158661	0.578112	0.059	0.005	1
Cfl1	0.473682	0.57749	0.059	0.03	1
Mcc	0.65171	0.577461	0.118	0.095	1
Slc39a9	0.704914	0.577054	0.059	0.043	1
Vegfb	0.0376634	0.576923	0.118	0.031	1
Prm1	0.000386687	0.57691	0.059	0.004	1
Dicer1	0.758707	0.57617	0.118	0.105	1
Ap2a1	0.148626	0.576042	0.176	0.086	1
Tnfsf13b	0.00268154	0.575547	0.059	0.005	1
Fam234a	0.171549	0.575383	0.118	0.048	1
Myo10	0.435042	0.575052	0.118	0.074	1
Lix1	0.0752118	0.574658	0.118	0.038	1
Edc3	0.0875402	0.57449	0.118	0.04	1
Nubpl	0.552112	0.574104	0.059	0.034	1
Baz2a	0.409881	0.574057	0.176	0.125	1
Vsp35l	0.240457	0.573829	0.235	0.152	1
Ddb2	0.356328	0.5733	0.118	0.067	1
Gm26745	0.237661	0.573285	0.118	0.056	1
Acot13	0.458891	0.573179	0.059	0.03	1
Lmx1a	0.0117272	0.572929	0.059	0.007	1
Cops5	0.51102	0.572889	0.059	0.032	1
Gm13629	0.481613	0.572827	0.059	0.031	1
Pgm2	0.753981	0.572814	0.059	0.046	1
Psmb6	0.151596	0.5725	0.059	0.016	1
Tcf4	0.0127155	0.572495	0.824	0.728	1
4930593A02Rik	0.628966	0.571752	0.059	0.038	1
Gm38562	0.00057543	0.571575	0.059	0.004	1
Rmdn1	0.8849	0.571137	0.118	0.119	1
Tubgcp2	0.0556549	0.570907	0.118	0.035	1
Ccdc12	0.196685	0.570868	0.176	0.093	1
Cmtm3	0.00425007	0.570827	0.059	0.006	1
Mcrip1	0.575127	0.570817	0.059	0.035	1
Neu2	0.0134917	0.570652	0.059	0.007	1
9030624G23Rik	0.36605	0.570522	0.059	0.025	1
Rpl9-ps6	0.0695582	0.570268	0.059	0.012	1
Bphl	0.621427	0.570261	0.059	0.038	1
4930481A15Rik	0.019777	0.570143	0.059	0.008	1
Dstn	0.25679	0.57007	0.059	0.021	1
Nagpa	0.00425007	0.569971	0.059	0.006	1
9430041J12Rik	0.0240853	0.569858	0.059	0.008	1
Galm	0.0135402	0.569536	0.059	0.007	1
Dnah14	0.0818043	0.569346	0.059	0.012	1
Borcs7	0.538688	0.568582	0.059	0.034	1
Ccdc39	0.53371	0.567751	0.059	0.033	1
Alg6	0.101979	0.567746	0.118	0.041	1
Rpa1	0.0122181	0.566941	0.118	0.024	1
Slc1a4	0.487547	0.566561	0.059	0.031	1
Arl2	0.45001	0.566482	0.059	0.029	1
Ginm1	0.371482	0.566473	0.059	0.026	1
Maob	0.0119458	0.566377	0.059	0.007	1
Khdrbs1	0.0738705	0.566321	0.235	0.11	1
Proser1	0.149017	0.56562	0.118	0.047	1
Zfp866	0.0778698	0.565132	0.059	0.012	1
Cenpt	0.389334	0.565085	0.059	0.027	1
Tmed8	0.041668	0.564877	0.118	0.032	1
Usp53	0.0367965	0.564808	0.118	0.031	1
Ybx3	0.489145	0.564559	0.059	0.031	1
Lrp4	0.0334719	0.564034	0.059	0.009	1
Snhg20	0.726708	0.563903	0.118	0.102	1
Pcdh1	0.662589	0.563693	0.059	0.04	1
March7	0.589392	0.563448	0.118	0.089	1
Gm46401	0.017335	0.563197	0.059	0.008	1
BC005624	0.0817283	0.563148	0.118	0.039	1
6230400D17Rik	0.419893	0.56235	0.059	0.028	1
Kctd1	0.54162	0.561807	0.176	0.144	1
Uba3	0.103507	0.561206	0.059	0.013	1
Camk2d	0.312651	0.56103	0.176	0.11	1
Cspp1	0.436189	0.560988	0.235	0.191	1
Atl2	0.43167	0.560878	0.059	0.028	1
Mbd1	0.10409	0.560713	0.118	0.041	1
Arl10	0.00208009	0.560175	0.059	0.005	1
Ppp1r21	0.278847	0.560105	0.118	0.059	1
Adgrl3	0.14861	0.559986	0.588	0.514	1
Ranbp9	0.716325	0.558393	0.118	0.101	1
Tmem128	0.395851	0.558237	0.059	0.027	1
Smarca5	0.215978	0.558186	0.118	0.054	1
Cog7	0.670805	0.558173	0.059	0.041	1
Ten1	0.595105	0.558074	0.059	0.037	1
Acaca	0.405603	0.557914	0.294	0.255	1
Adam17	0.516475	0.557601	0.059	0.032	1
Bhlhe41	0.00118052	0.557464	0.059	0.005	1
Lrrfip2	0.424646	0.557419	0.118	0.073	1
Smim13	0.733405	0.557325	0.059	0.044	1
Mfap3l	0.0257729	0.557305	0.118	0.029	1
Zfp930	0.0442289	0.557205	0.059	0.01	1
Tbccd1	0.140417	0.556497	0.059	0.015	1
Mrpl40	0.112734	0.556379	0.059	0.014	1
Uqcc1	0.421746	0.555776	0.118	0.073	1
Tsc2	0.558678	0.555439	0.118	0.086	1
Tc2n	0.00118719	0.555288	0.059	0.005	1
Taf15	0.627643	0.554737	0.118	0.092	1
Mgmt	0.0406932	0.554574	0.059	0.01	1
Lhfp	0.182212	0.554473	0.176	0.093	1
Doc2b	0.58235	0.554368	0.059	0.036	1
Slitrk5	0.659683	0.553969	0.059	0.04	1
Pcm1	0.947842	0.55391	0.118	0.126	1
Pink1	0.0072975	0.553753	0.118	0.022	1
Tmem233	0.0176299	0.553651	0.059	0.008	1
Ndufb9	0.0266714	0.553629	0.059	0.009	1
Shc3	0.125079	0.553448	0.176	0.082	1
Endog	0.0322467	0.553403	0.059	0.009	1
Nupl2	0.640444	0.55299	0.059	0.039	1
Sdhb	0.588689	0.552945	0.118	0.089	1
1700012I11Rik	0.0443449	0.552475	0.059	0.01	1
Rxfp2	0.0016124	0.552258	0.059	0.005	1
Poc1b	0.484403	0.552025	0.059	0.031	1
Epb41l5	0.425009	0.551803	0.059	0.028	1
Impad1	0.0197123	0.551522	0.059	0.008	1
Cnppd1	0.427145	0.551368	0.059	0.028	1
Hrk	0.0292198	0.551344	0.059	0.009	1
Fam126b	0.797645	0.550706	0.059	0.081	1
Mpc1	0.603298	0.550639	0.118	0.089	1
Catsperg1	0.0692441	0.550622	0.059	0.012	1
Rab11b	0.609356	0.550572	0.059	0.037	1
Ngly1	0.0407571	0.550253	0.118	0.032	1
Chrac1	0.0544616	0.550201	0.059	0.011	1
Tnik	0.0747681	0.54977	0.588	0.489	1
AU022754	0.0087296	0.549687	0.059	0.007	1
Gbe1	0.484802	0.549562	0.059	0.031	1
Ganab	0.211046	0.549371	0.118	0.053	1
Thnsl1	0.0658409	0.548541	0.059	0.011	1
Abcb8	0.414217	0.547985	0.118	0.072	1
Nprl3	0.559209	0.5474	0.118	0.086	1
Cldnd1	0.107988	0.546969	0.059	0.014	1
Spast	0.552598	0.54644	0.118	0.085	1
Gm26534	0.0547295	0.5463	0.059	0.011	1
Trim14	0.0443449	0.546176	0.059	0.01	1
Slc30a5	0.087142	0.544937	0.118	0.039	1
Svil	0.66316	0.544418	0.059	0.04	1
Map4	0.153003	0.544392	0.294	0.185	1
Cnot6	0.217888	0.543906	0.118	0.054	1
Rps26	0.117103	0.543876	0.059	0.014	1
Adam2	0.0153467	0.543872	0.059	0.008	1
Stam2	0.398794	0.543627	0.176	0.124	1
Ppp1r2	0.543245	0.543357	0.059	0.034	1
Pkd2	0.110147	0.542353	0.176	0.078	1
Snrpe	0.0240853	0.541424	0.059	0.008	1
Zfp322a	0.716166	0.541366	0.059	0.043	1
Rbp1	0.0477843	0.541198	0.059	0.01	1
Tmem135	0.139083	0.540936	0.235	0.129	1
Smarca2	0.229041	0.540229	0.294	0.207	1
Zbtb25	0.480443	0.539529	0.059	0.031	1
Gm48228	0.149756	0.538839	0.118	0.047	1
Slc15a2	0.607279	0.538758	0.059	0.037	1
Zfp106	0.448367	0.538407	0.118	0.076	1
Pla2g12a	0.0653868	0.538349	0.059	0.011	1
Gadd45g	0.0509522	0.538068	0.059	0.011	1
Washc5	0.642082	0.53806	0.059	0.039	1
Fat3	0.0606465	0.537904	0.471	0.312	1
Tbc1d10b	0.566618	0.537577	0.059	0.035	1
Dcp1b	0.378274	0.537571	0.118	0.069	1
Ston1	0.0697156	0.537219	0.059	0.012	1
Rlf	0.904114	0.537205	0.118	0.121	1
Stag1	0.371758	0.536733	0.294	0.25	1
Mpp1	0.151092	0.536558	0.059	0.016	1
Copb1	0.888272	0.536492	0.059	0.054	1
Manbal	0.5486	0.536367	0.059	0.034	1
Hlcs	0.489352	0.536317	0.118	0.079	1
Zfyve27	0.4656	0.536198	0.118	0.078	1
Fbxo45	0.131814	0.535948	0.059	0.015	1
Mlf2	0.104058	0.535933	0.176	0.078	1
Abi1	0.2696	0.535794	0.235	0.156	1
Lmln	0.0908	0.53484	0.294	0.163	1
Suco	0.561526	0.534775	0.059	0.035	1
Dffb	0.613668	0.534628	0.059	0.038	1
Sh3glb1	0.383649	0.534302	0.118	0.069	1
Clasp2	0.104218	0.534152	0.471	0.376	1
Wnt7b	0.0620493	0.534064	0.059	0.011	1
Cdk7	0.428617	0.533954	0.118	0.074	1
F13a1	0.034935	0.533924	0.059	0.009	1
Sphk2	0.169782	0.533763	0.059	0.017	1
Efr3b	0.391304	0.533747	0.235	0.18	1
Zfp397	0.574719	0.53373	0.059	0.035	1
Inf2	0.34151	0.533716	0.118	0.064	1
Ipo4	0.772373	0.533618	0.059	0.047	1
Cyc1	0.655538	0.533389	0.059	0.04	1
Sun1	0.435726	0.533054	0.118	0.074	1
Cep57l1	0.77226	0.532914	0.059	0.046	1
Sel1l3	0.831594	0.532384	0.118	0.113	1
Lrrc29	0.816118	0.532352	0.059	0.049	1
Prepl	0.666704	0.532129	0.059	0.04	1
Atad3a	0.212975	0.531925	0.118	0.054	1
Haus5	0.029917	0.531565	0.059	0.009	1
Wdtc1	0.176144	0.531075	0.118	0.049	1
Tnpo3	0.546967	0.531037	0.176	0.142	1
Lars	0.643106	0.531009	0.118	0.094	1
Rnf149	0.235519	0.530992	0.059	0.02	1
Ttll8	0.00266834	0.530886	0.059	0.005	1
Pcyt1a	0.558047	0.530791	0.059	0.035	1
Ostf1	0.0271597	0.530768	0.059	0.009	1
E130307A14Rik	0.166999	0.529899	0.294	0.191	1
Ncoa4	0.111885	0.52952	0.059	0.014	1
Emg1	0.175856	0.529078	0.059	0.017	1
Slc52a2	0.0739973	0.528589	0.059	0.012	1
Raver2	0.966563	0.528532	0.118	0.128	1
Hpn	0.0512083	0.528412	0.059	0.011	1
Spen	0.580984	0.528366	0.118	0.087	1
Wdr11	0.562137	0.528093	0.059	0.035	1
Pdpr	0.433451	0.528046	0.118	0.073	1
Rps3	0.114016	0.527392	0.059	0.014	1
Ctbp1	0.0825235	0.527099	0.118	0.038	1
Gm17387	0.231307	0.526733	0.118	0.055	1
Ispd	0.708599	0.526199	0.176	0.165	1
Wwox	0.242361	0.525983	0.471	0.425	1
Pdcd10	0.466079	0.525583	0.059	0.03	1
Stag2	0.2742	0.525131	0.118	0.059	1
Zc3h12c	0.647203	0.525127	0.059	0.039	1
Pisd	0.0442953	0.525093	0.118	0.032	1
Snrpg	0.180878	0.524817	0.059	0.017	1
Sp3	0.425979	0.524528	0.059	0.028	1
Mcm8	0.00515221	0.523894	0.059	0.006	1
4732471J01Rik	0.517454	0.523842	0.235	0.2	1
Smox	0.171123	0.52346	0.059	0.017	1
H2-K1	8.6962e-05	0.523254	0.059	0.003	1
G3bp1	0.905055	0.523189	0.059	0.055	1
Vmn2r97	0.00624276	0.522994	0.059	0.006	1
Hexim1	0.000250081	0.522991	0.059	0.004	1
Pcif1	0.489145	0.522626	0.059	0.031	1
Borcs5	0.136194	0.522412	0.176	0.083	1
Dcun1d4	0.775691	0.522233	0.059	0.047	1
Mrpl10	0.175583	0.522166	0.059	0.017	1
Tpx2	0.114231	0.522128	0.059	0.014	1
Rdh11	0.0296539	0.522115	0.059	0.009	1
Map3k20	0.246462	0.521304	0.059	0.02	1
Thap12	0.0692441	0.521054	0.059	0.012	1
Mblac2	0.496964	0.521011	0.176	0.134	1
Dhx9	0.601504	0.520656	0.059	0.037	1
Dnah12	0.00626918	0.520104	0.059	0.006	1
Fyn	0.143515	0.519992	0.353	0.244	1
Stx7	0.655471	0.519984	0.059	0.04	1
Tjap1	0.135425	0.519922	0.118	0.045	1
Gm5106	0.00208009	0.519493	0.059	0.005	1
2210016L21Rik	0.970858	0.519466	0.059	0.06	1
Flii	0.67734	0.519331	0.059	0.041	1
Tacc3	0.0659929	0.519011	0.059	0.011	1
Adcy8	0.729649	0.518308	0.176	0.17	1
Klf13	0.585061	0.518281	0.118	0.086	1
Psat1	0.0552685	0.518274	0.059	0.011	1
Eif3c	0.745371	0.518079	0.059	0.045	1
Mok	0.924351	0.517305	0.059	0.057	1
Phf20	0.544881	0.517057	0.176	0.139	1
Cog5	0.503712	0.516958	0.235	0.2	1
Rab21	0.611811	0.516948	0.059	0.037	1
Baalc	0.22647	0.516536	0.059	0.019	1
Lrp1	0.272018	0.516446	0.294	0.221	1
Tollip	0.0950956	0.516145	0.059	0.013	1
Neurl1a	0.574937	0.51589	0.118	0.087	1
Ppara	0.00425007	0.515742	0.059	0.006	1
Luzp1	0.269532	0.51567	0.176	0.106	1
Psmg2	0.271959	0.515227	0.059	0.021	1
Gnl1	0.19098	0.515186	0.059	0.018	1
Sf3a1	0.823622	0.514773	0.059	0.05	1
Arid3b	0.241937	0.514564	0.059	0.02	1
Rabl6	0.575142	0.514169	0.235	0.218	1
Trappc12	0.466854	0.513916	0.118	0.077	1
Pdzrn3	0.517147	0.513381	0.118	0.081	1
Atp11c	0.744561	0.513271	0.059	0.045	1
Oard1	0.000391806	0.512846	0.059	0.004	1
Nenf	0.112521	0.512366	0.059	0.014	1
Exd1	0.0154002	0.511397	0.059	0.008	1
Nf1	0.411366	0.510782	0.235	0.183	1
Gm36447	0.0623419	0.510189	0.059	0.011	1
Pianp	0.771053	0.509861	0.059	0.046	1
Wdr17	0.91136	0.509566	0.118	0.142	1
Ercc6	0.688691	0.509552	0.059	0.042	1
Senp2	0.316954	0.509441	0.235	0.168	1
Skap2	0.418434	0.509437	0.059	0.028	1
Mbp	0.45518	0.50942	0.235	0.177	1
Sdsl	0.0118579	0.509149	0.059	0.007	1
Ern1	0.709899	0.508856	0.059	0.043	1
Plod1	0.0759861	0.508852	0.059	0.012	1
Pias1	0.683398	0.508796	0.176	0.16	1
Gm10269	0.00626918	0.508749	0.059	0.006	1
Ubxn2a	0.4354	0.508246	0.059	0.029	1
Dym	0.858773	0.508012	0.176	0.185	1
Gli2	0.000257135	0.507763	0.059	0.004	1
Setd3	0.209405	0.507746	0.118	0.053	1
Igip	0.0155615	0.507543	0.059	0.008	1
Sumo2	0.654651	0.507529	0.059	0.04	1
Rps14	0.0905895	0.506951	0.059	0.013	1
Zcrb1	0.146548	0.506918	0.118	0.046	1
Gm12064	0.0194553	0.506837	0.059	0.008	1
Fam234b	0.173179	0.506626	0.118	0.049	1
Klhl28	0.0587659	0.506612	0.059	0.011	1
Tsc22d4	0.104941	0.506538	0.118	0.041	1
Dedd	0.0705073	0.50644	0.059	0.012	1
Nrd1	0.671523	0.505681	0.176	0.161	1
Prkcd	0.0590484	0.505431	0.059	0.011	1
Gm26542	0.245653	0.504826	0.118	0.056	1
Kat6a	0.883955	0.504755	0.059	0.054	1
Abcd2	0.122623	0.504382	0.059	0.014	1
Pex19	0.98767	0.504149	0.059	0.061	1
Ptbp2	0.614149	0.503943	0.118	0.091	1
Hnmt	0.155736	0.503885	0.059	0.016	1
N4bp1	0.315104	0.503801	0.118	0.063	1
Mfsd1	0.102902	0.503442	0.059	0.013	1
Mpp5	0.605188	0.503404	0.059	0.037	1
Ylpm1	0.426604	0.503285	0.235	0.189	1
Gpld1	0.0400982	0.502793	0.118	0.032	1
Glb1	0.266616	0.502717	0.176	0.104	1
Thrb	0.455586	0.502364	0.294	0.261	1
Slc35b1	0.69231	0.502315	0.059	0.042	1
Manba	0.467772	0.502269	0.118	0.076	1
Stpg2	0.734216	0.501955	0.059	0.044	1
Pip5k1a	0.601713	0.501904	0.176	0.149	1
Rps7	0.113802	0.501317	0.059	0.014	1
Fermt3	0.105135	0.50067	0.059	0.013	1
Nubp1	0.18592	0.500669	0.059	0.017	1
Nexmif	0.620375	0.500667	0.118	0.091	1
1700030K09Rik	0.218125	0.500038	0.176	0.097	1
Kdm5a	0.705455	0.499769	0.118	0.099	1
Cfl2	0.127087	0.499657	0.059	0.015	1
Zbed4	0.155226	0.49958	0.059	0.016	1
Scaf11	0.645825	0.499511	0.118	0.094	1
Patz1	0.32871	0.499452	0.118	0.064	1
Rnpep	0.536767	0.499143	0.118	0.083	1
Vps39	0.938125	0.498521	0.059	0.058	1
C1qbp	0.0135402	0.497943	0.059	0.007	1
Nbeal1	0.806979	0.497764	0.118	0.11	1
C2cd3	0.213199	0.49741	0.176	0.096	1
Gm45554	0.18508	0.497269	0.059	0.017	1
Pafah1b1	0.314134	0.497256	0.235	0.162	1
4933436I20Rik	0.2613	0.497211	0.059	0.021	1
Sox8	0.19673	0.49714	0.059	0.018	1
Psmb10	0.0102223	0.49684	0.059	0.007	1
Tiparp	0.0242355	0.496659	0.059	0.008	1
Zfp710	0.183666	0.496655	0.118	0.05	1
Zfp532	0.566043	0.495298	0.235	0.212	1
Gm20422	0.241937	0.49524	0.059	0.02	1
Dpy19l4	0.922539	0.495167	0.059	0.056	1
Tbc1d22a	0.820173	0.494527	0.118	0.111	1
Gm29585	0.0155076	0.494246	0.059	0.008	1
Mrpl28	0.118194	0.493461	0.059	0.014	1
Rdh14	0.18564	0.492745	0.059	0.017	1
Hpf1	0.709899	0.492715	0.059	0.043	1
Stim1	0.257957	0.492663	0.176	0.103	1
Alkbh5	0.132281	0.492619	0.059	0.015	1
Zfp24	0.0176299	0.492597	0.059	0.008	1
Gm7247	0.693533	0.492103	0.059	0.042	1
Cdyl2	0.476394	0.491701	0.118	0.078	1
Lyrm9	0.0626382	0.491634	0.118	0.035	1
Ppfibp1	0.472075	0.49161	0.059	0.03	1
Stk10	0.816119	0.491604	0.059	0.049	1
Gm39090	0.0175706	0.491349	0.059	0.008	1
Dlst	0.708702	0.491108	0.118	0.099	1
Gm9801	0.975702	0.490936	0.059	0.064	1
Tmem80	0.685874	0.490524	0.059	0.041	1
Uhrf2	0.498611	0.490222	0.118	0.08	1
Meis2	0.388664	0.49022	0.176	0.12	1
Dhcr7	0.201148	0.490123	0.059	0.018	1
Cuta	0.136106	0.490119	0.059	0.015	1
Cachd1	0.565202	0.489926	0.118	0.086	1
Umps	0.0294796	0.489775	0.059	0.009	1
Fuca1	0.0355793	0.489388	0.118	0.03	1
Dcaf12	0.797677	0.489334	0.059	0.048	1
Anapc7	0.965139	0.489133	0.059	0.065	1
Ghdc	0.0445777	0.48884	0.059	0.01	1
Sh3pxd2b	0.190412	0.488766	0.059	0.018	1
Enpp4	0.0120786	0.488589	0.059	0.007	1
Stxbp5	0.793138	0.488434	0.176	0.174	1
Slc25a36	0.265189	0.488392	0.118	0.058	1
Scamp2	0.7004	0.488159	0.059	0.042	1
Atp1b3	0.916312	0.487981	0.059	0.056	1
Ago2	0.217493	0.487173	0.176	0.097	1
Dnajc19	0.0226914	0.486752	0.118	0.027	1
Smap1	0.388317	0.486556	0.118	0.07	1
Gm26561	0.092254	0.486525	0.118	0.04	1
Prps2	0.0443449	0.486409	0.059	0.01	1
Ftl1	0.0411489	0.485867	0.118	0.032	1
Rab7	0.960187	0.48502	0.059	0.059	1
Ltbp3	0.62001	0.483969	0.059	0.038	1
Gtpbp2	0.268477	0.483944	0.176	0.105	1
Gm26724	0.0512083	0.483734	0.059	0.011	1
Gm49497	0.292261	0.483414	0.059	0.022	1
Smchd1	0.868995	0.483372	0.118	0.116	1
Tapbp	0.0446945	0.483166	0.059	0.01	1
Cerk	0.117269	0.482311	0.176	0.078	1
Chd1l	0.530335	0.481882	0.059	0.033	1
1110019D14Rik	0.766374	0.481797	0.059	0.046	1
Blcap	0.165083	0.481744	0.059	0.016	1
Gm10644	0.359501	0.481692	0.059	0.025	1
Gm14827	0.808145	0.481538	0.059	0.049	1
Pcnx4	0.796878	0.481452	0.059	0.048	1
Ccdc122	0.0773632	0.480909	0.059	0.012	1
Pwwp2a	0.470576	0.480488	0.118	0.077	1
Hacd3	0.996716	0.480392	0.118	0.129	1
Ncam2	0.251686	0.480359	0.412	0.345	1
Cfap74	0.774272	0.480148	0.059	0.046	1
Scmh1	0.593186	0.479954	0.118	0.19	1
Eif3k	0.339884	0.479825	0.059	0.024	1
Txndc15	0.233142	0.479642	0.118	0.055	1
Rpsa	0.132281	0.479615	0.059	0.015	1
Ythdf3	0.789967	0.479354	0.059	0.048	1
P4ha1	0.39405	0.479319	0.118	0.07	1
Rnaseh2b	0.186482	0.478702	0.059	0.017	1
Fam149b	0.867549	0.478262	0.059	0.053	1
Cpped1	0.356097	0.478189	0.118	0.067	1
Sar1a	0.217101	0.47818	0.059	0.019	1
Uvssa	0.400457	0.478084	0.059	0.027	1
Yipf3	0.146965	0.477216	0.059	0.016	1
Rtel1	0.634856	0.476849	0.059	0.038	1
Runx1	0.0481525	0.476482	0.059	0.01	1
Mrpl54	0.0383409	0.476303	0.059	0.01	1
Tbc1d7	0.166935	0.476008	0.059	0.016	1
Zdhhc13	0.221328	0.475806	0.059	0.019	1
Itgb1	0.714666	0.475782	0.059	0.043	1
Gm26533	0.0413529	0.475558	0.059	0.01	1
Inpp5a	0.623894	0.475519	0.118	0.091	1
Dopey1	0.999217	0.475453	0.118	0.131	1
Ubxn4	0.624443	0.475332	0.176	0.153	1
Naa16	0.232763	0.475199	0.118	0.055	1
Bcas3	0.25384	0.475125	0.353	0.276	1
Slk	0.952084	0.474992	0.059	0.059	1
Atp5h	0.360241	0.474715	0.059	0.025	1
Pycrl	0.0695582	0.474627	0.059	0.012	1
Gm48166	0.0904033	0.474329	0.059	0.013	1
Fbxo3	0.785891	0.47409	0.059	0.047	1
Tnfaip1	0.236461	0.473874	0.059	0.02	1
Zfp72	0.258751	0.473134	0.059	0.021	1
Plppr1	0.510503	0.473028	0.118	0.081	1
Ppp6r3	0.509771	0.472952	0.235	0.204	1
Nmnat1	0.117538	0.47285	0.059	0.014	1
Klhl11	0.0782091	0.472451	0.059	0.012	1
1600014C10Rik	0.324885	0.471633	0.059	0.024	1
Prkd1	0.372561	0.471408	0.176	0.117	1
Zup1	0.791568	0.471002	0.059	0.048	1
Ppm1g	0.0993263	0.470791	0.118	0.04	1
Ric8b	0.57839	0.470721	0.118	0.087	1
Ube2d2a	0.820482	0.470319	0.059	0.049	1
2900089D17Rik	0.170854	0.46993	0.059	0.017	1
Fam171b	0.949215	0.469847	0.118	0.123	1
Azin1	0.211518	0.46967	0.059	0.019	1
Fbrsl1	0.534739	0.469629	0.176	0.139	1
Gkap1	0.471557	0.469509	0.118	0.078	1
Wdr81	0.151344	0.469133	0.059	0.016	1
Sod1	0.305353	0.468954	0.059	0.023	1
Ahdc1	0.786088	0.468249	0.118	0.108	1
Clptm1l	0.192406	0.468143	0.059	0.018	1
Dync2h1	0.45276	0.467875	0.235	0.191	1
Fem1b	0.302929	0.467833	0.176	0.11	1
Ube2f	0.727251	0.46757	0.059	0.044	1
Slc25a16	0.324885	0.467281	0.059	0.024	1
Pfdn5	0.221633	0.466882	0.059	0.019	1
Paxbp1	0.954999	0.466863	0.059	0.066	1
Cdh2	0.423004	0.466758	0.235	0.185	1
Arhgap21	0.965995	0.466737	0.176	0.202	1
Clk4	0.542018	0.466714	0.118	0.083	1
Retreg1	0.628013	0.466507	0.118	0.091	1
Cdc26	0.694349	0.466502	0.059	0.042	1
Dnttip1	0.859379	0.466267	0.059	0.052	1
Phf14	0.434789	0.465817	0.059	0.131	1
Mrps24	0.152354	0.465499	0.059	0.016	1
Pdcd6ip	0.698023	0.465492	0.059	0.042	1
Trim12a	0.0913375	0.4653	0.059	0.013	1
Gm1715	0.200856	0.465244	0.059	0.018	1
Ralgds	0.211327	0.465173	0.118	0.052	1
Rnpc3	0.830319	0.464526	0.059	0.05	1
Polr2j	0.0517235	0.464383	0.059	0.011	1
Npas2	0.654743	0.464351	0.176	0.157	1
Chd7	0.38205	0.464182	0.118	0.067	1
Mark2	0.115072	0.464134	0.353	0.225	1
Zhx2	0.505464	0.463921	0.118	0.079	1
Gm14308	0.243849	0.463846	0.059	0.02	1
Mul1	0.0825054	0.463729	0.059	0.012	1
Erbb4	0.0826307	0.463448	0.412	0.246	1
Adam23	0.492315	0.463117	0.235	0.198	1
Adss	0.243497	0.462959	0.118	0.056	1
Cmtr1	0.0788913	0.462274	0.059	0.012	1
Plekhn1	0.773467	0.462064	0.059	0.046	1
Cacna2d2	0.746382	0.461995	0.059	0.045	1
Gmfb	0.262944	0.461879	0.059	0.021	1
Sra1	0.106433	0.461788	0.118	0.041	1
Hmcn1	0.24162	0.461614	0.059	0.02	1
Gm6712	0.193265	0.461549	0.059	0.018	1
Smim10l1	0.156761	0.461465	0.059	0.016	1
Rreb1	0.364591	0.46131	0.118	0.067	1
Lipc	0.126176	0.461289	0.059	0.015	1
Mpdu1	0.173013	0.461274	0.059	0.017	1
Tsga10	0.931837	0.461017	0.059	0.068	1
Ap3b1	0.622386	0.459948	0.176	0.153	1
Fgfr1op	0.334773	0.459683	0.059	0.024	1
Wdr78	0.502077	0.459611	0.059	0.032	1
Spred1	0.149183	0.459596	0.118	0.046	1
Smc5	0.837125	0.458651	0.059	0.076	1
Gm14223	0.000389239	0.458035	0.059	0.004	1
Cwc27	0.930267	0.458028	0.118	0.14	1
Aldh2	0.100437	0.457744	0.118	0.04	1
Ciz1	0.629841	0.457474	0.118	0.091	1
Fmr1	0.412704	0.457434	0.059	0.027	1
Strada	0.739431	0.457242	0.118	0.166	1
Mrgpra6	0.221939	0.456826	0.059	0.019	1
Kmt2e	0.554986	0.456811	0.235	0.207	1
Fam227b	0.169782	0.456779	0.059	0.017	1
Stxbp3	0.0197752	0.45677	0.118	0.026	1
Zfp973	0.85873	0.456753	0.176	0.182	1
Znrf3	0.937236	0.456533	0.059	0.067	1
Fndc3b	0.277769	0.456473	0.176	0.105	1
Ptprm	0.11381	0.45642	0.235	0.115	1
Iqck	0.39237	0.456298	0.059	0.027	1
Phyh	0.144745	0.45618	0.059	0.016	1
Rprd1b	0.119461	0.456154	0.118	0.043	1
Ppia	0.306755	0.456031	0.059	0.023	1
Ndufaf5	0.39161	0.455961	0.059	0.027	1
Zmynd12	0.0904033	0.455935	0.059	0.013	1
Acat1	0.494428	0.455678	0.176	0.135	1
Wdr70	0.868995	0.455647	0.118	0.116	1
Pfn2	0.1224	0.455088	0.059	0.014	1
Rfx3	0.482869	0.455019	0.235	0.19	1
Hps1	0.315883	0.455007	0.118	0.063	1
Megf10	0.438523	0.45494	0.059	0.028	1
Tpgs2	0.099673	0.454775	0.059	0.013	1
Npsr1	0.587659	0.45446	0.059	0.036	1
Kat2a	0.839259	0.454446	0.059	0.051	1
Mknk1	0.85772	0.454433	0.059	0.052	1
Dnajb12	0.127454	0.454145	0.118	0.044	1
Fnbp1	0.284376	0.454056	0.412	0.352	1
Adora1	0.201643	0.454052	0.118	0.052	1
Ippk	0.789967	0.454045	0.059	0.048	1
Vcp	0.743426	0.453892	0.118	0.102	1
Acyp2	0.309764	0.453815	0.235	0.165	1
Rspry1	0.601154	0.453301	0.118	0.089	1
Acad10	0.783003	0.453103	0.059	0.047	1
Lcorl	0.624861	0.452875	0.118	0.091	1
Ctnnal1	0.185508	0.452155	0.118	0.05	1
Wdr34	0.911914	0.45201	0.059	0.056	1
Gm44995	0.000147844	0.452005	0.059	0.003	1
Gm42418	0.514653	0.451912	0.294	0.268	1
Hsp90b1	0.926474	0.451745	0.059	0.068	1
Hivep3	0.41656	0.451722	0.412	0.402	1
Smurf2	0.856645	0.451622	0.118	0.115	1
Apmap	0.210772	0.451546	0.059	0.019	1
Gm7072	0.160141	0.451501	0.059	0.016	1
Snhg12	0.126858	0.451185	0.059	0.015	1
Aamdc	0.140187	0.45112	0.118	0.046	1
Efcab14	0.452999	0.450979	0.118	0.074	1
Rsrp1	0.221585	0.450461	0.412	0.348	1
Jmjd6	0.300883	0.450458	0.059	0.022	1
D3Ertd751e	0.930184	0.450443	0.059	0.057	1
Ahsa1	0.299839	0.450367	0.059	0.022	1
Gm17753	0.258096	0.450264	0.059	0.021	1
Arsk	0.192406	0.450127	0.059	0.018	1
Cs	0.528603	0.449683	0.118	0.083	1
Dcp1a	0.861139	0.449517	0.059	0.052	1
Orc5	0.0726374	0.449264	0.118	0.037	1
Ccdc162	0.306054	0.449075	0.059	0.023	1
Car2	0.0720604	0.4489	0.118	0.035	1
Jpt1	0.836948	0.448758	0.059	0.051	1
Zfp131	0.800075	0.448561	0.059	0.048	1
Man2b1	0.991733	0.448452	0.059	0.062	1
H2-T22	0.155992	0.448142	0.059	0.016	1
Ank	0.485509	0.447843	0.294	0.261	1
Apc	0.0631508	0.447626	0.471	0.312	1
Col9a3	0.0161659	0.447377	0.059	0.008	1
Dgke	0.967775	0.447101	0.059	0.06	1
Cmc1	0.263934	0.446867	0.059	0.021	1
mt-Co2	0.200403	0.446724	0.118	0.051	1
Ireb2	0.204436	0.446695	0.118	0.052	1
Zfp516	0.0880213	0.446434	0.118	0.039	1
Wwp2	0.140205	0.445886	0.235	0.127	1
Cd59b	0.00158661	0.445636	0.059	0.005	1
Trpm7	0.543889	0.445392	0.176	0.14	1
Lnpep	0.643203	0.445078	0.118	0.092	1
Gm49003	0.310866	0.444947	0.059	0.023	1
Ppox	0.0781412	0.444897	0.118	0.037	1
Rab3b	0.889817	0.444405	0.059	0.054	1
Comt	0.921741	0.444025	0.176	0.194	1
Supt5	0.505062	0.443883	0.176	0.137	1
Sept10	0.104522	0.443727	0.059	0.013	1
Plcd1	0.104319	0.443565	0.059	0.013	1
Dbt	0.367168	0.443521	0.059	0.025	1
Gm16124	0.285688	0.443334	0.059	0.022	1
Ngef	0.914208	0.443065	0.059	0.056	1
Dock2	0.0368427	0.442673	0.059	0.009	1
Ptpn4	0.723841	0.44252	0.176	0.166	1
Cdh4	0.414391	0.442449	0.118	0.072	1
Ccdc85c	0.170585	0.442426	0.059	0.017	1
Smg1	0.937529	0.442354	0.176	0.218	1
Acd	0.356272	0.442184	0.059	0.025	1
Cc2d2a	0.32378	0.441871	0.118	0.064	1
Gtf2ird1	0.715764	0.441846	0.118	0.099	1
Zc3h15	0.583173	0.441839	0.118	0.088	1
Uprt	0.00343832	0.441369	0.059	0.005	1
St7l	0.914591	0.441203	0.059	0.056	1
Rabggtb	0.161181	0.441009	0.059	0.016	1
Dap3	0.816516	0.440765	0.059	0.049	1
Sbsn	0.305703	0.440704	0.059	0.023	1
Dnah7a	0.339884	0.44045	0.059	0.024	1
Csnk1a1	0.855308	0.440153	0.176	0.181	1
Arhgap31	0.751853	0.440051	0.059	0.045	1
Gm26861	0.43423	0.439871	0.059	0.029	1
Usp6nl	0.319583	0.439799	0.059	0.023	1
Sdc3	0.262944	0.439731	0.059	0.021	1
Hs2st1	0.884447	0.439364	0.176	0.185	1
Crebzf	0.500592	0.439236	0.059	0.032	1
Pcdh9	0.0545253	0.439063	0.765	0.81	1
Stard7	0.850448	0.438846	0.059	0.075	1
Polr3c	0.869109	0.43874	0.059	0.053	1
Wdr64	0.00039439	0.437917	0.059	0.004	1
Kif1a	0.738459	0.437754	0.294	0.297	1
Rbms1	0.511604	0.437511	0.118	0.08	1
Csrp1	0.0309559	0.437149	0.118	0.028	1
Slc41a1	0.14187	0.436342	0.059	0.015	1
Ube2e3	0.341703	0.436243	0.059	0.024	1
Mpp6	0.734353	0.435867	0.118	0.102	1
Abcc5	0.628442	0.435705	0.235	0.223	1
Pcnp	0.470485	0.435701	0.059	0.03	1
Tom1	0.426623	0.435364	0.118	0.073	1
Arhgap35	0.984401	0.435281	0.118	0.132	1
Ttll1	0.352286	0.435274	0.059	0.025	1
Cfap20	0.125248	0.435205	0.118	0.044	1
Csnk2a2	0.856545	0.435205	0.059	0.052	1
Ndufab1	0.132515	0.434987	0.059	0.015	1
Pawr	0.155992	0.434816	0.059	0.016	1
Eif2b1	0.142114	0.43457	0.059	0.015	1
Arl14ep	0.345717	0.434543	0.059	0.024	1
Syne1	0.374944	0.434483	0.529	0.521	1
Gm28043	0.156248	0.434203	0.059	0.016	1
Rexo1	0.991818	0.433726	0.059	0.063	1
Sema3e	0.865464	0.433619	0.059	0.074	1
Smoc1	0.0636724	0.433595	0.059	0.011	1
Tmem131	0.811326	0.433443	0.118	0.108	1
Wipf1	0.123505	0.433343	0.118	0.042	1
Unc13b	0.805732	0.433233	0.118	0.156	1
Dnah7c	0.38951	0.433158	0.118	0.07	1
Eif2ak4	0.711462	0.433106	0.118	0.099	1
Myl1	0.00269479	0.432444	0.059	0.005	1
1700021F05Rik	0.238354	0.432395	0.059	0.02	1
Arih2	0.73836	0.432008	0.118	0.102	1
4932412D23Rik	0.320461	0.431967	0.059	0.023	1
Tcof1	0.369987	0.431959	0.059	0.026	1
Ctnna1	0.255196	0.431936	0.059	0.02	1
Gm12649	0.190412	0.43186	0.059	0.018	1
Col4a1	0.310574	0.431479	0.118	0.062	1
Ubc	0.0871871	0.431376	0.118	0.039	1
Gm13483	0.860462	0.430796	0.059	0.052	1
Caskin1	0.214218	0.4303	0.176	0.095	1
Mier1	0.966658	0.430096	0.059	0.06	1
Fam214a	0.777051	0.429978	0.118	0.106	1
Cux1	0.937177	0.429172	0.118	0.123	1
4921516A02Rik	0.000853691	0.428993	0.059	0.004	1
Kdm4d	0.300535	0.42853	0.059	0.022	1
Gm48715	0.0195193	0.427508	0.059	0.008	1
Pnrc1	0.335677	0.427486	0.059	0.024	1
Lca5	0.39161	0.427473	0.059	0.027	1
Kyat3	0.0835662	0.427114	0.059	0.012	1
Lonp2	0.901243	0.427108	0.118	0.143	1
Kctd7	0.000399605	0.427078	0.059	0.004	1
Gm32618	0.362838	0.426951	0.059	0.025	1
Thrap3	0.524409	0.426814	0.118	0.082	1
Efl1	0.982826	0.426293	0.059	0.061	1
Ccdc47	0.410201	0.426054	0.059	0.027	1
Ccdc13	0.133455	0.426022	0.059	0.015	1
Dock7	0.565474	0.425831	0.235	0.209	1
Zfp781	0.00759131	0.425824	0.059	0.006	1
Gm49446	0.0268333	0.425707	0.059	0.009	1
Hexdc	0.623003	0.425043	0.118	0.09	1
Nat8l	0.425979	0.424495	0.059	0.028	1
Nampt	0.176128	0.424175	0.059	0.017	1
Marc2	0.327395	0.424093	0.059	0.024	1
Orai2	0.878826	0.423953	0.059	0.053	1
Ranbp3	0.52139	0.423906	0.118	0.082	1
Lztfl1	0.913061	0.423659	0.059	0.056	1
Bcap31	0.323677	0.423405	0.059	0.023	1
Rpl28	0.186482	0.42294	0.059	0.017	1
Tnfaip8	0.00213426	0.422775	0.059	0.005	1
Gm15013	0.00273492	0.42266	0.059	0.005	1
Fam168b	0.422216	0.422309	0.059	0.028	1
Slc25a46	0.207139	0.422066	0.059	0.018	1
Arf1	0.383079	0.421904	0.059	0.026	1
Gas6	0.311883	0.42135	0.118	0.062	1
Hsd17b10	0.00535912	0.421147	0.059	0.006	1
Gm26953	0.0351318	0.420926	0.059	0.009	1
Ascc2	0.493888	0.42024	0.176	0.132	1
Coa3	0.00883342	0.419786	0.059	0.007	1
Swap70	0.00274842	0.419767	0.059	0.005	1
Adcy2	0.319689	0.418881	0.412	0.375	1
Rammet	0.000248346	0.418704	0.059	0.004	1
Tsc22d1	0.9325	0.418646	0.118	0.123	1
Sema6d	0.503752	0.418463	0.176	0.292	1
Minos1	0.86989	0.418358	0.059	0.053	1
Vmn2r86	0.182544	0.417904	0.059	0.017	1
Iah1	0.152354	0.417717	0.059	0.016	1
Cdk19	0.214048	0.417288	0.176	0.092	1
Tsnaxip1	0.0155076	0.417206	0.059	0.008	1
Pqlc2	0.187609	0.417194	0.059	0.017	1
Slc23a2	0.993064	0.41697	0.118	0.13	1
Steap3	0.00893835	0.416561	0.059	0.007	1
Acss2	0.850402	0.416468	0.118	0.114	1
Washc2	0.506483	0.416439	0.118	0.08	1
Ttc14	0.947933	0.416421	0.176	0.215	1
Gm29514	0.524749	0.416419	0.059	0.033	1
Fdft1	0.494272	0.416276	0.059	0.031	1
Txndc11	0.577938	0.415968	0.118	0.087	1
Patl1	0.462054	0.415955	0.059	0.03	1
Vav3	0.633237	0.41509	0.118	0.09	1
Oca2	0.416114	0.414964	0.059	0.028	1
Retreg2	0.163277	0.41495	0.118	0.047	1
Bola1	0.0103399	0.414755	0.059	0.007	1
Lonp1	0.170906	0.414365	0.118	0.048	1
Zfp956	0.871321	0.413713	0.059	0.053	1
Senp5	0.835101	0.4137	0.118	0.112	1
Loxl3	0.0053125	0.413682	0.059	0.006	1
Gpr156	0.0269961	0.413598	0.059	0.009	1
Fitm2	0.0415748	0.413538	0.059	0.01	1
Gga3	0.851631	0.413221	0.059	0.051	1
Cyb5r4	0.330616	0.412739	0.118	0.064	1
Gm15218	0.248066	0.41238	0.059	0.02	1
2010111I01Rik	0.401287	0.412172	0.353	0.323	1
Arhgef9	0.801858	0.411022	0.118	0.157	1
Tcf12	0.296644	0.410889	0.294	0.214	1
CT025584.1	0.00159516	0.410583	0.059	0.005	1
Ecpas	0.810687	0.410408	0.118	0.155	1
Atp8b5	0.0386571	0.410238	0.059	0.01	1
Zfp395	0.138735	0.409842	0.059	0.015	1
Ggact	0.270119	0.409713	0.059	0.021	1
Rab2b	0.714381	0.409702	0.059	0.043	1
2900097C17Rik	0.398713	0.409699	0.059	0.027	1
Rrp7a	0.207139	0.409102	0.059	0.018	1
Stt3a	0.253893	0.408951	0.059	0.02	1
Nt5c3	0.232244	0.40829	0.059	0.019	1
mt-Nd4	0.141731	0.408082	0.118	0.045	1
Cep63	0.414248	0.408005	0.059	0.027	1
Slpi	0.0016124	0.407166	0.059	0.005	1
Syce2	0.0326196	0.407102	0.059	0.009	1
Ttl	0.310513	0.406952	0.059	0.023	1
Myom3	0.000255354	0.406856	0.059	0.004	1
Idh3g	0.203533	0.406752	0.118	0.051	1
Trafd1	0.195692	0.406601	0.118	0.051	1
Msh2	0.483605	0.406571	0.059	0.031	1
4930402H24Rik	0.129288	0.406354	0.647	0.613	1
Actr10	0.897747	0.406221	0.059	0.054	1
Zswim3	0.507159	0.406199	0.059	0.032	1
Itfg1	0.480802	0.406173	0.176	0.131	1
Atp6v0e	0.46245	0.406093	0.059	0.03	1
9530026P05Rik	0.744973	0.405539	0.118	0.102	1
Rnd3	0.00273492	0.405429	0.059	0.005	1
Rpl26	0.0701898	0.405209	0.059	0.012	1
Tbkbp1	0.367167	0.405164	0.118	0.067	1
Rps2	0.442242	0.405163	0.059	0.029	1
Gm31243	0.263604	0.405099	0.059	0.021	1
B3glct	0.910251	0.405013	0.059	0.07	1
Birc3	0.00517484	0.404912	0.059	0.006	1
Jak1	0.443562	0.404779	0.118	0.075	1
Capns1	0.895214	0.404724	0.059	0.071	1
Emc4	0.233495	0.404383	0.059	0.019	1
Cldn34c1	0.334348	0.40438	0.059	0.024	1
Slc18b1	0.438136	0.404219	0.059	0.029	1
1110002L01Rik	0.393893	0.404136	0.059	0.027	1
Sufu	0.994718	0.404035	0.059	0.063	1
Isoc2a	0.015779	0.403889	0.059	0.008	1
Fam13b	0.820633	0.403876	0.059	0.078	1
Prkcsh	0.996888	0.40386	0.059	0.062	1
Cramp1l	0.611577	0.40367	0.118	0.09	1
Tsn	0.839316	0.403533	0.059	0.051	1
Sybu	0.641085	0.403328	0.294	0.299	1
Npm1	0.507159	0.402883	0.059	0.032	1
Adgrb3	0.0595707	0.402534	0.824	0.764	1
Rpl32	0.0415748	0.401854	0.059	0.01	1
Cd164	0.00522037	0.401331	0.059	0.006	1
Gm12166	0.000246623	0.401217	0.059	0.004	1
Faap20	0.228016	0.401216	0.059	0.019	1
Cox10	0.981006	0.401187	0.059	0.064	1
Mxd1	0.243849	0.401021	0.059	0.02	1
Fgd6	0.029829	0.40078	0.059	0.009	1
Mtss1	0.313726	0.400687	0.176	0.108	1
Gfm2	0.55446	0.40058	0.118	0.084	1
Dchs1	0.0385515	0.400536	0.059	0.01	1
Rpgr	0.591549	0.400213	0.059	0.036	1
Pfkfb4	0.248766	0.400137	0.118	0.056	1
Gm14966	0.515454	0.400088	0.059	0.032	1
Ogdh	0.894585	0.399867	0.118	0.143	1
Fech	0.511995	0.399737	0.059	0.032	1
Map2k5	0.546012	0.399667	0.118	0.195	1
Zfp651	0.930243	0.399584	0.059	0.057	1
Cln6	0.0034221	0.399545	0.059	0.005	1
Slc41a2	0.898718	0.399192	0.059	0.055	1
Chic1	0.880769	0.398483	0.059	0.053	1
Spef1	0.00879869	0.398476	0.059	0.007	1
Plscr4	0.300883	0.398361	0.059	0.022	1
Sparc	0.006539	0.39831	0.059	0.006	1
Ski	0.603741	0.398309	0.176	0.148	1
Wfdc8	0.0270778	0.398129	0.059	0.009	1
Gm7173	0.484802	0.398063	0.059	0.031	1
Napb	0.815688	0.397995	0.118	0.109	1
Mro	0.38887	0.397969	0.059	0.026	1
Tial1	0.7406	0.397757	0.118	0.101	1
Sntb1	0.859677	0.397631	0.059	0.074	1
Apod	0.436933	0.397581	0.059	0.028	1
Zfp771	0.964296	0.39712	0.059	0.059	1
Myo3a	0.108404	0.397106	0.059	0.014	1
Map1a	0.926709	0.397106	0.059	0.068	1
Gm4950	0.00526625	0.397044	0.059	0.006	1
Irf2	0.395703	0.396461	0.176	0.121	1
Rps15	0.578393	0.396274	0.059	0.035	1
Mtx1	0.46727	0.394952	0.059	0.03	1
Trmt9b	0.327036	0.394746	0.059	0.024	1
Fchsd2	0.960771	0.394726	0.118	0.135	1
Cnep1r1	0.452373	0.394463	0.059	0.029	1
Mfn1	0.624724	0.393999	0.118	0.091	1
Tmem167	0.979097	0.393991	0.059	0.061	1
Tpo	0.27531	0.393658	0.059	0.021	1
Bckdha	0.943286	0.393032	0.059	0.067	1
Zfp612	0.992468	0.39283	0.059	0.062	1
Lurap1	0.0958666	0.39265	0.059	0.013	1
B4galt6	0.226588	0.392415	0.118	0.054	1
R3hdm4	0.958992	0.391887	0.059	0.059	1
Snx25	0.471573	0.391772	0.118	0.077	1
Trub1	0.621648	0.39177	0.059	0.038	1
Mtmr10	0.0966501	0.391707	0.118	0.039	1
Dvl1	0.635813	0.391631	0.118	0.092	1
Zfp568	0.290529	0.391469	0.059	0.022	1
Gm15952	0.250973	0.391346	0.059	0.02	1
Lrrn3	0.462648	0.391219	0.059	0.03	1
Patj	0.36201	0.391204	0.176	0.116	1
Gm2a	8.90409e-05	0.391089	0.059	0.003	1
Helb	0.351918	0.390675	0.059	0.025	1
Rheb	0.62634	0.390629	0.059	0.038	1
Id2	0.0195834	0.390444	0.059	0.008	1
E130114P18Rik	0.029917	0.390415	0.059	0.009	1
Tnfrsf19	0.199915	0.390307	0.118	0.051	1
Kmt2d	0.979837	0.390223	0.059	0.061	1
Gnb1l	0.31496	0.390126	0.059	0.023	1
Dnajc17	0.995439	0.390028	0.059	0.062	1
Amy1	0.62712	0.389824	0.118	0.091	1
Gm48845	0.00343832	0.389729	0.059	0.005	1
Gmpr2	0.28254	0.389588	0.059	0.022	1
Ints11	0.342068	0.389416	0.059	0.024	1
Btf3	0.0156699	0.388679	0.059	0.008	1
Tmc5	0.00624276	0.388619	0.059	0.006	1
Clip4	0.869755	0.388428	0.059	0.073	1
Glyr1	0.952198	0.388361	0.118	0.125	1
Fat1	0.277673	0.387637	0.059	0.021	1
Dhx36	0.211808	0.386974	0.118	0.053	1
Tet3	0.786661	0.386933	0.176	0.173	1
Zc3h7b	0.359712	0.38641	0.176	0.115	1
Eif4a1	0.449562	0.386156	0.118	0.074	1
Gm4285	8.6962e-05	0.386044	0.059	0.003	1
Pdxdc1	0.856407	0.386003	0.118	0.114	1
Efemp1	0.0226957	0.385983	0.059	0.008	1
Tomm7	0.00642984	0.385949	0.059	0.006	1
Wasf3	0.444423	0.385818	0.118	0.074	1
Rps24	0.332537	0.385416	0.059	0.024	1
Btd	0.00270811	0.385212	0.059	0.005	1
Pdgfrb	0.00160376	0.385071	0.059	0.005	1
Cwc15	0.361352	0.385038	0.059	0.025	1
Myo1e	0.0832923	0.384856	0.118	0.037	1
Ip6k2	0.918544	0.384533	0.059	0.069	1
Ubxn7	0.201145	0.384134	0.118	0.051	1
[truncated: 4,032 more rows]

## Sheet: Granule_cell_markers
# Description: Differential expression analysis for genes enriched in the "Granulle Cell" cluster. Red: genes enriched in the cluster. Blue: Genes deplited in the cluster. Gray: No significant enrichment or depletion (p_val_adj > 0.1)
gene_symbol	p_val	avg_logFC	pct.1	pct.2	p_val_adj
Glis3	4.5624e-282	1.89562	0.574	0.063	7.21133e-278
Maml2	4.1687e-242	1.77565	0.706	0.162	6.58904e-238
Adarb2	1.28879e-224	0.99626	0.785	0.204	2.03706e-220
Snhg11	6.02623e-197	-1.39672	0.63	0.895	9.52506e-193
Trpm3	3.02647e-188	1.36769	0.768	0.263	4.78364e-184
Meg3	1.3989e-181	-1.13661	0.958	0.949	2.2111e-177
Trpc6	3.30239e-144	1.45147	0.359	0.049	5.21976e-140
Stxbp6	1.86651e-143	1.33652	0.444	0.082	2.95021e-139
Kirrel3	1.21703e-141	0.976645	0.848	0.412	1.92364e-137
Ppp3ca	4.90197e-133	0.995034	0.885	0.612	7.74805e-129
Pde7b	3.76203e-130	1.29965	0.409	0.078	5.94626e-126
Tmem108	2.62393e-128	1.27105	0.702	0.308	4.14739e-124
Lrrtm4	7.8548e-127	0.937751	0.909	0.594	1.24153e-122
Zbtb20	1.66248e-126	0.909798	0.892	0.532	2.62771e-122
Sema5a	8.10101e-125	1.27414	0.418	0.085	1.28045e-120
Dab1	8.11255e-125	0.760842	0.95	0.713	1.28227e-120
Slit3	5.50134e-122	0.906311	0.885	0.564	8.69541e-118
Kcnip4	1.8972e-117	0.739335	0.967	0.77	2.99872e-113
Dgkh	4.68291e-117	1.39008	0.592	0.23	7.40181e-113
Slc4a4	8.11744e-112	1.27045	0.403	0.091	1.28304e-107
Plekhg5	1.18157e-110	1.35347	0.483	0.147	1.86758e-106
Erc2	1.44793e-110	0.869163	0.864	0.615	2.2886e-106
Celf2	4.21235e-110	0.665774	0.97	0.785	6.65804e-106
Grin2a	4.57526e-110	0.838277	0.88	0.602	7.23166e-106
Plxna4	2.58026e-109	1.02864	0.765	0.44	4.07836e-105
Smoc2	1.25032e-106	1.14646	0.236	0.025	1.97625e-102
Ahcyl2	2.85087e-103	1.25244	0.559	0.224	4.50609e-99
Pdzd2	6.13466e-102	1.22386	0.462	0.137	9.69644e-98
Rfx3	1.10698e-99	1.26761	0.461	0.142	1.7497e-95
Auts2	1.09935e-98	0.676427	0.918	0.741	1.73763e-94
Ppfia2	6.53136e-97	1.0296	0.727	0.438	1.03235e-92
Gria1	2.73708e-96	0.665978	0.95	0.68	4.32623e-92
Btbd9	4.36671e-95	1.03414	0.717	0.43	6.90202e-91
Fam19a2	1.41419e-93	1.09085	0.579	0.233	2.23526e-89
Dock10	1.06983e-92	0.579588	0.621	0.222	1.69098e-88
Cacna1c	5.97816e-92	0.794816	0.852	0.59	9.44907e-88
Cntnap5a	5.7895e-91	1.11877	0.595	0.26	9.15088e-87
Prkce	4.66162e-90	0.789112	0.835	0.623	7.36815e-86
Dlgap1	4.2183e-88	0.51609	0.982	0.862	6.66744e-84
Kalrn	1.12475e-87	0.717124	0.888	0.675	1.77777e-83
Ryr2	3.04905e-86	0.825627	0.795	0.553	4.81933e-82
Synpr	6.54084e-86	1.01744	0.494	0.171	1.03384e-81
Pitpnm2	2.67467e-84	1.2348	0.442	0.152	4.22758e-80
Slit1	4.45128e-81	1.09089	0.523	0.213	7.03569e-77
Cdh9	6.65173e-81	1.10779	0.361	0.098	1.05137e-76
Gpc4	2.02829e-79	1.08057	0.239	0.04	3.20592e-75
Clstn2	4.43202e-76	0.844127	0.712	0.427	7.00524e-72
Tiam1	7.31036e-75	1.0403	0.518	0.226	1.15547e-70
Negr1	8.05452e-75	0.765422	0.782	0.529	1.2731e-70
Camk2a	1.36696e-74	0.76057	0.802	0.531	2.16061e-70
Lingo2	7.16546e-74	0.717145	0.802	0.556	1.13257e-69
Rbfox3	2.50886e-73	0.846885	0.744	0.484	3.9655e-69
Ppp2r2b	1.12935e-70	-1.25041	0.138	0.519	1.78505e-66
Maml3	1.22207e-70	0.848866	0.438	0.153	1.93161e-66
Shisa9	5.10801e-69	1.06548	0.432	0.164	8.07373e-65
Mctp1	7.36356e-67	0.933225	0.6	0.326	1.16388e-62
Thsd7a	5.22847e-65	0.989881	0.403	0.145	8.26412e-61
Etl4	1.18844e-64	-1.5354	0.121	0.477	1.87844e-60
Tanc1	3.90545e-63	0.951663	0.471	0.202	6.17295e-59
Camk2b	5.62235e-61	0.945735	0.614	0.361	8.88669e-57
2010300C02Rik	1.04578e-60	1.03784	0.436	0.185	1.65296e-56
Stra6	1.05601e-59	0.786711	0.097	0.005	1.66913e-55
Iqgap2	2.07597e-59	0.757647	0.574	0.283	3.28128e-55
Tmem178b	6.31802e-59	-1.03958	0.177	0.535	9.98625e-55
Prox1	1.69579e-58	0.763024	0.192	0.033	2.68036e-54
Plk5	2.51344e-55	0.822538	0.111	0.009	3.97275e-51
Ntm	3.72047e-55	-1.29725	0.173	0.491	5.88057e-51
Dlgap2	1.11826e-54	0.512282	0.891	0.71	1.76753e-50
Cntnap2	2.14872e-54	-0.978002	0.414	0.673	3.39626e-50
Kcnd2	2.57684e-54	0.543244	0.862	0.67	4.07295e-50
Pip5k1b	9.45371e-54	0.868851	0.558	0.312	1.49425e-49
Fstl4	3.60235e-53	0.937149	0.441	0.198	5.69387e-49
Pde4b	4.93e-53	-1.99079	0.086	0.397	7.79236e-49
Fam163b	5.19828e-53	0.943728	0.18	0.034	8.21641e-49
Cacna1e	1.23203e-52	0.692635	0.694	0.455	1.94735e-48
Slc7a14	1.06543e-51	0.997928	0.445	0.216	1.68402e-47
Frmd4b	9.98738e-51	0.660119	0.482	0.217	1.57861e-46
Slc8a1	2.01096e-50	-0.959744	0.206	0.531	3.17853e-46
Khdrbs3	9.79029e-50	-1.12196	0.073	0.375	1.54745e-45
Galnt17	9.93367e-50	0.713126	0.65	0.409	1.57012e-45
Grm1	6.63671e-49	0.874431	0.474	0.243	1.049e-44
Ccdc85a	1.85692e-48	0.97123	0.388	0.174	2.93505e-44
Kcnj6	1.06428e-47	0.868939	0.508	0.286	1.6822e-43
AC171111.1	3.08606e-47	0.542705	0.077	0.004	4.87783e-43
Baiap2	6.02965e-47	0.880499	0.467	0.239	9.53047e-43
Sez6l	6.95891e-46	0.789399	0.567	0.348	1.09992e-41
Fam19a1	1.47852e-45	0.532563	0.611	0.327	2.33695e-41
Il1rap	1.61617e-45	0.876244	0.376	0.161	2.55452e-41
Gm20754	7.76387e-45	0.753136	0.544	0.315	1.22716e-40
Ptk2b	1.01408e-44	0.876651	0.423	0.206	1.60285e-40
Tenm4	1.46485e-44	-0.827447	0.241	0.536	2.31534e-40
Tenm3	1.959e-44	-1.37405	0.144	0.422	3.0964e-40
Bcl11b	3.4283e-43	0.884733	0.408	0.192	5.41877e-39
Olfm1	5.30093e-43	0.880861	0.286	0.103	8.37865e-39
Chst9	5.4618e-43	0.96999	0.273	0.095	8.63292e-39
Tspan18	6.65505e-43	0.85541	0.165	0.035	1.0519e-38
Cplx2	1.33109e-42	0.943542	0.27	0.094	2.10392e-38
Agbl4	4.52981e-42	-0.810173	0.22	0.512	7.15983e-38
Rasl10a	5.20368e-42	0.731477	0.1	0.012	8.22493e-38
Syt7	6.91653e-42	0.790109	0.508	0.298	1.09323e-37
Cttnbp2	7.39705e-42	0.596001	0.72	0.525	1.16918e-37
Ak5	1.84173e-41	0.679528	0.582	0.356	2.91104e-37
Prdm5	2.71009e-41	0.733176	0.139	0.025	4.28356e-37
Spock1	3.20064e-40	-1.21034	0.055	0.305	5.05893e-36
Ank3	1.44014e-39	0.372273	0.912	0.828	2.27629e-35
Nrg2	3.18106e-39	0.89508	0.365	0.17	5.02799e-35
Igfbp5	3.68868e-39	0.564137	0.08	0.007	5.83032e-35
Cdh13	7.61615e-39	0.625268	0.4	0.179	1.20381e-34
Cadm2	1.93505e-38	0.537987	0.838	0.724	3.05854e-34
Tnr	1.98913e-38	0.628476	0.609	0.429	3.14402e-34
Dapk1	3.39975e-38	0.736002	0.547	0.354	5.37364e-34
Gfra1	4.23582e-38	0.700773	0.188	0.05	6.69514e-34
Chrm3	4.38676e-38	-1.08865	0.121	0.376	6.93371e-34
Zfpm2	3.32305e-37	0.727806	0.438	0.228	5.25242e-33
Epha7	6.23417e-37	0.811825	0.459	0.263	9.85373e-33
Ntrk3	7.29504e-37	0.631753	0.648	0.475	1.15305e-32
Slc8a2	2.05688e-36	0.893705	0.191	0.056	3.25111e-32
Pde1c	3.33101e-36	-0.640216	0.561	0.776	5.265e-32
Mgat4c	3.95766e-36	-1.06482	0.102	0.35	6.25548e-32
Itga8	4.63025e-36	0.794875	0.336	0.151	7.31857e-32
Prkcb	7.34025e-36	-0.814619	0.191	0.455	1.1602e-31
Map1b	7.56766e-36	0.627376	0.658	0.505	1.19614e-31
Pgbd5	7.7944e-36	0.885719	0.335	0.155	1.23198e-31
Sphkap	8.34278e-36	0.765036	0.465	0.27	1.31866e-31
Ptchd4	1.36007e-35	0.830151	0.318	0.139	2.14972e-31
Car12	1.63338e-35	0.695024	0.152	0.036	2.58172e-31
Robo1	1.97748e-35	-0.918101	0.136	0.39	3.1256e-31
Hcn1	2.16999e-35	-0.79356	0.106	0.36	3.42988e-31
Smad3	2.33536e-35	0.808599	0.215	0.07	3.69128e-31
Prkd1	4.03656e-35	0.74596	0.255	0.093	6.38019e-31
Gm49317	4.39256e-35	-1.06707	0.023	0.237	6.94287e-31
Slc26a10	4.99587e-35	0.692901	0.077	0.008	7.89646e-31
Ptprn2	5.02964e-35	-0.612784	0.427	0.657	7.94984e-31
Pde4d	5.21481e-35	-0.77732	0.305	0.565	8.24253e-31
Anxa11	1.23825e-34	0.782082	0.153	0.038	1.95718e-30
Kcnq5	2.27287e-34	-0.963139	0.195	0.445	3.59249e-30
C1ql2	2.33171e-34	0.456177	0.047	0.001	3.68551e-30
Mirg	8.83804e-34	-0.80682	0.071	0.309	1.39694e-29
Nsf	1.51117e-33	0.629047	0.606	0.456	2.38856e-29
Galntl6	1.62212e-33	-1.23165	0.274	0.499	2.56392e-29
Jph1	1.95092e-33	0.737758	0.306	0.133	3.08362e-29
Prmt8	2.55426e-33	0.819376	0.245	0.094	4.03726e-29
Prkag2	1.25211e-32	0.659464	0.511	0.321	1.97908e-28
Sox5	1.64403e-32	-0.966196	0.073	0.297	2.59856e-28
Tnfrsf25	2.43538e-32	0.657356	0.106	0.019	3.84937e-28
Sv2c	4.54742e-32	0.60287	0.108	0.02	7.18765e-28
Plekha2	1.32252e-31	0.610326	0.097	0.016	2.09037e-27
Hecw2	1.42011e-31	-0.898983	0.097	0.325	2.24463e-27
Prox1os	1.46235e-31	0.546175	0.083	0.011	2.31139e-27
Nfia	2.43733e-31	0.54483	0.426	0.225	3.85244e-27
Kcnc3	8.29802e-31	0.812621	0.212	0.075	1.31158e-26
Vwa3a	1.17717e-30	0.728992	0.117	0.025	1.86064e-26
Lrrc7	1.2392e-30	0.463159	0.752	0.609	1.95867e-26
Gnao1	6.61561e-30	-0.720183	0.203	0.456	1.04566e-25
Ntng1	7.84913e-30	0.65104	0.356	0.177	1.24063e-25
Dpf3	9.94636e-30	0.781148	0.188	0.062	1.57212e-25
Abr	1.05374e-29	0.605528	0.588	0.44	1.66554e-25
Htr4	4.90133e-29	0.763445	0.227	0.088	7.74704e-25
Astn2	5.28534e-29	-0.822514	0.167	0.397	8.354e-25
Hs6st3	6.35406e-29	-0.908993	0.382	0.556	1.00432e-24
Vav3	1.32849e-28	0.737794	0.2	0.071	2.09981e-24
Kctd16	1.33901e-28	0.594711	0.552	0.379	2.11644e-24
Runx1t1	1.92089e-28	-0.776964	0.029	0.213	3.03616e-24
Crlf1	2.92995e-28	0.462232	0.05	0.003	4.63108e-24
Pid1	5.63039e-28	-0.866273	0.029	0.209	8.89939e-24
Cemip	9.98514e-28	0.685407	0.236	0.096	1.57825e-23
Kcnc2	1.10577e-27	-1.02393	0.067	0.265	1.74779e-23
C530008M17Rik	1.11607e-27	-0.710132	0.061	0.26	1.76406e-23
Garnl3	2.45671e-27	-0.868989	0.053	0.243	3.88308e-23
Lyst	2.77946e-27	0.74123	0.273	0.124	4.39321e-23
Zfp385b	3.3935e-27	-0.588032	0.126	0.356	5.36376e-23
Ntng2	4.72082e-27	0.720159	0.315	0.157	7.46172e-23
Pde1a	6.3375e-27	-0.731073	0.111	0.321	1.00171e-22
Arhgap26	6.57645e-27	-0.70235	0.133	0.352	1.03947e-22
Cacna1h	8.47083e-27	0.810706	0.177	0.061	1.3389e-22
Tshz2	8.55202e-27	-1.67678	0.056	0.234	1.35173e-22
Zhx2	8.71065e-27	0.655486	0.18	0.062	1.37681e-22
Sntb2	1.02365e-26	0.824347	0.262	0.12	1.61799e-22
Wwox	1.27698e-26	-0.649641	0.226	0.461	2.01839e-22
Zfp462	1.43776e-26	-0.842612	0.017	0.182	2.27252e-22
St6galnac3	1.60035e-26	0.260472	0.608	0.415	2.52951e-22
Farp1	2.16783e-26	-0.787048	0.058	0.247	3.42647e-22
Fam135b	2.23003e-26	0.704548	0.427	0.27	3.52478e-22
Asap1	2.95043e-26	-0.73603	0.102	0.31	4.66345e-22
Lrp1b	4.20641e-26	0.287303	0.871	0.776	6.64865e-22
Ldb2	4.73782e-26	-0.879448	0.055	0.238	7.48859e-22
Sh3rf1	5.72102e-26	-0.754211	0.045	0.227	9.04264e-22
Arhgap23	7.08473e-26	-1.17478	0.067	0.253	1.11981e-21
Osbp2	7.5737e-26	0.701027	0.379	0.22	1.1971e-21
Lct	8.85445e-26	0.493075	0.065	0.008	1.39953e-21
Mmp16	1.6514e-25	0.634724	0.467	0.308	2.6102e-21
Dlc1	1.69573e-25	-0.784302	0.038	0.212	2.68028e-21
Icam5	1.80358e-25	0.783799	0.214	0.087	2.85073e-21
Ano3	2.08819e-25	0.703982	0.332	0.177	3.30059e-21
Rasgef1b	2.12609e-25	-0.762437	0.03	0.2	3.36049e-21
C1ql3	2.98917e-25	0.522689	0.091	0.018	4.72468e-21
Ptprj	3.52529e-25	0.696277	0.464	0.32	5.57208e-21
Sipa1l2	4.90573e-25	0.635597	0.15	0.047	7.754e-21
Ptprt	5.69225e-25	-1.05542	0.062	0.241	8.99717e-21
Grip1	5.83845e-25	-0.913014	0.274	0.484	9.22825e-21
Slc2a13	1.24547e-24	0.556355	0.442	0.278	1.96859e-20
Gm2164	1.39543e-24	-1.01875	0.032	0.194	2.20561e-20
Kif5a	1.40448e-24	-0.633208	0.062	0.249	2.21993e-20
Tmem132b	1.68777e-24	0.598239	0.515	0.369	2.66769e-20
Dtna	2.01957e-24	0.603366	0.408	0.247	3.19214e-20
Ano4	2.07171e-24	-0.951647	0.058	0.234	3.27454e-20
Slc35f1	2.27436e-24	-0.68682	0.08	0.271	3.59486e-20
Rab3c	2.43001e-24	-0.696835	0.052	0.228	3.84087e-20
Sybu	3.56325e-24	0.663078	0.429	0.276	5.63207e-20
Slc29a4	4.33514e-24	0.470718	0.07	0.011	6.85213e-20
Pitpnc1	4.67803e-24	0.590711	0.308	0.156	7.39409e-20
Il1rapl1	6.50408e-24	0.439836	0.686	0.573	1.02804e-19
Cpe	7.69464e-24	-0.567846	0.148	0.364	1.21621e-19
Cntnap5c	8.02896e-24	-0.737113	0.065	0.245	1.26906e-19
Dgki	8.45342e-24	0.444634	0.652	0.512	1.33615e-19
A230006K03Rik	9.75328e-24	-0.631112	0.089	0.28	1.5416e-19
Cit	1.47226e-23	-0.823287	0.039	0.203	2.32705e-19
Pcdh15	1.69647e-23	-0.81597	0.162	0.362	2.68144e-19
Nrxn3	1.93228e-23	-0.561895	0.653	0.744	3.05416e-19
Gria4	3.3891e-23	-0.703783	0.208	0.412	5.35681e-19
A230057D06Rik	3.41632e-23	-0.595078	0.208	0.424	5.39983e-19
Dscam	5.02819e-23	0.43304	0.6	0.461	7.94756e-19
Arsj	5.70695e-23	0.433147	0.061	0.008	9.0204e-19
Foxo1	6.08227e-23	0.563992	0.127	0.037	9.61364e-19
Efr3b	9.15775e-23	-0.733152	0.042	0.204	1.44747e-18
Grin2b	1.21407e-22	0.368266	0.768	0.651	1.91896e-18
Gm12216	1.5046e-22	0.662935	0.176	0.066	2.37817e-18
Lrrc4c	2.00053e-22	-0.663534	0.429	0.606	3.16203e-18
Dpp6	2.41031e-22	0.349643	0.788	0.676	3.80973e-18
Gabra2	2.51208e-22	0.625206	0.377	0.228	3.97059e-18
Rgs7bp	3.98479e-22	0.584261	0.489	0.351	6.29836e-18
Pcnx2	4.62068e-22	-0.585615	0.112	0.302	7.30344e-18
Dner	5.38499e-22	-0.706403	0.03	0.181	8.51151e-18
Fgf12	6.58664e-22	-0.571343	0.4	0.59	1.04108e-17
Mpped1	7.38257e-22	-0.657541	0.008	0.141	1.16689e-17
Nr3c2	8.5754e-22	0.52742	0.561	0.422	1.35543e-17
Epb41l3	9.85382e-22	-0.628657	0.117	0.307	1.55749e-17
Cap2	1.05415e-21	0.633659	0.436	0.296	1.6662e-17
Prtg	1.24214e-21	0.543497	0.103	0.027	1.96332e-17
Fnbp1	1.86789e-21	-0.846455	0.183	0.383	2.95238e-17
Ppp1r1a	1.93614e-21	0.647044	0.173	0.067	3.06026e-17
Shisa6	6.75011e-21	0.484917	0.512	0.349	1.06692e-16
Fmn1	1.4592e-20	-0.670124	0.056	0.214	2.30641e-16
St6galnac5	1.65386e-20	0.376451	0.614	0.452	2.61408e-16
Add2	2.21299e-20	0.68464	0.374	0.237	3.49785e-16
Sorbs1	2.28602e-20	0.471313	0.561	0.427	3.61329e-16
Gm10605	2.41902e-20	0.33561	0.042	0.004	3.82351e-16
Sorbs2	3.80745e-20	0.579852	0.492	0.369	6.01806e-16
Samd5	4.35124e-20	-0.644871	0.014	0.141	6.87757e-16
Cdh10	6.40821e-20	-0.685771	0.061	0.216	1.01288e-15
Epha4	7.36868e-20	0.626786	0.374	0.238	1.16469e-15
Kcnh7	7.6575e-20	-0.673411	0.258	0.436	1.21034e-15
Sipa1l3	7.87289e-20	0.570005	0.433	0.289	1.24439e-15
Fbxl7	8.17586e-20	0.728676	0.248	0.127	1.29228e-15
Xylt1	9.74229e-20	-0.663959	0.071	0.231	1.53987e-15
Nrxn1	1.09645e-19	-0.437289	0.68	0.768	1.73305e-15
Pkig	1.1289e-19	0.615086	0.173	0.071	1.78434e-15
Usp2	1.2136e-19	0.650256	0.189	0.082	1.91822e-15
Nell1	1.29603e-19	-0.635984	0.065	0.22	2.0485e-15
Adcy1	1.54892e-19	0.660997	0.267	0.142	2.44822e-15
Kcnd3	1.66427e-19	0.536157	0.432	0.291	2.63054e-15
Gabbr2	2.60409e-19	0.463399	0.577	0.449	4.11602e-15
Dpp10	2.66e-19	-0.65713	0.1	0.267	4.2044e-15
Ext1	2.78017e-19	-0.515136	0.195	0.386	4.39434e-15
Sv2b	3.47004e-19	-0.595031	0.039	0.18	5.48475e-15
Thrb	4.69194e-19	-0.575427	0.114	0.288	7.41607e-15
Rims1	5.44382e-19	0.357359	0.703	0.6	8.60449e-15
Dsp	5.50656e-19	0.32671	0.036	0.003	8.70366e-15
Spon1	6.94797e-19	0.6416	0.264	0.14	1.0982e-14
Kcnq3	6.95568e-19	0.384679	0.63	0.493	1.09942e-14
Col14a1	8.49427e-19	-0.52387	0.247	0.449	1.3426e-14
Elmod1	8.82401e-19	0.612495	0.388	0.264	1.39472e-14
Gm28928	8.92915e-19	-1.18396	0.05	0.187	1.41134e-14
App	9.42586e-19	-0.488987	0.305	0.508	1.48985e-14
Cald1	1.18563e-18	0.48462	0.136	0.048	1.87401e-14
Lgi1	1.31659e-18	0.670493	0.279	0.159	2.08101e-14
Gabrg3	1.38377e-18	-0.743479	0.224	0.399	2.18719e-14
Gfod1	1.58725e-18	0.714866	0.314	0.189	2.50881e-14
Erbb4	1.59441e-18	-1.29381	0.118	0.27	2.52012e-14
Il1r1	1.79286e-18	0.366749	0.048	0.007	2.83379e-14
Coro6	1.82702e-18	-0.684719	0.002	0.109	2.88779e-14
Tnik	2.17812e-18	0.441569	0.574	0.474	3.44274e-14
Nell2	2.24727e-18	0.529322	0.468	0.339	3.55204e-14
Rilpl1	2.48155e-18	0.621313	0.164	0.067	3.92234e-14
Mtss1	2.73512e-18	-0.705108	0.011	0.126	4.32313e-14
Vps13c	3.34717e-18	0.617934	0.259	0.141	5.29054e-14
Pcsk5	3.53074e-18	0.565862	0.194	0.087	5.58069e-14
Car10	3.75854e-18	0.462017	0.395	0.247	5.94074e-14
Syt17	3.95754e-18	0.634749	0.164	0.068	6.25529e-14
Srgap2	3.97763e-18	-0.562053	0.082	0.239	6.28704e-14
Cntn4	4.25467e-18	-0.718324	0.164	0.331	6.72493e-14
Ccbe1	4.35189e-18	0.612299	0.198	0.091	6.8786e-14
Vwa3b	4.73242e-18	0.469976	0.076	0.018	7.48006e-14
Cacna1b	7.16815e-18	-0.429214	0.189	0.378	1.133e-13
Adgrb2	1.12927e-17	0.68195	0.306	0.183	1.78492e-13
Syne1	1.14203e-17	0.463471	0.597	0.508	1.80509e-13
4930578G10Rik	1.25571e-17	0.547155	0.43	0.301	1.98478e-13
Ctnna3	1.37371e-17	-0.557342	0.365	0.562	2.17128e-13
Kcnip2	1.59243e-17	0.687666	0.209	0.102	2.517e-13
Mkl2	1.62349e-17	0.584282	0.405	0.281	2.5661e-13
Camk4	1.70176e-17	-0.520315	0.145	0.317	2.6898e-13
Sulf2	2.21474e-17	-0.666521	0.005	0.109	3.50062e-13
Asphd2	2.42393e-17	0.634756	0.155	0.064	3.83127e-13
Rbms3	3.87507e-17	-0.835203	0.064	0.198	6.12494e-13
Nedd4l	3.97825e-17	0.517893	0.492	0.388	6.28802e-13
Gm30382	3.9998e-17	-0.635699	0.008	0.114	6.32208e-13
Calb1	4.46918e-17	0.461126	0.095	0.028	7.06399e-13
Bach2	5.1305e-17	-0.569425	0.073	0.217	8.10927e-13
Slc24a4	5.18985e-17	0.609003	0.183	0.084	8.20308e-13
Slc30a3	6.65711e-17	0.5118	0.082	0.022	1.05222e-12
Sept4	7.89391e-17	-1.0805	0.02	0.131	1.24771e-12
Bdnf	8.12221e-17	0.501934	0.068	0.016	1.2838e-12
Asxl3	1.0257e-16	-0.397481	0.502	0.693	1.62122e-12
Ank1	1.08114e-16	-0.605649	0.023	0.138	1.70886e-12
Grik1	1.10125e-16	-1.03888	0.042	0.165	1.74064e-12
Cdh20	1.1181e-16	-0.854819	0.017	0.127	1.76727e-12
Epb41l1	1.22134e-16	0.536368	0.433	0.317	1.93046e-12
Rimbp2	1.28582e-16	0.593839	0.447	0.34	2.03237e-12
Cpne8	1.34793e-16	-0.534235	0.015	0.125	2.13054e-12
Myo16	1.34883e-16	-0.510793	0.044	0.173	2.13196e-12
Tmem132d	1.38845e-16	-0.685559	0.056	0.189	2.19458e-12
Map4k2	1.4355e-16	-0.559859	0.035	0.158	2.26896e-12
Gm45881	1.44507e-16	-0.598453	0.029	0.148	2.28408e-12
Gm2163	1.84099e-16	0.53222	0.432	0.313	2.90987e-12
Prkg1	1.97875e-16	0.397548	0.579	0.468	3.12761e-12
Mast3	2.17398e-16	0.321565	0.32	0.182	3.43619e-12
Man1a	2.21046e-16	-0.63289	0.038	0.161	3.49386e-12
Rnf112	2.27597e-16	0.576718	0.291	0.173	3.5974e-12
Sorcs1	2.33597e-16	-0.622038	0.152	0.315	3.69223e-12
Rapgef2	2.45472e-16	0.487072	0.442	0.322	3.87993e-12
Gm46123	2.68315e-16	0.445597	0.077	0.02	4.24099e-12
Vsnl1	3.70726e-16	-0.444022	0.111	0.269	5.85969e-12
Rtn1	3.76676e-16	0.519168	0.489	0.391	5.95373e-12
Phactr1	3.94405e-16	-0.376007	0.652	0.739	6.23396e-12
4930402H24Rik	4.25727e-16	-0.388907	0.467	0.639	6.72905e-12
Gpc6	4.54213e-16	-0.841063	0.048	0.172	7.17928e-12
Ryr1	5.40546e-16	0.628662	0.115	0.041	8.54386e-12
Elavl2	6.55773e-16	-0.516673	0.018	0.127	1.03651e-11
Dnm3	7.42072e-16	-0.69585	0.195	0.355	1.17292e-11
Adamtsl1	7.94937e-16	-0.703432	0.053	0.179	1.25648e-11
Nkain3	8.86319e-16	0.517721	0.377	0.252	1.40092e-11
Kcnk1	9.73969e-16	0.460682	0.082	0.023	1.53946e-11
Ankrd12	1.12783e-15	-0.498061	0.159	0.323	1.78265e-11
Cacnb2	1.32643e-15	0.291683	0.667	0.529	2.09655e-11
Meis2	1.36315e-15	-0.597721	0.026	0.136	2.15459e-11
Nrp1	1.40592e-15	0.496834	0.367	0.24	2.2222e-11
Ndst3	1.56702e-15	-0.550646	0.062	0.194	2.47683e-11
Nfib	1.57636e-15	0.431969	0.459	0.338	2.49159e-11
Nkain2	1.90113e-15	-0.272446	0.995	0.995	3.00492e-11
Osbpl6	2.16054e-15	-0.381785	0.185	0.36	3.41496e-11
Cachd1	2.28874e-15	-0.519256	0.006	0.101	3.61758e-11
Dkk3	2.31565e-15	-0.499911	0.015	0.117	3.66011e-11
Ncam2	2.4094e-15	0.408207	0.458	0.325	3.80831e-11
Prkn	2.4618e-15	-0.362356	0.391	0.575	3.89113e-11
Plch2	3.09732e-15	-0.524994	0.008	0.103	4.89562e-11
Nrbp2	3.24533e-15	-0.588403	0.064	0.193	5.12956e-11
Htr1f	3.3169e-15	-0.51512	0.068	0.201	5.24269e-11
Gm10754	3.34476e-15	-0.499584	0.033	0.147	5.28672e-11
Sash1	3.56461e-15	-0.610598	0.012	0.11	5.63423e-11
Prr5l	4.64335e-15	-1.62992	0.02	0.119	7.33928e-11
Stox2	5.08257e-15	0.490829	0.436	0.33	8.03351e-11
Wipf3	5.36953e-15	0.675721	0.311	0.202	8.48708e-11
Ptpro	5.37212e-15	0.52675	0.18	0.086	8.49118e-11
Cntnap4	5.63483e-15	-0.699248	0.015	0.114	8.90641e-11
Pfkp	5.74802e-15	-0.446797	0.062	0.192	9.08532e-11
Arhgap20	5.78916e-15	0.615522	0.194	0.098	9.15034e-11
Rsrp1	7.02723e-15	-0.456273	0.202	0.374	1.11072e-10
Dzip1	7.03104e-15	-0.483639	0.038	0.153	1.11133e-10
Cux2	8.95801e-15	-0.63715	0.008	0.1	1.4159e-10
Gsg1l	1.07677e-14	0.533962	0.114	0.042	1.70194e-10
Plp1	1.52952e-14	-1.34462	0.026	0.126	2.41757e-10
Chn1	1.93403e-14	0.550153	0.324	0.216	3.05692e-10
Lmo7	2.21707e-14	0.588028	0.273	0.167	3.50431e-10
Peg3	2.48302e-14	-0.452559	0.047	0.163	3.92466e-10
Pex5l	2.67058e-14	-0.701345	0.35	0.484	4.22113e-10
Adam23	2.70233e-14	-0.400635	0.083	0.219	4.27131e-10
Sez6	2.74785e-14	-0.425221	0.026	0.131	4.34326e-10
Ccnjl	3.11762e-14	0.518354	0.127	0.051	4.92771e-10
Enpp2	3.43216e-14	-0.99342	0.014	0.106	5.42487e-10
Celf4	3.48401e-14	0.30325	0.65	0.554	5.50683e-10
Rnf220	4.15035e-14	-1.3009	0.05	0.161	6.56004e-10
Neat1	4.59084e-14	-1.51456	0.018	0.112	7.25629e-10
Cnih3	4.65953e-14	0.592708	0.145	0.065	7.36485e-10
Aff3	5.6143e-14	-0.37396	0.236	0.412	8.87396e-10
Hunk	6.66759e-14	-0.531618	0.014	0.106	1.05388e-09
Grm2	7.46918e-14	0.397979	0.056	0.013	1.18058e-09
Clasp2	7.49956e-14	-0.446009	0.23	0.402	1.18538e-09
Ankrd24	7.57291e-14	-0.498437	0.018	0.113	1.19697e-09
Dzank1	9.54532e-14	-0.427528	0.059	0.18	1.50873e-09
Srgap1	9.97053e-14	-0.659851	0.021	0.117	1.57594e-09
Tmem181a	1.00327e-13	-0.384405	0.173	0.332	1.58576e-09
Npas3	1.21534e-13	-0.976895	0.056	0.166	1.92097e-09
Dgat2	1.22641e-13	0.451404	0.08	0.025	1.93847e-09
Spata13	1.24338e-13	0.339041	0.067	0.018	1.96529e-09
Dgkg	1.42481e-13	0.37736	0.556	0.454	2.25206e-09
Grik2	1.44189e-13	0.402311	0.571	0.49	2.27905e-09
Macf1	1.44316e-13	-0.353104	0.398	0.565	2.28105e-09
Rph3a	1.62019e-13	0.531766	0.168	0.081	2.56088e-09
Kcnip1	1.67481e-13	-0.71849	0.015	0.105	2.6472e-09
Pbx1	2.18064e-13	-0.346147	0.345	0.526	3.44672e-09
Ppm1e	2.20583e-13	0.348144	0.603	0.502	3.48653e-09
Tmtc2	2.32159e-13	-0.716261	0.027	0.124	3.66951e-09
Dync1h1	2.60883e-13	-0.349804	0.136	0.286	4.12352e-09
Nyap2	2.61149e-13	-0.444165	0.048	0.159	4.12772e-09
Dmd	3.25786e-13	-0.358152	0.362	0.526	5.14937e-09
Mtmr12	3.37099e-13	0.522528	0.268	0.167	5.32819e-09
Cacna1a	3.44896e-13	-0.344097	0.561	0.684	5.45143e-09
Adamts17	3.58073e-13	0.632796	0.241	0.143	5.6597e-09
Mroh1	3.62711e-13	-0.553182	0.042	0.147	5.73301e-09
Shisal1	3.8714e-13	0.385943	0.08	0.025	6.11914e-09
Slc6a7	3.93494e-13	-0.449229	0.035	0.137	6.21957e-09
Kif26b	4.11961e-13	0.517013	0.164	0.079	6.51145e-09
Csgalnact1	4.23107e-13	0.560959	0.188	0.099	6.68763e-09
Zfp704	5.27486e-13	-0.478249	0.095	0.224	8.33745e-09
Sorcs3	5.38726e-13	-0.345967	0.108	0.242	8.5151e-09
Atp2b2	5.44412e-13	0.453238	0.471	0.377	8.60498e-09
Kbtbd11	5.62549e-13	0.459471	0.082	0.027	8.89165e-09
Rims2	5.79201e-13	-0.362962	0.186	0.343	9.15485e-09
Mapt	6.05102e-13	-0.476405	0.388	0.564	9.56425e-09
Prkar1b	6.49396e-13	-0.400563	0.065	0.183	1.02644e-08
Klhl29	6.52917e-13	0.441756	0.464	0.369	1.032e-08
Ube2e2	7.00028e-13	0.307742	0.653	0.58	1.10647e-08
Gab2	7.36172e-13	-0.489162	0.086	0.208	1.16359e-08
Gng7	7.7137e-13	0.458521	0.215	0.118	1.21923e-08
Ctnnd2	7.91486e-13	-0.326173	0.536	0.668	1.25102e-08
Elavl4	8.48707e-13	-0.427617	0.045	0.151	1.34147e-08
Gm28376	8.70691e-13	0.504849	0.135	0.06	1.37621e-08
Gm26917	8.86216e-13	-0.386644	0.238	0.398	1.40075e-08
Brinp1	1.01732e-12	0.453717	0.43	0.331	1.60798e-08
Kctd4	1.09595e-12	0.333011	0.045	0.009	1.73226e-08
Oxr1	1.1719e-12	-0.398406	0.333	0.489	1.8523e-08
Kcnn2	1.20204e-12	-0.395096	0.132	0.273	1.89994e-08
Arfgef2	1.35237e-12	-0.334082	0.094	0.223	2.13755e-08
Rasal2	1.50502e-12	0.584608	0.353	0.257	2.37883e-08
Pde10a	1.57152e-12	-0.397114	0.367	0.524	2.48394e-08
Scn1a	1.76786e-12	-0.343851	0.132	0.271	2.79428e-08
Asap2	1.99235e-12	-0.349962	0.056	0.167	3.14911e-08
Sgcz	2.03644e-12	-0.650985	0.197	0.331	3.2188e-08
Dagla	2.1853e-12	0.539825	0.247	0.153	3.45408e-08
Myt1l	2.43033e-12	0.325032	0.632	0.537	3.84138e-08
Magi3	2.49254e-12	-0.384497	0.065	0.178	3.93971e-08
Fhod3	2.54435e-12	-0.40995	0.018	0.105	4.02159e-08
Rapgefl1	2.93596e-12	0.675287	0.198	0.112	4.64058e-08
Fryl	2.95459e-12	-0.440062	0.148	0.288	4.67003e-08
Olfm2	3.00862e-12	-0.404127	0.005	0.079	4.75543e-08
Sel1l3	3.04241e-12	-0.402974	0.032	0.127	4.80884e-08
Grik4	3.05797e-12	0.415634	0.391	0.277	4.83342e-08
Gria2	3.2399e-12	0.305229	0.698	0.644	5.12099e-08
Galnt9	3.90979e-12	-0.384619	0.047	0.15	6.17982e-08
Bmp1	4.64508e-12	0.4714	0.165	0.083	7.34201e-08
Tshz3	4.71107e-12	-0.597705	0.053	0.154	7.44632e-08
Thsd4	4.95173e-12	-0.447188	0.038	0.135	7.8267e-08
Synj2	5.83468e-12	-0.688833	0.008	0.082	9.2223e-08
Carmil1	5.97298e-12	0.502429	0.286	0.189	9.4409e-08
Kcnt1	6.05402e-12	-0.441903	0.009	0.086	9.56899e-08
Nrgn	6.23574e-12	0.579965	0.182	0.099	9.85621e-08
Nhsl2	6.49055e-12	0.593201	0.202	0.115	1.0259e-07
2900055J20Rik	7.04606e-12	0.565129	0.171	0.09	1.1137e-07
Pclo	7.06937e-12	-0.302727	0.221	0.382	1.11738e-07
Igsf9b	7.11941e-12	-0.397029	0.011	0.088	1.12529e-07
Rtn4r	7.59498e-12	0.51723	0.138	0.065	1.20046e-07
BC030499	7.7166e-12	0.309791	0.05	0.012	1.21969e-07
Syn3	7.76418e-12	0.499673	0.358	0.259	1.22721e-07
Slc35f3	8.04194e-12	0.551337	0.279	0.183	1.27111e-07
Fat4	8.60929e-12	0.383653	0.08	0.028	1.36079e-07
Cdh8	9.23596e-12	0.504414	0.361	0.265	1.45984e-07
Arhgef25	9.36988e-12	0.571265	0.247	0.154	1.481e-07
Gpc5	9.38781e-12	-0.60218	0.102	0.22	1.48384e-07
Nbea	9.53718e-12	0.287775	0.714	0.648	1.50745e-07
Cyp7b1	1.02247e-11	0.545066	0.162	0.083	1.61612e-07
Disc1	1.18593e-11	0.390251	0.089	0.033	1.87448e-07
Inpp4b	1.18782e-11	0.507281	0.238	0.145	1.87746e-07
Orai2	1.22632e-11	0.521414	0.106	0.044	1.93832e-07
Cecr2	1.23592e-11	0.364559	0.076	0.025	1.95349e-07
Nr6a1	1.25798e-11	-0.425415	0.068	0.175	1.98836e-07
Asic2	1.3604e-11	-0.533782	0.561	0.645	2.15025e-07
Csmd2	1.68151e-11	0.395822	0.514	0.431	2.65779e-07
Sept6	1.74777e-11	-0.390003	0.006	0.077	2.76253e-07
Kif1b	2.20265e-11	-0.329804	0.335	0.502	3.48151e-07
AC129186.1	2.22274e-11	-0.390612	0.047	0.145	3.51326e-07
Prickle1	2.2664e-11	0.348906	0.562	0.471	3.58228e-07
Grid2	2.279e-11	-0.407708	0.388	0.534	3.60219e-07
Exoc6b	2.3264e-11	-0.402119	0.255	0.409	3.6771e-07
Nbeal1	2.41206e-11	-0.431589	0.033	0.123	3.81251e-07
Mmd2	2.4572e-11	0.46121	0.127	0.059	3.88386e-07
Hmgcll1	2.46278e-11	-0.393166	0.039	0.132	3.89267e-07
Ptprg	2.48331e-11	-0.396372	0.283	0.426	3.92512e-07
Alk	2.59566e-11	-0.601196	0.029	0.114	4.1027e-07
Nin	2.62698e-11	-0.332195	0.103	0.225	4.15221e-07
Slc16a10	2.68992e-11	0.478683	0.114	0.05	4.25168e-07
Dscaml1	2.82683e-11	0.252153	0.589	0.491	4.46809e-07
Prkca	3.02133e-11	-0.442491	0.318	0.459	4.77551e-07
Lzts3	3.07901e-11	0.451712	0.091	0.035	4.86668e-07
Pitpna	3.46866e-11	-0.383414	0.097	0.213	5.48256e-07
St6gal1	3.73756e-11	-0.711357	0.008	0.077	5.90759e-07
Slit2	3.84632e-11	-0.459704	0.042	0.135	6.0795e-07
Tox	4.54916e-11	-0.472687	0.032	0.119	7.19041e-07
Plcb4	4.55352e-11	-0.496682	0.02	0.098	7.19729e-07
Slc44a5	4.58145e-11	0.480819	0.326	0.23	7.24143e-07
Sgcd	4.6243e-11	-0.608229	0.23	0.368	7.30916e-07
Tgfb2	4.71487e-11	0.404297	0.073	0.025	7.45233e-07
Arnt2	4.87354e-11	-0.47177	0.07	0.173	7.70312e-07
Ppp1r9a	5.00141e-11	0.410289	0.461	0.373	7.90523e-07
Pde11a	5.07274e-11	-0.511711	0.017	0.093	8.01798e-07
Gabra4	5.29182e-11	0.441991	0.145	0.073	8.36425e-07
Ntf3	5.29223e-11	0.46056	0.109	0.047	8.3649e-07
Hipk2	5.31368e-11	-0.5862	0.059	0.157	8.39881e-07
Pdzrn3	5.55143e-11	-0.608781	0.017	0.092	8.7746e-07
Fgf14	5.80735e-11	0.250369	0.803	0.735	9.1791e-07
Chl1	5.80987e-11	-0.276911	0.621	0.758	9.18307e-07
Itpka	5.81046e-11	0.557896	0.189	0.108	9.18401e-07
Mkx	6.18474e-11	0.556251	0.153	0.079	9.7756e-07
Igsf21	6.41115e-11	-0.440298	0.006	0.073	1.01335e-06
Hip1	6.43891e-11	-0.546686	0.055	0.15	1.01773e-06
Btbd11	6.79897e-11	-0.570126	0.008	0.076	1.07465e-06
Cdk14	7.18915e-11	0.393819	0.498	0.419	1.13632e-06
Satb2	7.38226e-11	-0.37352	0.061	0.162	1.16684e-06
Abca3	8.1407e-11	-0.3165	0.085	0.197	1.28672e-06
Zbtb16	8.16379e-11	0.475837	0.388	0.3	1.29037e-06
Chst8	9.8967e-11	-0.399236	0.015	0.089	1.56427e-06
Fchsd2	9.96205e-11	-0.440758	0.055	0.15	1.5746e-06
Esrrg	1.00547e-10	-0.316632	0.108	0.226	1.58924e-06
Mical2	1.02279e-10	0.404991	0.439	0.356	1.61662e-06
A330102I10Rik	1.07669e-10	-0.355608	0.07	0.173	1.70182e-06
Hs3st4	1.09456e-10	-0.689513	0.173	0.289	1.73007e-06
Osbpl1a	1.10717e-10	-0.490905	0.026	0.106	1.75e-06
St3gal1	1.14934e-10	0.323093	0.079	0.028	1.81664e-06
Nptx1	1.22713e-10	0.352317	0.059	0.018	1.9396e-06
Camk2d	1.26023e-10	-0.520303	0.038	0.123	1.99193e-06
Tead1	1.26303e-10	0.452451	0.221	0.135	1.99634e-06
St8sia5	1.26437e-10	-0.336337	0.008	0.075	1.99846e-06
Myo5b	1.3154e-10	0.490859	0.145	0.074	2.07912e-06
Adgrl2	1.34165e-10	-0.422446	0.015	0.088	2.12061e-06
Ntn5	1.46859e-10	0.267705	0.039	0.009	2.32125e-06
Naaladl2	1.54795e-10	-0.475752	0.144	0.269	2.44669e-06
Stx1a	1.69942e-10	-0.39269	0.029	0.11	2.68611e-06
Rras2	1.76028e-10	0.534383	0.147	0.076	2.7823e-06
Plcl2	1.76951e-10	-0.322168	0.068	0.171	2.79689e-06
Dip2a	1.80261e-10	-0.557834	0.029	0.109	2.84921e-06
Camta1	1.80959e-10	-0.28435	0.35	0.513	2.86023e-06
Ube3a	1.81462e-10	-0.33284	0.106	0.222	2.86819e-06
Syt11	1.86663e-10	-0.3629	0.161	0.29	2.9504e-06
Arhgef10	1.86803e-10	-0.759023	0.011	0.078	2.95261e-06
Cadps	1.97538e-10	-0.282723	0.47	0.61	3.12229e-06
Sgsm2	2.06012e-10	0.571286	0.267	0.183	3.25623e-06
Crtc1	2.29087e-10	0.538145	0.256	0.17	3.62096e-06
Zfp804b	2.44622e-10	0.350263	0.297	0.202	3.86649e-06
Tspan9	2.55617e-10	-0.492702	0.02	0.093	4.04028e-06
March3	2.71143e-10	-0.390918	0.023	0.099	4.28569e-06
Cdc14b	2.81607e-10	-0.405939	0.038	0.123	4.45108e-06
Apba1	2.83551e-10	-0.39207	0.233	0.368	4.48181e-06
Nxph1	2.84717e-10	-0.677435	0.045	0.131	4.50024e-06
A830036E02Rik	2.93373e-10	0.351303	0.053	0.015	4.63706e-06
Brinp2	2.9667e-10	-0.322623	0.036	0.121	4.68916e-06
5330434G04Rik	3.00463e-10	-0.330391	0.105	0.217	4.74912e-06
Lrrc3b	3.20177e-10	0.388646	0.094	0.039	5.06072e-06
Grm8	3.21781e-10	-0.548832	0.091	0.192	5.08607e-06
Zmynd8	3.24545e-10	-0.277971	0.215	0.36	5.12975e-06
Gnai1	3.52419e-10	-0.455914	0.036	0.119	5.57034e-06
Atxn2	3.59624e-10	-0.381231	0.121	0.238	5.68422e-06
Fam219a	3.73998e-10	-0.310108	0.147	0.276	5.91141e-06
Bicc1	3.74204e-10	-0.439126	0.038	0.121	5.91466e-06
Gpi1	4.18495e-10	-0.319557	0.1	0.21	6.61473e-06
Rogdi	4.60557e-10	0.532525	0.271	0.187	7.27957e-06
Npas2	4.72649e-10	-0.307891	0.071	0.172	7.47068e-06
Maf	5.00732e-10	-0.415077	0.005	0.065	7.91458e-06
Prickle2	5.37123e-10	-0.388923	0.324	0.472	8.48977e-06
Akap13	5.58276e-10	-0.35807	0.048	0.137	8.82412e-06
Nsmf	6.04163e-10	0.54501	0.229	0.146	9.54939e-06
Gm6999	6.08319e-10	0.374644	0.062	0.021	9.61509e-06
Ntrk2	6.1787e-10	-0.354017	0.309	0.46	9.76606e-06
Serpini1	6.61767e-10	-0.362214	0.029	0.106	1.04599e-05
Adcy2	7.08044e-10	0.39097	0.447	0.362	1.11913e-05
Hs6st2	7.52065e-10	-0.372858	0.018	0.088	1.18871e-05
Ppp2r5c	7.56181e-10	-0.33784	0.147	0.271	1.19522e-05
Ston2	7.61315e-10	0.322356	0.121	0.057	1.20333e-05
Adgra1	7.68381e-10	-0.357733	0.027	0.103	1.2145e-05
Galnt18	8.06058e-10	0.419117	0.389	0.304	1.27406e-05
Foxp1	8.12652e-10	-0.333205	0.206	0.341	1.28448e-05
Zdhhc2	8.33511e-10	-0.355775	0.023	0.096	1.31745e-05
Gabrd	8.60226e-10	0.376378	0.061	0.02	1.35967e-05
Ptprk	9.02529e-10	0.339546	0.283	0.186	1.42654e-05
Luzp2	9.04254e-10	-0.482643	0.079	0.177	1.42926e-05
Msi2	9.43701e-10	-0.436271	0.183	0.311	1.49161e-05
L1cam	9.58034e-10	-0.366865	0.026	0.101	1.51427e-05
Sept7	1.0789e-09	-0.62056	0.032	0.108	1.70531e-05
Robo3	1.09161e-09	0.451292	0.067	0.024	1.7254e-05
Nrcam	1.18732e-09	0.343711	0.55	0.492	1.87667e-05
Lrfn5	1.19248e-09	0.374483	0.511	0.447	1.88484e-05
Cpne6	1.19795e-09	0.529403	0.242	0.161	1.89348e-05
Pgap1	1.2093e-09	-0.410596	0.008	0.068	1.91142e-05
Trim9	1.29713e-09	0.405542	0.4	0.323	2.05025e-05
Mapk4	1.29941e-09	0.498571	0.209	0.13	2.05385e-05
Rgs11	1.34074e-09	-0.360941	0.039	0.12	2.11917e-05
AC060761.1	1.38415e-09	-0.413955	0.002	0.056	2.18779e-05
Tmem130	1.4033e-09	-0.354306	0.042	0.125	2.21806e-05
Ramp1	1.45722e-09	0.410556	0.1	0.045	2.30328e-05
Lmtk2	1.64838e-09	-0.330922	0.079	0.178	2.60543e-05
Pde8b	1.82323e-09	0.456154	0.289	0.204	2.88179e-05
Rbms1	1.96323e-09	-0.367946	0.021	0.091	3.10309e-05
Ankrd6	1.96387e-09	0.456904	0.203	0.125	3.10409e-05
Camk1	2.06552e-09	-0.404054	0.009	0.07	3.26476e-05
Tox2	2.11524e-09	-0.346838	0.005	0.061	3.34335e-05
Abca2	2.15128e-09	-0.5239	0.055	0.14	3.40032e-05
Cacna1d	2.29685e-09	0.344618	0.477	0.403	3.6304e-05
Pdlim7	2.40414e-09	-0.282546	0.076	0.174	3.79999e-05
Matk	2.44228e-09	0.429933	0.385	0.306	3.86027e-05
Nipal2	2.46925e-09	-0.295358	0.041	0.122	3.9029e-05
2210408I21Rik	2.46929e-09	-0.347149	0.152	0.268	3.90296e-05
Mir124-2hg	2.48383e-09	-0.310323	0.008	0.067	3.92594e-05
Cep126	2.50094e-09	-0.299755	0.006	0.064	3.95299e-05
Samd4	2.73453e-09	-0.540546	0.038	0.115	4.3222e-05
Mag	2.90627e-09	-0.997854	0.011	0.07	4.59364e-05
Gad2	2.93254e-09	-0.402042	0.006	0.063	4.63518e-05
Cntn3	2.97439e-09	-0.315574	0.161	0.281	4.70132e-05
Gmcl1	2.99573e-09	-0.289294	0.07	0.164	4.73506e-05
Ccdc88c	3.25595e-09	-0.358542	0.038	0.115	5.14636e-05
Sec14l2	3.32101e-09	0.432383	0.077	0.031	5.24919e-05
Dcc	3.36677e-09	0.266963	0.547	0.449	5.32152e-05
Ablim3	3.44958e-09	0.477905	0.189	0.113	5.45241e-05
Ptprm	3.46769e-09	-0.626366	0.048	0.128	5.48103e-05
Myo6	3.52936e-09	-0.45509	0.036	0.113	5.57851e-05
Homer2	3.65174e-09	-0.296763	0.033	0.109	5.77194e-05
Spats2l	3.6666e-09	-0.345347	0.015	0.079	5.79543e-05
Reln	3.86197e-09	-0.898226	0.018	0.083	6.10423e-05
Lhfpl3	3.86493e-09	-0.572764	0.055	0.138	6.10891e-05
Lnx1	3.90718e-09	-0.331781	0.009	0.068	6.17569e-05
Acss1	3.91726e-09	-0.359819	0.005	0.06	6.19163e-05
Elavl3	4.29912e-09	-0.275356	0.268	0.407	6.79519e-05
Ptprr	4.31837e-09	-0.286799	0.095	0.199	6.82562e-05
Frmpd3	4.34873e-09	-0.298977	0.026	0.096	6.87361e-05
Kcnh1	4.57415e-09	0.521998	0.212	0.136	7.22989e-05
Efr3a	4.64636e-09	-0.310716	0.074	0.167	7.34404e-05
Kif21b	4.69252e-09	-0.409249	0.032	0.105	7.417e-05
Nf1	4.78732e-09	-0.344665	0.097	0.199	7.56683e-05
Arhgef26	4.89993e-09	-0.313655	0.002	0.053	7.74483e-05
Camkmt	4.98483e-09	-0.338908	0.126	0.236	7.87902e-05
Grb10	5.1531e-09	-0.296601	0.03	0.104	8.14499e-05
Ptpru	5.23113e-09	-0.332829	0.011	0.07	8.26832e-05
Gm42477	5.25392e-09	0.539221	0.165	0.096	8.30435e-05
Kcnk10	5.34461e-09	0.469032	0.152	0.085	8.44769e-05
Sema6a	5.38609e-09	-0.685118	0.026	0.094	8.51325e-05
Hook2	5.4984e-09	-0.334011	0.111	0.217	8.69076e-05
Dst	5.51945e-09	-0.290008	0.348	0.501	8.72405e-05
Kcng2	5.90456e-09	0.378974	0.065	0.024	9.33274e-05
Wnk1	5.93336e-09	-0.436771	0.088	0.183	9.37827e-05
Tle1	6.00066e-09	0.379253	0.108	0.052	9.48465e-05
Gm26691	6.12473e-09	-0.309119	0.058	0.144	9.68075e-05
Tsc22d4	6.203e-09	-0.36845	0	0.049	9.80447e-05
Tmem44	6.35954e-09	-0.305204	0.005	0.058	0.000100519
Rffl	6.46526e-09	-0.593383	0.035	0.107	0.00010219
Sik3	6.91281e-09	-0.434797	0.235	0.361	0.000109264
Pam	7.11662e-09	-0.342148	0.197	0.315	0.000112485
Pacs2	7.28523e-09	-0.572837	0.027	0.095	0.00011515
B4galt1	7.57668e-09	0.318992	0.055	0.018	0.000119757
Manba	7.7685e-09	-0.371001	0.021	0.086	0.000122789
Rcan2	7.82456e-09	-0.468537	0.018	0.081	0.000123675
Raver2	7.91062e-09	-0.285904	0.056	0.141	0.000125035
Smarcd3	8.02303e-09	-0.253557	0.036	0.112	0.000126812
Efna5	8.04869e-09	-0.408735	0.059	0.142	0.000127218
Aatk	8.24968e-09	-0.487559	0.091	0.185	0.000130394
Trps1	8.55687e-09	-0.415977	0.044	0.121	0.00013525
Elmo2	8.75598e-09	0.359837	0.092	0.041	0.000138397
Celf3	8.84041e-09	0.474219	0.236	0.16	0.000139732
Kcnmb2	9.01031e-09	-0.73401	0.05	0.126	0.000142417
Phldb1	9.02924e-09	-0.815169	0.029	0.096	0.000142716
Hdac4	9.83014e-09	-0.359308	0.059	0.142	0.000155375
Man2a1	9.91013e-09	-0.305706	0.03	0.101	0.00015664
Tmem163	9.93727e-09	-0.542914	0.008	0.062	0.000157068
Mycbp2	1.04452e-08	0.32312	0.535	0.478	0.000165097
Vps8	1.05774e-08	-0.401045	0.082	0.174	0.000167187
Vwc2l	1.1184e-08	-0.435604	0.014	0.073	0.000176775
Carmil3	1.1798e-08	-0.398481	0.053	0.134	0.000186479
Zfp608	1.20058e-08	0.32973	0.273	0.189	0.000189764
Tcp11l1	1.34986e-08	-0.353285	0.048	0.127	0.000213359
Atp9a	1.37898e-08	-0.270921	0.205	0.331	0.000217962
Abcb9	1.40557e-08	-0.323985	0.015	0.075	0.000222165
Fa2h	1.50956e-08	-0.873822	0.008	0.061	0.000238601
Cdh6	1.52757e-08	-0.390274	0.006	0.058	0.000241447
Plekhg1	1.54987e-08	-0.652212	0.017	0.076	0.000244973
Shank1	1.56309e-08	-0.250044	0.173	0.293	0.000247063
Gm26883	1.57954e-08	-0.337163	0.008	0.061	0.000249661
Gap43	1.59587e-08	-0.316187	0.009	0.064	0.000252244
Capn2	1.61293e-08	-0.343128	0.026	0.092	0.00025494
Lrrc8b	1.71756e-08	-0.432716	0.035	0.105	0.000271477
Cacna2d2	1.76621e-08	-0.386559	0.003	0.052	0.000279167
Pak7	1.83062e-08	-0.374126	0.132	0.236	0.000289347
Mog	1.89488e-08	-0.841029	0.005	0.055	0.000299505
Mfn1	2.0382e-08	-0.281117	0.032	0.101	0.000322157
Megf8	2.04789e-08	-0.321014	0.045	0.122	0.00032369
Rnf180	2.05885e-08	-0.304733	0.039	0.113	0.000325422
Gm13832	2.06919e-08	-0.320495	0.041	0.115	0.000327056
Bckdhb	2.17458e-08	-0.283073	0.061	0.144	0.000343715
Ankrd28	2.18557e-08	-0.374362	0.047	0.123	0.000345451
Phf1	2.42863e-08	-0.333109	0.008	0.06	0.000383869
Cdk9	2.4759e-08	0.504828	0.153	0.088	0.00039134
Smurf1	2.68562e-08	-0.314419	0.041	0.114	0.000424489
Elmo1	2.68901e-08	-0.738379	0.073	0.153	0.000425024
Traf3	2.8656e-08	-0.356021	0.083	0.173	0.000452937
Map4k3	2.92854e-08	-0.321024	0.114	0.213	0.000462885
Cdon	2.93241e-08	0.423781	0.114	0.058	0.000463496
Tbl1x	2.97097e-08	-0.323402	0.032	0.1	0.000469591
Mdga2	3.00566e-08	-0.285091	0.482	0.61	0.000475074
Fer	3.06592e-08	-0.308119	0.055	0.134	0.000484599
Aig1	3.1517e-08	-0.325778	0.173	0.287	0.000498158
Grm3	3.16912e-08	-0.661156	0.068	0.147	0.000500911
Nfasc	3.25369e-08	-0.350715	0.264	0.394	0.000514278
Iqsec3	3.29717e-08	-0.265815	0.085	0.177	0.000521151
Sptlc2	3.39347e-08	-0.339158	0.02	0.08	0.000536372
Gkap1	3.41462e-08	-0.363742	0.024	0.087	0.000539715
Bcan	3.77535e-08	-0.40081	0.006	0.056	0.000596732
Shc3	3.77843e-08	-0.268058	0.027	0.092	0.000597219
Gtf2ird1	3.82448e-08	-0.329768	0.039	0.11	0.000604498
Cobl	3.8603e-08	-0.376228	0.023	0.084	0.000610158
Unc13b	3.88845e-08	-0.278697	0.08	0.169	0.000614609
Ap2b1	3.90656e-08	-0.317216	0.094	0.187	0.000617472
Gucy1a2	3.96646e-08	-0.275865	0.171	0.287	0.000626939
Map7	3.99189e-08	-0.481657	0.194	0.307	0.000630958
Sdk1	4.11004e-08	-0.374105	0.126	0.226	0.000649632
Fstl5	4.19448e-08	-0.329503	0.036	0.106	0.00066298
Ptpre	4.22928e-08	0.414331	0.229	0.154	0.000668479
Rgs7	4.30123e-08	0.336602	0.524	0.477	0.000679852
Syt10	4.52836e-08	0.267048	0.045	0.014	0.000715753
Ttll7	4.5573e-08	-0.476789	0.048	0.121	0.000720327
Emx2os	4.57186e-08	0.296957	0.045	0.014	0.000722628
Dock9	4.61743e-08	-0.345512	0.288	0.407	0.000729831
Ociad2	4.831e-08	-0.253964	0.005	0.053	0.000763587
Limk1	4.92403e-08	-0.325079	0.011	0.064	0.000778292
Daam2	4.93988e-08	-0.681161	0.008	0.058	0.000780797
Dennd5b	4.98019e-08	-0.279988	0.102	0.198	0.000787168
Gon4l	5.00999e-08	-0.256785	0.162	0.275	0.000791879
Arhgef4	5.19425e-08	0.505172	0.13	0.072	0.000821002
Cadps2	5.46434e-08	-0.3245	0.152	0.256	0.000863694
Optn	5.58924e-08	-0.329607	0.003	0.049	0.000883435
Adamts2	5.78613e-08	-0.431934	0.005	0.052	0.000914555
Srpk2	5.92829e-08	-0.262049	0.156	0.268	0.000937026
Evi5l	5.99261e-08	-0.359504	0.079	0.164	0.000947192
Nek6	6.21476e-08	0.254828	0.053	0.019	0.000982305
Glb1	6.34642e-08	-0.325214	0.044	0.115	0.00100312
Gm4117	6.42172e-08	-0.365689	0.058	0.135	0.00101502
Scube1	6.44879e-08	-0.297266	0.005	0.052	0.0010193
Stmn3	6.52446e-08	-0.28854	0.074	0.159	0.00103126
Ranbp10	6.56637e-08	-0.25402	0.061	0.141	0.00103788
9530059O14Rik	6.67811e-08	-0.261144	0.211	0.331	0.00105554
Rrbp1	6.91775e-08	-0.418057	0.005	0.051	0.00109342
Rp9	6.98097e-08	-0.360736	0.047	0.119	0.00110341
Nek10	7.14019e-08	0.348898	0.074	0.032	0.00112858
Gm28905	7.19714e-08	-0.393849	0.041	0.109	0.00113758
Gaa	7.43057e-08	-0.299	0.059	0.137	0.00117448
Map2k2	7.6069e-08	-0.272306	0.092	0.184	0.00120235
Rmst	7.62394e-08	-0.43606	0.008	0.057	0.00120504
Arap2	8.50707e-08	-0.397866	0.026	0.087	0.00134463
Lims1	8.57543e-08	-0.336211	0.038	0.106	0.00135543
Ryr3	8.76971e-08	-0.341877	0.409	0.501	0.00138614
Plekha7	9.12119e-08	-0.36608	0.038	0.105	0.00144169
Slc35f2	9.30072e-08	-0.250348	0.065	0.146	0.00147007
Magi2	9.4819e-08	-0.283306	0.78	0.839	0.00149871
Zdhhc20	9.49787e-08	-0.416213	0.082	0.165	0.00150123
Nxpe4	9.71881e-08	-0.297858	0.089	0.178	0.00153616
Socs2	9.77543e-08	-0.2672	0.009	0.059	0.0015451
Ptn	1.02384e-07	-0.438568	0.006	0.053	0.00161828
Mtcl1	1.03236e-07	-0.25405	0.044	0.115	0.00163175
Kif13b	1.07598e-07	-0.51599	0.062	0.138	0.00170069
Scg5	1.0943e-07	-0.25924	0.115	0.213	0.00172965
Plcxd3	1.11838e-07	-0.394711	0.03	0.092	0.00176771
Clstn1	1.13006e-07	-0.266869	0.092	0.182	0.00178617
Gm26848	1.15144e-07	-0.281452	0.194	0.307	0.00181996
Col19a1	1.16402e-07	-0.519012	0.021	0.078	0.00183985
Clvs2	1.1642e-07	0.473205	0.174	0.11	0.00184014
Cntn6	1.17221e-07	-0.343759	0.03	0.093	0.00185279
Pcyt2	1.19304e-07	-0.293787	0.129	0.228	0.00188572
Parp8	1.22266e-07	-0.259853	0.067	0.147	0.00193253
Ptprf	1.24552e-07	-0.344742	0.029	0.091	0.00196867
Chrm1	1.2772e-07	0.427948	0.1	0.05	0.00201875
Apoe	1.29708e-07	-0.785575	0.036	0.099	0.00205017
Bcas1	1.29746e-07	-0.772036	0.006	0.052	0.00205076
Msrb3	1.37259e-07	-0.279365	0.008	0.056	0.00216951
Abca7	1.40192e-07	-0.327552	0.017	0.071	0.00221588
Pcbp4	1.40421e-07	-0.415545	0.039	0.106	0.0022195
Dock1	1.44298e-07	-0.703344	0.015	0.067	0.00228078
Lekr1	1.44732e-07	-0.286646	0.024	0.083	0.00228764
Susd4	1.46492e-07	0.480733	0.297	0.231	0.00231545
Fbxw8	1.47172e-07	-0.282901	0.089	0.176	0.0023262
Haghl	1.55039e-07	-0.321717	0.048	0.119	0.00245054
Bmper	1.57097e-07	-0.306608	0.003	0.046	0.00248307
Rxfp1	1.58886e-07	-0.293022	0.002	0.043	0.00251136
Satb1	1.65566e-07	-0.346216	0.033	0.096	0.00261693
Antxr1	1.67483e-07	-0.339333	0.012	0.063	0.00264724
Bcl9	1.70203e-07	-0.272818	0.077	0.159	0.00269024
P2rx4	1.7547e-07	-0.29701	0.006	0.052	0.00277348
Plppr2	1.78813e-07	0.452992	0.262	0.193	0.00282632
Htr2c	1.79031e-07	-0.310988	0.062	0.138	0.00282976
Fhl2	1.79354e-07	-0.261747	0.009	0.058	0.00283487
Gm15624	1.8121e-07	0.330764	0.047	0.016	0.00286421
Resp18	1.8548e-07	-0.250329	0.003	0.046	0.00293169
Sec24a	1.85861e-07	-0.285703	0.1	0.189	0.00293771
Kif6	1.87983e-07	-0.397202	0.012	0.062	0.00297126
Plekhh1	1.91587e-07	-0.697911	0.011	0.059	0.00302823
Gm16083	1.98062e-07	-0.289275	0.018	0.072	0.00313057
Stac2	2.12431e-07	-0.260947	0.008	0.054	0.00335769
Necab1	2.13783e-07	-0.307847	0.03	0.091	0.00337905
Hs3st2	2.24558e-07	-0.308007	0.005	0.048	0.00354936
Tmem200a	2.29175e-07	-0.257257	0.023	0.08	0.00362233
Atat1	2.36167e-07	-0.28477	0.023	0.079	0.00373286
Sv2a	2.3679e-07	-0.293378	0.082	0.164	0.0037427
Kif21a	2.50657e-07	-0.33185	0.209	0.32	0.00396188
Pnpla6	2.58517e-07	-0.33746	0.03	0.091	0.00408612
Catspere2	2.58901e-07	-0.254785	0.08	0.164	0.00409219
Col6a1	2.61851e-07	-0.396609	0.009	0.056	0.00413881
Stat5b	2.66362e-07	-0.296664	0.003	0.045	0.00421012
Slc22a23	2.66831e-07	-0.313281	0.079	0.16	0.00421753
Peak1	2.68814e-07	-0.329849	0.052	0.121	0.00424887
Me1	2.78472e-07	-0.256488	0.011	0.059	0.00440153
Cdh4	2.89924e-07	-0.38629	0.024	0.081	0.00458254
C030029H02Rik	2.92487e-07	-0.761447	0.002	0.042	0.00462304
Etv6	2.98428e-07	-0.328906	0.041	0.105	0.00471696
Evl	3.00177e-07	-0.266804	0.108	0.198	0.0047446
Alcam	3.09406e-07	-0.284093	0.105	0.193	0.00489046
Pik3c2a	3.12946e-07	-0.26589	0.05	0.12	0.00494642
Kif13a	3.16471e-07	-0.523231	0.07	0.144	0.00500214
A830018L16Rik	3.16661e-07	0.326139	0.398	0.318	0.00500514
Pacrg	3.17717e-07	-0.261388	0.073	0.152	0.00502184
Eml5	3.19998e-07	0.403369	0.321	0.254	0.00505788
Flrt1	3.38515e-07	-0.270174	0.002	0.041	0.00535057
9330182L06Rik	3.40811e-07	-0.289718	0.023	0.078	0.00538686
Kndc1	3.43924e-07	-0.40992	0.048	0.116	0.00543606
Zfp831	3.5294e-07	0.444137	0.174	0.113	0.00557856
Phlpp1	3.66102e-07	-0.669009	0.167	0.259	0.0057866
Scg2	3.80819e-07	0.311068	0.055	0.021	0.00601923
Setd5	3.83137e-07	-0.282351	0.129	0.222	0.00605586
Cntn2	3.97559e-07	-0.45356	0.015	0.065	0.00628381
Prr16	4.01423e-07	0.451442	0.18	0.116	0.00634488
Olfm3	4.16941e-07	-0.342194	0.026	0.082	0.00659016
Kctd8	4.28746e-07	-0.32792	0.023	0.078	0.00677676
Gbf1	4.3112e-07	-0.266008	0.124	0.219	0.00681428
Mgat5b	4.31208e-07	0.377298	0.121	0.067	0.00681568
B3glct	4.33464e-07	-0.250942	0.023	0.078	0.00685133
Apbb2	4.38703e-07	-0.276718	0.188	0.3	0.00693414
Ppp1r13b	4.39217e-07	0.465558	0.205	0.141	0.00694226
Zkscan2	4.41966e-07	-0.280092	0.011	0.058	0.00698571
Gab1	4.48908e-07	-0.723676	0.012	0.059	0.00709544
Lzts2	4.54027e-07	-0.431883	0.002	0.04	0.00717635
Pik3c2b	4.56285e-07	-0.439654	0.029	0.086	0.00721204
Tyro3	5.29065e-07	-0.344706	0.011	0.057	0.00836239
Cnksr2	5.3545e-07	0.365258	0.321	0.252	0.00846333
Lrrc8d	5.49015e-07	-0.302122	0.061	0.132	0.00867774
Tbc1d4	5.63574e-07	-0.283541	0.005	0.046	0.00890785
Nek1	5.6708e-07	-0.254114	0.053	0.123	0.00896327
Tspan2	5.69297e-07	-0.630471	0.006	0.048	0.00899831
C130073E24Rik	5.88123e-07	-0.272329	0.126	0.219	0.00929587
Ptpn9	5.92489e-07	-0.26814	0.07	0.145	0.00936489
Sema4g	5.97552e-07	-0.33325	0.002	0.04	0.0094449
Osbpl3	6.07113e-07	-0.304289	0.039	0.101	0.00959603
Eps15	6.14018e-07	-0.280369	0.041	0.104	0.00970517
Mobp	6.18709e-07	-0.779936	0.017	0.065	0.00977931
Trp53i11	6.23123e-07	0.333501	0.047	0.017	0.00984907
Mon2	6.24864e-07	-0.289081	0.082	0.16	0.0098766
Gm16168	6.26084e-07	-0.897996	0.015	0.063	0.00989589
Map2k6	6.57783e-07	0.443196	0.182	0.121	0.0103969
Notch2	7.08683e-07	0.279739	0.048	0.018	0.0112014
Adgrg6	7.78067e-07	-0.284829	0.05	0.116	0.0122981
Ell2	7.89607e-07	-0.306371	0.012	0.058	0.0124805
Ccdc136	7.94322e-07	-0.27048	0.029	0.085	0.012555
Acadsb	8.48454e-07	-0.267256	0.064	0.135	0.0134107
Shb	8.63388e-07	-0.285969	0.003	0.042	0.0136467
Akap9	8.63728e-07	-0.259072	0.091	0.171	0.0136521
Las1l	8.65064e-07	-0.293591	0.03	0.087	0.0136732
Iqsec2	8.95796e-07	0.461503	0.259	0.198	0.014159
Pik3r1	9.00632e-07	-0.478024	0.02	0.07	0.0142354
Vmp1	9.01212e-07	-0.388659	0.102	0.182	0.0142446
Gabrb3	9.06988e-07	0.328404	0.505	0.467	0.0143359
4921539H07Rik	9.40717e-07	-0.310031	0.006	0.047	0.014869
Rtn4rl1	9.51867e-07	0.486839	0.202	0.14	0.0150452
Dpf1	9.75974e-07	0.392451	0.068	0.031	0.0154262
Gng12	9.80685e-07	-0.318581	0.052	0.117	0.0155007
Zdhhc14	1.01183e-06	-0.30659	0.189	0.289	0.0159929
Ankrd44	1.02657e-06	-0.33684	0.045	0.108	0.0162259
Cdc37l1	1.04471e-06	-0.456794	0.039	0.098	0.0165127
Ehmt2	1.04539e-06	-0.257202	0.071	0.145	0.0165234
Il1rapl2	1.08822e-06	-0.422721	0.13	0.216	0.0172004
Josd2	1.11105e-06	-0.380678	0.056	0.123	0.0175613
Dennd4a	1.13693e-06	-0.28817	0.068	0.139	0.0179703
0610010F05Rik	1.17668e-06	-0.261779	0.038	0.097	0.0185986
Sh3glb1	1.19535e-06	-0.258211	0.024	0.077	0.0188936
Sirt2	1.22694e-06	-0.36125	0.05	0.114	0.0193931
Cspg5	1.27017e-06	-0.333981	0.032	0.088	0.0200763
Cntnap3	1.27454e-06	-0.2753	0.006	0.046	0.0201453
Thsd7b	1.32752e-06	-0.336147	0.129	0.215	0.0209827
Ankib1	1.37652e-06	-0.299645	0.064	0.133	0.0217572
Atp1a1	1.37889e-06	0.358928	0.108	0.059	0.0217947
Kif3a	1.38174e-06	-0.258116	0.059	0.127	0.0218398
Plxdc2	1.38602e-06	-0.612952	0.083	0.154	0.0219074
Pcdh9	1.39697e-06	-0.404749	0.785	0.814	0.0220806
Adra1a	1.44213e-06	-0.287628	0.014	0.059	0.0227943
Abcc8	1.53516e-06	0.379163	0.138	0.083	0.0242647
Trhde	1.55281e-06	-0.273516	0.071	0.142	0.0245438
Phkb	1.56664e-06	-0.285685	0.056	0.122	0.0247623
Col11a1	1.67659e-06	-0.33383	0.012	0.056	0.0265003
Trip11	1.69495e-06	-0.251832	0.062	0.131	0.0267905
Napa	1.73013e-06	0.344527	0.103	0.056	0.0273465
Ssh2	1.77189e-06	-0.297997	0.221	0.326	0.0280064
Tubb4a	1.77846e-06	-0.529834	0.041	0.099	0.0281103
Arhgap18	1.78666e-06	-0.272938	0.018	0.066	0.02824
Nckap5	1.86628e-06	-0.29498	0.056	0.121	0.0294984
Cdh18	1.8792e-06	-0.303365	0.103	0.183	0.0297026
Rasa2	2.13358e-06	-0.251967	0.033	0.089	0.0337234
Ckap5	2.14413e-06	-0.282926	0.082	0.155	0.0338901
Unc13a	2.16762e-06	0.387188	0.321	0.263	0.0342614
Mef2c	2.20374e-06	0.325513	0.194	0.129	0.0348322
Adap1	2.20496e-06	-0.333905	0.045	0.106	0.0348516
Lonp2	2.2326e-06	-0.254723	0.08	0.154	0.0352885
Igdcc4	2.29012e-06	-0.251115	0.024	0.075	0.0361977
Prmt2	2.30013e-06	-0.265974	0.012	0.056	0.0363559
Gm3764	2.3327e-06	-0.263966	0.164	0.261	0.0368706
Ninj2	2.41142e-06	-0.733297	0.009	0.049	0.0381149
Aspa	2.42099e-06	-0.512402	0.003	0.039	0.0382662
Sytl2	2.42993e-06	-0.488642	0.014	0.057	0.0384075
Lrrtm3	2.57815e-06	-0.305167	0.138	0.223	0.0407503
Foxp2	2.5823e-06	-0.280632	0.083	0.157	0.0408158
Sh3d19	2.60525e-06	-0.366123	0.089	0.163	0.0411785
A230077H06Rik	2.71975e-06	0.251012	0.05	0.02	0.0429884
Rabgap1	2.76135e-06	-0.267015	0.133	0.221	0.0436459
Lrch3	2.76209e-06	-0.257055	0.065	0.133	0.0436576
Glmn	2.78951e-06	-0.25482	0.027	0.079	0.0440911
Gm44151	2.80419e-06	0.338153	0.086	0.045	0.0443231
Rreb1	2.86254e-06	0.385964	0.108	0.06	0.0452453
Kcnip3	2.93419e-06	0.32877	0.205	0.143	0.0463778
Kazn	2.94785e-06	-0.415129	0.021	0.069	0.0465937
Cd81	2.94855e-06	-0.383668	0.015	0.059	0.0466049
Sec14l5	3.07639e-06	-0.810194	0.023	0.069	0.0486254
Ehd3	3.13972e-06	0.262334	0.061	0.027	0.0496265
Galnt7	3.17707e-06	-0.319041	0.026	0.076	0.0502168
Mapk8ip1	3.25796e-06	-0.327305	0.024	0.073	0.0514953
Acyp2	3.43391e-06	-0.283284	0.1	0.177	0.0542764
Pak1	3.45624e-06	-0.42545	0.05	0.11	0.0546293
Usp20	3.48129e-06	-0.273189	0.094	0.169	0.0550253
Nebl	3.48182e-06	0.339536	0.445	0.4	0.0550336
Lgmn	3.49708e-06	-0.341961	0.015	0.059	0.0552749
Spast	3.50842e-06	-0.274351	0.038	0.094	0.0554541
Sertad2	3.53534e-06	-0.284932	0.039	0.096	0.0558796
Myo1e	3.587e-06	-0.457449	0.006	0.043	0.0566961
Camkv	3.625e-06	0.415935	0.215	0.156	0.0572968
Arsg	3.66894e-06	-0.332259	0.008	0.046	0.0579913
Spag5	3.76591e-06	-0.341109	0.421	0.514	0.0595239
Arhgef11	3.8064e-06	-0.284729	0.083	0.156	0.0601639
Arsb	3.8968e-06	0.382068	0.276	0.215	0.0615929
Adcy5	3.99421e-06	-0.290158	0.026	0.075	0.0631325
Coro2a	4.03074e-06	-0.293055	0.017	0.061	0.0637099
Psd3	4.05082e-06	-0.257011	0.121	0.204	0.0640273
Jph4	4.05908e-06	0.387431	0.176	0.119	0.0641578
Ncald	4.22295e-06	0.31441	0.274	0.208	0.066748
Mbnl1	4.2681e-06	-0.31185	0.035	0.088	0.0674615
Rin2	4.62091e-06	-0.349434	0.026	0.074	0.0730381
Susd1	4.63301e-06	0.353324	0.098	0.054	0.0732294
Tesc	4.64286e-06	0.325844	0.065	0.03	0.0733851
Rab31	4.68836e-06	-0.588467	0.036	0.088	0.0741042
Prrt1	4.76263e-06	0.352041	0.123	0.073	0.0752782
Bin1	4.82202e-06	-0.323814	0.252	0.359	0.0762168
Itch	5.18113e-06	-0.263303	0.111	0.188	0.0818929
Col20a1	5.22815e-06	0.300359	0.055	0.023	0.0826361
Snrnp48	5.33693e-06	-0.254327	0.042	0.099	0.0843556
Tmem151a	5.58909e-06	-0.266241	0.024	0.072	0.0883412
Izumo4	5.74188e-06	-0.252519	0.03	0.081	0.0907562
Itga11	5.82222e-06	0.301773	0.067	0.032	0.092026
Gm44257	5.86096e-06	0.369569	0.089	0.048	0.0926384
Gatm	5.90801e-06	-0.515704	0.009	0.047	0.093382
Chrm2	5.94182e-06	-0.272328	0.011	0.05	0.0939164
Cradd	5.99024e-06	-0.35729	0.02	0.064	0.0946817
Wls	6.13404e-06	-0.269438	0.006	0.042	0.0969547
Acaca	6.74545e-06	-0.334355	0.177	0.269	0.106619
Rnf13	7.00628e-06	-0.31287	0.021	0.067	0.110741
Sptb	7.15007e-06	0.443656	0.192	0.136	0.113014
Tmem91	7.34329e-06	-0.258092	0.009	0.047	0.116068
Adam19	7.3839e-06	-0.277228	0.009	0.047	0.11671
Gm43713	7.48027e-06	-0.252106	0.123	0.202	0.118233
Efcab14	7.55122e-06	-0.332077	0.032	0.082	0.119355
Eml1	7.91481e-06	-0.329584	0.095	0.167	0.125101
Rapgef3	8.4156e-06	-0.32943	0.002	0.032	0.133017
Qk	8.50979e-06	-0.620569	0.088	0.152	0.134506
Arid4b	8.67977e-06	-0.260241	0.115	0.192	0.137192
Rgs14	8.70246e-06	0.298578	0.042	0.016	0.137551
Ralyl	8.99974e-06	-0.252536	0.433	0.514	0.14225
Tulp4	9.00197e-06	-0.342712	0.148	0.231	0.142285
Dlx6os1	9.12912e-06	-0.309776	0.008	0.043	0.144295
Camk2n1	9.85409e-06	0.376499	0.073	0.036	0.155754
Ippk	1.00537e-05	0.28841	0.08	0.042	0.158909
Kcnj4	1.0207e-05	0.262294	0.035	0.012	0.161332
Ttyh2	1.04529e-05	-0.507923	0.006	0.04	0.165218
Enc1	1.05685e-05	0.277824	0.039	0.015	0.167045
Hip1r	1.06698e-05	-0.278926	0.012	0.051	0.168647
Camkk1	1.09279e-05	0.369207	0.086	0.047	0.172726
9530026P05Rik	1.1898e-05	-0.356125	0.055	0.111	0.18806
Unc79	1.21695e-05	0.289204	0.448	0.417	0.192351
Lin52	1.22028e-05	-0.264022	0.024	0.07	0.192878
Nbas	1.25069e-05	-0.32697	0.095	0.166	0.197683
Rspry1	1.25629e-05	-0.273282	0.044	0.098	0.198569
Elmsan1	1.29957e-05	0.323275	0.102	0.058	0.20541
Atp2a2	1.33723e-05	-0.268863	0.076	0.141	0.211363
Neurod2	1.34531e-05	0.360047	0.071	0.036	0.212639
Gm33524	1.37028e-05	0.391027	0.068	0.034	0.216587
Ddx17	1.41869e-05	-0.25207	0.108	0.181	0.224238
Atp1b3	1.43109e-05	-0.255575	0.02	0.062	0.226198
Ptprz1	1.49923e-05	0.258371	0.136	0.086	0.236968
Cacnb4	1.52079e-05	-0.279119	0.335	0.434	0.240376
Bhlhb9	1.52951e-05	0.310828	0.083	0.045	0.241754
Slc8a3	1.55033e-05	-0.270697	0.061	0.119	0.245045
Wnt5b	1.55908e-05	-0.257025	0.014	0.052	0.246428
Atp11a	1.62009e-05	-0.317558	0.053	0.109	0.256072
Neo1	1.67105e-05	-0.276253	0.074	0.138	0.264127
Mapre2	1.67109e-05	-0.303505	0.094	0.163	0.264132
Sox6	1.70239e-05	-0.348417	0.023	0.066	0.269079
Kcnh3	1.70411e-05	0.392389	0.12	0.074	0.269352
Ubn1	1.76394e-05	-0.264114	0.05	0.105	0.278808
Gm32647	1.77144e-05	-0.347339	0.061	0.119	0.279994
Cdc42bpa	1.94172e-05	-0.26575	0.227	0.324	0.306908
Hook3	1.96061e-05	-0.262375	0.073	0.135	0.309893
Brd8	1.9904e-05	-0.287428	0.05	0.104	0.314603
Tor1aip1	2.01468e-05	-0.251086	0.023	0.066	0.31844
Tmem178	2.08195e-05	0.409077	0.177	0.125	0.329072
Arhgap33	2.11477e-05	-0.258837	0.027	0.072	0.33426
Palm2	2.18115e-05	0.278079	0.329	0.277	0.344752
Synpo	2.19685e-05	0.434987	0.115	0.071	0.347234
Adipor2	2.23365e-05	-0.559984	0.02	0.06	0.353051
4931414P19Rik	2.28079e-05	-0.257843	0.245	0.342	0.360502
Car2	2.34868e-05	-0.504198	0.008	0.04	0.371232
Ppp2r3a	2.5992e-05	-0.305228	0.086	0.152	0.41083
Dock5	2.6362e-05	-0.432301	0.002	0.029	0.416677
Pcdh17	2.66678e-05	0.359813	0.117	0.072	0.421512
Lpgat1	2.69853e-05	-0.327045	0.083	0.147	0.42653
B4galt5	2.73525e-05	0.336349	0.111	0.067	0.432334
Slc25a13	2.78874e-05	-0.381657	0.011	0.045	0.440788
Dbn1	2.87709e-05	0.444912	0.195	0.145	0.454752
Ccdc50	2.98718e-05	-0.294324	0.045	0.097	0.472153
Tspan17	3.10212e-05	-0.265351	0.026	0.068	0.49032
C1qtnf4	3.11463e-05	0.392369	0.088	0.05	0.492299
Cblb	3.2183e-05	0.344416	0.136	0.088	0.508685
Cerk	3.24754e-05	-0.320928	0.038	0.086	0.513305
Atf6	3.33684e-05	0.357912	0.142	0.095	0.527422
Abtb2	3.5566e-05	-0.354788	0.002	0.028	0.562155
Fam234a	3.63701e-05	-0.296903	0.017	0.054	0.574866
Disp3	3.64059e-05	0.39452	0.068	0.035	0.575432
Cacng8	3.65196e-05	0.460724	0.162	0.114	0.577228
Abca1	3.67653e-05	-0.355735	0.014	0.049	0.581113
Cntnap5b	3.94626e-05	0.382794	0.232	0.178	0.623746
Slc17a7	4.09551e-05	0.471045	0.158	0.11	0.647336
Rhoq	4.17587e-05	-0.26469	0.018	0.056	0.660038
Rgma	4.55469e-05	-0.312171	0	0.025	0.719915
Syt13	4.59321e-05	0.360468	0.114	0.071	0.726003
Serpine2	4.78056e-05	-0.282117	0.006	0.036	0.755616
Epb41l2	4.918e-05	-0.352658	0.005	0.033	0.777338
Pde1b	4.92043e-05	0.279134	0.05	0.023	0.777722
Mbp	4.99684e-05	-0.983071	0.127	0.186	0.789801
Hepacam	5.0201e-05	-0.394524	0	0.024	0.793477
Pde8a	5.51942e-05	-0.545839	0.012	0.045	0.8724
Unc5d	5.55666e-05	-0.369557	0.188	0.261	0.878285
Kat6b	5.58703e-05	0.393937	0.238	0.187	0.883086
Dnajb2	5.60567e-05	-0.29207	0.011	0.043	0.886031
Snca	5.61086e-05	0.254721	0.089	0.051	0.886853
Cers6	5.8881e-05	0.335529	0.318	0.272	0.930673
Ipcef1	5.98427e-05	0.266137	0.055	0.026	0.945874
Jam3	6.07428e-05	-0.293439	0.056	0.108	0.9601
Faah	7.583e-05	0.449514	0.202	0.154	1
Cnnm1	0.000232493	0.424285	0.167	0.124	1
Chst1	0.000182586	0.406705	0.1	0.063	1
Trim46	0.000308352	0.403993	0.205	0.164	1
Wasf1	0.00111753	0.401459	0.164	0.128	1
Ajm1	0.00161424	0.396048	0.083	0.054	1
Mmp17	0.000100563	0.395087	0.108	0.068	1
Adgrb1	0.000302242	0.393522	0.244	0.2	1
Plppr4	0.000238931	0.390876	0.168	0.125	1
Fbxo34	8.12372e-05	0.388506	0.139	0.095	1
Scn3b	0.000807066	0.382204	0.086	0.056	1
Celf5	0.000437459	0.380665	0.217	0.175	1
Pcdh19	0.0002815	0.380107	0.114	0.075	1
Mpped2	0.000417157	0.379718	0.247	0.206	1
Arf3	0.00220866	0.377724	0.167	0.133	1
Ncdn	0.000101927	0.375105	0.135	0.091	1
Kcnj3	0.000692135	0.3732	0.248	0.211	1
Rgl1	0.000526249	0.371159	0.229	0.188	1
Kcnab2	0.00521537	0.368649	0.148	0.118	1
Ypel4	0.00148412	0.368542	0.097	0.066	1
Tmem150c	0.000151884	0.362625	0.148	0.105	1
Ncor2	0.00310415	0.362078	0.179	0.146	1
Ksr1	0.00534341	0.36017	0.245	0.217	1
Rab40b	7.67215e-05	0.358502	0.127	0.084	1
Inka2	0.000261404	0.358358	0.091	0.056	1
Pdcd4	0.000121906	0.356342	0.106	0.067	1
Rerg	0.00291496	0.355751	0.108	0.077	1
Trank1	0.0240824	0.353642	0.233	0.216	1
Mkl1	0.000487464	0.353266	0.32	0.286	1
Ccnd2	0.000823141	0.351232	0.133	0.095	1
Mef2d	0.00466106	0.35074	0.177	0.144	1
Mras	0.00528884	0.341758	0.118	0.089	1
Mapk1	0.00903198	0.341375	0.152	0.124	1
Hap1	0.000473603	0.338781	0.148	0.107	1
Cacng3	0.000307095	0.338616	0.145	0.104	1
Pip5k1a	0.000363552	0.338309	0.186	0.143	1
Hecw1	0.000964246	0.336967	0.309	0.275	1
Adamts3	0.000508104	0.335684	0.102	0.067	1
Bsn	0.000326644	0.334699	0.315	0.278	1
Gng2	0.00168134	0.334209	0.145	0.109	1
Tmtc1	0.00160887	0.333904	0.156	0.119	1
4732463B04Rik	0.000167273	0.333267	0.076	0.043	1
D430041D05Rik	7.21359e-05	0.332477	0.3	0.247	1
Hlf	0.000291456	0.331574	0.094	0.059	1
Gabrb2	0.00324944	0.328585	0.212	0.179	1
Lrfn2	0.0397222	0.328074	0.235	0.218	1
Unc5a	0.00455896	0.328	0.085	0.058	1
Aff2	0.000104317	0.327533	0.177	0.127	1
Stim2	0.00518685	0.325556	0.138	0.107	1
Plppr5	0.00317583	0.325554	0.123	0.091	1
Stxbp5	0.00100184	0.3252	0.208	0.168	1
Clmp	0.0321512	0.324845	0.098	0.078	1
Sparcl1	0.0001919	0.323383	0.111	0.072	1
3110082I17Rik	0.0152101	0.321971	0.094	0.071	1
Doc2b	0.00013734	0.320532	0.061	0.032	1
Dmtn	0.0301222	0.319452	0.159	0.137	1
Fut8	0.0093931	0.318584	0.229	0.203	1
Snx24	0.00356592	0.316624	0.198	0.164	1
Tsga10	0.000928389	0.316004	0.095	0.063	1
Wbp11	0.00418165	0.315961	0.088	0.061	1
Ndrg4	0.00194926	0.315796	0.262	0.228	1
Sh3rf3	0.00050807	0.315552	0.28	0.237	1
Tub	0.0207735	0.315001	0.129	0.105	1
Arpc2	0.00953448	0.310411	0.179	0.151	1
Ildr2	0.00401094	0.309076	0.126	0.094	1
Pou2f2	0.0129297	0.308807	0.155	0.127	1
Fyco1	0.0175939	0.308156	0.136	0.11	1
Atp2b3	0.107307	0.306917	0.203	0.194	1
Inpp5j	0.000162924	0.302685	0.091	0.055	1
Zdhhc8	0.105731	0.300192	0.108	0.092	1
Rasgrf2	0.000437871	0.299108	0.142	0.101	1
Arhgef2	0.000121825	0.296905	0.167	0.118	1
Thbs3	0.013179	0.295035	0.105	0.079	1
Sh3gl1	0.00789704	0.293385	0.106	0.079	1
Gfra2	0.000278115	0.292674	0.042	0.02	1
Grina	0.0597072	0.291712	0.164	0.145	1
Atf6b	0.00434735	0.290879	0.071	0.046	1
Porcn	0.00481891	0.29022	0.136	0.105	1
Grid1	0.000622228	0.289553	0.477	0.469	1
Tgfbr3	0.0559271	0.288803	0.155	0.135	1
Syt14	0.31003	0.288474	0.088	0.08	1
Ankrd11	0.00328087	0.287673	0.302	0.276	1
Tmem191c	0.0179639	0.286431	0.247	0.226	1
Gm12394	0.0456713	0.28562	0.144	0.123	1
Stum	0.000835398	0.285552	0.089	0.057	1
Rnf165	0.00580905	0.285134	0.191	0.158	1
Arhgap21	0.0150816	0.284443	0.223	0.199	1
Crocc	0.0864703	0.284382	0.141	0.124	1
Shisa7	0.130022	0.284167	0.117	0.102	1
Ptms	0.0856248	0.284064	0.041	0.029	1
Sidt1	0.002184	0.283438	0.262	0.226	1
Sept3	0.260273	0.283397	0.123	0.115	1
Sipa1l1	0.00261132	0.283263	0.358	0.334	1
Atxn7l1	0.0108973	0.282807	0.283	0.264	1
Rps6ka2	0.00115941	0.281638	0.205	0.163	1
Adgrl1	0.0557065	0.281601	0.209	0.191	1
Lmo3	0.00140202	0.280595	0.108	0.074	1
Cbfa2t3	0.000514714	0.280588	0.065	0.037	1
Ppp2r2c	0.00694168	0.280578	0.242	0.215	1
Med25	0.144157	0.280081	0.114	0.101	1
Gm15738	0.00209059	0.277368	0.089	0.06	1
Wscd2	0.0441713	0.277253	0.183	0.164	1
Sema6d	8.42195e-05	0.277215	0.339	0.283	1
Sorcs2	0.0233251	0.276661	0.238	0.215	1
Arhgap39	0.000106141	0.275935	0.379	0.33	1
Rhobtb2	0.00565903	0.275109	0.091	0.064	1
Gabrg2	0.0351393	0.274952	0.138	0.117	1
Rap1gap2	0.037908	0.274438	0.168	0.147	1
Fgd4	0.0246409	0.274397	0.174	0.15	1
Agfg2	0.00706066	0.274294	0.139	0.108	1
Syt16	0.00560775	0.273607	0.253	0.224	1
Kctd17	0.427375	0.273251	0.1	0.095	1
Nexmif	0.0246554	0.27168	0.111	0.087	1
Ttll11	0.0198411	0.271457	0.302	0.287	1
Prex2	0.0100332	0.269481	0.094	0.068	1
Cdc40	0.0505424	0.268525	0.12	0.1	1
Igsf3	0.000403348	0.266938	0.067	0.038	1
Arfgef3	0.0412989	0.266668	0.2	0.18	1
Tspan7	0.00242065	0.266118	0.177	0.14	1
Foxk1	0.0130615	0.264652	0.091	0.067	1
Fkbp5	0.000219345	0.26463	0.124	0.083	1
Camkk2	0.238414	0.262857	0.132	0.123	1
Spock3	7.39786e-05	0.26137	0.238	0.18	1
1700025G04Rik	0.00597214	0.260203	0.217	0.185	1
Filip1	0.00037858	0.259925	0.077	0.045	1
Hs2st1	0.0909033	0.258433	0.198	0.183	1
Ksr2	0.000333988	0.25815	0.473	0.452	1
Zmym1	0.00565502	0.258137	0.088	0.061	1
Camta2	0.224997	0.256573	0.121	0.111	1
C78859	0.124864	0.256146	0.13	0.117	1
Dnajc1	0.0099515	0.255148	0.236	0.207	1
Chrna7	0.0401564	0.254882	0.111	0.089	1
Gm20696	0.340558	0.254859	0.173	0.168	1
Cenpp	0.00563336	0.254346	0.065	0.042	1
Fam222b	0.071564	0.253766	0.148	0.13	1
Cys1	0.000174591	0.252744	0.045	0.021	1
Tbcel	0.0228748	0.251049	0.094	0.072	1
Mark2	0.037887	0.250922	0.241	0.222	1
Ncaph2	6.35366e-05	-0.25006	0.018	0.055	1
Scd2	0.00112101	-0.250769	0.015	0.041	1
Map4k4	0.000410367	-0.251032	0.098	0.154	1
Pag1	9.80652e-05	-0.25226	0.039	0.084	1
Gm5535	0.00103551	-0.252798	0	0.016	1
Sept8	0.000136844	-0.252824	0.07	0.123	1
Rmdn1	7.06686e-05	-0.253178	0.071	0.127	1
Mboat1	0.00965739	-0.253205	0.008	0.023	1
St3gal4	0.586094	-0.253235	0.061	0.065	1
Mob3b	0.0647462	-0.253891	0.024	0.039	1
Iffo1	7.62434e-05	-0.254087	0.058	0.109	1
Bcl2l1	0.0143329	-0.254251	0.052	0.079	1
Fam222a	0.000196263	-0.254336	0	0.021	1
Tcf12	0.000264463	-0.254362	0.156	0.225	1
Unc5b	0.00138637	-0.254971	0.003	0.021	1
Cacna2d3	0.000195728	-0.255153	0.421	0.49	1
Fgfr2	0.000548874	-0.255812	0.289	0.38	1
Kcnk13	0.384997	-0.257907	0.03	0.037	1
Abhd17b	0.00210075	-0.259266	0.03	0.06	1
Parm1	0.000113565	-0.259399	0.044	0.09	1
Map4	0.000131638	-0.261037	0.127	0.196	1
Phactr4	0.00377853	-0.261534	0.017	0.039	1
Rabac1	6.8016e-05	-0.261655	0.024	0.064	1
Hapln2	0.00176264	-0.261738	0.002	0.018	1
Plekha1	0.000292804	-0.262021	0.05	0.094	1
Rhoj	0.000202836	-0.262136	0.012	0.042	1
Khdrbs2	0.000110039	-0.262854	0.271	0.355	1
Myo1d	0.000658806	-0.263212	0.094	0.147	1
Glul	0.00230131	-0.26398	0.006	0.025	1
Snx15	0.000355213	-0.264082	0.029	0.065	1
Nfe2l3	0.00819082	-0.266224	0.008	0.024	1
Rusc2	0.000288885	-0.268852	0.036	0.076	1
Utrn	0.000134154	-0.269202	0.048	0.095	1
Itpr2	0.00030469	-0.269248	0.017	0.048	1
Nnat	9.02937e-05	-0.270398	0.018	0.054	1
Chn2	0.0550407	-0.270609	0.027	0.043	1
Snx29	0.00012637	-0.270884	0.127	0.195	1
Mbd6	9.42465e-05	-0.27782	0.045	0.092	1
Hexb	0.00253318	-0.278248	0.014	0.036	1
Pls1	0.0247341	-0.280386	0.042	0.065	1
Litaf	0.00204975	-0.282228	0.011	0.032	1
Cdh19	0.00515303	-0.283111	0.005	0.02	1
Atp8b1	0.000132301	-0.283475	0.011	0.041	1
Tbc1d5	0.000373994	-0.284556	0.139	0.205	1
Tnfaip6	0.00385365	-0.284615	0.002	0.016	1
Pstpip2	0.0198202	-0.286576	0.044	0.068	1
Pigz	0.0017021	-0.290511	0.021	0.049	1
Rassf2	0.00130945	-0.29167	0.002	0.019	1
Frmd8	8.78387e-05	-0.291696	0.011	0.042	1
Clic4	0.00018461	-0.292037	0.002	0.024	1
Mertk	0.00414177	-0.294706	0.006	0.023	1
Fgf13	0.000190881	-0.297734	0.092	0.149	1
Prag1	0.000141321	-0.298653	0.008	0.036	1
Edil3	0.466339	-0.299351	0.242	0.255	1
Cep97	0.000143975	-0.301886	0.027	0.066	1
Ywhaq	0.000284436	-0.302558	0.029	0.065	1
Slc1a2	0.00213316	-0.302903	0.086	0.131	1
Gal3st1	0.000125426	-0.304397	0.003	0.028	1
Prkcq	0.000548584	-0.304587	0.002	0.021	1
Brinp3	0.000317999	-0.310752	0.086	0.139	1
1700047M11Rik	0.00152026	-0.314126	0.003	0.021	1
Tfeb	0.000417038	-0.317509	0.008	0.032	1
Ppp1cc	0.000467598	-0.321821	0.032	0.068	1
Slain1	0.00551983	-0.32187	0.042	0.072	1
Ddr1	0.0240166	-0.324193	0.053	0.078	1
Elovl7	0.000955029	-0.325365	0.009	0.032	1
D7Ertd443e	0.000701877	-0.326353	0.003	0.023	1
Olfml1	0.00198292	-0.326418	0.005	0.023	1
Arhgap31	0.000148557	-0.328439	0.017	0.05	1
Usp54	0.000143577	-0.332321	0.033	0.074	1
Rtn4	0.00173607	-0.332642	0.094	0.14	1
Ugt8a	0.00203447	-0.336617	0.006	0.025	1
Slc12a2	0.000835058	-0.341556	0.017	0.044	1
Rasgrp3	0.0010728	-0.347313	0.002	0.019	1
Plxnb3	0.00220467	-0.350674	0.003	0.02	1
Frmd5	0.0173548	-0.355213	0.38	0.427	1
Gjc3	0.00147001	-0.359635	0.008	0.029	1
9330111N05Rik	0.0629652	-0.362775	0.02	0.033	1
A330049N07Rik	0.00406881	-0.363607	0.012	0.032	1
Zfp536	0.928115	-0.36503	0.208	0.197	1
Otud7b	0.000856159	-0.365291	0.068	0.112	1
Tmem63a	0.000273185	-0.366311	0.002	0.023	1
Myrf	8.61039e-05	-0.366518	0.002	0.026	1
Pip4k2a	0.00198	-0.366885	0.059	0.097	1
Galnt6	0.00123665	-0.370726	0.003	0.021	1
Opalin	0.00744457	-0.374154	0.006	0.021	1
Nkain1	0.000336203	-0.38053	0.012	0.04	1
A330015K06Rik	0.00214709	-0.39229	0.027	0.056	1
Gm4593	0.000444409	-0.393498	0.009	0.035	1
Tmbim1	0.000103333	-0.396136	0.009	0.039	1
Lrmda	0.000956181	-0.399878	0.036	0.071	1
Csrp1	0.000983574	-0.403413	0.009	0.032	1
AC110241.2	0.00221505	-0.406411	0.008	0.027	1
Tmcc3	0.000221388	-0.407491	0.074	0.125	1
Kctd13	0.00194448	-0.409059	0.024	0.052	1
Cldn11	0.000217316	-0.409959	0.003	0.026	1
Erbin	0.000665237	-0.431145	0.024	0.056	1
Sox10	9.92214e-05	-0.432499	0	0.023	1
Gm20687	9.09979e-05	-0.4344	0.033	0.075	1
Il33	0.00159358	-0.437971	0.029	0.059	1
Creb5	0.00056756	-0.444956	0.014	0.041	1
Ppfibp2	0.000394322	-0.446997	0.009	0.035	1
Clmn	0.000427412	-0.455125	0.077	0.125	1
Ephb1	0.000160991	-0.468573	0.073	0.122	1
Mast4	0.000150973	-0.483368	0.338	0.431	1
Wipf1	0.000341551	-0.48916	0.017	0.047	1
A230001M10Rik	0.000158705	-0.494065	0.015	0.047	1
Apod	6.32782e-05	-0.508106	0.005	0.032	1
Cdk19	0.000618609	-0.512147	0.058	0.099	1
Ypel2	0.000159463	-0.586631	0.097	0.151	1
St18	0.158956	-0.601246	0.164	0.134	1
Ptgds	0.000101885	-0.719378	0.015	0.048	1

## Sheet: Interneuron_markers
# Description: Differential expression analysis for genes enriched in the "Interneuron" cluster. Red: genes enriched in the cluster. Blue: Genes deplited in the cluster. Gray: No significant enrichment or depletion (p_val_adj > 0.1)
gene_symbol	p_val	avg_logFC	pct.1	pct.2	p_val_adj
Kcnmb2	0	2.30905	0.627	0.042	0
Ptprm	5.09358e-274	1.78142	0.566	0.052	8.05092e-270
Rbms3	8.73643e-269	1.84041	0.688	0.106	1.38088e-264
Nxph1	1.05369e-259	1.90849	0.555	0.057	1.66546e-255
Gad2	3.00344e-240	1.37244	0.356	0.012	4.74724e-236
Btbd11	6.20899e-238	1.59944	0.391	0.019	9.81393e-234
Grik1	3.95695e-229	1.96159	0.59	0.084	6.25435e-225
Grip1	2.06596e-218	1.91392	0.876	0.392	3.26546e-214
Erbb4	1.73666e-201	2.12258	0.71	0.181	2.74496e-197
Kcnip1	1.12995e-189	1.49066	0.432	0.044	1.78599e-185
Kcnc2	1.93664e-175	1.83372	0.662	0.175	3.06105e-171
Alk	1.59711e-165	1.41648	0.43	0.055	2.5244e-161
Dlx6os1	6.62422e-163	1.2033	0.247	0.009	1.04702e-158
Col19a1	3.62662e-154	1.62225	0.336	0.032	5.73223e-150
Gad1	1.94616e-151	1.06765	0.297	0.021	3.0761e-147
Cit	3.02052e-149	1.36921	0.568	0.123	4.77424e-145
Cacna2d2	7.15054e-140	1.11143	0.255	0.015	1.13021e-135
Maf	4.84062e-139	1.1079	0.288	0.023	7.65109e-135
Slc6a1	1.26776e-135	0.999272	0.295	0.025	2.00382e-131
Cntnap4	3.86809e-132	1.32907	0.389	0.058	6.11391e-128
Vwc2	4.74977e-121	0.908032	0.19	0.007	7.50748e-117
Nhs	1.64605e-116	0.987403	0.29	0.032	2.60175e-112
Reln	6.71914e-116	2.12077	0.308	0.04	1.06203e-111
Nrxn3	1.48776e-114	1.08285	0.934	0.702	2.35156e-110
Gm45881	6.16392e-107	1.14948	0.421	0.089	9.74269e-103
Cntnap3	6.85231e-105	0.915008	0.212	0.016	1.08308e-100
Npas3	1.12578e-104	1.43007	0.452	0.107	1.77941e-100
Col26a1	6.13481e-98	0.77327	0.186	0.012	9.69667e-94
Slit3	2.04928e-93	-1.64263	0.249	0.664	3.23908e-89
Galntl6	2.75009e-93	1.23588	0.777	0.421	4.3468e-89
Gria4	2.47408e-92	1.04382	0.714	0.334	3.91053e-88
Dpp10	2.56032e-92	1.05977	0.576	0.195	4.04685e-88
Cux2	7.89372e-86	0.987284	0.308	0.055	1.24768e-81
Dner	1.2718e-80	0.990951	0.432	0.12	2.01021e-76
Meg3	3.53605e-80	0.463578	1	0.944	5.58908e-76
Gabrg3	3.78168e-79	1.35718	0.651	0.334	5.97732e-75
Ngf	1.05102e-78	0.598865	0.111	0.003	1.66124e-74
Zfp536	3.37484e-78	0.663082	0.52	0.154	5.33427e-74
Unc5d	9.08277e-77	1.12896	0.55	0.207	1.43562e-72
Npas1	1.57101e-71	0.650972	0.107	0.003	2.48313e-67
Mtss1	3.98125e-71	0.730736	0.336	0.076	6.29276e-67
Ubash3b	1.26532e-69	0.719783	0.358	0.087	1.99997e-65
Celf2	5.51314e-69	-0.930124	0.753	0.821	8.71407e-65
Myo16	9.82075e-69	1.03906	0.397	0.119	1.55227e-64
Cntnap2	2.52088e-68	0.888293	0.897	0.597	3.9845e-64
Fgf13	4.77656e-68	1.13293	0.376	0.108	7.54983e-64
Utrn	3.17508e-67	1.08311	0.282	0.061	5.01853e-63
Sox6	1.43414e-66	0.793296	0.223	0.036	2.2668e-62
Sst	9.53661e-66	0.559858	0.101	0.004	1.50736e-61
Astn2	1.10238e-65	0.958304	0.651	0.322	1.74242e-61
Vstm2a	2.37788e-65	0.829552	0.293	0.065	3.75848e-61
Plcb4	1.96601e-64	0.819738	0.279	0.059	3.10747e-60
Gm45323	7.10484e-64	0.637759	0.135	0.011	1.12299e-59
Etl4	5.22254e-63	0.898306	0.699	0.384	8.25475e-59
Adra1a	6.63676e-63	0.841544	0.201	0.031	1.04901e-58
Rab3c	1.27229e-62	0.880038	0.463	0.165	2.01098e-58
Igf1	1.31283e-61	0.522133	0.081	0.001	2.07506e-57
Pld5	2.20991e-61	0.851393	0.186	0.027	3.49298e-57
Elavl2	4.22352e-61	0.856182	0.314	0.082	6.67569e-57
Dlx1as	7.29143e-61	0.570579	0.118	0.008	1.15248e-56
Kctd8	1.00791e-60	0.836816	0.236	0.046	1.59311e-56
Fgf12	2.18744e-58	0.80044	0.775	0.532	3.45747e-54
Cntnap5c	3.88872e-58	0.976529	0.467	0.183	6.14651e-54
Pde4d	8.79425e-58	0.844584	0.792	0.488	1.39002e-53
Lhx6	3.94347e-57	0.443618	0.072	0.001	6.23305e-53
Robo1	4.0414e-57	0.851387	0.618	0.315	6.38783e-53
Usp29	8.34893e-57	0.802804	0.531	0.224	1.31963e-52
Abat	9.11992e-56	0.671441	0.249	0.054	1.4415e-51
Tm6sf1	7.1044e-55	0.535058	0.131	0.013	1.12292e-50
Msi2	1.23068e-54	0.922144	0.561	0.254	1.94521e-50
Zbtb20	5.1671e-54	-1.12678	0.334	0.621	8.16713e-50
Arpp21	6.16468e-54	-1.1801	0.17	0.522	9.7439e-50
Ntrk2	1.10654e-53	0.701942	0.703	0.4	1.74899e-49
Tox2	5.75161e-53	0.678331	0.19	0.033	9.09099e-49
Ptchd4	1.10439e-52	0.738228	0.399	0.133	1.74561e-48
Slc32a1	1.92308e-52	0.427296	0.066	0.001	3.03962e-48
Cacna1e	3.66223e-52	-1.03295	0.183	0.534	5.78852e-48
Frmd5	7.01362e-52	0.491774	0.705	0.38	1.10857e-47
Rcan2	8.62976e-52	0.561435	0.232	0.049	1.36402e-47
Rasgrf2	1.77808e-51	0.679708	0.297	0.08	2.81043e-47
Kcnc1	2.6212e-51	0.670474	0.247	0.058	4.14307e-47
Kcnip4	1.0789e-50	-0.657627	0.67	0.818	1.70531e-46
Ankrd55	1.68145e-50	0.515593	0.157	0.023	2.65769e-46
Ank1	2.00447e-50	0.714211	0.315	0.093	3.16826e-46
Pam	6.95469e-50	0.781955	0.55	0.261	1.09926e-45
Ntm	3.72934e-49	0.826827	0.69	0.408	5.89459e-45
Klf12	2.84188e-48	0.74673	0.498	0.217	4.49188e-44
Osbpl3	3.19576e-48	0.782009	0.26	0.068	5.05122e-44
C130073E24Rik	3.35562e-48	0.984172	0.424	0.174	5.30389e-44
St6galnac3	1.09417e-46	-1.45985	0.173	0.482	1.72945e-42
Ptprt	1.28385e-46	1.05235	0.434	0.183	2.02926e-42
Dlc1	7.89201e-46	0.732453	0.406	0.155	1.24741e-41
Cdh13	1.22674e-45	0.953819	0.437	0.181	1.93898e-41
Tenm3	2.40507e-45	0.826902	0.64	0.343	3.80145e-41
Gm13629	2.83243e-45	0.600495	0.129	0.017	4.47694e-41
Tmtc2	7.48281e-45	0.73351	0.286	0.085	1.18273e-40
Thrb	1.59537e-44	0.792096	0.493	0.229	2.52165e-40
Elfn1	1.36419e-43	0.601086	0.107	0.011	2.15623e-39
Gm13052	1.6182e-43	0.577688	0.186	0.039	2.55772e-39
Rab3b	7.41211e-43	0.607209	0.179	0.037	1.17156e-38
Afap1	1.9693e-42	0.515272	0.161	0.029	3.11268e-38
Malat1	4.98825e-42	-0.275601	1	1	7.88442e-38
Grin3a	9.03254e-42	0.811368	0.258	0.075	1.42768e-37
Stk32a	1.29591e-41	0.467854	0.074	0.004	2.04832e-37
Cdh4	2.77491e-41	0.997598	0.21	0.053	4.38602e-37
Lypd6b	1.10207e-40	0.426336	0.081	0.006	1.74194e-36
Ryr3	1.28128e-40	-0.828673	0.231	0.523	2.02518e-36
Ptprd	1.57187e-40	-0.532782	0.703	0.84	2.4845e-36
Snhg11	1.65963e-40	0.334137	0.991	0.836	2.62321e-36
Atp2b1	2.68663e-40	-1.07162	0.203	0.476	4.24648e-36
Ebf3	3.64927e-40	0.607618	0.057	0.002	5.76804e-36
Npy	5.2017e-40	0.297876	0.052	0.001	8.22181e-36
Tmem132c	8.51679e-40	0.611425	0.12	0.017	1.34616e-35
Xkr4	2.52849e-39	0.6244	0.76	0.555	3.99654e-35
Esrrg	4.39789e-39	0.714699	0.417	0.178	6.95131e-35
Dlx1	8.563e-39	0.284581	0.046	0	1.35347e-34
Sgcz	3.97062e-38	0.723308	0.544	0.278	6.27596e-34
Cntn5	5.27741e-38	0.93437	0.598	0.363	8.34148e-34
Frmpd3	9.82883e-38	0.667458	0.229	0.065	1.55355e-33
Rnf144b	2.52804e-37	0.479962	0.127	0.021	3.99582e-33
Fhod3	2.58694e-37	0.647964	0.24	0.071	4.08892e-33
Arx	3.35389e-37	0.258749	0.044	0	5.30115e-33
Npffr1	3.59825e-37	0.311051	0.063	0.003	5.6874e-33
Chrm2	4.37813e-37	0.702018	0.149	0.029	6.92007e-33
Egfr	5.78735e-37	0.519567	0.07	0.005	9.14749e-33
Slc2a13	6.38151e-37	0.747202	0.522	0.272	1.00866e-32
Arhgap26	6.80273e-37	0.647013	0.541	0.288	1.07524e-32
Sntg1	8.86952e-37	0.574393	0.777	0.541	1.40192e-32
Bach2	1.48503e-36	0.619811	0.4	0.167	2.34724e-32
Gm45341	2.41047e-36	0.436467	0.094	0.011	3.80998e-32
Gpc6	2.87847e-36	0.852847	0.33	0.128	4.54972e-32
Lrrc4c	4.38642e-36	0.628576	0.753	0.555	6.93317e-32
Olfm2	9.03153e-36	0.571201	0.194	0.05	1.42752e-31
Lhfpl3	2.28557e-35	0.631398	0.29	0.103	3.61257e-31
Grin2d	4.38336e-35	0.424989	0.118	0.019	6.92834e-31
Spock3	8.35693e-35	0.486042	0.391	0.16	1.3209e-30
Garnl3	8.92294e-35	0.590876	0.417	0.186	1.41036e-30
Cadps	1.70973e-34	0.493442	0.797	0.56	2.7024e-30
Zfp804b	3.22191e-34	0.924239	0.406	0.189	5.09255e-30
Grip2	5.62762e-34	0.388492	0.074	0.006	8.89502e-30
Pitpnm3	8.67298e-34	0.575932	0.168	0.04	1.37085e-29
Col25a1	1.00492e-33	1.08727	0.354	0.158	1.58837e-29
Oprd1	2.43746e-33	0.4394	0.101	0.015	3.85264e-29
Nell2	4.77671e-33	-0.950181	0.135	0.39	7.55006e-29
Iqsec1	6.70654e-33	0.561016	0.565	0.315	1.06004e-28
Efna5	1.83774e-32	0.688233	0.288	0.107	2.90474e-28
Rph3a	2.31364e-32	0.631112	0.234	0.075	3.65695e-28
Ccdc136	2.40869e-32	0.486445	0.205	0.058	3.80717e-28
Asic2	3.34066e-32	0.761999	0.788	0.611	5.28025e-28
Dab1	4.39715e-32	-0.554418	0.64	0.764	6.95014e-28
Fgd5	6.7052e-32	0.343133	0.052	0.002	1.05982e-27
Kalrn	1.22435e-31	-0.661073	0.635	0.717	1.93521e-27
Tcerg1l	4.00423e-31	0.488162	0.127	0.025	6.32909e-27
Fam19a1	8.31384e-31	-1.26609	0.168	0.398	1.31409e-26
Zmat4	8.3805e-31	0.716472	0.47	0.252	1.32462e-26
Ankfn1	1.05662e-30	0.507307	0.085	0.011	1.67009e-26
Magi1	2.56557e-30	0.425376	0.496	0.248	4.05513e-26
Ctnna2	6.7293e-30	0.452691	0.843	0.673	1.06363e-25
Hs3st5	2.48926e-29	0.685579	0.19	0.057	3.93452e-25
Ano1	9.00861e-29	0.415266	0.068	0.007	1.4239e-24
Gria1	9.26701e-29	0.480368	0.9	0.695	1.46474e-24
Lrrc4	1.31808e-28	0.558162	0.188	0.056	2.08336e-24
Baiap2	2.06379e-28	-0.999929	0.077	0.301	3.26203e-24
Pde9a	3.26936e-28	0.437848	0.168	0.046	5.16755e-24
Ak5	3.59647e-28	-0.901327	0.192	0.418	5.68458e-24
Kcnd2	3.90038e-28	-0.591202	0.596	0.714	6.16494e-24
Ppp3ca	4.87219e-28	-0.708385	0.544	0.668	7.70098e-24
Pde5a	2.92499e-27	0.416481	0.085	0.013	4.62324e-23
Epb41l1	3.09465e-27	0.496634	0.542	0.305	4.89141e-23
Kcns3	3.44415e-27	0.345656	0.079	0.011	5.44382e-23
Pex5l	4.91423e-27	-1.03952	0.29	0.488	7.76742e-23
Tox3	5.74807e-27	0.415422	0.131	0.03	9.0854e-23
C530008M17Rik	1.22448e-26	0.521808	0.411	0.205	1.93542e-22
Lypd6	1.91743e-26	0.296717	0.079	0.011	3.03068e-22
Limch1	3.21172e-26	0.410396	0.548	0.313	5.07644e-22
Moxd1	3.2427e-26	0.316687	0.065	0.007	5.12541e-22
AC154507.3	3.68294e-26	0.274896	0.044	0.002	5.82126e-22
Ptk2b	4.04203e-26	-0.938152	0.057	0.264	6.38883e-22
Pde3a	1.00411e-25	0.398557	0.065	0.007	1.5871e-21
Spats2l	1.26097e-25	0.508941	0.177	0.054	1.99309e-21
A230057D06Rik	1.38149e-25	0.519213	0.585	0.364	2.18358e-21
Tmem132d	1.6916e-25	0.568124	0.325	0.147	2.67374e-21
Necab1	1.91087e-25	0.595959	0.197	0.066	3.02032e-21
Hrh2	1.93629e-25	0.385941	0.103	0.021	3.0605e-21
Dpysl5	2.07093e-25	0.454371	0.144	0.038	3.27332e-21
Ablim1	2.13279e-25	0.500276	0.45	0.233	3.37109e-21
Slc24a2	2.49561e-25	-0.886217	0.566	0.682	3.94456e-21
Eps8	2.89994e-25	0.628156	0.125	0.03	4.58364e-21
Fchsd2	3.03586e-25	0.490918	0.279	0.115	4.79848e-21
Scn1a	4.7834e-25	0.478695	0.432	0.224	7.56064e-21
Csdc2	6.11012e-25	0.51796	0.129	0.032	9.65765e-21
Pcdh15	6.44419e-25	0.530388	0.518	0.306	1.01857e-20
Tmem44	6.87035e-25	0.555344	0.14	0.037	1.08593e-20
Tanc1	1.02997e-24	-1.00725	0.07	0.267	1.62797e-20
Mef2c	1.12639e-24	0.480108	0.284	0.118	1.78038e-20
Epb41l3	1.24975e-24	0.421143	0.465	0.252	1.97536e-20
Ltbp3	3.49865e-24	0.422431	0.116	0.027	5.52997e-20
Galnt17	4.60459e-24	-0.846241	0.277	0.469	7.27802e-20
Nyap2	7.4376e-24	0.640249	0.279	0.123	1.17559e-19
Ttc28	7.65408e-24	0.549376	0.255	0.103	1.2098e-19
Zbtb7c	1.02554e-23	0.406916	0.068	0.009	1.62097e-19
Pitpnc1	2.33493e-23	0.409921	0.339	0.156	3.69059e-19
Whrn	3.87183e-23	0.431849	0.103	0.023	6.11981e-19
Pknox2	4.2577e-23	0.503188	0.314	0.143	6.72973e-19
Mast3	4.68069e-23	-1.11421	0.044	0.225	7.39831e-19
Coro6	5.54275e-23	0.522084	0.208	0.077	8.76087e-19
Tenm1	6.37965e-23	0.603905	0.476	0.275	1.00837e-18
Plcxd3	7.34953e-23	0.528296	0.192	0.067	1.16167e-18
Fstl5	1.40339e-22	0.54004	0.21	0.079	2.2182e-18
Nlgn1	1.43063e-22	-0.39093	0.696	0.795	2.26126e-18
Sh3rf3	2.51548e-22	0.583765	0.4	0.221	3.97597e-18
Lmo7	3.46638e-22	-0.83688	0.031	0.204	5.47895e-18
Rgs12	3.88615e-22	0.436578	0.07	0.011	6.14245e-18
Lsamp	4.60392e-22	0.287453	0.982	0.89	7.27695e-18
Gm2164	5.57459e-22	-1.14103	0.026	0.19	8.81119e-18
Rbms1	5.90068e-22	0.668984	0.185	0.066	9.32662e-18
Pde10a	5.93209e-22	0.453132	0.681	0.475	9.37626e-18
Syt1	6.21174e-22	0.310312	0.923	0.781	9.81827e-18
Rims2	6.23445e-22	0.420771	0.504	0.293	9.85418e-18
Camk1	7.228e-22	0.350714	0.155	0.048	1.14246e-17
Arnt2	7.65911e-22	0.429239	0.299	0.138	1.2106e-17
Prdm16	8.26873e-22	0.41637	0.059	0.008	1.30696e-17
Psd2	1.00299e-21	0.300321	0.074	0.012	1.58532e-17
Gipc2	1.10343e-21	0.277822	0.054	0.006	1.74409e-17
Man1c1	1.16899e-21	0.392733	0.221	0.086	1.84771e-17
Vav2	1.2231e-21	0.260333	0.079	0.014	1.93324e-17
Peg3	1.42751e-21	0.433618	0.284	0.126	2.25632e-17
Dnm3	1.45291e-21	0.271493	0.53	0.303	2.29648e-17
Sema4g	2.51221e-21	0.437829	0.103	0.024	3.9708e-17
Arhgap18	3.54624e-21	0.37467	0.149	0.046	5.60519e-17
Zfp385b	4.36097e-21	0.504389	0.496	0.296	6.89296e-17
Ube2e2	4.94436e-21	-0.61892	0.485	0.606	7.81505e-17
Farp1	6.23825e-21	0.406676	0.376	0.197	9.86017e-17
Tcf4	9.0968e-21	0.356284	0.81	0.716	1.43784e-16
Crhbp	1.01264e-20	0.270795	0.046	0.004	1.60058e-16
Cacna1a	1.13071e-20	0.350519	0.834	0.642	1.7872e-16
Mkx	1.13894e-20	0.369269	0.201	0.075	1.80021e-16
Prkag2	4.09189e-20	-0.827444	0.196	0.371	6.46765e-16
Gm26905	5.78342e-20	0.326756	0.081	0.016	9.14127e-16
Ppp2r2b	6.31454e-20	0.399437	0.646	0.436	9.98076e-16
Limk1	8.34746e-20	0.337143	0.14	0.044	1.3194e-15
Htr2a	1.09847e-19	0.354452	0.076	0.015	1.73624e-15
Sema6a	1.98402e-19	0.308798	0.188	0.069	3.13595e-15
Zfp608	2.20398e-19	0.403809	0.352	0.18	3.48362e-15
Evl	2.36949e-19	0.42816	0.33	0.164	3.74522e-15
Camk2a	2.44062e-19	-0.66656	0.482	0.584	3.85765e-15
2010300C02Rik	2.45911e-19	-0.703684	0.072	0.244	3.88687e-15
Gpr176	2.58692e-19	0.499534	0.166	0.059	4.08889e-15
Gm40841	4.13549e-19	0.402324	0.168	0.06	6.53655e-15
Nfix	5.61243e-19	-0.766411	0.066	0.234	8.87101e-15
Las1l	5.81953e-19	0.441077	0.175	0.065	9.19834e-15
Nav2	9.54735e-19	0.407224	0.799	0.608	1.50905e-14
Clmp	1.14954e-18	0.318718	0.181	0.067	1.81697e-14
Tmem91	1.20146e-18	0.299628	0.113	0.031	1.89902e-14
Synpr	1.47664e-18	0.595923	0.36	0.199	2.33398e-14
Lama3	1.75549e-18	0.263365	0.07	0.013	2.77473e-14
Rims3	1.96845e-18	0.330056	0.072	0.014	3.11133e-14
Sv2b	1.97541e-18	-0.777145	0.031	0.177	3.12234e-14
Neb	2.83938e-18	0.317926	0.042	0.004	4.48793e-14
Grk3	3.22465e-18	0.395086	0.242	0.108	5.09688e-14
Pdzrn4	4.00382e-18	0.514412	0.308	0.156	6.32844e-14
Slc35f1	4.13003e-18	0.504115	0.393	0.221	6.52792e-14
Macf1	4.15945e-18	0.307174	0.714	0.515	6.57443e-14
Gnal	4.25355e-18	0.365782	0.244	0.108	6.72316e-14
Dlgap1	5.02723e-18	0.27789	0.945	0.871	7.94604e-14
Gm26917	5.19425e-18	0.384974	0.542	0.35	8.21003e-14
Clstn3	5.23262e-18	0.419537	0.232	0.102	8.27069e-14
Ankrd24	8.59847e-18	0.379904	0.205	0.084	1.35907e-13
Frmd4a	9.56849e-18	0.29553	0.827	0.666	1.5124e-13
Dpyd	1.30588e-17	-0.805093	0.113	0.275	2.06407e-13
Slc8a3	1.67727e-17	0.375931	0.22	0.095	2.65109e-13
Csmd2	1.9184e-17	-0.617457	0.303	0.463	3.03222e-13
Trp73	2.16583e-17	0.804393	0.037	0.003	3.42332e-13
Cdh18	2.35093e-17	0.519809	0.297	0.153	3.71588e-13
Cplx1	2.39839e-17	0.312585	0.1	0.027	3.7909e-13
Wnt5b	2.64751e-17	0.489573	0.118	0.036	4.18465e-13
Mdga2	3.1529e-17	0.339856	0.745	0.569	4.98347e-13
Fry	4.84652e-17	-0.559363	0.382	0.527	7.6604e-13
Hcn1	4.93233e-17	0.387884	0.482	0.3	7.79604e-13
Xkr6	5.1491e-17	0.3475	0.41	0.234	8.13867e-13
Srrm4	6.03333e-17	0.505065	0.446	0.283	9.53629e-13
Epha10	6.92673e-17	0.352012	0.314	0.161	1.09484e-12
Sgip1	9.3795e-17	0.345736	0.651	0.478	1.48252e-12
Grik3	1.08334e-16	0.294627	0.273	0.129	1.71233e-12
Lrrtm3	1.09841e-16	0.293556	0.358	0.189	1.73615e-12
Tle2	1.12701e-16	0.506377	0.135	0.047	1.78136e-12
Kcnt1	1.23791e-16	0.386093	0.162	0.062	1.95663e-12
Flrt2	1.3099e-16	0.404025	0.21	0.093	2.07044e-12
Car10	1.39403e-16	0.530574	0.41	0.25	2.2034e-12
Nf1	1.64905e-16	0.306138	0.317	0.165	2.60648e-12
Bcat1	1.88439e-16	0.364551	0.135	0.047	2.97847e-12
Anks1	1.90589e-16	0.337195	0.229	0.103	3.01245e-12
5330434G04Rik	2.20925e-16	0.337421	0.338	0.181	3.49195e-12
Ablim3	2.26999e-16	0.342475	0.238	0.109	3.58795e-12
Osbpl9	2.4382e-16	0.364508	0.264	0.128	3.85381e-12
Pcdh7	2.44533e-16	0.488541	0.356	0.205	3.86509e-12
Cux1	2.6734e-16	0.369363	0.234	0.107	4.22557e-12
Ntng2	2.72787e-16	-0.714423	0.054	0.198	4.31167e-12
Slc1a4	3.16479e-16	0.287745	0.089	0.023	5.00226e-12
Itga8	3.23482e-16	-0.719754	0.054	0.197	5.11295e-12
Grin2a	3.29441e-16	-0.456012	0.53	0.66	5.20714e-12
Lnx1	4.7721e-16	0.386276	0.137	0.048	7.54277e-12
Slc44a5	4.91208e-16	0.518607	0.378	0.226	7.76404e-12
Gm26691	5.29496e-16	0.363918	0.242	0.115	8.36921e-12
Slc38a1	5.3118e-16	0.380383	0.207	0.091	8.39583e-12
Nfia	5.38941e-16	-0.704907	0.12	0.274	8.51851e-12
Stac2	5.46094e-16	0.474569	0.116	0.038	8.63156e-12
Mirg	6.33302e-16	0.358056	0.424	0.252	1.001e-11
Klhl32	6.61106e-16	0.41144	0.275	0.139	1.04494e-11
Raver2	8.40488e-16	-0.664045	0.02	0.143	1.32848e-11
Cacng2	9.55495e-16	0.366543	0.218	0.098	1.51026e-11
Vsnl1	9.5821e-16	0.472497	0.382	0.226	1.51455e-11
Nrp1	1.33399e-15	-0.674185	0.122	0.279	2.10851e-11
Ndnf	1.45836e-15	0.348306	0.028	0.002	2.30509e-11
Hs3st4	1.53186e-15	-0.990952	0.142	0.289	2.42126e-11
Eya1	2.16311e-15	0.316906	0.072	0.017	3.41901e-11
Il1rapl2	2.33689e-15	0.514368	0.328	0.185	3.69369e-11
Mgll	2.38589e-15	0.461073	0.273	0.14	3.77113e-11
Prickle1	2.59764e-15	-0.623339	0.363	0.502	4.10583e-11
Sdk1	3.23362e-15	0.506576	0.336	0.193	5.11106e-11
Gabrb1	3.44409e-15	-0.43364	0.5	0.61	5.44373e-11
Gm15398	3.57084e-15	0.25482	0.083	0.022	5.64408e-11
Lrrtm4	4.07843e-15	0.313989	0.771	0.623	6.44637e-11
Atxn1	5.10796e-15	0.305179	0.72	0.542	8.07364e-11
Mroh1	5.32496e-15	0.313865	0.242	0.116	8.41663e-11
Sema6c	5.43937e-15	0.295505	0.055	0.01	8.59748e-11
Kirrel	5.90604e-15	0.257915	0.048	0.008	9.33509e-11
Dcx	6.85504e-15	0.277335	0.1	0.03	1.08351e-10
St18	7.14856e-15	-1.54494	0.033	0.153	1.1299e-10
Pclo	7.31889e-15	0.329594	0.513	0.336	1.15682e-10
Nrxn2	7.48491e-15	0.301602	0.386	0.225	1.18306e-10
Brinp3	9.893e-15	0.398298	0.238	0.116	1.56369e-10
Nek7	1.03432e-14	0.270752	0.109	0.035	1.63485e-10
Epb41l4a	1.19687e-14	0.283082	0.074	0.018	1.89177e-10
Zfp831	1.19791e-14	-0.609047	0.02	0.136	1.89342e-10
Grm7	1.29477e-14	-0.353784	0.587	0.692	2.04651e-10
Miat	1.34267e-14	-0.639316	0.175	0.329	2.12222e-10
Adra1b	1.40443e-14	0.255728	0.052	0.009	2.21984e-10
Nrgn	1.63935e-14	-0.661546	0.015	0.125	2.59116e-10
Adamts17	1.91503e-14	0.458061	0.271	0.142	3.0269e-10
Rasgef1b	1.97598e-14	-0.677759	0.059	0.191	3.12324e-10
Trhde	2.07435e-14	0.565694	0.232	0.117	3.27871e-10
Apc	2.1269e-14	0.294715	0.463	0.291	3.36178e-10
Slc17a7	2.35599e-14	-0.649467	0.018	0.131	3.72387e-10
Oprm1	2.66808e-14	0.301868	0.107	0.035	4.21717e-10
Btbd9	2.73738e-14	-0.62759	0.365	0.488	4.3267e-10
Elavl4	2.93076e-14	0.284232	0.244	0.12	4.63237e-10
Amy1	3.17077e-14	0.359648	0.181	0.079	5.01172e-10
Hs6st3	3.19177e-14	-0.59417	0.439	0.543	5.0449e-10
Hdac5	3.23085e-14	0.325105	0.164	0.068	5.10668e-10
Gm45846	3.40268e-14	0.431315	0.197	0.09	5.37827e-10
Gm1604a	4.41324e-14	0.348809	0.133	0.05	6.97557e-10
Stat5b	4.71261e-14	0.269106	0.098	0.03	7.44875e-10
Mtcl1	4.73951e-14	0.303335	0.199	0.091	7.49126e-10
Mtss1l	4.74915e-14	0.318545	0.087	0.025	7.50651e-10
Frem1	4.76881e-14	0.305573	0.042	0.006	7.53758e-10
Cnksr2	4.86236e-14	-0.693082	0.138	0.28	7.68545e-10
Icam5	5.00446e-14	-0.691956	0.013	0.119	7.91004e-10
Gm16083	5.39316e-14	0.403144	0.138	0.054	8.52443e-10
Prr5l	6.67544e-14	-1.66451	0.013	0.117	1.05512e-09
Maml2	7.48694e-14	-0.959207	0.125	0.26	1.18339e-09
Manba	7.66096e-14	0.339635	0.157	0.065	1.21089e-09
Kcnip3	8.96775e-14	-0.692472	0.044	0.167	1.41744e-09
Dpysl3	1.09655e-13	0.367541	0.113	0.039	1.7332e-09
Ptprk	1.16305e-13	-0.841399	0.087	0.217	1.83831e-09
Plppr1	1.20988e-13	0.312756	0.164	0.069	1.91234e-09
Tenm4	1.4789e-13	0.283583	0.662	0.468	2.33754e-09
Ryr2	1.56703e-13	-0.511738	0.524	0.599	2.47685e-09
Prickle2	1.67869e-13	-0.663252	0.345	0.465	2.65334e-09
Lrch1	1.69557e-13	0.271062	0.349	0.2	2.68002e-09
Arhgef28	1.70186e-13	-0.72788	0.065	0.191	2.68996e-09
Rasgrf1	1.72015e-13	-0.427543	0.448	0.58	2.71887e-09
Itga9	2.18933e-13	0.294911	0.065	0.016	3.46045e-09
Usp13	2.20373e-13	0.256363	0.177	0.077	3.48322e-09
Nkain3	2.30797e-13	0.421961	0.399	0.253	3.64797e-09
Sgk1	2.96963e-13	0.296085	0.212	0.102	4.69379e-09
Rapgef4	3.42292e-13	0.327798	0.542	0.385	5.41027e-09
5730522E02Rik	3.71696e-13	-0.462502	0.244	0.389	5.87503e-09
Plekhg5	4.05299e-13	-0.77761	0.087	0.213	6.40616e-09
Srgap2	4.42299e-13	0.286886	0.339	0.198	6.99097e-09
Gm46102	5.39212e-13	0.308375	0.107	0.037	8.52278e-09
Ehbp1	5.53751e-13	0.27967	0.334	0.191	8.75259e-09
Cars	5.80688e-13	0.264624	0.153	0.064	9.17836e-09
Iqsec3	5.81748e-13	0.389908	0.271	0.148	9.19512e-09
Camk2b	5.8343e-13	-0.634146	0.286	0.415	9.22169e-09
Lingo1	5.93704e-13	-0.550827	0.076	0.204	9.38409e-09
Cttnbp2	6.10968e-13	-0.528159	0.48	0.564	9.65696e-09
Bend6	6.51516e-13	0.303963	0.225	0.113	1.02979e-08
Ankrd33b	7.73789e-13	-0.601341	0.03	0.137	1.22305e-08
Gm17276	7.88007e-13	0.348042	0.192	0.09	1.24552e-08
Pdzd7	8.46875e-13	0.250223	0.042	0.007	1.33857e-08
Ctnnd2	9.01623e-13	0.315001	0.777	0.63	1.42511e-08
Tbc1d4	9.36517e-13	0.263048	0.096	0.032	1.48026e-08
Itpka	1.01632e-12	-0.635087	0.028	0.133	1.6064e-08
Pde1a	1.25651e-12	-0.627759	0.168	0.306	1.98603e-08
Mast4	1.30146e-12	-0.975212	0.315	0.431	2.05709e-08
Ncald	1.49238e-12	0.290699	0.345	0.2	2.35885e-08
Wwox	1.52024e-12	0.271305	0.568	0.405	2.40289e-08
Mctp2	1.5921e-12	0.346682	0.063	0.016	2.51647e-08
Ppm1h	1.60663e-12	0.325102	0.387	0.238	2.53943e-08
Kcnq3	1.72225e-12	-0.481455	0.397	0.531	2.72219e-08
Frmd3	1.80929e-12	0.301653	0.144	0.061	2.85977e-08
Gpm6b	1.96486e-12	-0.672363	0.207	0.34	3.10565e-08
Shc3	2.13871e-12	0.310842	0.161	0.071	3.38045e-08
March4	2.17637e-12	0.268121	0.129	0.051	3.43998e-08
Ripor2	2.25011e-12	0.419996	0.327	0.195	3.55653e-08
Kif5a	2.48909e-12	0.266102	0.345	0.203	3.93426e-08
Cntnap5a	2.82383e-12	0.285782	0.454	0.291	4.46335e-08
Thsd7a	3.1589e-12	0.456262	0.295	0.168	4.99296e-08
Large1	3.36481e-12	0.261765	0.72	0.552	5.31842e-08
Mir670hg	3.78353e-12	0.258171	0.094	0.032	5.98025e-08
Gm28175	4.10281e-12	0.380518	0.105	0.038	6.4849e-08
Tango2	4.12275e-12	0.297037	0.317	0.185	6.51642e-08
Fam19a2	4.21651e-12	0.396004	0.411	0.267	6.66461e-08
Dock11	4.26932e-12	0.253825	0.113	0.042	6.74808e-08
C130071C03Rik	4.40211e-12	0.331199	0.336	0.201	6.95798e-08
Dlgap2	4.62553e-12	0.292184	0.812	0.727	7.31112e-08
Slit1	5.6718e-12	-0.547998	0.14	0.277	8.96485e-08
Satb1	6.13838e-12	0.372025	0.164	0.075	9.70233e-08
Sphkap	6.3814e-12	-0.585494	0.183	0.316	1.00864e-07
Grik4	6.55188e-12	-0.659857	0.183	0.31	1.03559e-07
Cpeb3	6.60725e-12	0.272762	0.428	0.276	1.04434e-07
March1	6.8655e-12	-0.393466	0.36	0.504	1.08516e-07
Plp1	7.15397e-12	-1.3257	0.026	0.123	1.13076e-07
Negr1	8.92665e-12	0.319077	0.705	0.548	1.41095e-07
Sema3c	9.16901e-12	0.273473	0.05	0.011	1.44925e-07
Arhgap39	1.01671e-11	-0.558342	0.225	0.353	1.607e-07
Tmem130	1.19874e-11	0.353747	0.199	0.1	1.89473e-07
Osbp2	1.21531e-11	-0.633729	0.137	0.259	1.92092e-07
Rasal1	1.23641e-11	-0.543974	0.011	0.099	1.95427e-07
Prkn	1.45955e-11	0.288574	0.672	0.53	2.30696e-07
Adarb2	1.67166e-11	1.57832	0.378	0.279	2.64222e-07
Map4k2	1.83694e-11	0.258075	0.236	0.126	2.90347e-07
6530403H02Rik	1.9394e-11	-0.63003	0.017	0.107	3.06542e-07
Plcl1	2.00347e-11	-1.24676	0.155	0.273	3.16669e-07
Ebf2	2.91101e-11	0.355288	0.048	0.011	4.60115e-07
Rai2	3.07746e-11	0.266235	0.063	0.017	4.86423e-07
Epha4	4.21653e-11	-0.572252	0.149	0.274	6.66464e-07
Camk2d	4.33834e-11	0.29209	0.196	0.099	6.85717e-07
Kcnh3	5.2471e-11	-0.524978	0.009	0.091	8.29357e-07
Gm48893	5.31116e-11	0.26563	0.046	0.01	8.39482e-07
Rgs6	5.61307e-11	0.629256	0.238	0.138	8.87201e-07
Nr3c2	5.76285e-11	-0.468393	0.343	0.456	9.10877e-07
Garem1	5.89181e-11	-0.596119	0.07	0.179	9.3126e-07
Baiap3	6.82318e-11	0.325739	0.05	0.012	1.07847e-06
Robo2	6.97648e-11	0.552452	0.402	0.276	1.1027e-06
Glis3	7.79599e-11	-0.873964	0.054	0.152	1.23223e-06
Cdh7	9.1421e-11	0.307777	0.074	0.023	1.445e-06
Sv2a	9.70386e-11	0.261558	0.249	0.138	1.53379e-06
Crim1	1.05455e-10	-0.511685	0.039	0.138	1.66682e-06
Gm3764	1.08931e-10	0.265295	0.363	0.23	1.72177e-06
Nmnat2	1.11737e-10	0.270909	0.408	0.266	1.76611e-06
Luzp2	1.25838e-10	0.335732	0.256	0.149	1.989e-06
Eepd1	1.33896e-10	0.291448	0.085	0.03	2.11636e-06
Chn1	1.40234e-10	-0.579107	0.131	0.246	2.21654e-06
Stau2	1.44181e-10	0.35974	0.315	0.194	2.27893e-06
Atp1a3	1.47452e-10	0.266436	0.502	0.358	2.33062e-06
Gm15155	1.48426e-10	0.265782	0.197	0.101	2.34602e-06
Apba1	1.64333e-10	0.342412	0.461	0.332	2.59745e-06
Mbnl2	1.65854e-10	-0.537865	0.295	0.414	2.62149e-06
Siah3	1.67513e-10	0.311418	0.083	0.029	2.6477e-06
Cadm2	2.01584e-10	-0.325234	0.714	0.745	3.18624e-06
Slc24a3	2.07555e-10	0.347454	0.465	0.323	3.28061e-06
Adgra1	2.16211e-10	0.335575	0.166	0.081	3.41744e-06
Pou6f2	2.18929e-10	0.45212	0.065	0.019	3.46039e-06
Aff2	2.24762e-10	0.300998	0.223	0.122	3.55259e-06
Ptprz1	2.86506e-10	0.368895	0.168	0.083	4.52852e-06
Iqgap2	3.10847e-10	-0.581326	0.229	0.341	4.91325e-06
Cacna1b	3.28758e-10	0.270193	0.48	0.332	5.19634e-06
Brinp1	3.41116e-10	-0.533183	0.244	0.36	5.39168e-06
Grb10	3.47139e-10	0.257066	0.168	0.082	5.48688e-06
Slc24a4	3.5179e-10	-0.511797	0.024	0.11	5.5604e-06
Cacnb2	3.68505e-10	-0.521838	0.502	0.556	5.82459e-06
Smad3	4.09101e-10	-0.605502	0.02	0.102	6.46625e-06
Nxn	4.61141e-10	0.283488	0.068	0.022	7.2888e-06
Mtus2	4.87486e-10	0.316986	0.386	0.256	7.7052e-06
Rnf112	5.25853e-10	-0.539532	0.096	0.204	8.31164e-06
Sema6d	5.54403e-10	0.45152	0.399	0.277	8.76289e-06
Grm3	5.79235e-10	-0.929453	0.054	0.147	9.15539e-06
2900026A02Rik	6.40292e-10	-0.478514	0.024	0.107	1.01205e-05
Mbp	7.06908e-10	-1.34642	0.09	0.19	1.11734e-05
Rnf157	7.8872e-10	0.275036	0.349	0.223	1.24665e-05
Mkl2	8.00174e-10	-0.515231	0.197	0.314	1.26475e-05
Pcsk2	8.41814e-10	-0.423643	0.286	0.41	1.33057e-05
Alcam	1.02252e-09	0.410739	0.273	0.166	1.6162e-05
Fmn1	1.11432e-09	0.25719	0.29	0.177	1.76129e-05
Sez6l	1.12533e-09	-0.510805	0.286	0.394	1.7787e-05
Mast2	1.16339e-09	0.265894	0.29	0.175	1.83886e-05
Syn2	1.20073e-09	0.2927	0.363	0.24	1.89788e-05
Neto1	1.2638e-09	0.271661	0.29	0.178	1.99757e-05
Nell1	1.2982e-09	0.396277	0.292	0.183	2.05194e-05
Olfm3	1.43035e-09	0.382764	0.137	0.064	2.26081e-05
Lrp1b	1.50851e-09	-0.299879	0.764	0.794	2.38436e-05
Ncs1	1.5489e-09	0.30394	0.172	0.088	2.44819e-05
Serpini1	1.55344e-09	0.302076	0.166	0.084	2.45537e-05
Rbfox3	1.57552e-09	-0.428503	0.448	0.534	2.49027e-05
Cpne6	1.87438e-09	-0.512459	0.083	0.186	2.96265e-05
Pde4b	1.88503e-09	-1.31854	0.262	0.363	2.97949e-05
Nos1ap	2.02299e-09	-0.523368	0.14	0.248	3.19754e-05
Arhgap6	2.18979e-09	0.268462	0.116	0.051	3.46118e-05
Ttc39b	2.31966e-09	0.250277	0.107	0.045	3.66646e-05
Myo5b	2.32744e-09	0.309371	0.153	0.075	3.67876e-05
Ror1	2.3476e-09	-0.55096	0.041	0.128	3.71061e-05
Sars	2.50408e-09	0.368047	0.155	0.078	3.95796e-05
A330008L17Rik	2.83453e-09	0.380261	0.223	0.129	4.48025e-05
Pcsk5	2.9161e-09	-0.564533	0.031	0.113	4.60919e-05
Rnf182	2.95073e-09	-0.400055	0.006	0.073	4.66392e-05
Rev3l	3.00339e-09	0.254511	0.249	0.145	4.74716e-05
Pid1	3.02278e-09	0.292374	0.277	0.168	4.7778e-05
Rtn4r	3.4144e-09	-0.413091	0.013	0.085	5.3968e-05
Cntn6	3.56541e-09	0.314292	0.149	0.074	5.63548e-05
Itpr1	3.59876e-09	-0.511273	0.212	0.324	5.6882e-05
Rarb	3.70877e-09	0.251675	0.096	0.039	5.86208e-05
Stxbp1	3.80064e-09	0.262686	0.365	0.242	6.0073e-05
Adcy8	4.26728e-09	0.407033	0.256	0.158	6.74486e-05
Bcl11b	4.5008e-09	-0.601246	0.135	0.237	7.11396e-05
Kcnd3	5.07409e-09	0.318225	0.421	0.297	8.02011e-05
Thsd7b	5.64594e-09	0.68887	0.282	0.19	8.92398e-05
Zfhx3	6.02062e-09	0.536673	0.129	0.062	9.5162e-05
Map7	6.48736e-09	-0.769017	0.201	0.303	0.000102539
Pak6	7.16649e-09	0.293239	0.177	0.095	0.000113273
Pard3b	8.20444e-09	0.259733	0.146	0.072	0.000129679
Dkk3	8.71582e-09	-0.342329	0.031	0.112	0.000137762
Cpne5	9.42323e-09	0.295256	0.076	0.028	0.000148944
Klhl2	9.70382e-09	-0.605566	0.192	0.296	0.000153379
Rasgrp1	1.13355e-08	-0.436659	0.042	0.126	0.000179169
Nipal2	1.29519e-08	0.263597	0.183	0.099	0.000204718
Dpp6	1.33757e-08	0.27955	0.777	0.681	0.000211416
Dgki	1.3561e-08	-0.426597	0.467	0.543	0.000214345
Ano3	1.38742e-08	-0.52947	0.114	0.213	0.000219296
Khdrbs2	1.52164e-08	-0.418249	0.242	0.357	0.00024051
Dock9	1.52413e-08	-0.520986	0.312	0.4	0.000240904
Hdac9	1.58853e-08	0.318847	0.452	0.332	0.000251083
Inpp4b	1.62713e-08	0.25908	0.245	0.147	0.000257184
Foxp1	1.70837e-08	-0.478471	0.231	0.333	0.000270025
Chst11	1.97239e-08	-0.547727	0.085	0.177	0.000311756
Dzank1	1.9889e-08	0.254998	0.247	0.15	0.000314366
Enah	2.17972e-08	0.254521	0.275	0.169	0.000344526
Grm8	2.25862e-08	0.552332	0.256	0.166	0.000356998
Gm29683	2.50734e-08	0.468201	0.055	0.018	0.000396311
Unc5c	2.62268e-08	0.449523	0.441	0.324	0.00041454
Gabrb2	2.78192e-08	0.257458	0.273	0.172	0.00043971
Mdh1	2.84214e-08	0.292602	0.113	0.052	0.000449229
Caskin1	2.87416e-08	0.277644	0.162	0.086	0.00045429
Kcnmb4	3.07085e-08	-0.395979	0.007	0.068	0.000485378
Chst8	3.08352e-08	-0.456243	0.018	0.087	0.000487382
Smoc2	3.41181e-08	-0.467088	0.006	0.064	0.00053927
Hmgcll1	3.58664e-08	0.280709	0.19	0.108	0.000566904
Prkar1b	3.65702e-08	0.293722	0.249	0.153	0.000578029
Snap91	3.78944e-08	0.257837	0.338	0.226	0.000598959
Dchs2	3.82045e-08	0.277565	0.083	0.034	0.00060386
Galnt14	3.87049e-08	0.350341	0.188	0.108	0.000611769
St6gal2	3.91796e-08	0.250467	0.077	0.03	0.000619272
Bmp1	4.1034e-08	-0.542063	0.031	0.104	0.000648584
Ppargc1a	4.46293e-08	0.262329	0.153	0.081	0.00070541
Mir124-2hg	4.47211e-08	0.269624	0.109	0.05	0.000706861
Adgrb2	4.54794e-08	-0.48047	0.116	0.214	0.000718848
AC129186.1	4.89525e-08	-0.449776	0.057	0.14	0.000773743
Ext1	5.08981e-08	-0.476573	0.279	0.368	0.000804496
Wasf1	5.46858e-08	-0.380581	0.059	0.143	0.000864363
Phlpp1	5.84377e-08	-0.946463	0.168	0.256	0.000923666
Agap1	6.07929e-08	-0.649666	0.293	0.375	0.000960892
Mobp	6.25772e-08	-0.894587	0.007	0.065	0.000989095
Epha3	6.38242e-08	0.371518	0.234	0.144	0.0010088
Tmem150c	7.05861e-08	-0.432047	0.044	0.121	0.00111568
Zfp804a	9.36308e-08	0.477673	0.269	0.179	0.00147993
Cap2	1.07507e-07	-0.461603	0.234	0.329	0.00169926
Kyat1	1.11869e-07	0.251702	0.083	0.035	0.00176821
Ppm1e	1.13435e-07	-0.365408	0.476	0.523	0.00179295
Sema3e	1.28557e-07	-0.377053	0.018	0.082	0.00203198
Slc26a4	1.737e-07	-0.315505	0.009	0.066	0.00274551
Gm20754	1.94122e-07	-0.426907	0.264	0.361	0.0030683
Caln1	2.08475e-07	-0.336437	0.218	0.322	0.00329516
Tshz2	2.10372e-07	-1.09168	0.135	0.218	0.00332514
Lrrc7	2.25699e-07	-0.2984	0.611	0.633	0.00356739
Ralyl	2.66492e-07	-0.296902	0.428	0.512	0.00421217
Kcnj6	3.03412e-07	-0.482963	0.238	0.331	0.00479573
Mog	3.15245e-07	-0.842414	0.004	0.053	0.00498275
Greb1l	3.25438e-07	0.262549	0.197	0.119	0.00514387
Rapgef2	3.28366e-07	-0.436469	0.264	0.351	0.00519016
9530026P05Rik	3.33179e-07	-0.482389	0.041	0.111	0.00526623
Fstl4	3.54304e-07	-0.430995	0.151	0.247	0.00560014
Cdk14	3.66189e-07	-0.361487	0.354	0.442	0.00578798
Adcy9	3.89709e-07	-0.447091	0.151	0.241	0.00615974
Bmper	3.96026e-07	0.275913	0.079	0.034	0.00625959
Gria2	4.22523e-07	-0.288504	0.648	0.653	0.0066784
Cyp7b1	4.30372e-07	-0.365826	0.035	0.104	0.00680246
Lhfp	4.59903e-07	0.334624	0.151	0.085	0.00726923
Crym	4.77171e-07	-0.304929	0	0.045	0.00754216
Ptpre	4.82076e-07	0.307	0.24	0.154	0.00761969
Inka2	5.02678e-07	-0.348233	0.013	0.068	0.00794532
Ccdc88c	5.03125e-07	-0.400769	0.042	0.112	0.0079524
Xylt1	5.20502e-07	-0.506497	0.131	0.218	0.00822705
Oxr1	5.68605e-07	0.314991	0.544	0.455	0.00898736
Cacna1h	7.2483e-07	-0.49471	0.026	0.086	0.0114567
AC060761.1	7.66025e-07	-0.378168	0.006	0.054	0.0121078
Gabra5	7.82486e-07	-0.299682	0.042	0.112	0.012368
Csmd3	7.91394e-07	-0.342888	0.504	0.561	0.0125088
Mmd2	8.24937e-07	-0.329769	0.018	0.076	0.013039
Etv1	8.4516e-07	-0.378978	0.009	0.06	0.0133586
Slc1a2	9.45688e-07	-0.555401	0.061	0.133	0.0149475
Mag	9.56471e-07	-0.986261	0.015	0.068	0.015118
Synpo	1.02119e-06	-0.437035	0.026	0.085	0.016141
Nrg1	1.03927e-06	-0.29576	0.387	0.472	0.0164267
Inf2	1.07257e-06	-0.541057	0.017	0.071	0.0169531
Neat1	1.07391e-06	-1.4152	0.042	0.106	0.0169742
Jph1	1.15546e-06	-0.428659	0.089	0.169	0.0182631
Zfpm2	1.47924e-06	-0.417279	0.185	0.271	0.0233808
Nrp2	1.70915e-06	0.275355	0.197	0.122	0.0270149
Matk	1.75158e-06	-0.447833	0.245	0.328	0.0276855
Prkce	1.75514e-06	-0.317142	0.662	0.654	0.0277417
Sec14l5	1.79379e-06	-0.876309	0.017	0.069	0.0283526
Ccnjl	1.87262e-06	-0.469957	0.017	0.069	0.0295986
Adora1	1.94222e-06	-0.305504	0.009	0.058	0.0306987
Tmem108	1.94685e-06	-0.482209	0.293	0.377	0.0307719
Nxpe4	2.00659e-06	0.309095	0.236	0.155	0.0317161
Prkg1	2.23547e-06	-0.281005	0.413	0.494	0.0353339
Lmo4	2.23632e-06	-0.394714	0.028	0.085	0.0353473
Gm16168	2.6601e-06	-0.97039	0.013	0.062	0.0420456
Chrd	2.83349e-06	-0.418936	0.055	0.124	0.0447861
Sema3a	3.0839e-06	0.251343	0.07	0.031	0.0487441
Nckap5	3.10596e-06	-0.405423	0.054	0.12	0.0490928
Stum	3.16565e-06	-0.280647	0.017	0.069	0.0500362
Dclk2	3.20713e-06	0.254443	0.256	0.174	0.0506919
Chst9	3.43942e-06	-0.502939	0.063	0.13	0.0543635
Fbn2	3.55252e-06	-0.387019	0.026	0.081	0.0561512
Prkcg	3.55448e-06	-0.370554	0.131	0.213	0.0561822
Cdk19	3.71358e-06	-0.760665	0.041	0.1	0.0586969
Ccbe1	3.75232e-06	-0.473353	0.052	0.115	0.0593092
Dock10	3.90692e-06	-0.983136	0.232	0.289	0.0617527
Arhgef25	3.93989e-06	-0.482676	0.103	0.177	0.0622739
Col6a1	4.12925e-06	-0.430719	0.009	0.055	0.0652669
Msra	4.19546e-06	-0.36805	0.373	0.439	0.0663135
Tmem179	4.79128e-06	0.289221	0.109	0.058	0.075731
Onecut2	4.91995e-06	-0.336076	0.017	0.066	0.0777647
Sgsm1	5.36406e-06	0.303935	0.17	0.105	0.0847843
Syt7	6.14824e-06	-0.377647	0.262	0.339	0.0971791
Khdrbs3	6.31143e-06	-0.454416	0.269	0.338	0.0997584
Adamts2	6.35561e-06	-0.408426	0.007	0.05	0.100457
Rreb1	6.42091e-06	-0.419253	0.022	0.074	0.101489
Map2k6	6.57674e-06	-0.419494	0.072	0.138	0.103952
Cntn4	6.88337e-06	0.25066	0.386	0.294	0.108799
A830018L16Rik	7.01035e-06	0.353412	0.406	0.319	0.110806
Gfod1	8.36752e-06	-0.409062	0.14	0.217	0.132257
Gab1	9.50589e-06	-0.737127	0.013	0.057	0.15025
Rnf220	1.04174e-05	-1.26513	0.089	0.152	0.164657
Ppp1r9a	1.07328e-05	-0.412167	0.33	0.394	0.169643
Hdac6	1.20197e-05	0.255276	0.103	0.055	0.189983
Bcas1	1.29309e-05	-0.789536	0.009	0.05	0.204386
Rras2	1.3879e-05	-0.390266	0.039	0.094	0.219372
St6galnac5	1.40649e-05	-0.263019	0.413	0.485	0.222309
Ebf1	1.45783e-05	0.362144	0.041	0.015	0.230425
Klhl29	1.46753e-05	0.270416	0.472	0.371	0.231958
Runx1t1	1.48513e-05	0.330326	0.247	0.177	0.23474
Crtc1	1.56247e-05	-0.359075	0.118	0.192	0.246963
Mdga1	1.59611e-05	-0.348678	0.033	0.087	0.252281
Gpc4	1.6249e-05	-0.339434	0.026	0.076	0.256832
Syt16	1.64571e-05	-0.35035	0.161	0.238	0.260121
Tgfbr3	1.70645e-05	-0.38509	0.081	0.146	0.269722
Fam184b	1.73827e-05	0.31959	0.07	0.033	0.274751
C030029H02Rik	1.78046e-05	-0.727037	0.004	0.04	0.281419
Car12	1.7813e-05	-0.376285	0.015	0.058	0.281553
Mmp17	1.84046e-05	-0.379301	0.03	0.08	0.290903
Rilpl1	1.85916e-05	-0.35887	0.035	0.088	0.293859
Tnfrsf25	1.9177e-05	-0.280796	0.002	0.036	0.303111
Ldb2	1.96443e-05	-0.48804	0.148	0.219	0.310498
Rap1gap2	2.11682e-05	-0.361651	0.092	0.158	0.334585
Neurod2	2.15958e-05	-0.306404	0.007	0.046	0.341343
Fibcd1	2.2009e-05	-0.286058	0.006	0.043	0.347875
Camkv	2.20389e-05	-0.327555	0.103	0.174	0.348347
Dach1	2.23359e-05	0.394199	0.114	0.065	0.353042
Ryr1	2.27055e-05	-0.362388	0.015	0.058	0.358883
Sntb2	2.32122e-05	-0.380323	0.083	0.149	0.366891
Anxa11	2.32978e-05	-0.367462	0.017	0.061	0.368245
Sort1	2.39451e-05	-0.411342	0.164	0.237	0.378477
4921539H07Rik	2.47036e-05	-0.297714	0.007	0.046	0.390465
A830082K12Rik	2.54799e-05	0.264377	0.138	0.083	0.402735
Ulk4	2.57785e-05	-0.340664	0.173	0.25	0.407454
Cemip	2.95292e-05	0.323832	0.17	0.109	0.466739
Sipa1l3	2.99519e-05	-0.439755	0.253	0.319	0.473419
Epha7	3.01495e-05	-0.397442	0.229	0.301	0.476543
Cadm1	3.65271e-05	0.261311	0.618	0.532	0.577347
Psd3	3.99813e-05	-0.330155	0.127	0.2	0.631945
Galnt16	4.01787e-05	-0.35051	0.181	0.254	0.635064
Zdhhc14	4.21023e-05	-0.517504	0.216	0.283	0.665469
Pkp2	4.25197e-05	-0.255883	0.022	0.068	0.672067
Frmd6	4.36875e-05	-0.333653	0.031	0.08	0.690525
Tmem163	4.4387e-05	0.435431	0.09	0.049	0.701581
Kif13b	4.53043e-05	-0.623229	0.076	0.134	0.716079
Il1rap	4.61418e-05	-0.44599	0.133	0.202	0.729318
Doc2b	4.76088e-05	-0.250564	0.006	0.04	0.752504
Arap2	4.76469e-05	-0.461321	0.035	0.084	0.753107
Dapk1	4.90141e-05	-0.287917	0.319	0.392	0.774717
Itm2c	5.1864e-05	-0.395355	0.041	0.091	0.819763
Nsmf	5.22141e-05	-0.370416	0.101	0.167	0.825297
Kcnb1	5.31877e-05	-0.379555	0.122	0.187	0.840685
Tspan18	5.97717e-05	-0.369501	0.018	0.06	0.944752
Csrp1	6.1629e-05	-0.480309	0.002	0.032	0.974108
Tspan13	6.28901e-05	-0.296566	0.042	0.094	0.99404
Lrrn2	7.00534e-05	-0.294373	0.146	0.216	1
Galnt18	7.02265e-05	-0.275082	0.249	0.327	1
Mmd	7.23167e-05	-0.265382	0.03	0.075	1
Rfx3	7.91343e-05	-0.529426	0.137	0.197	1
Plxna4	8.27323e-05	-0.339505	0.441	0.495	1
Clmn	8.31075e-05	-0.567864	0.068	0.125	1
Arl15	8.68926e-05	-0.384479	0.411	0.452	1
Rapgefl1	9.06459e-05	-0.414716	0.076	0.132	1
Aplp1	9.70645e-05	-0.443605	0.105	0.165	1
Rtel1	9.966e-05	0.263452	0.068	0.034	1
Gm41361	0.000101792	-0.350209	0.066	0.121	1
Myo1d	0.000103631	-0.531212	0.089	0.146	1
Wwc1	0.000113732	-0.35009	0.077	0.135	1
Gm33524	0.000114359	-0.250125	0.009	0.043	1
Fhl2	0.00011678	-0.258534	0.017	0.055	1
Acap2	0.000126289	-0.405264	0.201	0.266	1
Rab3ip	0.000132598	-0.314708	0.039	0.086	1
Rab40b	0.000138827	-0.261865	0.046	0.097	1
Spon1	0.000151394	-0.297558	0.103	0.166	1
Slc8a2	0.000159992	-0.400525	0.037	0.082	1
Aifm3	0.000160383	-0.352925	0.087	0.144	1
Ttyh2	0.000161793	-0.533546	0.007	0.039	1
Rora	0.00016314	0.279518	0.672	0.598	1
Fgfr1	0.000166585	-0.272115	0.028	0.07	1
Faah	0.000177164	-0.35008	0.109	0.169	1
Ppfia2	0.000194584	-0.36936	0.461	0.484	1
Ptpn3	0.000197397	-0.315312	0.103	0.161	1
Ndst4	0.000199552	-0.297133	0.046	0.094	1
Sash1	0.000200361	-0.326863	0.052	0.101	1
Fa2h	0.000219935	-0.775236	0.02	0.057	1
Rnf165	0.000239162	-0.301535	0.109	0.171	1
Jpt1	0.000256712	-0.254458	0.018	0.055	1
Bin1	0.000265482	-0.491732	0.293	0.35	1
Arsb	0.000267588	-0.294031	0.166	0.232	1
Aspa	0.000280907	-0.532115	0.007	0.037	1
Epn2	0.000291041	-0.455762	0.116	0.173	1
Cobl	0.000298947	-0.307925	0.037	0.081	1
Clcn2	0.000314695	-0.306044	0.03	0.07	1
Tmtc1	0.00032786	-0.260932	0.077	0.131	1
Gatm	0.00033525	-0.511067	0.013	0.045	1
Phldb1	0.000356137	-0.755938	0.048	0.091	1
Pde7b	0.000369273	-0.467654	0.083	0.134	1
Gabra2	0.000374907	-0.367585	0.199	0.258	1
Dnajc1	0.000399946	-0.288942	0.157	0.219	1
Mtmr12	0.000403799	-0.339042	0.133	0.189	1
Diaph2	0.000415621	-0.333257	0.144	0.205	1
Cpa6	0.000437945	0.280471	0.094	0.056	1
Trank1	0.000467841	-0.346569	0.168	0.226	1
Gm2762	0.000490491	-0.263866	0.03	0.068	1
Mlip	0.00050729	-0.259469	0.052	0.097	1
Ust	0.000508192	-0.269061	0.14	0.204	1
Hap1	0.000530369	-0.367249	0.07	0.119	1
Dlg4	0.000543478	-0.31711	0.142	0.199	1
Gjc3	0.000552837	-0.4472	0.004	0.029	1
Myrf	0.000554097	-0.373971	0.002	0.025	1
Add2	0.000556345	-0.308223	0.205	0.265	1
Wbp11	0.000567242	-0.329106	0.031	0.07	1
Gm28905	0.000570255	-0.369173	0.059	0.104	1
Ap3b1	0.000581487	-0.317062	0.105	0.16	1
Ahcyl2	0.000627694	-0.425208	0.229	0.28	1
Ston2	0.000628218	-0.409885	0.033	0.071	1
Arpc2	0.00063776	-0.327302	0.107	0.162	1
Cplx2	0.000650031	-0.334525	0.077	0.127	1
Dmd	0.000652358	-0.269051	0.472	0.505	1
Tead1	0.00065497	-0.265821	0.101	0.155	1
Plppr2	0.000680751	-0.333559	0.153	0.211	1
Tnik	0.000705362	-0.251828	0.458	0.494	1
Arhgef10	0.000741852	-0.594527	0.035	0.073	1
Ephb1	0.000751502	-0.481382	0.074	0.121	1
Gm10754	0.000764049	-0.31651	0.087	0.136	1
Nsf	0.000788384	-0.320579	0.458	0.481	1
Dnah9	0.000791065	-0.292879	0.077	0.126	1
Dlg1	0.0008295	-0.284008	0.138	0.196	1
Mical2	0.000865629	-0.295202	0.328	0.374	1
Ninj2	0.000879889	-0.68621	0.017	0.047	1
Wipf3	0.000918226	-0.327056	0.17	0.225	1
Gdpd5	0.000948836	-0.286306	0.024	0.058	1
Tle4	0.000984347	-0.273336	0.048	0.09	1
Fras1	0.0010196	-0.308476	0.07	0.115	1
Jph4	0.00104317	-0.338314	0.085	0.133	1
Camta2	0.00109607	-0.254631	0.072	0.118	1
Pxn	0.00111427	-0.270491	0.037	0.075	1
Tmeff2	0.00114544	-0.545218	0.419	0.465	1
Specc1	0.00117914	-0.29675	0.231	0.285	1
Kctd13	0.00120787	-0.45132	0.02	0.051	1
Nos1	0.00124369	0.253916	0.079	0.047	1
Ltk	0.00134543	-0.258497	0.035	0.071	1
Pip4k2a	0.00135518	-0.471253	0.055	0.096	1
Runx2	0.001423	-0.298243	0.142	0.194	1
Atp1a1	0.00150852	-0.299726	0.035	0.071	1
Satb2	0.00160347	-0.355741	0.107	0.153	1
Rtn4rl1	0.00160373	-0.287181	0.105	0.155	1
Peak1	0.0016135	-0.309569	0.072	0.116	1
Sox10	0.00166514	-0.411744	0.002	0.022	1
Opalin	0.00168084	-0.394597	0.002	0.022	1
Man2b1	0.00169487	-0.264252	0.031	0.066	1
Pls3	0.00177751	-0.272917	0.057	0.098	1
Zmym1	0.00177998	-0.253428	0.035	0.07	1
Ptk2	0.00187924	-0.362748	0.312	0.35	1
Ell	0.00187992	-0.292724	0.05	0.088	1
Adam11	0.00189607	-0.334996	0.107	0.155	1
Galnt6	0.00195264	-0.384769	0.002	0.021	1
Mink1	0.00198535	-0.385436	0.103	0.149	1
Gtpbp8	0.00198625	-0.34919	0.271	0.318	1
Arntl	0.00207787	-0.287762	0.077	0.121	1
Sidt1	0.00209167	-0.330039	0.19	0.238	1
Pde11a	0.00220105	0.33201	0.114	0.077	1
AC110241.2	0.00223816	-0.432623	0.006	0.027	1
Mkl1	0.00227096	-0.275538	0.247	0.297	1
Fam214a	0.00234859	-0.328399	0.07	0.111	1
Mov10	0.00244183	-0.25563	0.028	0.059	1
Plekhh1	0.00245389	-0.655013	0.026	0.056	1
Rgl1	0.00246807	-0.294138	0.151	0.2	1
Cpt1c	0.00269495	-0.30761	0.118	0.165	1
Slc4a4	0.00277121	-0.451878	0.101	0.143	1
Gm12216	0.00279812	-0.252857	0.05	0.087	1
Klhl3	0.00284382	-0.337615	0.142	0.188	1
5031425E22Rik	0.0030125	-0.26177	0.081	0.125	1
Brd9	0.0030142	-0.262251	0.098	0.144	1
Plxnb3	0.00313325	-0.360855	0.002	0.019	1
Gnao1	0.00322835	-0.318071	0.386	0.422	1
R3hdm1	0.00327959	-0.30119	0.336	0.369	1
Sh3d19	0.00334244	-0.346863	0.113	0.158	1
Slc16a11	0.0035749	-0.298291	0.092	0.135	1
Slc1a3	0.00357625	-0.471626	0.022	0.05	1
Gpc5	0.00363989	-0.466114	0.162	0.207	1
Kcnb2	0.00370009	0.313011	0.528	0.452	1
Gpr155	0.00372313	-0.280625	0.026	0.055	1
Stim2	0.00373147	-0.264617	0.076	0.116	1
Thbs3	0.00377456	-0.291252	0.052	0.087	1
Ddx5	0.00379234	-0.358906	0.109	0.152	1
Dpf3	0.00383429	-0.274144	0.05	0.085	1
Cldn11	0.00389832	-0.3732	0.006	0.025	1
Apod	0.00391706	-0.475398	0.009	0.031	1
Bicc1	0.00414056	-0.264381	0.074	0.114	1
Fam163b	0.00424911	-0.252587	0.03	0.06	1
Celf3	0.00432839	-0.332409	0.133	0.177	1
Pxdn	0.00441247	-0.328633	0.048	0.081	1
Nnat	0.00442684	-0.25922	0.024	0.052	1
Rgs11	0.00452721	-0.251818	0.074	0.113	1
Car2	0.00457111	-0.457305	0.015	0.038	1
Rtkn	0.004734	-0.371028	0.039	0.07	1
Ankrd6	0.00475868	-0.302102	0.1	0.142	1
Gatad2b	0.00480374	-0.336351	0.105	0.147	1
Wwc2	0.00524837	-0.299696	0.063	0.099	1
Adipor2	0.00548941	-0.57456	0.03	0.057	1
Prkcb	0.00572235	-0.283483	0.402	0.417	1
Sipa1l1	0.00587555	-0.251092	0.299	0.343	1
Prrt1	0.00599032	-0.309529	0.052	0.085	1
Sptbn2	0.00599617	-0.26174	0.157	0.202	1
Nfe2l3	0.00664999	-0.300117	0.006	0.023	1
1700047M11Rik	0.00669514	-0.324859	0.004	0.02	1
Gng12	0.00669915	-0.357838	0.076	0.111	1
Rogdi	0.00677298	-0.250947	0.161	0.205	1
Ldlrad4	0.00677844	-0.283321	0.275	0.319	1
Nsmaf	0.0068503	-0.263235	0.074	0.11	1
Crocc	0.0070084	-0.259984	0.092	0.132	1
Fbxl7	0.0071704	-0.258307	0.109	0.151	1
Palm2	0.00731572	-0.320841	0.247	0.29	1
Atp8a1	0.00732699	-0.398629	0.295	0.33	1
Vmp1	0.00739686	-0.456337	0.137	0.175	1
Son	0.00740641	-0.320484	0.351	0.379	1
Pls1	0.00751994	-0.436288	0.037	0.065	1
Hepacam	0.00768836	-0.33573	0.006	0.023	1
Cdk17	0.00825805	-0.330895	0.159	0.197	1
Gm2163	0.00852727	-0.303709	0.306	0.334	1
Mroh7	0.00866683	-0.272826	0.05	0.081	1
4930578G10Rik	0.00873314	-0.266992	0.29	0.324	1
Arhgap17	0.0089264	-0.305734	0.077	0.113	1
Pde8a	0.00915941	-0.524904	0.02	0.043	1
Sgk3	0.00930031	-0.283208	0.022	0.046	1
Dgkh	0.00931168	-0.389898	0.255	0.289	1
Cyfip1	0.0094232	-0.262937	0.179	0.226	1
A230001M10Rik	0.0106055	-0.512884	0.022	0.045	1
Wipf1	0.0110526	-0.44631	0.022	0.045	1
Zmiz1	0.0110618	-0.267202	0.057	0.089	1
Tmem63a	0.0112127	-0.323	0.006	0.022	1
Nipa1	0.0112832	-0.269279	0.066	0.1	1
Iqsec2	0.011432	-0.284549	0.175	0.212	1
Lmf1	0.0115205	-0.292933	0.063	0.094	1
Prex1	0.0118792	-0.326022	0.024	0.047	1
Camk1d	0.0118863	-0.261821	0.363	0.392	1
Srsf7	0.0122317	-0.276153	0.055	0.086	1
Zhx2	0.0122753	-0.292729	0.054	0.083	1
Vps13c	0.0127655	-0.290419	0.125	0.163	1
Mark2	0.0134296	-0.281074	0.19	0.23	1
Mettl7a1	0.0136403	-0.250968	0.028	0.052	1
Tmbim1	0.0140817	-0.319039	0.017	0.037	1
Arpc1a	0.0142787	-0.269489	0.076	0.109	1
Plekhg1	0.0143949	-0.559931	0.044	0.071	1
Agpat4	0.0146483	-0.312066	0.074	0.106	1
Kif6	0.0146591	-0.34514	0.033	0.058	1
Cdk5rap2	0.0155749	-0.316621	0.039	0.064	1
Ptpra	0.0167982	-0.255833	0.179	0.216	1
Gnaq	0.0172702	-0.277647	0.245	0.281	1
Nwd2	0.0173872	-0.255732	0.098	0.132	1
Cald1	0.0179123	-0.255363	0.039	0.064	1
Tecpr1	0.0203566	-0.251862	0.172	0.21	1
Cdh19	0.0203858	-0.309625	0.006	0.019	1
Baz2b	0.0210491	-0.350327	0.256	0.287	1
Asphd2	0.0210719	-0.260217	0.054	0.081	1
Atp9b	0.0220173	-0.277953	0.188	0.223	1
Olfm1	0.0229599	-0.300883	0.103	0.135	1
Insc	0.0232376	-0.256668	0.004	0.016	1
Gm28928	0.0247421	-0.438619	0.138	0.171	1
Ugt8a	0.0259712	-0.297711	0.009	0.024	1
Jam3	0.0260096	-0.305752	0.076	0.104	1
Vgll4	0.0266547	-0.303879	0.122	0.153	1
Cdk9	0.028308	-0.278102	0.074	0.102	1
Tacc1	0.0298582	-0.270763	0.188	0.223	1
Rif1	0.0303798	-0.333976	0.186	0.215	1
Synj2	0.0312455	-0.412898	0.05	0.074	1
Stxbp3	0.0316584	-0.253744	0.013	0.029	1
Abca8a	0.0321622	-0.305963	0.009	0.023	1
Tmeff1	0.0322776	-0.281244	0.061	0.087	1
Pibf1	0.0326528	-0.266125	0.144	0.173	1
Kndc1	0.0331373	-0.31066	0.081	0.109	1
Slc44a1	0.0339404	-0.40335	0.164	0.192	1
Tnfaip6	0.0344802	-0.264187	0.004	0.015	1
Med12l	0.0345048	-0.252271	0.245	0.273	1
Vav3	0.0372333	-0.274287	0.068	0.094	1
Kif13a	0.0393052	-0.454776	0.109	0.136	1
Abca8b	0.0405831	-0.257928	0.063	0.087	1
Daam2	0.0442112	-0.293229	0.07	0.048	1
Kdm5b	0.0448654	-0.269953	0.118	0.147	1
Efnb3	0.0448771	-0.378268	0.057	0.08	1
Pitpnm2	0.0455218	-0.365307	0.173	0.199	1
Klf13	0.0457216	-0.307467	0.065	0.089	1
Ctdspl	0.0464172	-0.286012	0.159	0.186	1
Hapln2	0.0467613	-0.253037	0.006	0.017	1
Cst3	0.0500361	-0.321311	0.046	0.067	1
D7Ertd443e	0.0529592	-0.251163	0.009	0.022	1
Enpp2	0.0552801	-0.697596	0.074	0.095	1
Pik3r1	0.0566615	-0.285281	0.044	0.065	1
Itpk1	0.0572322	-0.333101	0.048	0.069	1
Litaf	0.0580291	-0.287981	0.017	0.031	1
Otud7b	0.0603735	-0.297853	0.083	0.108	1
Tmcc2	0.0611857	-0.254146	0.031	0.049	1
9330111N05Rik	0.061351	-0.487071	0.018	0.033	1
Anln	0.0630831	-0.265498	0.347	0.361	1
Ankhd1	0.0672785	-0.261864	0.137	0.164	1
Gm4593	0.0679255	-0.366832	0.018	0.032	1
Ptn	0.0703456	-0.304312	0.031	0.048	1
Tmem245	0.0720844	-0.256083	0.083	0.106	1
Rasgrp3	0.07409	-0.295992	0.007	0.018	1
Grb14	0.07537	-0.336204	0.077	0.099	1
Ptgds	0.0754026	-0.648538	0.03	0.045	1
Zfp638	0.0768267	-0.330384	0.19	0.213	1
Csf2ra	0.0770633	-0.274253	0.125	0.149	1
Map2k5	0.0785645	-0.25959	0.173	0.198	1
Dock1	0.0810617	-0.516056	0.044	0.062	1
Gprc5b	0.0873688	-0.327463	0.026	0.04	1
Dmxl2	0.092381	-0.269422	0.153	0.174	1
Apbb2	0.0925855	-0.251947	0.266	0.285	1
Zfp292	0.0957157	-0.284485	0.094	0.115	1
Tmod1	0.105634	-0.429908	0.059	0.076	1
Sybu	0.105704	-0.258368	0.29	0.301	1
Il33	0.111439	-0.408629	0.041	0.056	1
Ptma	0.116212	-0.25824	0.035	0.05	1
Tfeb	0.116896	-0.274981	0.018	0.03	1
A330015K06Rik	0.122615	-0.429413	0.039	0.053	1
Fmnl2	0.122952	-0.303399	0.288	0.301	1
Ypel2	0.130451	-0.613462	0.129	0.145	1
Aatk	0.130815	-0.447589	0.157	0.173	1
Dixdc1	0.132934	-0.266242	0.096	0.115	1
Pgap2	0.133559	-0.297392	0.059	0.075	1
Hid1	0.137398	-0.266364	0.072	0.09	1
Arhgef2	0.139776	-0.267121	0.109	0.128	1
Extl3	0.141705	-0.251074	0.098	0.116	1
Stmn4	0.142264	-0.321339	0.052	0.067	1
Cbl	0.142919	-0.252544	0.107	0.126	1
Plekhg3	0.145654	-0.319409	0.017	0.027	1
Arsg	0.15501	-0.277068	0.03	0.042	1
A330049N07Rik	0.16171	-0.344172	0.02	0.031	1
Apoe	0.161923	-0.505352	0.076	0.092	1
Gng7	0.179891	-0.255811	0.118	0.135	1
Ppfibp2	0.1815	-0.386916	0.022	0.032	1
Elovl7	0.185186	-0.28051	0.02	0.03	1
Sez6l2	0.185864	-0.347802	0.138	0.154	1
Shtn1	0.190714	-0.324861	0.22	0.231	1
Sytl2	0.195651	-0.432228	0.041	0.052	1
Rnf216	0.201748	-0.26026	0.153	0.168	1
Fyco1	0.205635	-0.257961	0.101	0.116	1
2610035D17Rik	0.221003	-0.297595	0.212	0.226	1
Usp54	0.22977	-0.335554	0.057	0.069	1
Lgi3	0.231433	-0.297253	0.048	0.06	1
Slc12a2	0.235774	-0.308192	0.031	0.041	1
Qk	0.237924	-0.481663	0.17	0.139	1
Gna12	0.241589	-0.319043	0.05	0.061	1
Scd2	0.271851	-0.273083	0.03	0.038	1
Cipc	0.273947	-0.279609	0.042	0.053	1
Edil3	0.281149	-0.342069	0.292	0.248	1
Frmd4b	0.285069	-0.374661	0.255	0.257	1
Ppp1r16b	0.300604	-0.577126	0.135	0.142	1
Tubb4a	0.327446	-0.389483	0.081	0.091	1
Cyth1	0.334589	-0.257176	0.114	0.125	1
Arhgap23	0.348822	-0.630309	0.225	0.225	1
Slain1	0.352457	-0.286753	0.059	0.068	1
Hba-a1	0.35775	-0.262023	0	0.002	1
Tbc1d5	0.35994	-0.372022	0.192	0.196	1
Dock5	0.412508	-0.309031	0.02	0.026	1
Atp11a	0.420602	-0.27069	0.094	0.102	1
Sept7	0.429149	-0.392535	0.09	0.098	1
Tmod2	0.439635	-0.25953	0.149	0.157	1
Kcnk13	0.439724	-0.283641	0.042	0.035	1
Nkain1	0.48259	-0.312761	0.031	0.037	1
Rab31	0.483703	-0.438734	0.076	0.081	1
Cdh20	0.525909	-0.256822	0.122	0.109	1
Fnbp1	0.547013	-0.497155	0.378	0.349	1
Rtn4	0.607452	-0.344555	0.131	0.134	1
Ppp1cc	0.648735	-0.286596	0.059	0.063	1
Josd2	0.672072	-0.265831	0.111	0.113	1
Ttll7	0.683123	-0.27727	0.109	0.11	1
Pak1	0.687483	-0.25997	0.109	0.1	1
Sept4	0.695935	-0.604026	0.116	0.114	1
Myo6	0.698066	-0.260294	0.1	0.101	1
Rffl	0.872194	-0.343964	0.101	0.095	1
Ddr1	0.919207	-0.385952	0.076	0.074	1
Tspan2	0.943763	-0.374717	0.042	0.042	1
Cep97	0.945824	-0.263837	0.061	0.06	1

## Sheet: Microglia_markers
# Description: Differential expression analysis for genes enriched in the "Microglia" cluster. Red: genes enriched in the cluster. Blue: Genes deplited in the cluster. Gray: No significant enrichment or depletion (p_val_adj > 0.1)
gene_symbol	p_val	avg_logFC	pct.1	pct.2	p_val_adj
Arhgap45	6.07744e-272	3.16243	0.556	0.004	9.606e-268
Siglech	5.71641e-179	2.58964	0.361	0.003	9.03537e-175
Abi3	5.06363e-163	2.09382	0.194	0	8.00358e-159
Selplg	1.74232e-145	2.48914	0.306	0.003	2.75392e-141
Dock2	9.59657e-142	2.7814	0.417	0.006	1.51683e-137
Inpp5d	2.40924e-138	2.87302	0.417	0.006	3.80804e-134
Nfatc1	1.31541e-133	1.70089	0.139	0	2.07914e-129
Adap2	1.0092e-130	2.14398	0.222	0.001	1.59514e-126
Csf3r	4.6737e-128	2.41665	0.306	0.003	7.38725e-124
Csf1r	1.1234e-120	2.711	0.361	0.006	1.77565e-116
Ly86	4.27746e-115	2.6958	0.278	0.003	6.76095e-111
Naip2	2.21017e-111	1.69202	0.139	0	3.49339e-107
Nckap1l	1.18372e-106	1.98278	0.167	0.001	1.87098e-102
Mertk	2.49807e-105	3.27175	0.528	0.017	3.94845e-101
Fgd2	8.9367e-102	2.36259	0.278	0.004	1.41254e-97
P2ry6	2.95108e-87	1.78447	0.167	0.001	4.66448e-83
Dapp1	6.72927e-86	1.51385	0.111	0	1.06363e-81
Fcrls	7.03557e-86	1.3858	0.111	0	1.11204e-81
Ikzf1	7.06817e-85	2.19347	0.222	0.003	1.11719e-80
Lair1	1.93349e-82	2.25137	0.25	0.004	3.05608e-78
Cmklr1	1.31551e-76	2.13002	0.194	0.002	2.0793e-72
Fes	2.80709e-74	1.83763	0.139	0.001	4.43688e-70
AU020206	1.18133e-71	1.83218	0.111	0	1.86721e-67
Vsir	1.18133e-71	1.56789	0.111	0	1.86721e-67
Itgb5	1.84192e-66	2.47202	0.333	0.01	2.91134e-62
Rasal3	1.78641e-61	1.53758	0.111	0.001	2.8236e-57
Tbxas1	4.5692e-61	2.48162	0.333	0.011	7.22208e-57
Hexb	4.70881e-59	2.89383	0.5	0.029	7.44274e-55
Cfh	9.07004e-56	1.82578	0.139	0.002	1.43361e-51
Mlxipl	3.63599e-54	2.1835	0.194	0.004	5.74705e-50
Hpgds	2.43667e-53	2.14417	0.25	0.007	3.85141e-49
Trim12c	8.44395e-49	1.12495	0.083	0	1.33465e-44
Slco2b1	8.19869e-48	1.90947	0.139	0.002	1.29589e-43
Ctss	3.29036e-43	1.90683	0.194	0.005	5.20075e-39
Apobec1	3.90668e-43	1.74702	0.111	0.001	6.1749e-39
Lrmda	6.71553e-41	2.80991	0.583	0.061	1.06146e-36
Hck	6.53321e-40	1.80843	0.167	0.004	1.03264e-35
Cd84	5.46931e-37	2.02398	0.194	0.006	8.64479e-33
Rin3	7.87501e-37	1.89124	0.167	0.005	1.24472e-32
Runx1	1.49379e-36	2.18773	0.222	0.009	2.36108e-32
Rcsd1	5.40715e-36	1.46319	0.111	0.002	8.54654e-32
Cyth4	6.37956e-36	1.92336	0.194	0.007	1.00835e-31
C1qc	5.23169e-35	1.10033	0.083	0.001	8.2692e-31
Epb41l2	1.75986e-34	2.37657	0.361	0.026	2.78164e-30
Tgfb1	3.03105e-33	1.69497	0.111	0.002	4.79088e-29
Tgfbr1	2.14765e-31	2.22706	0.306	0.02	3.39458e-27
Hvcn1	9.96621e-31	1.34153	0.083	0.001	1.57526e-26
Cmtm7	6.91625e-28	1.58938	0.139	0.004	1.09318e-23
Fermt3	7.51717e-28	2.09281	0.222	0.012	1.18816e-23
Zfhx3	2.14785e-27	2.6098	0.5	0.067	3.39489e-23
Adap2os	8.96577e-27	1.81576	0.139	0.005	1.41713e-22
Pmepa1	3.34977e-26	2.08604	0.306	0.025	5.29465e-22
P2ry12	8.3671e-26	1.96793	0.167	0.007	1.3225e-21
8030442B05Rik	9.8563e-26	1.80347	0.139	0.005	1.55789e-21
Fyb	3.73731e-24	2.17629	0.25	0.018	5.90719e-20
Cd180	7.71666e-24	1.47439	0.139	0.005	1.2197e-19
Dock8	1.78257e-23	2.11261	0.222	0.014	2.81753e-19
Snx20	1.74356e-22	1.23389	0.083	0.002	2.75587e-18
Unc93b1	1.82397e-22	1.18526	0.083	0.002	2.88296e-18
Myo1f	2.1187e-22	2.41595	0.278	0.024	3.34881e-18
Ptprc	2.39689e-22	1.35245	0.056	0.001	3.78852e-18
Cd300c2	2.39689e-22	1.04569	0.056	0.001	3.78852e-18
Aif1	2.39689e-22	1.00857	0.056	0.001	3.78852e-18
S100a1	2.50572e-22	0.781642	0.056	0.001	3.96054e-18
Lat2	2.56195e-22	0.664964	0.056	0.001	4.04943e-18
Nrros	7.82586e-22	1.9252	0.222	0.016	1.23695e-17
Anapc15	1.00688e-21	1.92434	0.194	0.012	1.59147e-17
Abcc3	1.1332e-21	1.46376	0.111	0.004	1.79113e-17
Sall1	1.19268e-20	1.26998	0.083	0.002	1.88515e-16
Asap3	2.3348e-20	1.84362	0.194	0.013	3.69038e-16
Capn3	2.90414e-20	1.79324	0.139	0.006	4.59028e-16
Elk3	8.09011e-20	1.72533	0.167	0.01	1.27872e-15
Prkcd	2.08599e-19	1.79709	0.167	0.01	3.29712e-15
Rgs10	5.56197e-19	1.67919	0.167	0.01	8.79125e-15
Pik3ap1	7.40049e-19	1.43953	0.111	0.004	1.16972e-14
Ptgs1	7.75971e-19	1.24672	0.111	0.004	1.2265e-14
Mafb	9.39198e-19	1.04129	0.056	0.001	1.4845e-14
Apbb1ip	1.06241e-18	2.2637	0.306	0.035	1.67925e-14
Tmcc3	3.49133e-18	2.3302	0.528	0.114	5.5184e-14
Rasgrp3	1.2985e-17	1.80162	0.194	0.015	2.05242e-13
Fli1	3.0122e-17	2.11433	0.194	0.015	4.76108e-13
Abca9	3.974e-17	1.64479	0.139	0.008	6.28131e-13
Adcy7	1.0218e-16	1.73221	0.194	0.016	1.61505e-12
Stab1	1.31864e-16	1.84793	0.083	0.003	2.08424e-12
Cd300lf	1.31864e-16	1.27406	0.083	0.003	2.08424e-12
C1qb	1.32589e-16	1.24237	0.083	0.003	2.0957e-12
Plcg2	2.87385e-16	1.68912	0.194	0.016	4.54241e-12
Parp10	3.78951e-16	0.360332	0.056	0.001	5.98969e-12
Arpc1b	7.12494e-16	1.76251	0.194	0.017	1.12617e-11
Themis2	1.35762e-15	1.27266	0.083	0.003	2.14586e-11
Gm40645	1.06421e-14	1.35061	0.083	0.003	1.68208e-10
Gm12185	1.06421e-14	1.22367	0.083	0.003	1.68208e-10
Trem2	2.99663e-14	1.07417	0.056	0.001	4.73648e-10
Slc7a7	2.99663e-14	1.023	0.056	0.001	4.73648e-10
Arhgap25	1.41641e-13	1.46949	0.111	0.006	2.23878e-09
Zfp710	1.42336e-13	2.21216	0.306	0.048	2.24977e-09
Maml3	2.74533e-13	2.1325	0.583	0.193	4.33927e-09
Rubcnl	3.51592e-13	1.46284	0.111	0.007	5.55726e-09
Irak2	6.59147e-13	1.88131	0.222	0.027	1.04185e-08
Fam155a	6.9041e-13	-1.77093	0.111	0.816	1.09126e-08
Rrbp1	9.00446e-13	1.94298	0.278	0.042	1.42324e-08
Dab1	1.12869e-12	-2.09572	0.083	0.754	1.784e-08
Pld4	1.51392e-12	1.17135	0.083	0.004	2.3929e-08
Csmd1	1.68748e-12	-1.43808	0.194	0.863	2.66722e-08
Entpd1	1.94967e-12	1.56152	0.111	0.007	3.08164e-08
Casp8	4.67769e-12	1.30105	0.111	0.007	7.39355e-08
Cables1	5.00944e-12	1.84332	0.222	0.029	7.91792e-08
Ank3	5.64125e-12	-1.5013	0.167	0.846	8.91656e-08
Dlgap2	5.78391e-12	-1.9582	0.083	0.742	9.14204e-08
Cd9	1.48597e-11	1.41114	0.139	0.012	2.34872e-07
Dpp6	1.52365e-11	-1.9543	0.056	0.698	2.40829e-07
Mapkapk3	1.54672e-11	1.02028	0.056	0.002	2.44474e-07
Ltc4s	1.56384e-11	1.13654	0.056	0.002	2.47181e-07
Spsb1	2.99149e-11	1.73159	0.139	0.012	4.72835e-07
Frrs1	3.69151e-11	1.39954	0.111	0.008	5.8348e-07
Fmnl3	6.88913e-11	1.47596	0.111	0.008	1.0889e-06
Elf4	7.42467e-11	1.1208	0.111	0.008	1.17354e-06
Tnfrsf11a	1.0069e-10	1.59234	0.167	0.019	1.59151e-06
Cd86	1.5093e-10	1.04512	0.056	0.002	2.3856e-06
Hk2	1.5093e-10	0.940881	0.056	0.002	2.3856e-06
Grm7	2.09166e-10	-1.71334	0.056	0.684	3.30608e-06
Marcks	2.18722e-10	1.63911	0.167	0.019	3.45712e-06
Cst3	2.53558e-10	1.77177	0.306	0.062	4.00774e-06
Phactr1	2.78083e-10	-1.49517	0.111	0.731	4.39538e-06
Slc16a6	2.89614e-10	1.70271	0.167	0.02	4.57764e-06
Auts2	3.40529e-10	-1.44197	0.139	0.773	5.3824e-06
Anxa3	4.22509e-10	1.15209	0.083	0.005	6.67817e-06
Pik3cd	5.2839e-10	2.1284	0.25	0.044	8.35173e-06
Meg3	6.12999e-10	-1.02705	0.694	0.953	9.68906e-06
Lsamp	8.95555e-10	-1.07633	0.5	0.904	1.41551e-05
A930002C04Rik	1.01108e-09	1.0191	0.056	0.002	1.59811e-05
Nbea	1.15168e-09	-1.46521	0.056	0.663	1.82034e-05
Rora	1.16111e-09	-1.8117	0.028	0.612	1.83525e-05
Cx3cr1	1.2273e-09	1.84396	0.194	0.028	1.93987e-05
Tmem164	1.32396e-09	2.13163	0.306	0.068	2.09265e-05
0610040J01Rik	1.67934e-09	1.62734	0.167	0.021	2.65436e-05
Vav2	1.72275e-09	1.61941	0.167	0.021	2.72297e-05
Camk2a	1.86793e-09	-2.21537	0.028	0.576	2.95246e-05
Ncf1	1.8764e-09	1.70284	0.139	0.015	2.96583e-05
Grin2a	1.92026e-09	-1.8547	0.083	0.649	3.03516e-05
Abhd12	1.98617e-09	1.98297	0.389	0.11	3.13933e-05
Pon3	2.2197e-09	1.28295	0.083	0.006	3.50846e-05
Tcirg1	2.56887e-09	1.60058	0.139	0.015	4.06036e-05
Erc2	2.80768e-09	-1.56739	0.083	0.657	4.43781e-05
Rasgrf1	2.87061e-09	-2.0827	0.028	0.569	4.53729e-05
Syt1	3.1401e-09	-1.23751	0.222	0.803	4.96324e-05
Nrxn3	3.82896e-09	-1.51032	0.167	0.735	6.05206e-05
Celf2	3.97338e-09	-1.28618	0.306	0.817	6.28032e-05
Gria1	3.97747e-09	-1.57348	0.167	0.725	6.28679e-05
Ptprd	4.74154e-09	-1.10366	0.222	0.828	7.49448e-05
Anks1b	5.05612e-09	-1.15763	0.25	0.83	7.9917e-05
Kalrn	5.24829e-09	-1.34101	0.111	0.712	8.29544e-05
Grin2b	7.42353e-09	-1.39478	0.111	0.673	0.000117336
Msn	9.4536e-09	1.25508	0.083	0.006	0.000149424
Grin1	9.95096e-09	-1.81249	0.028	0.564	0.000157285
Sat1	1.03635e-08	1.40654	0.111	0.011	0.000163805
Rbm47	1.52297e-08	1.42764	0.111	0.011	0.000240721
Slit3	1.59996e-08	-1.6735	0.083	0.617	0.00025289
Ccser1	1.99437e-08	-1.50433	0.056	0.584	0.000315229
Rassf4	2.02445e-08	0.9356	0.056	0.003	0.000319984
Clic1	2.02445e-08	0.930891	0.056	0.003	0.000319984
Ntrk3	2.29537e-08	-2.09995	0	0.505	0.000362807
Gria2	2.31502e-08	-1.19459	0.083	0.657	0.000365912
Otulinl	2.64901e-08	1.81512	0.25	0.052	0.000418702
Dlgap1	2.86676e-08	-0.953695	0.417	0.884	0.00045312
Tgfbr2	3.20074e-08	1.63007	0.111	0.011	0.000505908
Ncam1	5.1477e-08	-1.81522	0.028	0.532	0.000813646
Stat6	5.86203e-08	1.25226	0.083	0.007	0.000926553
Susd3	5.86203e-08	1.24757	0.083	0.007	0.000926553
Eng	6.73564e-08	0.883607	0.056	0.003	0.00106464
Irak3	6.73564e-08	1.01403	0.056	0.003	0.00106464
H2-K1	6.78486e-08	0.933342	0.056	0.003	0.00107241
Dclk1	7.86515e-08	-1.64211	0.056	0.549	0.00124317
Gabrb3	9.5204e-08	-1.9347	0	0.476	0.00150479
Trim2	9.94455e-08	-2.02537	0	0.475	0.00157183
Ctnnd2	1.09198e-07	-1.21032	0.111	0.653	0.00172599
Sntg1	1.15036e-07	-1.27696	0.056	0.574	0.00181825
Syne1	1.44217e-07	-1.70389	0.056	0.525	0.0022795
Tenm2	1.48533e-07	-1.01719	0.417	0.86	0.00234771
Slc24a2	1.57803e-07	-1.39847	0.139	0.672	0.00249423
Lrp1b	1.59359e-07	-0.862411	0.222	0.795	0.00251882
Setbp1	1.66836e-07	-1.93539	0	0.464	0.002637
Zfp69	1.93205e-07	1.04106	0.056	0.003	0.00305379
Dscaml1	1.95537e-07	-1.65494	0.028	0.51	0.00309066
Map1b	2.00436e-07	-1.59976	0.056	0.532	0.00316809
Lrrc7	2.25684e-07	-0.956647	0.111	0.635	0.00356716
Ptprn2	2.59076e-07	-1.12391	0.111	0.627	0.00409495
Ivns1abp	2.66534e-07	1.50668	0.139	0.02	0.00421283
Sgip1	3.07227e-07	-1.39769	0.028	0.503	0.00485604
Mdga2	3.21121e-07	-1.10256	0.083	0.595	0.00507564
Pacsin1	3.21996e-07	-1.7349	0.028	0.482	0.00508947
Egfem1	3.25141e-07	-1.71456	0.028	0.498	0.00513918
Celf4	3.27645e-07	-1.31478	0.083	0.572	0.00517876
Rbfox1	3.27759e-07	-0.882794	0.444	0.865	0.00518055
Fam111a	4.01483e-07	1.32608	0.111	0.013	0.00634583
Plcb1	4.44837e-07	-1.11586	0.111	0.614	0.0070311
Rbfox3	4.64777e-07	-1.49541	0.056	0.527	0.00734626
Agbl4	4.73815e-07	-1.78945	0.028	0.472	0.00748912
Mapk10	4.75721e-07	-1.2218	0.056	0.539	0.00751925
Lrmp	4.90389e-07	1.38404	0.056	0.003	0.00775108
Ccnd1	4.90389e-07	1.00104	0.056	0.003	0.00775108
Gm3488	4.90389e-07	1.00004	0.056	0.003	0.00775108
Nrg3	5.34341e-07	-0.791765	0.278	0.839	0.0084458
St6galnac5	5.46814e-07	-1.75198	0.028	0.48	0.00864295
Pag1	7.09587e-07	1.86813	0.278	0.076	0.0112157
Frmpd4	7.83359e-07	-0.997122	0.083	0.571	0.0123818
Pde10a	7.91784e-07	-1.61364	0.056	0.504	0.0125149
Cttnbp2	7.99798e-07	-1.14845	0.083	0.558	0.0126416
Gm26916	8.11599e-07	1.53214	0.139	0.021	0.0128281
Plxdc2	8.55471e-07	1.68294	0.389	0.141	0.0135216
Cttnbp2nl	8.87979e-07	1.66399	0.194	0.039	0.0140354
Rassf3	1.02826e-06	1.78751	0.167	0.03	0.0162526
Opcml	1.03749e-06	-0.937993	0.361	0.81	0.0163986
Myt1l	1.05677e-06	-0.907056	0.083	0.555	0.0167032
F11r	1.12397e-06	1.0449	0.056	0.004	0.0177655
Gnao1	1.13731e-06	-1.8734	0	0.421	0.0179763
Lrrc4c	1.14358e-06	-1.22935	0.111	0.584	0.0180754
Chn2	1.15661e-06	1.49357	0.194	0.04	0.0182814
Lgmn	1.2e-06	1.65266	0.222	0.051	0.0189672
Prickle2	1.20419e-06	-1.79438	0.028	0.453	0.0190335
4930402H24Rik	1.21131e-06	-0.933982	0.111	0.617	0.0191459
Kcnq3	1.24644e-06	-1.30954	0.056	0.518	0.0197012
P2rx7	1.33058e-06	1.66226	0.167	0.03	0.0210311
Ryr2	1.37293e-06	-1.00882	0.111	0.593	0.0217005
Cadm2	1.41458e-06	-0.912955	0.222	0.745	0.0223589
B430010I23Rik	1.419e-06	1.13077	0.083	0.008	0.0224288
Gna15	1.419e-06	1.2761	0.083	0.008	0.0224288
Cacna1e	1.53754e-06	-1.29375	0.056	0.495	0.0243024
Lrrtm4	1.5394e-06	-1.15129	0.167	0.646	0.0243317
Kcnb2	1.63071e-06	-1.42624	0.028	0.465	0.025775
Adgrl3	1.63587e-06	-1.05676	0.056	0.518	0.0258566
Etv6	1.71435e-06	1.77291	0.306	0.094	0.0270971
Ryr3	1.72841e-06	-1.41158	0.056	0.491	0.0273192
Adgrb3	1.75934e-06	-0.877796	0.25	0.769	0.0278081
Kcnip4	1.83336e-06	-0.974449	0.389	0.803	0.028978
Tex29	1.93081e-06	0.679651	0.028	0.001	0.0305184
Cd274	1.93081e-06	0.677681	0.028	0.001	0.0305184
Gm10745	1.93081e-06	0.650518	0.028	0.001	0.0305184
Cdkn1b	1.93081e-06	0.644954	0.028	0.001	0.0305184
Gm17690	1.93081e-06	0.639039	0.028	0.001	0.0305184
Nupr1	1.93081e-06	0.615048	0.028	0.001	0.0305184
Agtrap	1.93081e-06	0.610746	0.028	0.001	0.0305184
Gm3264	1.93081e-06	0.610156	0.028	0.001	0.0305184
Irf5	1.93081e-06	0.58681	0.028	0.001	0.0305184
Ctsh	1.93081e-06	0.571161	0.028	0.001	0.0305184
Arhgap30	1.93081e-06	0.564866	0.028	0.001	0.0305184
Asb2	1.93081e-06	0.556216	0.028	0.001	0.0305184
Gm26522	1.93081e-06	0.551527	0.028	0.001	0.0305184
Sult1a1	1.93081e-06	0.498263	0.028	0.001	0.0305184
1810046K07Rik	1.95255e-06	0.60717	0.028	0.001	0.030862
Tap1	1.95255e-06	0.514792	0.028	0.001	0.030862
Tnr	2.01975e-06	-1.36106	0.028	0.46	0.0319241
Unc80	2.18956e-06	-1.57954	0.028	0.441	0.0346082
Gtf3c6	2.36386e-06	0.984991	0.056	0.004	0.0373631
A830008E24Rik	2.40867e-06	1.79918	0.139	0.023	0.0380715
Dscam	2.50043e-06	-1.30986	0.056	0.485	0.0395218
Lyn	2.76262e-06	1.88853	0.222	0.054	0.043666
Akap6	2.77555e-06	-1.1473	0.056	0.497	0.0438703
Grik2	2.80426e-06	-0.742724	0.056	0.506	0.0443241
Ctsz	2.91725e-06	1.1983	0.083	0.009	0.04611
Magi2	2.95508e-06	-0.728331	0.278	0.835	0.046708
Wipf1	3.12114e-06	1.22668	0.194	0.041	0.0493328
Mapt	3.16706e-06	-1.06956	0.083	0.541	0.0500585
Pld1	3.40549e-06	1.39621	0.139	0.023	0.0538271
Gabrb1	3.43593e-06	-0.85636	0.111	0.6	0.0543083
Nek7	3.48511e-06	1.63392	0.194	0.043	0.0550856
Il1rapl1	3.51658e-06	-0.917644	0.111	0.594	0.055583
Nr3c2	3.53143e-06	-1.36772	0.028	0.446	0.0558177
Man1c1	3.72944e-06	2.08398	0.306	0.101	0.0589475
Tjp1	3.77469e-06	-1.20907	0.056	0.476	0.0596628
Dgkg	3.91089e-06	-1.34297	0.056	0.473	0.0618156
Lacc1	3.95516e-06	1.58456	0.111	0.015	0.0625153
Ankdd1a	4.03204e-06	1.17959	0.083	0.009	0.0637304
Cd83	4.62071e-06	1.02792	0.056	0.004	0.0730349
1110059G10Rik	4.67101e-06	0.818363	0.056	0.004	0.07383
Ppp2r2b	5.06528e-06	-1.41145	0.056	0.465	0.0800618
Sez6l	5.3362e-06	-1.72363	0	0.384	0.084344
Srgap3	6.45108e-06	-1.0622	0.083	0.511	0.101966
Apba2	7.0254e-06	-1.63895	0	0.377	0.111043
2900089D17Rik	7.04375e-06	1.7214	0.111	0.016	0.111334
Arhgap4	7.50831e-06	1.26607	0.083	0.009	0.118676
Frmd5	7.67753e-06	-1.60419	0.028	0.423	0.121351
Ubtd1	7.83596e-06	1.72539	0.167	0.034	0.123855
Mical2	8.89183e-06	-1.64653	0	0.371	0.140544
Clstn2	9.0361e-06	-1.12333	0.056	0.473	0.142825
Nlgn1	9.44085e-06	-0.73796	0.306	0.787	0.149222
Grid1	9.73666e-06	-0.957458	0.056	0.474	0.153898
Agap1	9.99401e-06	-1.81792	0	0.368	0.157965
Fam189a1	1.0084e-05	-1.68451	0	0.368	0.159388
Slc17a9	1.01752e-05	1.34908	0.111	0.017	0.16083
Apoe	1.06068e-05	2.75546	0.278	0.088	0.16765
Pbx1	1.07167e-05	-0.655419	0.083	0.502	0.169389
Epha6	1.11669e-05	-0.916115	0.194	0.668	0.176504
Dlg2	1.11693e-05	-0.634596	0.417	0.894	0.176542
Lingo2	1.13267e-05	-0.948444	0.139	0.597	0.179031
Lpcat2	1.21917e-05	1.36772	0.111	0.017	0.192702
Camta1	1.22347e-05	-1.03234	0.083	0.492	0.193381
Macrod2	1.23268e-05	-0.647593	0.222	0.694	0.194837
Fgd3	1.25537e-05	1.28623	0.111	0.017	0.198424
Pcsk2	1.31264e-05	-1.52271	0.028	0.398	0.207476
Efhd2	1.33379e-05	1.65614	0.139	0.025	0.210819
Prkca	1.36466e-05	-1.36035	0.056	0.441	0.215699
Tspan5	1.47915e-05	-1.25696	0.028	0.41	0.233795
Kcnma1	1.52158e-05	-0.799111	0.222	0.702	0.240501
Arpp21	1.53194e-05	-1.18341	0.083	0.482	0.242138
Tbc1d16	1.56431e-05	1.48008	0.194	0.047	0.247254
Ptprg	1.60541e-05	-1.27353	0.028	0.408	0.253752
Slc16a3	1.63156e-05	0.673354	0.028	0.001	0.257885
Smim9	1.63156e-05	0.646747	0.028	0.001	0.257885
Ndc80	1.63156e-05	0.641532	0.028	0.001	0.257885
Vamp8	1.63156e-05	0.594952	0.028	0.001	0.257885
Sp110	1.63156e-05	0.563083	0.028	0.001	0.257885
Slc11a1	1.63156e-05	0.562381	0.028	0.001	0.257885
Liph	1.63156e-05	0.557458	0.028	0.001	0.257885
Sobp	1.63924e-05	-1.09313	0.056	0.443	0.259098
Zfp36l1	1.64686e-05	0.6028	0.028	0.001	0.260302
Kctd16	1.65355e-05	-1.17961	0.028	0.408	0.26136
Cacna2d3	1.66446e-05	-1.12292	0.083	0.483	0.263085
Xkr4	1.6999e-05	-0.777614	0.139	0.584	0.268686
Il17ra	1.71566e-05	1.19519	0.083	0.01	0.271177
Dock3	1.71624e-05	-1.13711	0.056	0.442	0.271269
Dip2c	1.79257e-05	-1.02468	0.028	0.407	0.283334
Nrcam	1.91858e-05	-0.836148	0.083	0.504	0.303251
Snhg11	1.92992e-05	-0.64778	0.472	0.858	0.305044
Msra	2.09676e-05	-1.12669	0.056	0.434	0.331413
Asic2	2.10177e-05	-1.00683	0.194	0.636	0.332206
Kcnq1ot1	2.10289e-05	-0.655489	0.083	0.5	0.332383
Iqsec1	2.13157e-05	-1.58837	0	0.348	0.336915
Ncf2	2.44633e-05	1.01141	0.056	0.005	0.386667
Tnfaip8	2.44633e-05	0.897171	0.056	0.005	0.386667
Lgals9	2.47514e-05	0.877719	0.056	0.005	0.39122
Dmd	2.49021e-05	-0.713841	0.083	0.504	0.393603
Otud7a	2.49789e-05	-0.708933	0.111	0.533	0.394817
Gm26510	2.55156e-05	0.654514	0.056	0.005	0.403299
App	2.58773e-05	-0.913652	0.083	0.481	0.409017
Ptprs	2.61898e-05	-1.12811	0.028	0.396	0.413956
Ntrk2	2.71279e-05	-1.03935	0.056	0.44	0.428784
Scn8a	2.72075e-05	-1.07539	0.056	0.431	0.430042
Atp2b2	2.7534e-05	-1.15267	0.028	0.394	0.435202
Tm6sf1	2.78278e-05	1.42935	0.139	0.027	0.439845
Adcy2	2.87189e-05	-1.50817	0.028	0.378	0.453932
Hivep2	2.87828e-05	-0.749135	0.083	0.5	0.45494
Kcnd2	3.00266e-05	-0.659078	0.25	0.703	0.474601
Nfasc	3.05819e-05	-1.52646	0.028	0.377	0.483377
Sorbs2	3.08173e-05	-1.21981	0.028	0.39	0.487098
Prickle1	3.19358e-05	-0.634713	0.083	0.488	0.504778
Mylip	3.22292e-05	1.7665	0.139	0.027	0.509414
Rapgef4	3.24227e-05	-1.36306	0.056	0.408	0.512473
Unc79	3.26039e-05	-1.08991	0.056	0.425	0.515338
Elavl3	3.34312e-05	-1.12069	0.028	0.389	0.528414
Sirpa	3.58865e-05	1.8055	0.333	0.136	0.567222
Gabbr2	3.59522e-05	-0.836958	0.083	0.471	0.56826
Pla2g4a	3.6114e-05	1.21284	0.083	0.011	0.570817
Ablim2	3.70168e-05	-1.33436	0.028	0.381	0.585088
Gm2163	3.71313e-05	-1.57705	0	0.334	0.586897
Rgs7	3.72049e-05	-0.749636	0.083	0.487	0.588061
Tnik	3.78657e-05	-0.646669	0.083	0.493	0.598505
Klhl29	3.83289e-05	-1.03669	0.028	0.386	0.605826
Syt7	3.87274e-05	-1.55118	0	0.332	0.612124
Itgb3	3.89295e-05	1.04604	0.056	0.005	0.615319
Prkg1	3.95499e-05	-0.828974	0.083	0.488	0.625125
Srgap2	3.95746e-05	1.77904	0.417	0.214	0.625517
Cyp27a1	3.96333e-05	0.947081	0.056	0.005	0.626444
Negr1	4.158e-05	-0.903833	0.167	0.571	0.657213
Ppfia2	4.16391e-05	-0.782455	0.083	0.484	0.658148
Prkce	4.26405e-05	-0.48589	0.194	0.659	0.673976
Plekha5	4.32492e-05	-1.04923	0.028	0.383	0.683597
Ppp3ca	4.4292e-05	-0.730808	0.222	0.657	0.700079
Cntn1	4.4443e-05	-1.04999	0.056	0.416	0.702466
Rnf213	4.48052e-05	1.16209	0.083	0.011	0.70819
Pex5l	4.73153e-05	-1.16143	0.083	0.467	0.747865
Pald1	4.75641e-05	1.41132	0.111	0.019	0.751799
Cacna1c	4.75697e-05	-0.780883	0.194	0.633	0.751886
Kirrel3	4.8795e-05	-1.32499	0.111	0.481	0.771255
Gpm6b	4.89429e-05	-1.60763	0	0.326	0.773592
Fry	5.06171e-05	-0.742072	0.111	0.512	0.800054
Astn1	5.1443e-05	-1.42028	0	0.325	0.813109
Ntm	5.37252e-05	-1.24128	0.083	0.446	0.84918
St6galnac3	5.53156e-05	-1.30921	0.083	0.447	0.874319
Fgf14	5.58378e-05	-0.698609	0.278	0.749	0.882573
Kcnj6	5.68123e-05	-1.4915	0	0.322	0.897976
5730522E02Rik	5.74108e-05	-1.15964	0.028	0.374	0.907435
Cdh23	5.76135e-05	1.71152	0.139	0.029	0.910639
Nfib	5.84469e-05	-1.46327	0.028	0.359	0.923811
Tmem178b	5.9043e-05	-0.944522	0.111	0.484	0.933233
Mical3	6.03205e-05	-0.667645	0.028	0.374	0.953425
Ralyl	6.0469e-05	-0.769606	0.111	0.505	0.955773
Cap2	6.06835e-05	-1.47387	0	0.32	0.959163
Robo1	6.08161e-05	-1.58375	0.028	0.355	0.961259
Upp2	6.14598e-05	-0.985587	0.056	0.408	0.971433
Ifngr2	6.28913e-05	1.43474	0.139	0.029	0.994059
Nedd4l	6.37297e-05	-1.06007	0.056	0.407	1
Scn2a	6.37532e-05	-0.952702	0.028	0.372	1
Atxn1	6.62601e-05	-0.641698	0.139	0.568	1
Ttc3	6.75275e-05	-0.675419	0.111	0.52	1
Ubash3b	6.76381e-05	1.59961	0.306	0.119	1
Fgf12	6.77143e-05	-0.694669	0.139	0.565	1
Cacnb4	6.79251e-05	-0.852651	0.056	0.422	1
Dcc	6.88197e-05	-0.915953	0.083	0.467	1
Zbtb16	7.03307e-05	-1.50999	0	0.316	1
Numb	7.35244e-05	1.569	0.306	0.122	1
Grid2	7.38426e-05	-0.766312	0.111	0.516	1
AC159200.1	7.57628e-05	0.666999	0.028	0.001	1
Gng5	7.57628e-05	0.66476	0.028	0.001	1
Trim56	7.57628e-05	0.636269	0.028	0.001	1
9330104G04Rik	7.57628e-05	0.600056	0.028	0.001	1
Gm45054	7.57628e-05	0.583751	0.028	0.001	1
Trmt12	7.57628e-05	0.512241	0.028	0.001	1
Tnrc6c	7.60503e-05	-0.580089	0.083	0.473	1
Pnpla7	7.84931e-05	1.50438	0.167	0.04	1
Zmiz1	7.8906e-05	1.81632	0.25	0.084	1
Miat	8.01144e-05	-1.44454	0	0.312	1
Bcl11a	8.0767e-05	-1.46804	0	0.312	1
Shank2	8.11851e-05	-1.37644	0.028	0.35	1
Ank2	8.28246e-05	-0.665438	0.333	0.809	1
Gpr158	8.38296e-05	-1.03344	0.056	0.399	1
Ube2e2	8.71263e-05	-0.496824	0.167	0.595	1
Elmo1	8.80669e-05	1.57026	0.333	0.139	1
Svop	8.84471e-05	-1.33517	0.028	0.35	1
Adgre1	8.91088e-05	0.978006	0.056	0.006	1
Cntn4	9.26644e-05	-1.71204	0	0.308	1
Khdrbs2	9.44047e-05	-1.4502	0.028	0.345	1
Nell2	9.48453e-05	-1.03573	0.028	0.361	1
Atrnl1	9.65708e-05	-0.802223	0.056	0.413	1
Atp2b1	9.71734e-05	-0.514683	0.083	0.445	1
Samd12	9.76465e-05	-0.826871	0.056	0.412	1
Ext1	9.81963e-05	-0.955236	0.028	0.36	1
Enox1	0.000100868	-0.629659	0.111	0.515	1
Ak5	0.00010163	-1.03001	0.056	0.393	1
Afap1l1	0.000101682	1.17781	0.083	0.012	1
Tmem132b	0.00010409	-0.960161	0.056	0.394	1
Pde4dip	0.000104343	-0.706437	0.056	0.412	1
Rimbp2	0.0001044	-0.893962	0.028	0.358	1
Nebl	0.000105715	-0.841159	0.056	0.409	1
Nav1	0.000106667	-0.915686	0.028	0.358	1
Tmeff2	0.000112705	-1.15999	0.111	0.462	1
Sphkap	0.00011413	-1.50391	0	0.302	1
Sybu	0.000115044	-1.40706	0	0.302	1
Lrfn5	0.00011716	-0.657574	0.083	0.46	1
Rps6ka1	0.00011813	1.59703	0.139	0.031	1
Ankrd12	0.000119715	-1.43173	0	0.301	1
Dgki	0.000123549	-0.585836	0.139	0.537	1
Zfp981	0.000128108	0.926938	0.056	0.006	1
Epb41l1	0.000132262	-1.33656	0.028	0.337	1
Mbnl2	0.000135233	-0.81901	0.056	0.402	1
Ahi1	0.000135798	-0.963194	0.083	0.421	1
Cpeb3	0.000136984	-1.39793	0	0.297	1
Brinp1	0.000143257	-1.03929	0.028	0.348	1
Serpine2	0.000147146	1.3945	0.139	0.031	1
Dnm3	0.000147738	-1.54215	0.028	0.334	1
Sptbn4	0.00014901	-1.31124	0.028	0.334	1
Ttll11	0.000161588	-1.31866	0	0.292	1
Limch1	0.000162744	-1.03443	0.028	0.345	1
Srcin1	0.000162859	-1.46168	0	0.292	1
Pde1a	0.000164139	-1.51074	0	0.292	1
Tenm4	0.000168553	-0.67989	0.111	0.495	1
Sptbn1	0.000176958	-0.911179	0.028	0.343	1
Abca1	0.000181443	1.40447	0.167	0.043	1
Atp1a3	0.000182865	-0.909125	0.056	0.378	1
Prkn	0.000183622	-0.495944	0.139	0.551	1
Sparc	0.000192303	0.704935	0.056	0.006	1
Nmnat2	0.000196354	-1.33003	0	0.286	1
Bsn	0.000200974	-1.33468	0	0.286	1
Ptprn	0.000204111	-1.37146	0	0.285	1
Bank1	0.000206308	1.38287	0.083	0.013	1
Cflar	0.000207166	1.31162	0.111	0.022	1
Zfp385b	0.000208559	-1.31621	0.028	0.323	1
Gria3	0.000208861	-0.569139	0.083	0.435	1
Rgs7bp	0.000209283	-0.850109	0.056	0.375	1
Tmem108	0.000215643	-1.16164	0.056	0.369	1
Pcdh15	0.000216317	-1.20402	0.028	0.334	1
Trim9	0.000219728	-0.803287	0.028	0.337	1
Dlgap4	0.000222211	-1.33256	0	0.283	1
Gm48742	0.000225661	-1.35747	0	0.282	1
Zmat4	0.000232716	-1.43118	0	0.281	1
Cpe	0.000240961	-0.866051	0.028	0.334	1
Gm32401	0.000241634	0.647754	0.028	0.002	1
Cdca7	0.000241634	0.644217	0.028	0.002	1
Gramd1b	0.000241827	-1.32702	0	0.28	1
Camk2b	0.000245741	-1.00979	0.083	0.402	1
Rab3il1	0.000247841	0.969229	0.056	0.006	1
Dnase2a	0.000247841	0.969043	0.056	0.006	1
Cacna1a	0.000254103	-0.380135	0.222	0.669	1
Cfap74	0.000259833	1.47951	0.167	0.045	1
1110051M20Rik	0.000261928	-0.674149	0.056	0.383	1
Cdk14	0.000262136	-0.63859	0.083	0.434	1
Shank1	0.000265097	-1.31155	0	0.277	1
Ahcyl2	0.000273315	-1.4295	0	0.276	1
Iqgap2	0.000274956	-1.02606	0.028	0.329	1
Ctnna2	0.000275349	-0.472493	0.25	0.697	1
Hs6st3	0.000278081	-0.657619	0.167	0.533	1
Jazf1	0.000283927	-1.25806	0	0.275	1
Pros1	0.000287953	1.17435	0.083	0.013	1
Rpl10a	0.000291948	1.5956	0.139	0.033	1
Unc13a	0.000292696	-1.35284	0	0.274	1
Mtus2	0.000297177	-1.30966	0	0.274	1
Kcnab1	0.000299289	-1.01017	0.056	0.361	1
Edem1	0.000304445	1.35849	0.111	0.023	1
Ksr2	0.000305607	-0.670751	0.111	0.458	1
Itpr1	0.000313277	-1.26449	0.028	0.313	1
Rps3	0.000339588	1.06433	0.083	0.014	1
B4galt1	0.000340663	1.25426	0.111	0.023	1
Kif5c	0.00034571	-1.25711	0	0.269	1
Tmem181a	0.000354725	-1.23182	0.028	0.311	1
Galnt17	0.000361436	-0.793981	0.111	0.448	1
Dnajc6	0.000367153	-1.26408	0	0.267	1
1600014C10Rik	0.000368216	1.33925	0.111	0.023	1
Pcdh9	0.000374094	-0.654858	0.389	0.813	1
Galnt18	0.000383314	-0.892532	0.028	0.32	1
Tmcc1	0.000387911	-0.903358	0.028	0.319	1
Sorbs1	0.000396333	-0.64776	0.111	0.45	1
Skil	0.000401321	0.95592	0.083	0.014	1
Rtl4	0.000410802	-1.29276	0	0.264	1
Mef2c	0.000415004	1.79878	0.306	0.137	1
Cerk	0.000422585	1.50859	0.222	0.078	1
Reep1	0.000423247	-1.25774	0	0.263	1
Snap25	0.000427414	-0.47441	0.111	0.473	1
Cacnb2	0.0004294	-0.67836	0.194	0.552	1
Slit1	0.000436049	-1.41298	0	0.262	1
Gm20754	0.000436611	-0.980987	0.056	0.351	1
Eif4g3	0.000437455	-0.526879	0.083	0.42	1
Fmnl2	0.000442968	-1.37106	0.028	0.301	1
Ehd4	0.00044552	1.16644	0.083	0.014	1
9530059O14Rik	0.00044593	-0.834928	0.028	0.315	1
B3galt1	0.000449605	-0.644107	0.111	0.46	1
Cntnap5a	0.000451453	-1.10676	0.028	0.313	1
Epha4	0.000455943	-1.32181	0	0.261	1
Ncam2	0.000462095	-1.0514	0.056	0.348	1
Csrnp3	0.000494669	-1.23378	0	0.258	1
Csmd2	0.000499955	-0.64174	0.111	0.446	1
Galntl6	0.000502342	-0.840649	0.139	0.467	1
Xkr6	0.00050576	-1.27863	0	0.258	1
Ppm1e	0.000514827	-0.404848	0.139	0.521	1
Ralgps1	0.00051611	-0.718314	0.056	0.361	1
Dpyd	0.000517086	-1.33821	0	0.257	1
Cyfip2	0.000517086	-1.21136	0	0.257	1
Nrxn1	0.000520624	-0.551422	0.333	0.758	1
Srrm3	0.00052998	-0.966576	0.056	0.346	1
Pde3b	0.000533299	1.66173	0.167	0.049	1
Anln	0.000536863	-0.598246	0.056	0.362	1
Srrm4	0.000543033	-1.08463	0.028	0.305	1
Sema6d	0.00054822	-1.37441	0.028	0.294	1
Chrm3	0.000563385	-1.13786	0.056	0.34	1
Rbm6	0.000569004	-1.2158	0	0.254	1
Kcnn2	0.000569004	-1.22047	0	0.254	1
Paox	0.000573246	1.00839	0.056	0.007	1
Fam135b	0.000578189	-1.16395	0.028	0.296	1
Sh2b2	0.000583233	1.18588	0.083	0.014	1
Slc7a14	0.000585948	-1.29981	0	0.253	1
Pclo	0.000587629	-0.466635	0.056	0.36	1
Kif21a	0.00059316	-0.803307	0.028	0.306	1
AC134560.1	0.000599329	0.61069	0.028	0.002	1
Nalcn	0.000600391	-0.812236	0.056	0.346	1
A230057D06Rik	0.000605844	-0.623662	0.083	0.394	1
Gm26870	0.000606822	0.634917	0.028	0.002	1
Slc2a13	0.000611728	-0.882729	0.028	0.305	1
Hecw2	0.000611895	-1.25942	0.028	0.293	1
Spata13	0.000641181	1.37825	0.111	0.024	1
Ski	0.000653293	1.5422	0.306	0.146	1
Dok6	0.000655411	-0.618563	0.056	0.356	1
Gm26917	0.000658311	-0.86234	0.083	0.376	1
Fam19a1	0.000666347	-1.1611	0.083	0.372	1
Tenm1	0.000670948	-0.82266	0.028	0.302	1
Gm3764	0.000673174	-1.28577	0	0.249	1
Stox2	0.000676122	-0.790128	0.056	0.349	1
Grip1	0.000681017	-0.751087	0.139	0.455	1
Rab11fip3	0.000683123	-1.14063	0.028	0.291	1
Ppp1r12a	0.000708307	-1.20021	0	0.247	1
Nrxn2	0.000713466	-1.23581	0	0.247	1
Slc44a5	0.000713466	-1.25156	0	0.247	1
Pip5k1b	0.000716778	-0.700785	0.056	0.351	1
Snph	0.00071866	-1.15993	0	0.246	1
Pi4ka	0.000731734	-0.530966	0.083	0.39	1
Acss1	0.000734636	1.48237	0.167	0.05	1
Prkag2	0.000735047	-0.625251	0.056	0.352	1
4632404H12Rik	0.000735793	0.916953	0.056	0.007	1
Mbd5	0.000739043	-0.799534	0.056	0.339	1
Pam	0.000744874	-0.774793	0.028	0.299	1
Akap13	0.000745159	1.68244	0.278	0.122	1
Tanc1	0.000767049	-1.33027	0	0.244	1
Myo1e	0.000778999	1.40852	0.139	0.037	1
Dapk1	0.000783744	-0.636108	0.083	0.385	1
Elmod1	0.000811375	-1.13803	0.028	0.284	1
Phactr3	0.000812638	-1.22684	0	0.243	1
Khdrbs3	0.000831301	-0.815843	0.056	0.332	1
Mgat4c	0.000837098	-1.37324	0.056	0.314	1
Cacna2d1	0.000841603	-0.622643	0.083	0.382	1
Matk	0.000860018	-1.14824	0.056	0.32	1
Mast4	0.000884501	-0.837698	0.111	0.419	1
Pak3	0.000886572	-0.321789	0.028	0.294	1
Kif1b	0.000908433	-0.429805	0.139	0.48	1
Nrg1	0.000913996	-0.619636	0.139	0.464	1
Chd7	0.000922947	1.30201	0.194	0.066	1
Ccdc88a	0.000962991	-0.487007	0.028	0.291	1
Nek3	0.000963604	1.20019	0.083	0.015	1
Csk	0.000969894	1.18453	0.083	0.015	1
Kcnd3	0.000984829	-1.14672	0.056	0.315	1
Nkain2	0.000998135	0.344742	0.972	0.995	1
Unc5c	0.0010175	-0.387336	0.056	0.341	1
Syn3	0.00103589	-1.21211	0.028	0.276	1
Klhl2	0.00104906	-1.01624	0.028	0.286	1
Fam19a2	0.00105138	-0.997943	0.028	0.287	1
Chn1	0.00106653	-1.14613	0	0.234	1
Epha5	0.00107039	-0.466749	0.056	0.34	1
Dock9	0.00107243	-0.482882	0.083	0.391	1
Sidt1	0.00107413	-1.17545	0	0.234	1
Tmsb4x	0.00107598	1.43382	0.139	0.038	1
Mirg	0.00110066	-1.10856	0.028	0.275	1
2010111I01Rik	0.00111876	-0.705739	0.056	0.325	1
Atp9a	0.00112076	-1.07139	0.056	0.314	1
Me3	0.00112611	-0.424604	0.056	0.334	1
Rtn1	0.00113138	-0.649431	0.111	0.408	1
Col27a1	0.00115563	0.886799	0.056	0.008	1
Hecw1	0.0011566	-0.957471	0.028	0.283	1
A830018L16Rik	0.00115911	-0.717047	0.056	0.332	1
Nfya	0.00115912	0.963522	0.056	0.008	1
Rims1	0.00116683	-0.337219	0.222	0.619	1
Pcnx2	0.00117198	-1.03859	0.028	0.276	1
Dtna	0.00118814	-1.20814	0.028	0.273	1
Lmtk3	0.00119113	-1.17513	0.028	0.272	1
Syt16	0.00119451	-1.13824	0	0.23	1
Lcp1	0.00121724	1.20813	0.083	0.016	1
Upk1b	0.00124578	0.659478	0.028	0.002	1
3200001D21Rik	0.00124578	0.656095	0.028	0.002	1
Nfam1	0.00124578	0.558042	0.028	0.002	1
Kcnq5	0.00127073	-0.708019	0.111	0.41	1
Grm1	0.00132377	-0.886854	0.028	0.28	1
Thra	0.0013276	-1.22904	0	0.227	1
Bcl11b	0.00133696	-1.30567	0	0.227	1
Akt3	0.00136322	-0.428219	0.056	0.332	1
March1	0.00136347	-0.540789	0.167	0.488	1
Nsf	0.00139825	-0.393407	0.139	0.481	1
Prkcz	0.00140283	-1.14776	0.028	0.267	1
Fgfr2	0.00140408	-0.417809	0.083	0.369	1
Gm13710	0.00141782	0.933609	0.056	0.008	1
Baz1a	0.00143031	0.843278	0.056	0.008	1
Chd9	0.00143477	1.40537	0.472	0.363	1
Zfp867	0.00146414	0.596653	0.056	0.008	1
Mtus1	0.00150563	1.1119	0.083	0.016	1
Cnksr2	0.0015107	-1.11371	0.028	0.264	1
Kif5a	0.00151641	-1.09523	0	0.222	1
Dtx3	0.00154887	-1.07788	0.028	0.265	1
Eml6	0.00160251	-0.258075	0.111	0.415	1
Ppp2r2c	0.00160329	-1.13506	0	0.221	1
Prrc2b	0.00161447	-1.13924	0	0.22	1
Wipf3	0.00161447	-1.1831	0	0.22	1
Trank1	0.00161447	-1.13886	0	0.22	1
Trappc9	0.00162573	-1.10185	0	0.22	1
Atp9b	0.00162573	-1.09681	0	0.22	1
Shisa6	0.00162897	-0.506903	0.083	0.376	1
Hcn1	0.00163462	-0.651929	0.056	0.324	1
Ncald	0.00163707	-1.2298	0	0.22	1
Sorcs2	0.00163707	-1.20657	0	0.22	1
C130071C03Rik	0.00163707	-1.1187	0	0.22	1
Cntnap5c	0.00163707	-1.22818	0	0.22	1
Car10	0.00167773	-0.926253	0.028	0.272	1
Dtnb	0.00168101	-0.750545	0.056	0.312	1
Tspan14	0.00169173	1.17623	0.111	0.027	1
Kcnj3	0.00170666	-1.08143	0	0.218	1
Snx29	0.00172642	1.79812	0.333	0.184	1
Etl4	0.00176551	-0.858217	0.139	0.425	1
4930578G10Rik	0.00178009	-0.571182	0.056	0.322	1
Pnisr	0.00179367	-0.447537	0.083	0.37	1
2900011O08Rik	0.00180382	-1.07882	0	0.217	1
Slc36a1	0.00184005	1.19692	0.111	0.028	1
Eif2ak2	0.00186757	1.29147	0.083	0.017	1
Kidins220	0.00187425	-0.684588	0.028	0.269	1
Pde4d	0.00189214	-0.513008	0.194	0.528	1
Pde4b	0.00192778	-1.23955	0.083	0.353	1
Zfp532	0.00195944	-1.16227	0	0.214	1
Oxr1	0.00198493	-0.426627	0.139	0.468	1
Ptpra	0.00198658	-1.12236	0	0.213	1
Ripor2	0.00202797	-1.09679	0	0.213	1
Dgkb	0.00205374	-0.407092	0.139	0.452	1
Ldb2	0.00205601	-1.23323	0	0.212	1
Sox5	0.0020655	-0.772331	0.028	0.265	1
Mkl2	0.00210603	-0.882766	0.056	0.301	1
C230004F18Rik	0.00213234	-0.947283	0.056	0.296	1
Thrb	0.00218117	-0.785476	0.028	0.263	1
Aff3	0.00222727	-0.251494	0.111	0.388	1
Smarca2	0.00223213	-1.1321	0	0.21	1
Gfod1	0.00224743	-1.11278	0	0.209	1
Lrrn2	0.00226284	-1.07439	0	0.209	1
Zfp971	0.00227612	0.638065	0.028	0.002	1
Card6	0.00227612	0.63043	0.028	0.002	1
Gm26532	0.00227612	0.605584	0.028	0.002	1
Klhl25	0.00227612	0.596211	0.028	0.002	1
Slc1a7	0.00227612	0.587764	0.028	0.002	1
AC160336.1	0.00227612	0.564603	0.028	0.002	1
Gripap1	0.00228514	-0.788676	0.028	0.261	1
Pard3	0.00229395	-1.21573	0	0.209	1
Ppip5k1	0.00230965	-1.10649	0	0.208	1
Fam19a5	0.00237981	-1.06526	0.028	0.251	1
Sipa1l3	0.00241464	-0.454044	0.056	0.313	1
Ttc7b	0.00242315	-0.648008	0.028	0.26	1
Mllt3	0.00244179	-0.985541	0.028	0.252	1
Stxbp5l	0.00245021	-0.400099	0.056	0.312	1
Ppp1r12b	0.00245489	-0.587499	0.028	0.26	1
Cacna1d	0.0024671	-0.250772	0.111	0.416	1
Shisa9	0.00247242	-1.18187	0	0.206	1
Epsti1	0.00248284	0.942525	0.056	0.008	1
Dab2	0.00248411	1.17606	0.083	0.017	1
Ifitm10	0.00248883	1.08316	0.083	0.017	1
Grik4	0.00249867	-0.893779	0.056	0.296	1
Ntng1	0.00250626	-1.28288	0	0.206	1
Carmil1	0.00252334	-1.07502	0	0.205	1
Soga3	0.00252334	-1.07534	0	0.205	1
Stxbp1	0.00252928	-0.531009	0.028	0.259	1
Dcaf6	0.00254053	-1.02844	0	0.205	1
Kmt2c	0.00255783	-1.08324	0	0.205	1
Prkcg	0.00255783	-1.06785	0	0.205	1
Kif1a	0.00258112	-0.629229	0.056	0.299	1
Sh3gl2	0.0025896	-0.578868	0.028	0.258	1
Cntnap2	0.0025918	-0.516841	0.278	0.637	1
Sgcd	0.00264572	-0.713275	0.083	0.349	1
Adgrb2	0.00268211	-1.11118	0	0.203	1
Thsd7b	0.00268211	-1.148	0	0.203	1
Pkp4	0.00269645	-0.743977	0.028	0.256	1
Galnt16	0.00269927	-1.04067	0.028	0.247	1
5330417C22Rik	0.00273711	-1.05619	0	0.203	1
Ptprk	0.00273711	-1.31584	0	0.203	1
Sh3rf3	0.00273994	-1.04575	0.028	0.245	1
Wnk2	0.00276498	-0.619694	0.056	0.296	1
Arid1b	0.00278195	-0.411862	0.056	0.308	1
5330434G04Rik	0.00279317	-1.03143	0	0.202	1
Slc35f1	0.00285409	-1.08748	0.028	0.244	1
Cyfip1	0.00288148	1.43285	0.361	0.219	1
Dnm1	0.00292345	-0.56785	0.083	0.342	1
Spock2	0.00292826	-1.04919	0	0.2	1
Npnt	0.00293879	0.980725	0.056	0.009	1
Blnk	0.00293879	0.94621	0.056	0.009	1
Cacna2d4	0.0029542	0.968733	0.056	0.009	1
Pdgfb	0.0029542	0.861358	0.056	0.009	1
Sptbn2	0.00313202	-1.01525	0	0.198	1
Soga1	0.00318142	1.45168	0.194	0.076	1
Trpm3	0.00319252	-0.811441	0.083	0.341	1
Pitpnm2	0.00319572	-1.15872	0	0.197	1
Adarb2	0.00321683	-1.23029	0.056	0.293	1
Sgsm2	0.00321723	-1.07495	0	0.197	1
Tspoap1	0.00326065	-1.0356	0	0.197	1
Atp2b3	0.00326065	-0.992903	0	0.197	1
Dglucy	0.00326102	1.10024	0.083	0.018	1
Snap91	0.00328204	-0.958221	0.028	0.241	1
Fam13c	0.00328257	-1.0795	0	0.196	1
Tenm3	0.00329767	-0.741453	0.111	0.382	1
Kcnq2	0.00336353	-0.913781	0.056	0.281	1
Adgrl1	0.00339429	-1.04069	0	0.195	1
Il1rap	0.00341706	-1.17117	0	0.195	1
Dgkh	0.00342223	-0.754953	0.056	0.286	1
Atxn2l	0.0034768	-0.561894	0.028	0.248	1
Focad	0.00348461	-0.529691	0.028	0.248	1
Osbpl6	0.00349966	-0.513564	0.083	0.336	1
Pkd1	0.003512	-0.997052	0.028	0.238	1
Cdk17	0.00355676	-1.02255	0	0.194	1
Gabrg3	0.00358493	-0.680826	0.111	0.375	1
Dync2h1	0.00360452	-1.00137	0	0.193	1
Gm1043	0.00360452	-1.01426	0	0.193	1
Camk1	0.00361385	1.58601	0.167	0.06	1
Gns	0.00366452	1.57914	0.194	0.078	1
Fyn	0.00370837	-0.567434	0.028	0.246	1
Gm43713	0.00375148	-1.07079	0	0.192	1
Zfp804a	0.00375148	-1.12861	0	0.192	1
Efhc1	0.00377375	0.817368	0.028	0.003	1
Lrrc8e	0.00377375	0.670814	0.028	0.003	1
Mb21d1	0.00377375	0.650964	0.028	0.003	1
Dhrs3	0.00377375	0.638059	0.028	0.003	1
Mrpl44	0.00377375	0.539658	0.028	0.003	1
Il3ra	0.00377375	0.503816	0.028	0.003	1
Rfx3	0.00380171	-1.17385	0	0.191	1
Mmp16	0.00386746	-0.482709	0.083	0.334	1
Arhgap31	0.00389606	1.19425	0.139	0.044	1
Epha7	0.00395803	-0.534037	0.056	0.294	1
Gas7	0.00398261	-1.07639	0	0.19	1
Kcnt2	0.00403578	-1.03216	0	0.189	1
Susd4	0.00407976	-0.594282	0.028	0.242	1
Zfyve9	0.00408962	-0.957443	0	0.189	1
Sptan1	0.00413835	-0.250248	0.111	0.382	1
Zer1	0.00414414	-1.01473	0	0.188	1
Ankrd17	0.00423781	-0.938087	0.028	0.233	1
Camk4	0.00424887	-0.393966	0.056	0.293	1
Ap3b2	0.00425525	-1.01223	0	0.187	1
Cntnap5b	0.00428347	-1.07834	0	0.187	1
Shtn1	0.00432628	-1.0428	0.028	0.231	1
Hs2st1	0.00434044	-0.996847	0	0.187	1
Cdh2	0.0043692	-0.977577	0	0.187	1
Epb41l3	0.00437757	-0.582426	0.056	0.28	1
C530008M17Rik	0.00439581	-0.937133	0.028	0.232	1
Gabrb2	0.00445655	-0.973711	0	0.186	1
Sncaip	0.00447842	1.25992	0.139	0.045	1
Hectd4	0.00449468	-0.386141	0.083	0.33	1
Thsd7a	0.00454555	-1.174	0	0.185	1
Arfgef3	0.00460582	-0.970535	0	0.185	1
Dennd5b	0.00460582	-0.985706	0	0.185	1
Fstl4	0.00461867	-0.866929	0.028	0.237	1
Cntn5	0.00463008	-0.646274	0.139	0.394	1
Orai1	0.00465556	0.904436	0.056	0.009	1
Klhl3	0.00466685	-0.952315	0	0.184	1
Mtmr12	0.00472865	-0.977287	0	0.184	1
Scai	0.00472865	-0.960329	0	0.184	1
Nav2	0.00476226	1.06316	0.583	0.632	1
Pgbd5	0.00479123	-1.03627	0	0.183	1
Pdss2	0.00481893	-0.545489	0.028	0.237	1
Palm2	0.00481944	-0.537321	0.056	0.286	1
Pik3r1	0.00483541	1.34363	0.167	0.062	1
Sergef	0.00485459	-0.998995	0	0.183	1
Slc35f4	0.00485459	-0.992975	0	0.183	1
Nos1ap	0.00487865	-0.261722	0.028	0.236	1
Htr1f	0.00488656	-1.03342	0	0.183	1
Hs3st4	0.00489394	-0.696908	0.056	0.273	1
Npdc1	0.00491874	-0.990649	0	0.182	1
Celf5	0.00491874	-0.998203	0	0.182	1
Cdh12	0.00493649	-0.341592	0.056	0.288	1
Ntng2	0.0049837	-1.08445	0	0.182	1
Araf	0.0049837	-1.00396	0	0.182	1
Scaf8	0.00501648	-0.957796	0	0.182	1
Ndrg4	0.005067	-0.478135	0.028	0.235	1
Efr3b	0.00508267	-0.998398	0	0.181	1
Kcnb1	0.0051835	-0.983511	0	0.181	1
Nckap1	0.00526681	-0.95325	0.028	0.225	1
Cit	0.00528623	-1.09254	0	0.18	1
Atrx	0.00531075	-0.687501	0.028	0.232	1
Timp2	0.00531179	1.14615	0.083	0.02	1
Mcf2l	0.0053209	-0.973043	0	0.18	1
Tiam1	0.00537958	-0.648209	0.056	0.272	1
Mprip	0.00546444	-0.487294	0.028	0.232	1
Lgi1	0.00549752	-0.97216	0	0.178	1
Grm8	0.00553351	-1.11529	0	0.178	1
Wdr82	0.00554685	0.696015	0.056	0.01	1
Ldlrad4	0.00561423	1.59641	0.417	0.312	1
Rims2	0.00566012	-0.337119	0.083	0.321	1
Strn3	0.00575417	-0.951794	0	0.177	1
Plekha6	0.00575417	-0.944767	0	0.177	1
Gucy1a2	0.00578737	-0.538958	0.056	0.271	1
Zfp558	0.00580478	0.633816	0.028	0.003	1
Nudt6	0.00580478	0.633458	0.028	0.003	1
D630023F18Rik	0.00580478	0.623301	0.028	0.003	1
Nmi	0.00580478	0.583398	0.028	0.003	1
Rec114	0.00580478	0.578919	0.028	0.003	1
Ermap	0.00580478	0.487064	0.028	0.003	1
Gm13479	0.00580478	0.483412	0.028	0.003	1
St3gal3	0.00581876	-0.624355	0.028	0.229	1
Gm30052	0.00582956	-0.966279	0	0.176	1
Gtdc1	0.00582956	-0.956593	0	0.176	1
Hnrnpa0	0.00582975	0.566763	0.028	0.003	1
Mef2a	0.00583548	1.5153	0.222	0.102	1
Rnf150	0.00583798	-0.596364	0.056	0.272	1
Pdzrn4	0.00586761	-1.10752	0	0.176	1
Specc1	0.00587808	-0.428511	0.056	0.28	1
Trpc5	0.00593967	-0.589436	0.028	0.229	1
Fmn2	0.00595203	-0.43317	0.028	0.229	1
Ndst3	0.00602217	-1.04749	0	0.175	1
Nrbp2	0.00606141	-1.10147	0	0.175	1
Jakmip2	0.00612189	-0.870801	0.028	0.221	1
Stk39	0.00613422	-0.939166	0.028	0.22	1
Cpne6	0.00614062	-0.98026	0	0.175	1
Tbce	0.00614062	-0.886116	0	0.175	1
Grb2	0.00618233	1.4362	0.222	0.104	1
Nedd4	0.00622177	-0.922064	0.028	0.22	1
Atxn7l1	0.00622351	-0.584348	0.056	0.269	1
Nova2	0.00626128	-0.912622	0	0.174	1
Nuak1	0.0062873	1.44049	0.167	0.064	1
Pfkp	0.006302	-0.90368	0	0.174	1
Cdh18	0.00655166	-1.05833	0	0.172	1
Baiap2	0.00660429	-0.461242	0.056	0.275	1
Abcc5	0.00662452	-0.623373	0.028	0.225	1
Gm2164	0.00672329	-1.23471	0	0.171	1
Rps6ka2	0.00689919	-0.947737	0	0.17	1
Daam1	0.00689919	-1.04486	0	0.17	1
Ksr1	0.00696145	-0.573476	0.028	0.223	1
Gm20696	0.00698877	-0.903864	0	0.17	1
Dhx34	0.00698904	0.93646	0.056	0.01	1
Asap1	0.0071365	1.49759	0.389	0.278	1
Pak7	0.00715352	-0.621494	0.028	0.222	1
Zfpm2	0.00718431	-0.658064	0.056	0.262	1
Synpr	0.00724568	-0.846895	0.028	0.221	1
Caln1	0.00727571	-0.437025	0.083	0.311	1
Qk	0.00731724	1.01862	0.278	0.142	1
Gm28928	0.00740576	-1.52184	0	0.168	1
Nkain3	0.00743959	-0.360403	0.056	0.272	1
Astn2	0.0074564	-0.354408	0.111	0.365	1
Camkmt	0.00749471	-0.482078	0.028	0.221	1
Ptchd4	0.00754994	-1.02131	0	0.167	1
Acyp2	0.00759859	-0.945895	0	0.167	1
Garem1	0.00759859	-0.923348	0	0.167	1
Mboat2	0.00764753	-0.930935	0	0.167	1
Cadps	0.00774062	-0.29098	0.25	0.592	1
Nxpe4	0.00774633	-0.926996	0	0.166	1
Camkv	0.00774633	-0.92162	0	0.166	1
Prkar1b	0.00774633	-0.876281	0	0.166	1
Coro2b	0.00784634	-0.899925	0	0.166	1
Ptprt	0.00787128	-0.990783	0.028	0.215	1
Nt5c2	0.00789681	-0.879778	0	0.166	1
Cnot10	0.00794758	-0.923258	0	0.165	1
Rreb1	0.00803036	1.46094	0.167	0.066	1
Pde8b	0.00807521	-0.44561	0.028	0.218	1
Adam22	0.00809232	-0.483508	0.056	0.267	1
Phlpp1	0.00815353	-1.2509	0.056	0.247	1
Lmln	0.00815381	-0.883901	0	0.164	1
Iqsec3	0.00820615	-0.873243	0	0.164	1
Ly6h	0.00825882	-0.95453	0	0.164	1
Lmtk2	0.00825882	-0.876248	0	0.164	1
Snx6	0.0083118	-0.888073	0	0.164	1
Tcf12	0.00840808	-0.653283	0.028	0.216	1
Ccdc158	0.00841618	0.665111	0.028	0.003	1
Nxph2	0.00841618	0.650019	0.028	0.003	1
Fbxw10	0.00841618	0.641458	0.028	0.003	1
Mettl5os	0.00841618	0.606515	0.028	0.003	1
Ttc17	0.00841686	-0.883822	0.028	0.209	1
Mapre3	0.00841875	-0.914554	0	0.163	1
Fut8	0.00855853	-0.876362	0.028	0.208	1
Faah	0.00858163	-0.898638	0	0.163	1
Zswim5	0.00858163	-0.871897	0	0.163	1
Fam219a	0.00859828	-0.56578	0.056	0.258	1
Iqsec2	0.00860841	-0.819737	0.028	0.209	1
Eml5	0.00863541	-0.393724	0.056	0.266	1
Magi3	0.00863658	-0.86547	0	0.162	1
Nin	0.00865509	-0.815209	0.028	0.208	1
Ggt7	0.00869187	-0.884459	0	0.162	1
Atp1b1	0.00869187	-0.89013	0	0.162	1
D430041D05Rik	0.00879508	-0.559441	0.056	0.256	1
Sipa1	0.00885205	0.886344	0.056	0.011	1
Asna1	0.00887108	0.878812	0.056	0.011	1
Dopey2	0.00888522	-0.556631	0.028	0.214	1
Syf2	0.00892841	0.815161	0.056	0.011	1
Slc1a1	0.00903077	-0.855464	0	0.161	1
Gm49317	0.00903782	-1.00477	0.028	0.206	1
Mpped2	0.00905059	-0.407798	0.028	0.214	1
Rif1	0.00913986	-0.620878	0.028	0.213	1
Mrc2	0.00914318	0.872308	0.083	0.021	1
Pdlim7	0.0092049	-0.862204	0	0.16	1
Sv2b	0.0092049	-0.877355	0	0.16	1
Usp29	0.00924011	-0.442858	0.056	0.263	1
Ano4	0.00926879	-0.93693	0.028	0.209	1
Dner	0.00932276	-0.903998	0	0.16	1
Spon1	0.00932276	-0.989655	0	0.16	1
Itsn1	0.00934432	-0.426425	0.028	0.213	1
Adamts17	0.00938222	-0.925143	0	0.159	1
Nol4	0.00939825	-0.532217	0.056	0.254	1
A330102I10Rik	0.00950224	-0.849823	0	0.159	1
Aplp1	0.00950224	-0.980662	0	0.159	1
Usp20	0.00950224	-0.886985	0	0.159	1
Arnt2	0.00950224	-0.917635	0	0.159	1
Chsy3	0.0095628	-0.976522	0	0.159	1
Zfp462	0.0095628	-0.919398	0	0.159	1
Apba1	0.00957635	-0.288131	0.111	0.35	1
Lrrtm3	0.00957976	-0.568595	0.028	0.212	1
Chka	0.00968502	-0.864804	0	0.158	1
Esrrg	0.00974479	-0.719056	0.028	0.209	1
Npas2	0.00974668	-0.876924	0	0.158	1
Bicdl1	0.00980872	-0.876772	0	0.158	1
Ube4b	0.00981333	-0.830223	0.028	0.204	1
Slco3a1	0.00982889	-0.862515	0.028	0.204	1
Rit2	0.00987114	-0.842273	0	0.158	1
Smarca4	0.00987114	-0.847286	0	0.158	1
Slc25a37	0.00991367	0.919048	0.056	0.011	1
Eml1	0.00993393	-0.973647	0	0.157	1
R3hdm2	0.0100033	-0.470696	0.056	0.252	1
Tecpr2	0.0100607	-0.895047	0	0.157	1
Add2	0.0100781	-0.3655	0.056	0.259	1
Srpk2	0.0101672	-0.417118	0.056	0.252	1
Hmg20a	0.0102537	-0.881359	0	0.156	1
Scn1a	0.0102971	-0.395381	0.056	0.252	1
Setd5	0.0103394	-0.385264	0.028	0.209	1
Edil3	0.0103469	-0.716364	0.056	0.255	1
Ccdc85a	0.0107047	-0.429216	0.028	0.208	1
Gpc6	0.0107178	-1.14671	0	0.155	1
Acaca	0.0108406	-0.41665	0.056	0.257	1
Tmem117	0.010854	-0.952129	0	0.154	1
Syn2	0.01092	-0.33391	0.056	0.257	1
Cpne4	0.0109876	-0.578831	0.028	0.207	1
Nptn	0.0110098	-0.36043	0.028	0.207	1
Ptges2	0.0110541	0.968633	0.056	0.011	1
Tmem63b	0.011056	-0.831765	0.028	0.2	1
Sh3d19	0.0110615	-0.987869	0	0.153	1
Zfp292	0.0112358	1.49691	0.222	0.112	1
Agtpbp1	0.011344	-0.850858	0	0.153	1
Spag9	0.0113853	-0.378045	0.028	0.206	1
Osbp2	0.0114808	-0.5656	0.056	0.246	1
Evi5l	0.0114879	-0.883358	0	0.152	1
Vsnl1	0.011499	-0.553479	0.056	0.247	1
Helz	0.0115604	-0.795454	0	0.152	1
Secisbp2	0.0116334	-0.872815	0	0.152	1
Slc2a5	0.0116364	0.637912	0.028	0.003	1
Pou2af1	0.0116364	0.627729	0.028	0.003	1
Gm5086	0.0116364	0.560026	0.028	0.003	1
Il1rapl2	0.0116663	-0.559866	0.028	0.204	1
Gpc5	0.0116965	-0.732292	0.028	0.203	1
Maco1	0.0117069	-0.863581	0	0.151	1
Rgs6	0.0117808	-1.03893	0	0.151	1
Asap2	0.0117808	-0.800415	0	0.151	1
Sfswap	0.0118363	-0.272545	0.083	0.294	1
Atg16l1	0.0118551	-0.828806	0	0.151	1
Crtac1	0.0119299	-0.893757	0	0.151	1
Pip5k1a	0.0120051	-0.839541	0	0.15	1
Npas3	0.0120051	-1.34576	0	0.15	1
Zfp536	0.012018	-1.05051	0.028	0.2	1
Rab3c	0.012068	-0.491995	0.028	0.203	1
Sugp2	0.0120808	-0.840899	0	0.15	1
Mphosph9	0.0122001	-0.829917	0.028	0.196	1
Chchd3	0.0122273	-0.333887	0.028	0.203	1
Gm29554	0.0122749	0.960016	0.056	0.011	1
Zfp148	0.0123106	-0.819517	0	0.15	1
Mon2	0.0123106	-0.872034	0	0.15	1
Gm26770	0.0123243	0.826375	0.056	0.011	1
Tead1	0.0123881	-0.867028	0	0.149	1
Slc22a23	0.0124661	-0.942959	0	0.149	1
Sh3bp2	0.0124738	0.765556	0.056	0.011	1
Syn1	0.0125948	-0.469205	0.028	0.202	1
Cadps2	0.0126233	-0.51601	0.056	0.242	1
Nrg2	0.0127824	-0.534138	0.028	0.201	1
Ddx5	0.0127827	-0.905076	0	0.148	1
Grik3	0.0127827	-0.96557	0	0.148	1
Fshr	0.0127827	-0.812033	0	0.148	1
Zbtb38	0.0129439	-0.850542	0	0.148	1
C2cd5	0.0129956	-0.380753	0.028	0.201	1
Grik1	0.0130252	-1.32198	0	0.147	1
Plekhg5	0.0133539	-0.63273	0.028	0.199	1
Fbxl7	0.0133554	-0.884483	0	0.147	1
Actl6b	0.0133554	-0.828724	0	0.147	1
Scg5	0.0133771	-0.377474	0.028	0.2	1
Osbpl9	0.0134392	-0.803094	0	0.146	1
Sptb	0.0135235	-0.822925	0	0.146	1
Samhd1	0.013564	1.25647	0.111	0.037	1
Gadd45gip1	0.0136043	0.866465	0.056	0.011	1
Thada	0.0136083	-0.826112	0	0.146	1
Slc35f3	0.0136376	-0.497614	0.028	0.199	1
Ubr5	0.0136406	-0.365101	0.028	0.199	1
Tbc1d5	0.0136737	1.25449	0.306	0.195	1
Mtch1	0.0136936	-0.824941	0	0.146	1
Ppp6r2	0.0137249	-0.800483	0.028	0.192	1
Scn3a	0.013759	-0.814707	0.028	0.191	1
Stx8	0.0137794	-0.840435	0	0.145	1
Vmn2r85	0.0138744	0.642238	0.056	0.011	1
Nell1	0.013884	-0.517838	0.028	0.198	1
Rcbtb2	0.0139975	1.17694	0.083	0.023	1
Ktn1	0.0140288	-0.410929	0.028	0.198	1
Hnrnpu	0.0140399	-0.816497	0	0.145	1
Map6	0.0140399	-0.81541	0	0.145	1
Slc4a10	0.0140928	-0.42853	0.028	0.198	1
Ogdh	0.0141278	-0.80508	0	0.144	1
Atrn	0.0143284	-0.490743	0.028	0.197	1
Lingo1	0.0145149	-0.772477	0.028	0.189	1
Map7	0.0145311	-0.398998	0.083	0.292	1
Slc44a1	0.01454	-0.913005	0.028	0.19	1
Wdr17	0.0145752	-0.774595	0	0.143	1
Nyap2	0.0145752	-0.80587	0	0.143	1
Ccdc57	0.0145752	-0.812253	0	0.143	1
Fyttd1	0.0146663	-0.797202	0	0.143	1
Spata7	0.0147579	-0.794292	0	0.143	1
Reps2	0.0147735	-0.407404	0.028	0.196	1
Cers4	0.0148501	-0.798261	0	0.143	1
Slc25a12	0.0148794	-0.365368	0.028	0.196	1
Car11	0.0149219	-0.807231	0.028	0.188	1
Grn	0.0149336	1.04201	0.083	0.023	1
Nat9	0.0149633	0.949106	0.056	0.012	1
Tmem64	0.0149633	0.949182	0.056	0.012	1
Taf1b	0.0150361	-0.787917	0	0.142	1
Sntb2	0.0150361	-0.852324	0	0.142	1
Gpi1	0.0151189	-0.440332	0.028	0.195	1
Ralgapb	0.01513	-0.790904	0	0.142	1
Jakmip3	0.01513	-0.858326	0	0.142	1
A330008L17Rik	0.01513	-0.83934	0	0.142	1
Clvs1	0.0151469	-0.293295	0.028	0.195	1
Plod1	0.0151957	0.835047	0.056	0.012	1
Sik2	0.0152244	-0.860917	0	0.142	1
Tbc1d1	0.0153193	-0.776964	0	0.142	1
Rap1b	0.0153523	0.909959	0.083	0.023	1
Cdh10	0.0153834	-0.532544	0.028	0.194	1
Iqce	0.0154149	-0.776014	0	0.141	1
Kctd14	0.0154777	0.598528	0.028	0.003	1
Fbxo41	0.015511	-0.779399	0	0.141	1
Dhdds	0.0156076	-0.823133	0	0.141	1
Muc16	0.0156101	1.12185	0.083	0.023	1
Gsap	0.0156101	1.12975	0.083	0.023	1
Dlg4	0.0156502	-0.456137	0.028	0.194	1
Sgms1	0.0157919	-0.800532	0.028	0.186	1
Phf20	0.0158027	-0.815373	0	0.14	1
Runx1t1	0.0158288	-0.752786	0.028	0.187	1
Syt11	0.0158908	-0.51614	0.083	0.272	1
Fam110b	0.0160001	-0.803947	0	0.14	1
Map1lc3a	0.016065	0.278109	0.056	0.012	1
E130307A14Rik	0.016088	-0.461161	0.028	0.193	1
Psd3	0.0160922	-0.444455	0.028	0.193	1
St18	0.0160997	-1.64689	0	0.14	1
Dym	0.0161489	-0.741379	0.028	0.187	1
Rnf112	0.0162081	-0.50889	0.028	0.192	1
Tgfbr3	0.0163007	-0.787523	0	0.139	1
Arf3	0.0163007	-0.783413	0	0.139	1
Calm1	0.0164021	-0.79951	0	0.139	1
Armcx3	0.0164333	0.996143	0.056	0.012	1
Slc4a4	0.016504	-0.971722	0	0.139	1
Ube4a	0.016504	-0.797249	0	0.139	1
Dclk2	0.0165588	-0.745233	0.028	0.186	1
Trpc4	0.0165716	-0.389311	0.028	0.192	1
Ptprr	0.01662	-0.762225	0.028	0.184	1
Tnk2	0.0167098	-0.802163	0	0.138	1
Supt5	0.0167098	-0.829644	0	0.138	1
Tcaf1	0.0167626	-0.763094	0.028	0.184	1
Eml2	0.0169181	-0.861593	0	0.138	1
Cabp1	0.0169181	-0.743549	0	0.138	1
Atp6v0b	0.0169181	-0.790707	0	0.138	1
Spock3	0.0170926	-0.484311	0.028	0.19	1
Stxbp6	0.0171288	-1.0563	0	0.137	1
Ctdspl	0.0171926	-0.803286	0.028	0.184	1
Dok5	0.0172233	-0.316773	0.028	0.19	1
Ylpm1	0.0172414	-0.327711	0.028	0.19	1
Inpp4a	0.0173421	-0.744158	0	0.137	1
Zfp973	0.0174451	-0.781452	0.028	0.183	1
Aff4	0.0174634	-0.513316	0.056	0.231	1
Map3k14	0.0174933	1.30638	0.139	0.055	1
Parp8	0.0175579	-0.755457	0	0.136	1
Acat1	0.0175579	-0.765155	0	0.136	1
Abi2	0.0175579	-0.768554	0	0.136	1
Dzip1	0.0175579	-0.766173	0	0.136	1
Ephb2	0.0177762	-0.793199	0	0.136	1
Med13l	0.0178716	-0.429503	0.028	0.189	1
Stat5b	0.0180255	1.07341	0.111	0.038	1
Grik5	0.0180489	-0.746937	0.056	0.223	1
Gm47438	0.0180552	0.89849	0.056	0.012	1
Plxna2	0.018071	-0.739626	0.028	0.182	1
Galnt9	0.0181087	-0.740361	0	0.135	1
Lancl1	0.0182208	-0.799304	0	0.135	1
Rbms3	0.0182619	-1.00816	0.028	0.179	1
Pdzd2	0.0182867	-0.582179	0.028	0.187	1
Zdhhc14	0.0184089	-0.324339	0.083	0.276	1
Dlc1	0.0184161	-0.422444	0.028	0.187	1
Pkia	0.018447	-0.798262	0	0.135	1
A230050P20Rik	0.018447	-0.771953	0	0.135	1
Scfd2	0.018447	-0.750246	0	0.135	1
Eri3	0.0185473	-0.364423	0.028	0.187	1
Elp4	0.018676	-0.794654	0	0.134	1
Wasf1	0.018676	-0.742863	0	0.134	1
Fam222b	0.018676	-0.766251	0	0.134	1
Pde4a	0.0186989	-0.357897	0.028	0.187	1
Med27	0.0187915	-0.796635	0	0.134	1
Slc2a3	0.0187915	-0.751928	0	0.134	1
Gng7	0.0187915	-0.899376	0	0.134	1
Dennd6b	0.0189077	-0.786385	0	0.134	1
Eftud2	0.0190245	-0.781386	0	0.133	1
Gmip	0.0192373	1.25202	0.083	0.024	1
Zfp639	0.0192373	1.08257	0.083	0.024	1
Ube2r2	0.0192604	-0.776076	0	0.133	1
Map7d2	0.0195301	-0.739849	0.028	0.18	1
Prpf40b	0.0196194	-0.778998	0	0.132	1
Mir9-3hg	0.0196194	-0.798269	0	0.132	1
Gemin2	0.0196295	0.95483	0.056	0.012	1
Zbtb18	0.0196651	0.895358	0.056	0.012	1
Ppcdc	0.0197039	1.44083	0.167	0.074	1
Cdv3	0.0197366	0.783284	0.056	0.012	1
Brinp3	0.0197405	-0.95803	0	0.132	1
Gm10701	0.0197724	0.888022	0.056	0.012	1
2610035D17Rik	0.0198062	-0.575084	0.056	0.226	1
Emsy	0.0198623	-0.763805	0	0.132	1
Spock1	0.0199087	-0.577324	0.083	0.269	1
Gm15537	0.0199385	0.673854	0.028	0.004	1
Mob3a	0.0199385	0.66358	0.028	0.004	1
Gm10754	0.020108	-0.76326	0	0.131	1
Yeats2	0.020108	-0.75202	0	0.131	1
Arhgap22	0.020156	1.20787	0.083	0.025	1
Lmo7	0.0202194	-0.32519	0.028	0.184	1
Ascc3	0.020232	-0.768882	0	0.131	1
Impa1	0.02028	0.676534	0.056	0.012	1
Slc16a11	0.0203567	-0.785133	0	0.131	1
Gm45881	0.0203567	-0.820887	0	0.131	1
Leprot	0.020464	0.626929	0.056	0.012	1
Slc12a5	0.0205123	-0.306757	0.028	0.184	1
Cul9	0.0205159	-0.391483	0.056	0.231	1
Enah	0.020523	-0.297253	0.028	0.184	1
Mtor	0.0206084	-0.760877	0	0.13	1
5031439G07Rik	0.020674	-0.964674	0.028	0.176	1
Mpdz	0.0207353	-0.764846	0	0.13	1
Syp	0.0209038	-0.601996	0.028	0.181	1
Slc16a7	0.0212506	-0.809435	0	0.129	1
Sdccag8	0.0212939	-0.405232	0.028	0.182	1
Ddhd2	0.0213814	-0.76962	0	0.129	1
Wwc1	0.0215129	-0.766079	0	0.129	1
Nwd2	0.0216452	-0.768428	0	0.129	1
Pde7b	0.0217782	-0.958446	0	0.128	1
Phf24	0.0217782	-0.697114	0	0.128	1
Epha10	0.0218741	-0.433805	0.028	0.181	1
Abca2	0.0219121	-0.929575	0	0.128	1
Specc1l	0.0219121	-0.751976	0	0.128	1
Alcam	0.0219196	-0.422927	0.028	0.181	1
Sh3glb2	0.0220468	-0.794526	0	0.128	1
Ap2a2	0.0220468	-0.744405	0	0.128	1
Gnas	0.0221365	-0.754148	0.028	0.175	1
Rtf1	0.0221822	-0.724644	0	0.128	1
Osbpl10	0.0221822	-0.725034	0	0.128	1
Bicd1	0.0225396	-0.314265	0.056	0.224	1
Tro	0.0225933	-0.724952	0	0.127	1
Madd	0.0226332	-0.378962	0.028	0.18	1
Usp7	0.022732	-0.753455	0	0.127	1
Lhfpl3	0.022732	-1.02613	0	0.127	1
Fam171a1	0.0228715	-0.747613	0	0.127	1
Arhgef3	0.0230118	-0.720903	0	0.126	1
Crim1	0.0230118	-0.760163	0	0.126	1
Celf3	0.0231246	-0.758623	0.028	0.172	1
Farp1	0.023205	-0.410481	0.056	0.22	1
Arpc5l	0.0233648	1.05221	0.083	0.025	1
Rps6ka5	0.0234378	-0.820252	0	0.126	1
Rasgef1b	0.0235581	-0.65146	0.028	0.176	1
Zcchc18	0.0235814	-0.737454	0	0.125	1
Golga1	0.0235814	-0.726516	0	0.125	1
Acadsb	0.0235814	-0.719362	0	0.125	1
Cyp2j8	0.0236203	0.656162	0.056	0.013	1
Grk3	0.0237259	-0.727132	0	0.125	1
Palm	0.0237259	-0.736039	0	0.125	1
Cyth1	0.0238713	-0.84297	0	0.125	1
Ankrd33b	0.0238713	-0.720883	0	0.125	1
Foxn3	0.0241424	1.26159	0.361	0.268	1
Gapvd1	0.0242967	-0.315024	0.028	0.177	1
Sec24a	0.0243985	-0.432043	0.028	0.176	1
Trim46	0.0244204	-0.685196	0.028	0.171	1
Rap1gap	0.0245142	-0.433056	0.056	0.219	1
Foxo3	0.0245196	1.40988	0.139	0.058	1
Cluap1	0.024611	-0.727612	0	0.124	1
Kcnab2	0.0247616	-0.701609	0	0.124	1
Ttll5	0.0248642	-0.346857	0.028	0.176	1
Scel	0.0250063	0.623697	0.028	0.004	1
Msh5	0.0250063	0.658648	0.028	0.004	1
Amer3	0.0250063	0.65464	0.028	0.004	1
Cfap57	0.0250063	0.643065	0.028	0.004	1
Pold4	0.0250063	0.633102	0.028	0.004	1
Slc6a19	0.0250063	0.603958	0.028	0.004	1
Zfyve21	0.0250063	0.598019	0.028	0.004	1
Kctd7	0.0250063	0.566106	0.028	0.004	1
Hadh	0.0250063	0.535642	0.028	0.004	1
Clcn6	0.0250654	-0.737327	0	0.123	1
Samd5	0.0250654	-0.696015	0	0.123	1
Wdfy4	0.0250733	0.998771	0.056	0.013	1
Tirap	0.0250836	0.483536	0.028	0.004	1
Cntln	0.0252186	-0.7365	0	0.123	1
Zfp831	0.0252186	-0.714613	0	0.123	1
Stxbp5	0.0252795	-0.2621	0.028	0.176	1
Chst9	0.0253728	-0.835187	0	0.123	1
Arrdc1	0.0254955	1.13001	0.083	0.026	1
Carmil3	0.0255278	-0.756414	0	0.122	1
Man2c1	0.0255278	-0.7565	0	0.122	1
Tomm40	0.0255278	-0.730835	0	0.122	1
2010300C02Rik	0.0256439	-0.251471	0.056	0.224	1
Lrrc4b	0.0256838	-0.825819	0	0.122	1
Golgb1	0.025835	-0.308964	0.028	0.175	1
Dctn4	0.0258407	-0.744982	0	0.122	1
Ppfia3	0.0259592	-0.737769	0.028	0.167	1
Cplx2	0.0259985	-0.77742	0	0.122	1
Atl1	0.0259985	-0.691118	0	0.122	1
Slit2	0.0259985	-0.731405	0	0.122	1
Fars2	0.0260069	-0.457028	0.056	0.216	1
Rasgef1a	0.0260756	-0.680401	0.028	0.169	1
Epc1	0.0263169	-0.783677	0	0.121	1
Itga6	0.0264533	0.859108	0.083	0.026	1
Itpka	0.0264775	-0.758053	0	0.121	1
Dnah9	0.0264775	-0.693191	0	0.121	1
Fbxo21	0.0264775	-0.734118	0	0.121	1
Wscd2	0.0265456	-0.679777	0.028	0.168	1
Zbtb20	0.0266159	-0.390323	0.306	0.588	1
Meis2	0.0266391	-0.801426	0	0.121	1
Cyld	0.0267121	1.12885	0.139	0.058	1
Zfp523	0.0268016	-0.728781	0	0.121	1
Tmem234	0.0269651	-0.765449	0	0.12	1
5031425E22Rik	0.0269651	-0.731153	0	0.12	1
Dzip3	0.0269651	-0.680365	0	0.12	1
Tspan31	0.0270625	0.962947	0.056	0.013	1
Syne4	0.0270625	0.915278	0.056	0.013	1
Gramd4	0.0271295	-0.70485	0	0.12	1
Tusc3	0.0271295	-0.669181	0	0.12	1
Dennd2a	0.0271295	-0.741744	0	0.12	1
Ank	0.027244	0.444355	0.083	0.263	1
Dot1l	0.0272949	-0.78384	0	0.12	1
Gpr108	0.0274113	0.991551	0.111	0.041	1
C78859	0.0274613	-0.662076	0	0.12	1
Trrap	0.0276214	-0.343587	0.028	0.172	1
Kcnip2	0.0276286	-0.763582	0	0.119	1
Naaladl2	0.0276704	-0.542752	0.083	0.251	1
Tshz2	0.0276975	-1.05411	0.056	0.209	1
Kifap3	0.027797	-0.678941	0	0.119	1
Gsk3b	0.0279663	-0.704507	0	0.119	1
Cry2	0.0279663	-0.72093	0	0.119	1
Clstn3	0.0279663	-0.702923	0	0.119	1
Spata1	0.0280504	0.646529	0.083	0.026	1
Tulp3	0.0281366	-0.727022	0	0.119	1
Galnt14	0.0281366	-0.744566	0	0.119	1
Ano6	0.0282692	-0.308029	0.028	0.171	1
Clmn	0.0283079	-0.99998	0	0.119	1
Glp2r	0.0283079	-0.654026	0	0.119	1
Arrb2	0.0284373	1.274	0.139	0.06	1
Prkd1	0.0284802	-0.812037	0	0.118	1
Slc17a7	0.0284802	-0.731649	0	0.118	1
Ror1	0.0286536	-0.782773	0	0.118	1
Scaf1	0.0288279	-0.709564	0	0.118	1
Fam120c	0.0288279	-0.71573	0	0.118	1
Cemip	0.0288279	-0.770825	0	0.118	1
Kif3a	0.0288279	-0.745193	0	0.118	1
Cacng7	0.0288279	-0.674232	0	0.118	1
Iqgap1	0.0290033	-0.69724	0	0.118	1
Prmt8	0.0290033	-0.703558	0	0.118	1
Cherp	0.0290033	-0.708506	0	0.118	1
Fam91a1	0.0290261	1.11945	0.083	0.026	1
Idnk	0.0291391	0.972675	0.056	0.014	1
Engase	0.0291391	0.891806	0.056	0.014	1
Sept3	0.0295357	-0.69645	0	0.117	1
Rasgrp1	0.0295357	-0.68229	0	0.117	1
Arhgef25	0.029662	-0.437478	0.028	0.169	1
Klhl7	0.0297152	-0.66577	0	0.117	1
Arhgef17	0.0297152	-0.686842	0	0.117	1
Dock7	0.0298582	-0.546199	0.056	0.21	1
Tns3	0.0300138	0.98847	0.111	0.042	1
Akr1b3	0.0300657	0.710287	0.056	0.014	1
Sept8	0.0300775	-0.696767	0	0.116	1
Zc3h7b	0.0300775	-0.690542	0	0.116	1
Tcp11l1	0.0300775	-0.679706	0	0.116	1
Chrd	0.0300775	-0.744678	0	0.116	1
Maged1	0.0301314	-0.721497	0.028	0.162	1
Zc3h13	0.0302602	-0.661135	0	0.116	1
Ephb1	0.030444	-0.94754	0	0.116	1
Adcy1	0.0304835	-0.715445	0.028	0.162	1
Sept4	0.0306289	-1.15819	0	0.116	1
Mta3	0.0306289	-0.719061	0	0.116	1
Myo18b	0.0306606	0.491192	0.028	0.004	1
D730003I15Rik	0.0306606	0.641916	0.028	0.004	1
Abhd13	0.0306606	0.6261	0.028	0.004	1
Ifngr1	0.0306606	0.621461	0.028	0.004	1
Mmgt2	0.0306606	0.581598	0.028	0.004	1
Apob	0.0306606	0.543105	0.028	0.004	1
Slc22a17	0.0306993	-0.3444	0.111	0.294	1
Syk	0.0307503	0.498245	0.028	0.004	1
Fyco1	0.0308149	-0.725814	0	0.115	1
Gm41361	0.0308149	-0.68645	0	0.115	1
P4htm	0.0308416	-0.317339	0.028	0.168	1
Acss2	0.0310019	-0.684805	0	0.115	1
Cstf3	0.0310019	-0.690321	0	0.115	1
Kcnmb2	0.0310019	-1.09272	0	0.115	1
Cdh13	0.0310784	-0.484796	0.056	0.214	1
Robo2	0.0311406	-0.316358	0.111	0.293	1
Arfgef1	0.0313793	-0.665865	0	0.115	1
Emc10	0.0314333	1.22971	0.167	0.08	1
Chd4	0.0314531	-0.445204	0.056	0.208	1
Ppargc1b	0.0317612	-0.657837	0	0.114	1
Fbxo42	0.0317612	-0.688614	0	0.114	1
Josd2	0.0319538	-0.863138	0	0.114	1
Phc3	0.0319538	-0.676947	0	0.114	1
Rab27b	0.0319538	-0.655608	0	0.114	1
Agfg2	0.0319538	-0.700854	0	0.114	1
Hap1	0.0319538	-0.743649	0	0.114	1
Dixdc1	0.0319538	-0.815277	0	0.114	1
Cpt1c	0.0319765	-0.711964	0.028	0.16	1
Arhgap20	0.0321476	-0.685134	0	0.114	1
Ssbp3	0.0323424	-0.694438	0	0.113	1
Cdk8	0.0323424	-0.678288	0	0.113	1
Mast1	0.0323424	-0.686503	0	0.113	1
Gm47352	0.0323847	0.658769	0.056	0.014	1
Syndig1	0.0325385	-0.651016	0	0.113	1
Ankrd13b	0.0325385	-0.691893	0	0.113	1
Pknox2	0.0327288	-0.346634	0.028	0.165	1
Rbm10	0.0327356	-0.6836	0	0.113	1
Csgalnact1	0.0327356	-0.726202	0	0.113	1
Nek1	0.0327356	-0.680667	0	0.113	1
Ankrd28	0.032934	-0.736476	0	0.113	1
Rab3gap2	0.0331335	-0.680856	0	0.113	1
Nckap5	0.0331335	-0.723337	0	0.113	1
Nrgn	0.0333341	-0.681137	0	0.112	1
Pcdh11x	0.033536	-0.759725	0	0.112	1
Letm2	0.033536	-0.687381	0	0.112	1
Sorcs1	0.0336721	-0.343577	0.111	0.292	1
Zfp692	0.0338339	-0.344878	0.028	0.164	1
D430042O09Rik	0.0339432	-0.694178	0	0.112	1
Hk1	0.0340124	-0.648632	0.028	0.159	1
Slc8a3	0.0341487	-0.688982	0	0.111	1
Atp5s	0.0342241	1.09104	0.083	0.027	1
Brd4	0.0342682	-0.334398	0.028	0.164	1
Ccdc30	0.0342986	-0.633659	0.028	0.159	1
Pip4p1	0.0343422	1.10395	0.083	0.027	1
Ttll7	0.0343553	-0.780015	0	0.111	1
Cdh20	0.0343553	-0.984276	0	0.111	1
Megf8	0.0343553	-0.694801	0	0.111	1
Cdc14b	0.0343553	-0.685467	0	0.111	1
Pds5b	0.0345631	-0.681255	0	0.111	1
Gbf1	0.034582	-0.372799	0.056	0.206	1
Faf1	0.0347433	-0.25931	0.028	0.163	1
Jarid2	0.0347722	-0.686087	0	0.111	1
Trps1	0.0349825	-0.754882	0	0.11	1
Clpb	0.0349825	-0.658577	0	0.11	1
Fras1	0.0349825	-0.727852	0	0.11	1
Anxa6	0.0349825	-0.679796	0	0.11	1
Tmtc2	0.0349825	-0.897787	0	0.11	1
Cpeb1	0.0349825	-0.6541	0	0.11	1
Nipal2	0.0349825	-0.655	0	0.11	1
Rab30	0.0349825	-0.686451	0	0.11	1
Ints10	0.035194	-0.62976	0	0.11	1
Bicc1	0.0356207	-0.708072	0	0.11	1
Pdpk1	0.0356207	-0.673959	0	0.11	1
Smap2	0.0356222	1.16579	0.139	0.061	1
Tub	0.035836	-0.666982	0	0.11	1
Prkch	0.0359102	0.903349	0.083	0.027	1
Zmym3	0.0360525	-0.668561	0	0.109	1
Gprasp1	0.0360525	-0.632442	0	0.109	1
Rgs11	0.0362703	-0.657926	0	0.109	1
Csnk1g3	0.0362703	-0.687289	0	0.109	1
4933406I18Rik	0.0364343	1.6407	0.278	0.183	1
Plec	0.0364894	-0.62635	0	0.109	1
Med15	0.0367097	-0.626788	0	0.109	1
Ptpn3	0.0368092	-0.650924	0.028	0.155	1
4930599N23Rik	0.0368747	0.616559	0.028	0.004	1
Gm47152	0.0368747	0.656082	0.028	0.004	1
Polr2d	0.0368747	0.650296	0.028	0.004	1
Plxna4os3	0.0368747	0.626837	0.028	0.004	1
Myadml2os	0.0368747	0.565163	0.028	0.004	1
Stom	0.0368747	0.546798	0.028	0.004	1
Smg8	0.0368747	0.529533	0.028	0.004	1
Tapbpl	0.0369771	0.647409	0.028	0.004	1
Itpkb	0.0370589	1.28449	0.083	0.028	1
Mdfic	0.0370798	0.517437	0.028	0.004	1
Arnt	0.0371543	-0.666826	0	0.108	1
Nsg2	0.0373786	-0.649591	0	0.108	1
Pcgf5	0.0373786	-0.629915	0	0.108	1
Flrt2	0.0373786	-0.62748	0	0.108	1
Reps1	0.0376042	-0.652682	0	0.108	1
Ldb1	0.0378043	1.20455	0.111	0.044	1
Gm42477	0.0378311	-0.6813	0	0.108	1
Dbn1	0.0379463	-0.665645	0.028	0.154	1
Fxr2	0.0380593	-0.696334	0	0.107	1
Brd3	0.0380593	-0.663382	0	0.107	1
Prkag1	0.0382888	-0.682207	0	0.107	1
Ehhadh	0.0382888	-0.637023	0	0.107	1
Fam214a	0.0382888	-0.671318	0	0.107	1
Icam5	0.0385198	-0.709986	0	0.107	1
Plekha2	0.0385386	0.843394	0.083	0.028	1
Mapre2	0.0386564	-0.71224	0.028	0.153	1
Gm37240	0.038752	-0.618779	0	0.107	1
Kndc1	0.038752	-0.779285	0	0.107	1
Stx2	0.0389116	1.174	0.111	0.044	1
Dicer1	0.0389856	-0.677464	0	0.106	1
Tox	0.0389856	-0.758672	0	0.106	1
Gpatch1	0.0392206	-0.62497	0	0.106	1
Rnf25	0.0392378	-0.675613	0.028	0.153	1
Orc2	0.039457	-0.646993	0	0.106	1
Otud7b	0.039457	-0.806172	0	0.106	1
Zfp280d	0.039457	-0.647426	0	0.106	1
Pak6	0.0396948	-0.622561	0	0.106	1
Atf2	0.0396948	-0.652749	0	0.106	1
Phtf1	0.0396948	-0.611965	0	0.106	1
Tmem63c	0.0396948	-0.590142	0	0.106	1
Rab12	0.0396948	-0.622359	0	0.106	1
Gmds	0.0398607	-0.624203	0.056	0.194	1
Pla2g15	0.0399364	0.619272	0.056	0.014	1
Prr5l	0.0401745	-1.72407	0	0.105	1
Shisa7	0.0401745	-0.655022	0	0.105	1
Eps15l1	0.0408177	-0.346775	0.056	0.2	1
Os9	0.0409047	-0.657997	0	0.105	1
Gdpd1	0.0409047	-0.635898	0	0.105	1
Gm45846	0.0411509	-0.654936	0	0.104	1
Ccdc88c	0.0411509	-0.605464	0	0.104	1
Gabra5	0.0413986	-0.581104	0	0.104	1
Cuedc1	0.0413986	-0.746022	0	0.104	1
Ipo11	0.0413986	-0.636103	0	0.104	1
Cask	0.0414479	-0.312205	0.028	0.156	1
Gmcl1	0.0417036	-0.625438	0.028	0.151	1
Arhgap44	0.0417677	-0.608919	0.028	0.151	1
Plek	0.041888	0.557747	0.056	0.015	1
Actn4	0.0418984	-0.701507	0	0.104	1
Pcsk5	0.0418984	-0.707907	0	0.104	1
Smurf1	0.0418984	-0.6116	0	0.104	1
Gm17276	0.0418984	-0.621081	0	0.104	1
Tango2	0.0420222	-0.299662	0.056	0.203	1
Med25	0.0421504	-0.657296	0	0.103	1
Hdac7	0.0421504	-0.690396	0	0.103	1
Srgap1	0.0421504	-0.780102	0	0.103	1
Agpat4	0.042404	-0.718555	0	0.103	1
9530026P05Rik	0.042404	-0.739328	0	0.103	1
Acot7	0.0424439	-0.532573	0.028	0.154	1
Dkk3	0.042659	-0.593751	0	0.103	1
Snapc4	0.0429156	-0.661818	0	0.103	1
Kcnh1	0.0430005	-0.662705	0.028	0.149	1
Agrn	0.04307	-0.661586	0.028	0.149	1
Hsp90ab1	0.0431736	-0.644207	0	0.102	1
Crmp1	0.0431736	-0.626976	0	0.102	1
Fbxo34	0.0431736	-0.622908	0	0.102	1
Actr3b	0.0431736	-0.566674	0	0.102	1
Trim30d	0.0434227	0.920013	0.056	0.015	1
Ube2o	0.0434332	-0.621393	0	0.102	1
Cyb5b	0.0434332	-0.610383	0	0.102	1
Calu	0.0435519	0.896711	0.056	0.015	1
Lsm8	0.043618	0.539138	0.028	0.005	1
Mrpl18	0.043618	0.65514	0.028	0.005	1
Slc35e3	0.043618	0.643544	0.028	0.005	1
Zfp748	0.043618	0.641574	0.028	0.005	1
Irak4	0.043618	0.634845	0.028	0.005	1
AC122375.2	0.043618	0.550803	0.028	0.005	1
Lmo2	0.043618	0.540744	0.028	0.005	1
Caly	0.0436943	-0.629233	0	0.102	1
Exd2	0.0436943	-0.620499	0	0.102	1
Mapkbp1	0.0436943	-0.60255	0	0.102	1
Relch	0.0436943	-0.633924	0	0.102	1
Ccnd2	0.0439569	-0.662764	0	0.102	1
Psip1	0.0439569	-0.614681	0	0.102	1
Tial1	0.044221	-0.646264	0	0.102	1
Chd5	0.044221	-0.634322	0	0.102	1
Pak1	0.044221	-0.772653	0	0.102	1
Kcnip3	0.0445286	-0.302293	0.028	0.153	1
Calm2	0.0446183	-0.271251	0.028	0.153	1
Usp9x	0.0447393	-0.628341	0.028	0.148	1
Jam3	0.044754	-0.67402	0	0.101	1
Ikbkb	0.044754	-0.631837	0	0.101	1
Rps6kb2	0.044754	-0.631699	0	0.101	1
Atp2b4	0.044754	-0.613305	0	0.101	1
Ifnar2	0.0448578	1.14839	0.083	0.029	1
Camk2d	0.0449253	1.34965	0.194	0.11	1
Ptpro	0.0450228	-0.684883	0	0.101	1
Casc4	0.0450465	-0.580165	0.028	0.149	1
Gm10419	0.0452932	-0.609415	0	0.101	1
Gm14326	0.0452932	-0.596358	0	0.101	1
Vezt	0.0455159	-0.479568	0.028	0.151	1
Gtf2ird1	0.0455652	-0.616104	0	0.1	1
Socs7	0.0455652	-0.611931	0	0.1	1
Dus3l	0.0458388	-0.634204	0	0.1	1
Nsun2	0.0458388	-0.582273	0	0.1	1
Slc24a4	0.0458388	-0.620704	0	0.1	1
Rmdn2	0.0461029	0.904723	0.056	0.015	1
Ankrd24	0.046114	-0.648894	0	0.1	1
Ilf2	0.046114	-0.641077	0	0.1	1
Reep2	0.046114	-0.625654	0	0.1	1
Myo5a	0.0461378	0.46873	0.083	0.25	1
Ildr2	0.0463908	-0.606987	0	0.1	1
Gm28905	0.0463908	-0.683196	0	0.1	1
Gm26694	0.0464993	-0.661946	0.028	0.147	1
Ncor2	0.0465578	-0.297993	0.028	0.152	1
Eda	0.0466693	-0.594027	0	0.099	1
Ncs1	0.0466693	-0.584144	0	0.099	1
Gm21992	0.0469493	-0.573468	0	0.099	1
Sil1	0.0470052	-0.292851	0.028	0.151	1
Ptpn5	0.047091	-0.631329	0.028	0.146	1
Slc1a3	0.0472279	1.04956	0.111	0.046	1
Coro7	0.0472311	-0.601343	0	0.099	1
Eprs	0.0472311	-0.593018	0	0.099	1
Dnajc10	0.0475144	-0.581781	0	0.099	1
Psmd9	0.0475144	-0.614322	0	0.099	1
Prelid3a	0.0475144	-0.582819	0	0.099	1
Smo	0.0475369	0.624083	0.056	0.015	1
Eif2b1	0.0476754	0.670799	0.056	0.015	1
Cdip1	0.0477806	-0.358741	0.028	0.15	1
Riok3	0.0477995	-0.609814	0	0.099	1
Homer2	0.0477995	-0.565755	0	0.099	1
Ncdn	0.0477995	-0.645272	0	0.099	1
Zfp398	0.0477995	-0.583071	0	0.099	1
Gm30382	0.0477995	-0.660185	0	0.099	1
Tmem191c	0.0478298	-0.287075	0.083	0.231	1
Pced1b	0.0480862	-0.621826	0	0.098	1
Grin3a	0.0480862	-0.712088	0	0.098	1
B4galnt4	0.0483746	-0.611028	0	0.098	1
Adam11	0.0485177	-0.321374	0.028	0.15	1
2900026A02Rik	0.0489564	-0.57133	0	0.098	1
Adap1	0.0489564	-0.694322	0	0.098	1
Gdpd3	0.0490076	0.809924	0.056	0.015	1
Prpf6	0.0492499	-0.608109	0	0.097	1
Gnb1	0.0493361	-0.6211	0.028	0.144	1
Med13	0.0495451	-0.58399	0	0.097	1
AW554918	0.0497257	-0.290858	0.028	0.149	1
1700025G04Rik	0.0497617	-0.298278	0.056	0.191	1
Glt1d1	0.0498421	-0.602671	0	0.097	1
Fam13a	0.0498421	-0.608278	0	0.097	1
Kctd17	0.0498421	-0.585449	0	0.097	1
Trpc6	0.0501408	-0.753463	0	0.097	1
Kcnc3	0.0501408	-0.682678	0	0.097	1
Eipr1	0.0501408	-0.574074	0	0.097	1
Clip3	0.0504413	-0.639008	0	0.096	1
Inpp5b	0.0504413	-0.559398	0	0.096	1
Acsl1	0.0504413	-0.608334	0	0.096	1
Caskin1	0.0504413	-0.58512	0	0.096	1
Miga1	0.0504413	-0.570368	0	0.096	1
Agrp	0.0505033	0.808822	0.083	0.029	1
Ap1b1	0.0507435	-0.577314	0	0.096	1
Taf1	0.0507435	-0.600092	0	0.096	1
Mmp24	0.0507435	-0.569187	0	0.096	1
Nipa1	0.0507435	-0.633155	0	0.096	1
Ivd	0.0507435	-0.635914	0	0.096	1
Mcc	0.0507435	-0.653206	0	0.096	1
Mast2	0.0508541	-0.257302	0.056	0.19	1
Btk	0.0508573	0.65326	0.028	0.005	1
Lsm6	0.0508573	0.588693	0.028	0.005	1
Mcl1	0.0508573	0.587287	0.028	0.005	1
Nfyb	0.0508573	0.544236	0.028	0.005	1
Bbc3	0.0508573	0.525892	0.028	0.005	1
Cyp7b1	0.0510475	-0.639662	0	0.096	1
4930556J24Rik	0.0510475	-0.65184	0	0.096	1
Sash1	0.0510475	-0.633951	0	0.096	1
Nemf	0.0510811	-0.597825	0.028	0.143	1
D130043K22Rik	0.0513533	-0.571001	0	0.096	1
Eif2s3y	0.0513533	-0.613565	0	0.096	1
Hps3	0.0514374	1.07013	0.083	0.03	1
Srsf10	0.0515338	1.03283	0.111	0.046	1
Lrrc8b	0.0516609	-0.66313	0	0.096	1
Kcnk10	0.0516609	-0.60842	0	0.096	1
Ccng1	0.0517138	0.943354	0.056	0.016	1
Aida	0.0518604	0.86222	0.056	0.016	1
Mib2	0.0519703	-0.620632	0	0.095	1
Serpini1	0.0519703	-0.586404	0	0.095	1
Csf2ra	0.0520985	-0.277812	0.028	0.147	1
Slc4a3	0.052236	-0.609315	0.028	0.142	1
Lclat1	0.0522815	-0.575271	0	0.095	1
Hdac3	0.0522815	-0.576392	0	0.095	1
Afdn	0.0524637	-0.566219	0.028	0.143	1
Slc38a9	0.0524794	-0.341444	0.028	0.146	1
Mgat3	0.0525945	-0.60456	0	0.095	1
Elavl1	0.0525945	-0.604961	0	0.095	1
Akap11	0.0529094	-0.577298	0	0.095	1
Igf2bp3	0.0529094	-0.550565	0	0.095	1
Pkhd1	0.0529094	-0.579694	0	0.095	1
Slf1	0.0529094	-0.562096	0	0.095	1
Pias2	0.0529094	-0.551004	0	0.095	1
Runx2	0.0530027	-0.275387	0.056	0.189	1
Pacrg	0.0530697	-0.632537	0.028	0.141	1
Wdr4	0.0531	0.988433	0.083	0.03	1
Txlng	0.0532261	-0.566704	0	0.094	1
Xpo6	0.0532261	-0.584292	0	0.094	1
Osbpl1a	0.0532261	-0.647858	0	0.094	1
Sulf2	0.0532261	-0.680531	0	0.094	1
Atp5g2	0.0532363	1.09236	0.083	0.03	1
Mras	0.0535447	-0.583314	0	0.094	1
Zfyve26	0.0535447	-0.582374	0	0.094	1
Lhfp	0.0541875	-0.550727	0	0.094	1
Pls3	0.0541875	-0.579925	0	0.094	1
Coro6	0.0541875	-0.619409	0	0.094	1
Bri3bp	0.0541875	-0.576621	0	0.094	1
Got2	0.0541875	-0.553711	0	0.094	1
Mapkap1	0.0542271	-0.288809	0.028	0.145	1
Myo1d	0.0544913	-0.744446	0.028	0.14	1
Grb10	0.0545118	-0.579107	0	0.093	1
Prkacb	0.0545118	-0.677262	0	0.093	1
Dag1	0.0545118	-0.572796	0	0.093	1
Nhlrc3	0.0546428	0.880795	0.056	0.016	1
Btf3l4	0.0547952	0.916549	0.056	0.016	1
Chrna7	0.054838	-0.579165	0	0.093	1
Pbrm1	0.0548405	-0.340484	0.028	0.145	1
Jakmip1	0.055166	-0.541786	0	0.093	1
6030443J06Rik	0.055166	-0.607732	0	0.093	1
Ubr3	0.0554051	-0.295468	0.056	0.187	1
Zhx3	0.055496	-0.610731	0	0.093	1
Kif26b	0.055496	-0.61171	0	0.093	1
Trip4	0.055496	-0.621584	0	0.093	1
Dnm2	0.0557598	0.33264	0.083	0.241	1
Dvl1	0.055828	-0.604139	0	0.093	1
Hunk	0.055828	-0.605866	0	0.093	1
Drg1	0.055828	-0.570811	0	0.093	1
Adgra1	0.055828	-0.580493	0	0.093	1
Azin2	0.055828	-0.54899	0	0.093	1
Gm4022	0.055828	-0.550442	0	0.093	1
Ankrd11	0.0559998	0.290693	0.111	0.281	1
Klhl22	0.0561619	-0.54339	0	0.092	1
Slx1b	0.0561619	-0.619411	0	0.092	1
Cep290	0.0561619	-0.545072	0	0.092	1
Kcnip1	0.0561619	-0.800581	0	0.092	1
Ciz1	0.0561619	-0.625256	0	0.092	1
Mlip	0.0564978	-0.556745	0	0.092	1
Arhgap24	0.0566819	1.59831	0.083	0.031	1
Nsd3	0.0567136	0.283152	0.083	0.24	1
Hspa8	0.0568356	-0.608961	0	0.092	1
Slc45a1	0.0568356	-0.565184	0	0.092	1
Abcc8	0.0568356	-0.606233	0	0.092	1
Uchl1	0.0568356	-0.571863	0	0.092	1
Nexmif	0.0571755	-0.578906	0	0.092	1
Sec16a	0.0571755	-0.597558	0	0.092	1
Hipk2	0.0573754	-0.375307	0.028	0.143	1
Fktn	0.0575173	-0.589107	0	0.091	1
Mfsd4a	0.0575173	-0.553492	0	0.091	1
Glb1l	0.057732	0.896067	0.056	0.016	1
Vps18	0.0578404	0.858527	0.083	0.03	1
Tmem38a	0.0578612	-0.550879	0	0.091	1
Srsf1	0.0578612	-0.584834	0	0.091	1
Rab40b	0.0578612	-0.576061	0	0.091	1
Wipi2	0.0582071	-0.564039	0	0.091	1
Mapk8ip2	0.0582071	-0.553766	0	0.091	1
Mkx	0.0582071	-0.626088	0	0.091	1
Uty	0.0582071	-0.551867	0	0.091	1
Tubb4a	0.058555	-0.829803	0	0.091	1
Ppargc1a	0.058555	-0.520502	0	0.091	1
Cramp1l	0.058555	-0.541098	0	0.091	1
Tfcp2	0.058555	-0.555069	0	0.091	1
Cass4	0.0585581	0.659847	0.028	0.005	1
Batf2	0.0585581	0.63532	0.028	0.005	1
Cd151	0.0585581	0.63061	0.028	0.005	1
Zbtb12	0.0585581	0.629582	0.028	0.005	1
Dgat1	0.058905	-0.559105	0	0.091	1
Igsf8	0.058905	-0.617612	0	0.091	1
Aifm3	0.0590875	-0.564245	0.028	0.138	1
Strbp	0.0591669	0.395594	0.111	0.288	1
Dpp3	0.0591671	0.954709	0.083	0.031	1
Tacc2	0.059257	-0.532465	0	0.09	1
Usp13	0.059257	-0.573078	0	0.09	1
Rspry1	0.059257	-0.565565	0	0.09	1
Snx10	0.059257	-0.525893	0	0.09	1
Ophn1	0.0594043	1.27279	0.194	0.113	1
Tshz3	0.0594894	-0.542376	0.028	0.14	1
Vezf1	0.0595756	0.642061	0.056	0.016	1
Cd47	0.0596111	-0.585763	0	0.09	1
March2	0.0596111	-0.55268	0	0.09	1
Tnks	0.0596111	-0.560896	0	0.09	1
L1cam	0.0596111	-0.589617	0	0.09	1
Crtc1	0.059929	-0.300593	0.056	0.184	1
Fcho1	0.0603256	-0.568684	0	0.09	1
Slc9a9	0.0604954	1.51525	0.278	0.198	1
Kif16b	0.060686	-0.608966	0	0.089	1
Meis1	0.0607431	0.882809	0.056	0.016	1
Tmem120b	0.0610486	-0.549315	0	0.089	1
0610010F05Rik	0.0610486	-0.527012	0	0.089	1
Cyp46a1	0.0610486	-0.566126	0	0.089	1
Ccdc112	0.0610486	-0.558486	0	0.089	1
Pxk	0.0610486	-0.566357	0	0.089	1
Ndst4	0.0614132	-0.627538	0	0.089	1
Sdccag3	0.0614132	-0.574101	0	0.089	1
Snx18	0.0616874	0.801406	0.083	0.031	1
Wdpcp	0.0617801	-0.549692	0	0.089	1
Pigu	0.0617801	-0.581695	0	0.089	1
Arhgef18	0.0617801	-0.578818	0	0.089	1
Pnkd	0.0619182	-0.563326	0.056	0.177	1
Zfhx2	0.0621491	-0.561399	0	0.088	1
Usp46	0.0621491	-0.521937	0	0.088	1
Map3k2	0.0621491	-0.514555	0	0.088	1
Dcaf1	0.0621491	-0.549099	0	0.088	1
Dhx8	0.0621491	-0.55827	0	0.088	1
Ift88	0.0625202	-0.520169	0	0.088	1
Spen	0.0625202	-0.577572	0	0.088	1
Tspan13	0.0625202	-0.528327	0	0.088	1
Hid1	0.0625202	-0.666367	0	0.088	1
Camsap1	0.0625202	-0.525368	0	0.088	1
Fam69a	0.0628936	-0.530352	0	0.088	1
Hdgfl2	0.0628936	-0.571537	0	0.088	1
Ric8b	0.0628936	-0.567799	0	0.088	1
Ankrd10	0.0628936	-0.585767	0	0.088	1
Mapk8	0.0628936	-0.52389	0	0.088	1
Sertad2	0.0628936	-0.577977	0	0.088	1
Gm45844	0.0632692	-0.533851	0	0.088	1
Rras2	0.0632692	-0.562906	0	0.088	1
Tbc1d19	0.0632692	-0.528263	0	0.088	1
Itga8	0.0633929	-0.34641	0.056	0.18	1
Pip4k2a	0.0636401	1.05075	0.167	0.09	1
Ap2a1	0.063647	-0.558992	0	0.088	1
Neurl1a	0.063647	-0.550132	0	0.088	1
Slc35f2	0.063796	-0.57531	0.028	0.134	1
Cdh9	0.063887	-0.309752	0.028	0.139	1
Atp6v1f	0.0639122	0.932548	0.056	0.017	1
Cep152	0.0639122	0.90183	0.056	0.017	1
Ppfia4	0.064027	-0.542239	0	0.087	1
B230334C09Rik	0.064027	-0.516524	0	0.087	1
Kcna1	0.064027	-0.67749	0	0.087	1
Blzf1	0.0641698	1.09013	0.083	0.031	1
Napg	0.0644093	-0.520638	0	0.087	1
Megf9	0.0644093	-0.572594	0	0.087	1
Cachd1	0.0644093	-0.542429	0	0.087	1
Satb1	0.0644093	-0.541487	0	0.087	1
Mbp	0.0644827	-0.747175	0.056	0.178	1
Ptpn9	0.0646203	-0.528663	0.028	0.135	1
Lrrc20	0.0647938	-0.494212	0	0.087	1
Stx18	0.0647938	-0.532823	0	0.087	1
Gabpb2	0.0647938	-0.563192	0	0.087	1
Zfp810	0.0647938	-0.525479	0	0.087	1
Tsc2	0.0651806	-0.569554	0	0.087	1
Klf13	0.0655697	-0.663963	0	0.086	1
Zfp512	0.0655697	-0.564884	0	0.086	1
Tmem59l	0.0659611	-0.537357	0	0.086	1
Ppib	0.0659611	-0.549233	0	0.086	1
Frrs1l	0.0659611	-0.519314	0	0.086	1
Rae1	0.0659611	-0.552636	0	0.086	1
Srpk1	0.0663416	-0.545649	0.028	0.133	1
Zfyve1	0.0663548	-0.564341	0	0.086	1
Gnb5	0.0663548	-0.50171	0	0.086	1
Rel	0.0666856	0.628697	0.028	0.005	1
Tnfsf13b	0.0666856	0.637552	0.028	0.005	1
9530082P21Rik	0.0666856	0.63073	0.028	0.005	1
Slc2a1	0.0666856	0.613412	0.028	0.005	1
Swap70	0.0666856	0.583028	0.028	0.005	1
Zdhhc2	0.0667509	-0.555267	0	0.086	1
Cltb	0.0667509	-0.541767	0	0.086	1
Myo5b	0.0667509	-0.557334	0	0.086	1
Ccz1	0.0668542	1.17392	0.139	0.07	1
Nsmce2	0.0668677	-0.318856	0.056	0.18	1
Wdr47	0.0671492	-0.51075	0	0.085	1
Zdhhc17	0.0671492	-0.550452	0	0.085	1
Cdadc1	0.0671492	-0.557443	0	0.085	1
Lrp11	0.0671492	-0.532948	0	0.085	1
Ppm1l	0.0671502	0.336676	0.056	0.185	1
Abca8b	0.0679531	-0.577222	0	0.085	1
Rars2	0.0679531	-0.508644	0	0.085	1
Plppr4	0.067988	-0.546826	0.028	0.132	1
Ash1l	0.0680154	0.265514	0.111	0.281	1
Sema5a	0.0682288	-0.378305	0.028	0.136	1
Olfm1	0.068255	-0.589558	0.028	0.132	1
Irak1	0.0683586	-0.54443	0	0.085	1
Oscp1	0.0683586	-0.551193	0	0.085	1
Matn2	0.0683586	-0.530467	0	0.085	1
Tmeff1	0.0683586	-0.634736	0	0.085	1
Arhgef10l	0.0687665	-0.524756	0	0.085	1
St8sia1	0.0687665	-0.514643	0	0.085	1
Pde7a	0.0687665	-0.553389	0	0.085	1
Gm26691	0.0688566	-0.525955	0.028	0.132	1
Sema6a	0.0691769	-0.873596	0	0.084	1
Plxnc1	0.0691769	-0.494696	0	0.084	1
Cntn6	0.0691769	-0.614943	0	0.084	1
Gabra4	0.0691769	-0.514335	0	0.084	1
Cx3cl1	0.0695896	-0.539279	0	0.084	1
Hook1	0.0695896	-0.505045	0	0.084	1
Clk4	0.0695896	-0.538435	0	0.084	1
Ttc37	0.0695896	-0.522641	0	0.084	1
Uxs1	0.0700048	-0.526972	0	0.084	1
Ppp1cb	0.0700048	-0.543344	0	0.084	1
Mthfd1l	0.0700048	-0.53425	0	0.084	1
AC129186.1	0.0703749	-0.533912	0.028	0.131	1
Lrp8	0.0704225	-0.530459	0	0.084	1
Ube2g1	0.0704225	-0.545761	0	0.084	1
Rab5b	0.0704225	-0.561685	0	0.084	1
Desi1	0.0704225	-0.610112	0	0.084	1
Gm14005	0.0704827	1.22291	0.056	0.017	1
Traf5	0.0706273	0.954941	0.111	0.049	1
Parm1	0.0708426	-0.596124	0	0.083	1
Ppp1r1a	0.0708426	-0.559066	0	0.083	1
Gm12216	0.0708426	-0.600033	0	0.083	1
Slc25a26	0.0708426	-0.508397	0	0.083	1
Mpv17l	0.0708426	-0.551255	0	0.083	1
Plcxd3	0.0708426	-0.548551	0	0.083	1
Zc3h7a	0.0708812	-0.299108	0.028	0.134	1
4931414P19Rik	0.0711113	0.422909	0.139	0.329	1
Shc3	0.0712653	-0.484702	0	0.083	1
Ambra1	0.0713757	0.345706	0.111	0.279	1
Coq3	0.0716904	-0.516601	0	0.083	1
Virma	0.0716904	-0.547019	0	0.083	1
Syt17	0.0716904	-0.562744	0	0.083	1
Psd	0.0716904	-0.540109	0	0.083	1
Nphp4	0.0719	-0.555346	0.028	0.129	1
Necab1	0.0721181	-0.545725	0	0.083	1
Capn2	0.0721181	-0.533877	0	0.083	1
Nhsl2	0.0724191	-0.567592	0.028	0.129	1
Neo1	0.0725095	-0.611948	0.028	0.129	1
Scg3	0.0725483	-0.524738	0	0.082	1
Uqcrc1	0.0725483	-0.513016	0	0.082	1
Snapc3	0.0725483	-0.538414	0	0.082	1
Ntmt1	0.0725483	-0.50463	0	0.082	1
Mccc2	0.0725483	-0.510565	0	0.082	1
Hacd3	0.0728419	-0.523651	0.028	0.13	1
Pnpla6	0.0729811	-0.579261	0	0.082	1
Nck2	0.0729811	-0.509937	0	0.082	1
Pus7	0.0729811	-0.504366	0	0.082	1
Trim44	0.0729811	-0.529497	0	0.082	1
Pde11a	0.0734164	-0.610723	0	0.082	1
Nfyc	0.0734164	-0.537111	0	0.082	1
Mat2a	0.0734164	-0.583018	0	0.082	1
Tbc1d32	0.0738544	-0.504947	0	0.082	1
Clmp	0.0738544	-0.538258	0	0.082	1
4921511C10Rik	0.0738544	-0.511681	0	0.082	1
Plppr1	0.0738544	-0.522846	0	0.082	1
Kcnc1	0.0738544	-0.512242	0	0.082	1
Pcdh19	0.0738544	-0.527276	0	0.082	1
Coro1a	0.0742469	1.06051	0.083	0.033	1
Lamc1	0.0742949	-0.555092	0	0.082	1
Dpf3	0.0742949	-0.609843	0	0.082	1
Zfp282	0.0742949	-0.510046	0	0.082	1
Nup93	0.0742949	-0.488861	0	0.082	1
Ccl25	0.0742949	-0.528733	0	0.082	1
Arhgef4	0.0742949	-0.556643	0	0.082	1
Crocc	0.0746157	-0.582406	0.028	0.127	1
Cdh22	0.074738	-0.506217	0	0.081	1
Prrt1	0.074738	-0.581707	0	0.081	1
Tbc1d12	0.074738	-0.520091	0	0.081	1
Klhl1	0.074738	-0.503861	0	0.081	1
Fam184a	0.0751838	-0.54455	0	0.081	1
Phlpp2	0.0751838	-0.492685	0	0.081	1
Dcun1d2	0.0751838	-0.52613	0	0.081	1
Fez1	0.0751838	-0.543237	0	0.081	1
Fam126b	0.0751838	-0.508822	0	0.081	1
Prmt7	0.0751838	-0.506971	0	0.081	1
Rbms1	0.0751838	-0.526087	0	0.081	1
Bcl10	0.0752051	0.654907	0.028	0.006	1
Fdxacb1	0.0752051	0.60219	0.028	0.006	1
Nubp2	0.0752051	0.597895	0.028	0.006	1
Mannr	0.0752051	0.54014	0.028	0.006	1
Cln6	0.0752051	0.52385	0.028	0.006	1
Trim36	0.0755378	0.500272	0.028	0.006	1
Sos1	0.0756323	-0.525958	0	0.081	1
Washc2	0.0756323	-0.517936	0	0.081	1
Mdga1	0.0756323	-0.554183	0	0.081	1
Ankrd13c	0.0760834	-0.51821	0	0.081	1
Tlr4	0.0760834	-0.541814	0	0.081	1
Ndufs3	0.0760834	-0.515672	0	0.081	1
Fam131a	0.0760834	-0.492448	0	0.081	1
Lrrc8c	0.0760834	-0.530741	0	0.081	1
Stmn2	0.0760834	-0.46185	0	0.081	1
Cfap36	0.0760834	-0.510773	0	0.081	1
Ift122	0.0765372	-0.521345	0	0.08	1
Aatk	0.0766914	-0.45644	0.056	0.172	1
Ddx46	0.0769937	-0.490692	0	0.08	1
Ldlrad3	0.0769937	-0.609056	0	0.08	1
Arhgef28	0.0770571	-0.267096	0.056	0.176	1
Map7d1	0.0774529	-0.567031	0	0.08	1
Nceh1	0.0774529	-0.495462	0	0.08	1
Atp6v0a2	0.0774529	-0.50001	0	0.08	1
Lmo3	0.0774529	-0.494994	0	0.08	1
Cspg5	0.0774529	-0.554608	0	0.08	1
Ttc28	0.0777115	1.40158	0.194	0.121	1
Terf2	0.0779149	-0.543095	0	0.08	1
Fsd1	0.0779149	-0.501114	0	0.08	1
Rab6b	0.07795	-0.495788	0.028	0.127	1
Wac	0.0783796	-0.540983	0	0.079	1
Hnrnpdl	0.0783796	-0.540962	0	0.079	1
Ablim3	0.0784366	-0.606175	0.028	0.125	1
Lims1	0.0784735	1.17033	0.167	0.095	1
Hook3	0.0786823	-0.547058	0.028	0.127	1
Cacna1h	0.0788471	-0.590329	0	0.079	1
Ring1	0.0788471	-0.556717	0	0.079	1
Pcbp3	0.0791512	-0.520262	0.028	0.127	1
Chm	0.0793173	-0.489225	0	0.079	1
Ltbp4	0.0793173	-0.548944	0	0.079	1
Mark1	0.0793173	-0.497019	0	0.079	1
Tmtc1	0.079319	-0.542859	0.028	0.125	1
Lmo4	0.0797904	-0.517959	0	0.079	1
Fam76a	0.0797904	-0.523461	0	0.079	1
Usp37	0.0797904	-0.507635	0	0.079	1
Abat	0.0797904	-0.500828	0	0.079	1
Raver2	0.0798657	-0.354413	0.028	0.129	1
Cnnm2	0.0802663	-0.490147	0	0.079	1
Mlf2	0.0802663	-0.521064	0	0.079	1
Ube3b	0.0802663	-0.490722	0	0.079	1
Bmt2	0.0802663	-0.499555	0	0.079	1
Rhbdl3	0.0802663	-0.51506	0	0.079	1
A930015D03Rik	0.0806929	0.472836	0.056	0.178	1
Psmd13	0.0807451	-0.493333	0	0.078	1
Synpo	0.0807451	-0.513823	0	0.078	1
Pou2f1	0.0811636	-0.543139	0.028	0.125	1
Pwwp2a	0.0812267	-0.515444	0	0.078	1
Kcnn3	0.0812267	-0.515029	0	0.078	1
Sparcl1	0.0812267	-0.543114	0	0.078	1
Tyw1	0.0812267	-0.473825	0	0.078	1
Suclg2	0.0813011	0.870046	0.056	0.018	1
Tef	0.0816613	-0.576575	0.028	0.124	1
Fbxl17	0.08169	0.301468	0.167	0.358	1
Cidec	0.0817112	-0.492661	0	0.078	1
Asphd2	0.0817112	-0.567685	0	0.078	1
Ndufs1	0.0821985	-0.476062	0	0.078	1
1700111N16Rik	0.0821985	-0.472276	0	0.078	1
Agap2	0.0821985	-0.483549	0	0.078	1
Khsrp	0.0821985	-0.497048	0	0.078	1
Ces4a	0.0821985	-0.483348	0	0.078	1
Tmco1	0.0821985	-0.492421	0	0.078	1
Cacna1i	0.0821985	-0.470206	0	0.078	1
Pxdn	0.0821985	-0.528145	0	0.078	1
Tpr	0.0826523	0.287136	0.028	0.129	1
Trappc12	0.0826888	-0.497405	0	0.077	1
Cnih3	0.0826888	-0.541944	0	0.077	1
C230057M02Rik	0.0826888	-0.466633	0	0.077	1
Fbxl2	0.0829496	-0.496616	0.028	0.125	1
Ccdc136	0.0831821	-0.490344	0	0.077	1
Rnft2	0.0831821	-0.483276	0	0.077	1
Macrod1	0.0831821	-0.554924	0	0.077	1
Ppp1r14c	0.0836783	-0.454989	0	0.077	1
Igsf9b	0.0836783	-0.469586	0	0.077	1
Fbxo10	0.0836783	-0.467436	0	0.077	1
Slc25a3	0.0836783	-0.500764	0	0.077	1
Smc5	0.0836783	-0.469376	0	0.077	1
Aco2	0.0838599	-0.281627	0.056	0.17	1
Gm49354	0.0840832	0.546324	0.028	0.006	1
Tnfrsf1b	0.0840832	0.65265	0.028	0.006	1
P3h4	0.0840832	0.636871	0.028	0.006	1
Ing2	0.0840832	0.63592	0.028	0.006	1
Cln5	0.0840832	0.633135	0.028	0.006	1
D830025C05Rik	0.0840832	0.619769	0.028	0.006	1
Cacybp	0.0840832	0.617153	0.028	0.006	1
Hist1h1c	0.0840832	0.523464	0.028	0.006	1
Nox4	0.0840832	0.465411	0.028	0.006	1
Fam171b	0.0841012	-0.534182	0.028	0.124	1
Rtn4r	0.0841774	-0.510913	0	0.077	1
Slc8a2	0.0841774	-0.559682	0	0.077	1
Acsl6	0.0841774	-0.433674	0	0.077	1
Nmral1	0.0844405	0.513457	0.028	0.006	1
Kif13b	0.0845944	-0.254039	0.028	0.127	1
Cdkl3	0.0846796	-0.512169	0	0.076	1
Dcaf7	0.0846796	-0.483112	0	0.076	1
Kdm5c	0.0847441	-0.53437	0.028	0.123	1
Cryl1	0.0847673	1.19517	0.139	0.073	1
Ttc19	0.0850237	0.279339	0.028	0.127	1
Klc2	0.0856056	-0.501117	0.028	0.123	1
Mgat5b	0.0856929	-0.520481	0	0.076	1
Trim28	0.0856929	-0.503409	0	0.076	1
Heatr3	0.0856929	-0.472277	0	0.076	1
Swt1	0.0862041	-0.515566	0	0.076	1
Stard7	0.0862041	-0.454684	0	0.076	1
Ctdspl2	0.0862041	-0.494466	0	0.076	1
Cobl	0.0862041	-0.516574	0	0.076	1
Epn2	0.0862061	-0.369599	0.056	0.167	1
B4galnt2	0.0865937	0.66695	0.056	0.018	1
Acaa1a	0.0867184	-0.546687	0	0.076	1
Psma1	0.0867184	-0.477634	0	0.076	1
Hacd2	0.0867184	-0.478597	0	0.076	1
Tbcel	0.0867184	-0.482342	0	0.076	1
Sumo1	0.0867184	-0.478866	0	0.076	1
Cep120	0.0867184	-0.487132	0	0.076	1
Ece1	0.0867184	-0.463709	0	0.076	1
Rab11fip4	0.0877403	-0.517514	0.028	0.122	1
Gtpbp4	0.0877563	-0.465511	0	0.075	1
Lrrc58	0.0877563	-0.555926	0	0.075	1
Psmd11	0.0877563	-0.472059	0	0.075	1
Cep83	0.0877563	-0.450376	0	0.075	1
[truncated: 4,200 more rows]

## Sheet: Oligodendrocyte_markers
# Description: Differential expression analysis for genes enriched in the "Oligodendrocyte" cluster. Red: genes enriched in the cluster. Blue: Genes deplited in the cluster. Gray: No significant enrichment or depletion (p_val_adj > 0.1)
gene_symbol	p_val	avg_logFC	pct.1	pct.2	p_val_adj
Prr5l	0	3.56324	0.812	0.021	0
Neat1	0	3.34434	0.67	0.03	0
Plp1	0	3.07493	0.726	0.038	0
Pde4b	0	3.02589	0.935	0.281	0
St18	0	3.00403	0.694	0.073	0
Mbp	0	2.96541	0.767	0.108	0
Mag	0	2.74043	0.502	0.009	0
Sec14l5	0	2.518	0.459	0.015	0
Mog	2.24017e-296	2.40856	0.388	0.007	3.54081e-292
Gm16168	4.97757e-291	2.62561	0.418	0.013	7.86754e-287
Rnf220	1.3722e-276	2.99813	0.647	0.085	2.16889e-272
Fa2h	2.34556e-268	2.38931	0.392	0.012	3.7074e-264
Mobp	2.05199e-266	2.43478	0.412	0.016	3.24338e-262
Plcl1	3.06228e-259	2.65373	0.802	0.194	4.84025e-255
Bcas1	9.03959e-231	2.11737	0.341	0.01	1.4288e-226
C030029H02Rik	6.06872e-215	2.24247	0.289	0.006	9.59222e-211
Enpp2	1.0378e-208	2.37695	0.466	0.048	1.64034e-204
Slc24a2	7.07197e-204	1.84913	0.935	0.636	1.1178e-199
Ninj2	4.11014e-203	2.22342	0.312	0.011	6.49649e-199
Meg3	1.78085e-202	-1.77461	0.662	0.985	2.81481e-198
Plekhh1	4.1234e-199	2.22752	0.341	0.018	6.51744e-195
Gab1	2.90949e-195	2.09492	0.338	0.018	4.59874e-191
Sept4	1.13427e-191	2.38591	0.5	0.069	1.79283e-187
Phldb1	4.60569e-188	2.27169	0.431	0.045	7.27976e-184
Dock10	9.142e-176	2.1188	0.724	0.23	1.44499e-171
Arhgap23	7.37481e-171	2.33401	0.647	0.175	1.16566e-166
Phlpp1	3.56583e-165	2.2553	0.659	0.196	5.63615e-161
Mast4	1.42912e-162	2.14887	0.787	0.373	2.25886e-158
Rbfox1	1.50862e-161	-1.62976	0.323	0.925	2.38453e-157
Pcdh9	2.59275e-161	1.38922	0.944	0.794	4.0981e-157
Fnbp1	5.11666e-157	2.04232	0.741	0.307	8.08739e-153
Csmd1	1.23744e-156	-1.51932	0.287	0.925	1.9559e-152
Dlgap1	3.09673e-156	-1.46743	0.347	0.943	4.8947e-152
Ypel2	4.8695e-154	2.21902	0.509	0.099	7.69673e-150
Tmeff2	1.14718e-153	2.03828	0.797	0.419	1.81324e-149
Pde8a	4.36214e-153	1.94505	0.265	0.014	6.89479e-149
Arhgef10	2.90747e-145	2.03693	0.343	0.036	4.59555e-141
Daam2	1.53971e-141	2.02343	0.289	0.022	2.43367e-137
Zfp536	7.49507e-141	1.96586	0.582	0.154	1.18467e-136
Dab1	3.05205e-139	-1.84708	0.136	0.821	4.82408e-135
Dlgap2	1.30182e-137	-1.8525	0.116	0.81	2.05765e-133
Ttyh2	4.20642e-135	1.8001	0.233	0.012	6.64867e-131
Apod	2.11671e-131	1.73829	0.205	0.007	3.34567e-127
Aspa	2.94857e-131	1.8458	0.224	0.011	4.66051e-127
Fam155a	6.85462e-131	-1.43685	0.218	0.88	1.08344e-126
Syt1	5.31693e-130	-1.46366	0.207	0.868	8.40393e-126
AC110241.2	1.81482e-129	1.6867	0.188	0.005	2.8685e-125
Galnt6	3.48866e-128	1.59043	0.162	0.002	5.51418e-124
Gria1	1.18562e-127	-1.96823	0.144	0.789	1.87399e-123
A230001M10Rik	5.42262e-127	1.88206	0.25	0.018	8.57099e-123
Qk	4.18062e-126	2.10819	0.472	0.104	6.60789e-122
Kalrn	9.71264e-125	-1.72805	0.106	0.778	1.53518e-120
Snhg11	2.60151e-124	-1.27562	0.42	0.906	4.11195e-120
Grm3	3.42408e-124	2.03222	0.457	0.098	5.41211e-120
Cldn11	4.08586e-123	1.61296	0.177	0.005	6.45811e-119
Tspan2	1.32746e-122	1.90428	0.246	0.018	2.09818e-118
Grin2b	5.54643e-121	-1.78963	0.08	0.738	8.76668e-117
St6galnac3	8.66062e-121	1.79255	0.744	0.408	1.3689e-116
Gatm	6.71125e-119	1.79868	0.241	0.018	1.06078e-114
Celf2	5.43085e-116	-1.40491	0.297	0.874	8.584e-112
Cacna1a	3.6938e-115	-1.6171	0.078	0.735	5.83842e-111
Slit3	3.45618e-114	-2.09073	0.05	0.679	5.46284e-110
Car2	3.65028e-114	1.75619	0.218	0.014	5.76963e-110
Tenm2	1.10393e-113	-1.25318	0.407	0.909	1.74487e-109
Elmo1	9.66018e-113	1.9974	0.45	0.104	1.52689e-108
Edil3	2.49498e-112	1.95495	0.591	0.214	3.94356e-108
Lsamp	2.04719e-111	-1.06556	0.526	0.945	3.23579e-107
Csrp1	4.46768e-111	1.58485	0.192	0.009	7.06161e-107
Dock1	1.39759e-110	1.9163	0.284	0.033	2.20902e-106
Grin2a	5.56455e-110	-1.89476	0.095	0.709	8.79532e-106
Gjc3	1.41303e-109	1.5421	0.179	0.007	2.23344e-105
Ppfibp2	1.73068e-109	1.71524	0.198	0.011	2.73551e-105
Erc2	1.42009e-108	-1.61773	0.084	0.72	2.24459e-104
Ptprn2	1.66104e-106	-1.57631	0.065	0.689	2.62545e-102
Prkce	1.8629e-106	-1.56878	0.093	0.722	2.9445e-102
Magi2	5.68247e-106	1.05877	0.89	0.823	8.98171e-102
Nkain2	3.61432e-105	0.589793	1	0.995	5.7128e-101
Grin1	3.26538e-104	-1.8708	0.028	0.622	5.16125e-100
Dock5	8.94222e-104	1.56233	0.172	0.008	1.41341e-99
Frmd5	3.28629e-103	1.67061	0.705	0.386	5.19431e-99
Plxnb3	2.65237e-102	1.45251	0.14	0.003	4.19233e-98
Rbfox3	1.54444e-101	-2.08904	0.011	0.584	2.44114e-97
Nrg3	2.57241e-101	-1.08292	0.338	0.892	4.06595e-97
Cacna1c	4.86789e-101	-1.61183	0.091	0.693	7.69419e-97
Camk2a	2.36285e-100	-1.82609	0.045	0.634	3.73473e-96
Gm4593	8.24192e-100	1.62244	0.19	0.012	1.30272e-95
Ryr2	6.01111e-99	-1.64682	0.06	0.652	9.50116e-95
Kcnma1	6.32735e-99	-1.30017	0.147	0.763	1.0001e-94
Opcml	9.65426e-98	-1.13062	0.323	0.864	1.52595e-93
Celf4	1.22323e-95	-1.70148	0.052	0.63	1.93344e-91
Hepacam	6.43423e-94	1.45253	0.149	0.006	1.01699e-89
Fgf14	2.21365e-93	-1.15866	0.207	0.808	3.4989e-89
Ptgds	6.62745e-93	1.81589	0.222	0.022	1.04753e-88
Plekhg1	2.19443e-92	1.89645	0.282	0.042	3.46852e-88
Sox10	4.08397e-90	1.41925	0.14	0.005	6.45512e-86
Kcnd2	4.88731e-89	-1.22301	0.183	0.76	7.72488e-85
Ugt8a	2.1851e-88	1.38571	0.151	0.007	3.45377e-84
Dclk1	5.4093e-86	-1.48587	0.056	0.603	8.54994e-82
Creb5	1.18995e-85	1.60853	0.196	0.018	1.88084e-81
Rasgrf1	2.72439e-85	-1.40404	0.067	0.623	4.30618e-81
Ctnnd2	1.16097e-84	-1.24068	0.138	0.709	1.83503e-80
Opalin	1.26023e-84	1.55763	0.136	0.005	1.99192e-80
Kctd13	7.18808e-84	1.68466	0.224	0.027	1.13615e-79
Gabrb1	1.55792e-83	-1.33829	0.101	0.655	2.46246e-79
AC149090.1	6.93392e-82	-1.0945	0.233	0.812	1.09598e-77
Mapk10	8.07594e-82	-1.36213	0.056	0.591	1.27648e-77
Cdk19	1.52659e-81	1.90025	0.319	0.066	2.41293e-77
Myt1l	1.98827e-80	-1.31658	0.069	0.608	3.14266e-76
A330049N07Rik	3.81802e-80	1.55483	0.168	0.013	6.03477e-76
Rab31	1.90757e-79	1.73547	0.293	0.055	3.01511e-75
Cacnb2	2.53998e-79	-1.47365	0.08	0.605	4.0147e-75
Tmem63a	3.44562e-79	1.39286	0.134	0.006	5.44614e-75
Pde10a	4.30115e-79	-1.68308	0.045	0.554	6.7984e-75
Plcb1	4.59067e-79	-1.152	0.114	0.669	7.25602e-75
St6galnac5	8.6787e-79	-1.74924	0.03	0.529	1.37176e-74
Map7	4.19394e-78	1.74933	0.552	0.259	6.62894e-74
Tnfaip6	6.03587e-78	1.28617	0.108	0.002	9.54029e-74
Atxn1	1.21028e-77	-1.25031	0.088	0.62	1.91298e-73
Rora	3.80365e-77	-1.20327	0.123	0.664	6.01205e-73
Ppp1r16b	8.62837e-77	1.90025	0.39	0.111	1.3638e-72
Gria2	2.05792e-76	-1.04083	0.151	0.711	3.25275e-72
Gabbr2	3.51503e-75	-1.56139	0.032	0.52	5.55585e-71
Rims1	9.79147e-75	-1.10335	0.129	0.673	1.54764e-70
1700047M11Rik	1.65273e-74	1.33269	0.125	0.006	2.61231e-70
Nrcam	3.79073e-74	-1.28756	0.052	0.553	5.99164e-70
Plxdc2	5.27775e-74	1.73661	0.39	0.114	8.34202e-70
Kcnip4	8.8613e-74	-1.07413	0.418	0.845	1.40062e-69
Plxna4	1.71976e-73	-1.47853	0.05	0.541	2.71825e-69
Sntg1	1.24546e-72	-1.15378	0.103	0.625	1.96858e-68
Dgkg	3.87339e-72	-1.45362	0.041	0.52	6.12228e-68
A330015K06Rik	5.46284e-72	1.75143	0.22	0.032	8.63457e-68
Tubb4a	6.09721e-72	1.77719	0.3	0.065	9.63725e-68
Sh3tc2	9.66402e-72	1.13878	0.093	0.001	1.52749e-67
Lrrtm4	1.03607e-71	-1.30876	0.207	0.693	1.63762e-67
Nrxn1	1.45596e-71	-0.947723	0.269	0.812	2.30129e-67
Sytl2	1.70614e-71	1.67711	0.218	0.031	2.69672e-67
Cdh19	5.47449e-71	1.27786	0.121	0.006	8.65297e-67
Ksr2	7.08315e-71	-1.43638	0.034	0.505	1.11956e-66
Ntrk3	7.45846e-71	-1.30946	0.062	0.553	1.17888e-66
Mapt	1.12551e-70	1.37234	0.685	0.52	1.77899e-66
Insc	1.30545e-70	1.18918	0.108	0.004	2.06339e-66
Lrrc7	1.78848e-70	-1.00442	0.147	0.687	2.82688e-66
Rgs7	1.79945e-70	-1.31761	0.054	0.535	2.8442e-66
Mal	3.7571e-70	1.12371	0.095	0.002	5.93847e-66
Grid1	2.07732e-69	-1.36366	0.045	0.521	3.28341e-65
Adipor2	2.53004e-69	1.77857	0.222	0.034	3.99899e-65
Nkain1	5.22848e-69	1.52624	0.177	0.019	8.26413e-65
Tmbim1	6.17883e-69	1.45942	0.172	0.018	9.76625e-65
Trio	8.48782e-69	-1.42872	0.028	0.486	1.34158e-64
Ryr3	2.76567e-68	-1.40538	0.062	0.537	4.37142e-64
Cacna1e	3.97539e-68	-1.31928	0.062	0.542	6.2835e-64
Hs6st3	4.19757e-68	-1.54693	0.11	0.58	6.63467e-64
Abr	3.89786e-67	-1.26364	0.045	0.512	6.16096e-63
Kcnk13	3.90689e-67	1.55992	0.175	0.019	6.17523e-63
Myrf	4.02736e-67	1.37438	0.134	0.009	6.36564e-63
Asic2	6.58872e-67	-1.25876	0.194	0.685	1.04141e-62
Nrxn3	2.00044e-66	-1.15192	0.323	0.779	3.1619e-62
Erbin	3.38888e-66	1.59987	0.211	0.032	5.35647e-62
Rasgrp3	3.49495e-66	1.21958	0.112	0.005	5.52412e-62
Map1b	4.17947e-66	-1.12243	0.091	0.58	6.60607e-62
Olfml1	4.49424e-66	1.32028	0.125	0.008	7.10359e-62
D7Ertd443e	4.70276e-66	1.29704	0.125	0.008	7.43318e-62
Clstn2	8.58682e-66	-1.43315	0.058	0.518	1.35723e-61
Frmd4a	8.41894e-65	-0.734356	0.207	0.743	1.3307e-60
Car14	2.27993e-64	1.0938	0.08	0.001	3.60366e-60
Egfem1	5.63196e-64	-1.34218	0.08	0.543	8.90188e-60
Cdh20	1.12097e-63	1.71212	0.321	0.085	1.77181e-59
Grm5	1.42155e-63	-0.915357	0.203	0.725	2.2469e-59
Tnr	2.27205e-63	-1.26986	0.054	0.504	3.5912e-59
Nav2	2.36017e-63	-0.812721	0.166	0.686	3.73048e-59
Atp2b2	3.43452e-63	-1.53123	0.013	0.436	5.4286e-59
Arpp21	4.27211e-63	-1.32428	0.069	0.527	6.7525e-59
Large1	4.55962e-63	-0.976957	0.127	0.625	7.20693e-59
St6gal1	5.50037e-63	1.70837	0.241	0.046	8.69389e-59
Plekhg3	6.5725e-63	1.39408	0.14	0.012	1.03885e-58
Ppm1e	8.5363e-63	-1.04741	0.091	0.568	1.34925e-58
Pllp	1.14475e-62	1.06718	0.084	0.002	1.80939e-58
Prima1	1.3353e-62	0.995663	0.075	0.001	2.11057e-58
Sobp	1.5193e-62	-1.25446	0.043	0.487	2.4014e-58
Grip1	1.76695e-62	-1.57307	0.056	0.499	2.79283e-58
Rtn1	3.62959e-62	-1.38969	0.026	0.45	5.73692e-58
Tenm4	4.16526e-62	-1.2039	0.08	0.54	6.58361e-58
Pacsin1	7.01377e-62	-1.1811	0.071	0.526	1.1086e-57
Unc79	8.86726e-62	-1.21107	0.034	0.467	1.40156e-57
Ppp1r14a	2.83036e-61	1.06066	0.086	0.002	4.47367e-57
Elovl7	3.18313e-61	1.42163	0.149	0.015	5.03126e-57
Zeb2	6.4298e-61	1.31618	0.638	0.43	1.01629e-56
Camk2b	8.28514e-61	-1.52221	0.026	0.443	1.30955e-56
Ntrk2	1.17301e-60	-1.32684	0.05	0.483	1.85405e-56
Il33	1.22758e-60	1.71241	0.211	0.036	1.94031e-56
Abca8a	6.34338e-60	1.34109	0.125	0.009	1.00263e-55
Cacna2d3	6.50674e-60	-1.20524	0.078	0.527	1.02846e-55
Wipf1	1.08586e-59	1.41808	0.183	0.025	1.7163e-55
Gabrb3	1.09031e-59	-1.06159	0.067	0.52	1.72334e-55
Epha6	1.23131e-59	-0.979079	0.228	0.715	1.94621e-55
Hivep2	1.54943e-59	-0.955542	0.082	0.545	2.44904e-55
Sema6a	2.06974e-59	1.6599	0.269	0.062	3.27142e-55
Nfe2l3	4.35255e-59	1.24256	0.123	0.009	6.87964e-55
Fgf12	4.74069e-59	-0.933771	0.127	0.613	7.49313e-55
Snap25	9.13406e-59	-1.07379	0.071	0.518	1.44373e-54
Lrfn5	1.07882e-58	-1.13304	0.062	0.503	1.70519e-54
Sez6l	2.94023e-58	-1.45098	0.019	0.424	4.64732e-54
Atp1a3	3.97069e-58	-1.40552	0.017	0.418	6.27607e-54
Dscam	5.11929e-58	-1.12596	0.082	0.529	8.09155e-54
Hapln2	5.33813e-58	1.14148	0.101	0.005	8.43744e-54
Rgs7bp	8.41765e-58	-1.4595	0.017	0.414	1.33049e-53
Adgrb3	9.82829e-58	-0.778408	0.323	0.817	1.55346e-53
Dnm3	1.80454e-57	1.50002	0.539	0.306	2.85226e-53
Nav3	2.30413e-57	-0.801835	0.183	0.681	3.64191e-53
Kcnb2	2.85148e-57	-1.20105	0.073	0.507	4.50705e-53
Ddr1	4.60587e-57	1.62755	0.246	0.054	7.28004e-53
Ppp2r2b	5.27083e-57	-1.16434	0.075	0.507	8.33108e-53
Ttc3	7.47944e-57	-0.811925	0.103	0.565	1.1822e-52
Unc80	1.0886e-56	-1.05516	0.058	0.483	1.72065e-52
Syne1	1.75949e-56	-0.900122	0.108	0.57	2.78106e-52
Mical2	2.91705e-56	-1.37148	0.017	0.41	4.61069e-52
Cntnap2	5.03132e-56	-1.01425	0.216	0.684	7.9525e-52
Fry	1.64621e-55	-0.907547	0.103	0.557	2.602e-51
Rffl	4.81676e-55	1.66482	0.282	0.074	7.61337e-51
Prkg1	9.61512e-55	-1.04619	0.093	0.531	1.51977e-50
Arl15	1.21923e-54	-1.14816	0.069	0.491	1.92712e-50
Klhl29	1.40967e-54	-1.30628	0.032	0.425	2.22813e-50
Ntm	5.99342e-54	-1.40156	0.082	0.486	9.4732e-50
Tnik	6.45462e-54	-0.842426	0.093	0.536	1.02022e-49
Ptprs	9.42819e-54	-1.20162	0.039	0.435	1.49022e-49
Frmpd4	1.26258e-53	-0.978038	0.155	0.616	1.99564e-49
Atrnl1	1.70546e-53	-1.15464	0.05	0.452	2.69564e-49
Cmtm5	1.73486e-53	0.96636	0.073	0.002	2.74212e-49
Gm48371	1.87988e-53	0.893675	0.062	0	2.97134e-49
Clmn	5.1375e-53	1.75843	0.31	0.095	8.12034e-49
Samd12	1.06484e-52	-1.069	0.052	0.451	1.68308e-48
Galnt17	1.23237e-52	-1.10409	0.075	0.489	1.94789e-48
Ano4	1.8725e-52	1.70542	0.418	0.183	2.95967e-48
Cntn2	2.72029e-52	1.46597	0.207	0.04	4.29969e-48
Rassf2	2.92593e-52	1.17162	0.099	0.006	4.62472e-48
Cacna1d	3.71599e-52	-1.03159	0.054	0.456	5.87349e-48
Ak5	5.33102e-52	-1.24212	0.043	0.431	8.42621e-48
Apba2	5.54076e-52	-1.22271	0.032	0.415	8.75773e-48
Svop	1.22342e-51	-1.28339	0.019	0.386	1.93374e-47
Nebl	2.34137e-51	-1.02571	0.052	0.448	3.70077e-47
Rapgef4	2.57751e-51	-1.02039	0.052	0.447	4.07402e-47
Camk1d	3.34913e-51	-1.18306	0.043	0.429	5.29364e-47
Gm2163	3.71431e-51	-1.50243	0.011	0.369	5.87084e-47
Enpp6	9.31987e-51	0.935752	0.075	0.002	1.4731e-46
Grm7	1.47773e-50	-0.672328	0.248	0.73	2.3357e-46
Fam189a1	1.75478e-50	-1.26043	0.032	0.404	2.7736e-46
Gria3	2.66531e-50	-0.93489	0.071	0.475	4.21279e-46
Pcsk2	3.03581e-50	-1.11367	0.05	0.436	4.79841e-46
Ctnna3	3.31427e-50	1.22703	0.638	0.52	5.23853e-46
Rimbp2	4.41015e-50	-1.26355	0.028	0.394	6.97068e-46
Cacna1b	6.37982e-50	-1.17195	0.024	0.389	1.00839e-45
Nell2	1.33991e-49	-1.2613	0.03	0.397	2.11786e-45
Pex5l	2.96793e-49	1.2546	0.631	0.444	4.69111e-45
Negr1	3.49657e-49	-0.800813	0.166	0.615	5.52668e-45
Pde4d	3.54194e-49	-0.91704	0.14	0.571	5.5984e-45
Srrm3	3.69646e-49	-1.15914	0.022	0.381	5.84263e-45
Cdk14	3.71124e-49	-0.955076	0.078	0.473	5.86599e-45
Lingo2	3.87169e-49	-0.877191	0.196	0.64	6.11959e-45
Prkcq	3.89413e-49	1.14943	0.103	0.008	6.15507e-45
Gm5535	4.60118e-49	1.08772	0.088	0.005	7.27262e-45
Mctp1	7.17552e-49	-1.27373	0.039	0.406	1.13416e-44
Dapk1	1.01943e-48	-1.08614	0.047	0.423	1.61131e-44
Ppp3ca	1.04601e-48	-0.754552	0.237	0.702	1.65332e-44
Sorbs1	1.08841e-48	-0.903049	0.086	0.49	1.72034e-44
Gpr158	1.42612e-48	-0.972604	0.054	0.437	2.25412e-44
Sorbs2	1.54217e-48	-1.03625	0.05	0.427	2.43755e-44
Nlgn1	1.67926e-48	-0.637327	0.388	0.83	2.65424e-44
Pip5k1b	1.89384e-48	-1.28846	0.028	0.386	2.9934e-44
Iqgap2	2.58773e-48	-1.51547	0.015	0.364	4.09016e-44
Lrp1b	2.6187e-48	0.735696	0.812	0.788	4.13912e-44
Mast3	3.61588e-48	1.51373	0.407	0.179	5.71526e-44
Shisa6	3.94761e-48	-1.26557	0.045	0.412	6.2396e-44
Tmem98	8.37777e-48	0.939686	0.065	0.001	1.32419e-43
Cntn1	1.37486e-47	-0.891235	0.067	0.455	2.17311e-43
Scn2a	1.9794e-47	-0.949724	0.041	0.408	3.12864e-43
Nsf	2.7387e-47	-0.758743	0.106	0.522	4.32879e-43
Scn8a	4.58957e-47	-0.824283	0.078	0.469	7.25427e-43
Msra	8.68811e-47	-0.985861	0.082	0.472	1.37324e-42
Kcnj6	9.0605e-47	-1.29295	0.015	0.355	1.4321e-42
Cap2	1.16904e-46	-1.31723	0.015	0.353	1.84779e-42
Agbl4	2.17262e-46	-0.856588	0.106	0.511	3.43404e-42
Sipa1l1	3.97755e-46	-1.15793	0.028	0.375	6.28691e-42
Ermn	5.11832e-46	0.830215	0.062	0.001	8.09002e-42
Synj2	5.1691e-46	1.59531	0.222	0.053	8.17027e-42
Prkag2	5.17272e-46	-1.17152	0.034	0.386	8.176e-42
Ephb1	6.06758e-46	1.51551	0.293	0.094	9.59042e-42
Atp2b1	6.0757e-46	-0.885557	0.091	0.484	9.60325e-42
4930578G10Rik	7.25212e-46	-1.31129	0.017	0.356	1.14627e-41
Trim59	8.33743e-46	0.751568	0.058	0.001	1.31781e-41
Sept7	8.50638e-46	1.6325	0.265	0.077	1.34452e-41
Osbpl6	1.02182e-45	-1.07906	0.026	0.37	1.61509e-41
Shank2	1.8865e-45	-1.11102	0.034	0.384	2.98181e-41
Ahi1	2.03757e-45	-0.879946	0.075	0.459	3.22059e-41
Aff3	2.35377e-45	-0.993221	0.058	0.424	3.72037e-41
Pbx1	2.53452e-45	-0.764693	0.125	0.543	4.00605e-41
Carns1	4.65971e-45	0.972793	0.073	0.003	7.36514e-41
Syt7	5.0058e-45	-1.01102	0.026	0.366	7.91216e-41
Dnm1	5.76842e-45	-1.08475	0.032	0.377	9.11756e-41
Chrm3	6.1977e-45	-1.3957	0.032	0.374	9.79608e-41
Ralyl	8.75202e-45	-0.793834	0.131	0.546	1.38334e-40
Trim9	9.39578e-45	-1.0824	0.028	0.37	1.4851e-40
Brinp1	1.10958e-44	-1.02506	0.034	0.383	1.7538e-40
Gm20687	1.12683e-44	1.55429	0.216	0.051	1.78107e-40
Agap1	1.81812e-44	1.33126	0.53	0.346	2.87372e-40
Sgip1	2.19681e-44	-0.690094	0.127	0.543	3.47228e-40
Kif13a	3.50466e-44	1.62625	0.312	0.111	5.53946e-40
Cadm1	7.0894e-44	-0.704421	0.164	0.588	1.12055e-39
Adamts4	1.16312e-43	0.883032	0.067	0.002	1.83843e-39
Kcnd3	1.49118e-43	-1.23834	0.019	0.347	2.35695e-39
Cadps	2.08742e-43	-0.638735	0.19	0.636	3.29937e-39
Sptbn4	2.22381e-43	-1.07595	0.032	0.367	3.51495e-39
Wnk2	2.2357e-43	-1.27933	0.011	0.328	3.53375e-39
Bsn	2.8872e-43	-1.32784	0.004	0.316	4.56351e-39
Sptan1	3.91137e-43	-0.886383	0.06	0.417	6.18231e-39
Lncpint	4.38922e-43	-0.632473	0.138	0.558	6.9376e-39
Gabrg3	4.8216e-43	-1.22596	0.06	0.41	7.62102e-39
Cpe	6.45045e-43	-0.977756	0.032	0.367	1.01956e-38
5730522E02Rik	7.55192e-43	-0.978202	0.056	0.409	1.19366e-38
Adcy2	8.98906e-43	-0.94645	0.058	0.412	1.42081e-38
Srrm4	5.3546e-42	-1.24392	0.019	0.337	8.46347e-38
Adgrl3	5.76883e-42	-0.6623	0.144	0.558	9.11822e-38
Matk	6.54184e-42	-1.12786	0.028	0.352	1.034e-37
Galnt18	7.37869e-42	-1.16757	0.028	0.351	1.16628e-37
Khdrbs2	7.89124e-42	-1.10885	0.043	0.378	1.24729e-37
Zfp385b	1.25889e-41	-1.07101	0.03	0.355	1.9898e-37
Tnni1	1.36062e-41	0.976088	0.073	0.004	2.1506e-37
Nkx2-2os	3.0082e-41	1.03971	0.082	0.006	4.75477e-37
Map2	5.76345e-41	-0.779738	0.073	0.43	9.10971e-37
Nipal4	7.8747e-41	0.87174	0.058	0.002	1.24467e-36
Etl4	8.3816e-41	-1.05929	0.103	0.461	1.3248e-36
Csmd2	1.26219e-40	-0.624889	0.103	0.483	1.99502e-36
Nedd4l	1.37785e-40	-0.838038	0.084	0.442	2.17783e-36
Khdrbs3	1.62936e-40	-1.09785	0.039	0.364	2.57536e-36
Astn1	1.80898e-40	-0.904629	0.034	0.356	2.85927e-36
Fam19a1	2.10608e-40	-1.23826	0.069	0.405	3.32887e-36
Dync1i1	2.95597e-40	-0.729259	0.084	0.446	4.67221e-36
A830018L16Rik	5.85528e-40	-1.08598	0.043	0.364	9.25486e-36
Litaf	6.46637e-40	1.21121	0.125	0.018	1.02207e-35
Kcnj10	8.76515e-40	0.854088	0.067	0.003	1.38542e-35
Aatk	2.37903e-39	1.50737	0.347	0.15	3.76029e-35
Shank1	3.88242e-39	-1.19804	0.013	0.306	6.13655e-35
Elmod1	3.89351e-39	-1.17007	0.017	0.314	6.15409e-35
Prkcb	6.79886e-39	-0.760462	0.097	0.453	1.07463e-34
Ankub1	8.61577e-39	0.88875	0.067	0.003	1.36181e-34
Nrg1	1.04342e-38	-0.939978	0.136	0.5	1.64924e-34
Nr3c2	1.16158e-38	-0.681369	0.112	0.482	1.83599e-34
A230009B12Rik	1.96954e-38	0.853282	0.05	0.001	3.11305e-34
Fam135b	1.97564e-38	-1.00232	0.024	0.325	3.1227e-34
Ttll11	3.14856e-38	-0.97266	0.022	0.321	4.97661e-34
Gm20754	3.68832e-38	-0.969693	0.058	0.383	5.82975e-34
Camta1	3.91741e-38	-0.622365	0.14	0.53	6.19185e-34
Dlg2	4.05013e-38	-0.471947	0.616	0.923	6.40164e-34
Kcnq2	4.52381e-38	-1.08346	0.017	0.311	7.15034e-34
Baiap2	4.67071e-38	-1.27784	0.015	0.304	7.38252e-34
Ptprd	5.63913e-38	0.54749	0.847	0.821	8.9132e-34
Ppfia2	6.33549e-38	-0.629033	0.14	0.522	1.00139e-33
Macrod2	1.38923e-37	-0.477351	0.287	0.738	2.19581e-33
Itpr1	1.87966e-37	-0.965029	0.037	0.343	2.971e-33
Galntl6	3.3108e-37	-1.14828	0.157	0.501	5.23305e-33
Ncam1	4.74239e-37	1.04028	0.603	0.519	7.49583e-33
Lmtk3	5.04958e-37	-1.16385	0.015	0.3	7.98136e-33
Dgkh	5.45497e-37	-1.25796	0.026	0.315	8.62212e-33
Mmp16	6.26121e-37	-0.890015	0.05	0.365	9.89646e-33
Tenm3	7.04902e-37	-1.19796	0.091	0.414	1.11417e-32
Kcnh7	8.12499e-37	-0.846214	0.099	0.445	1.28424e-32
Kcnq1ot1	9.33844e-37	-0.624931	0.153	0.538	1.47603e-32
Upp2	1.37692e-36	-0.613712	0.095	0.442	2.17635e-32
Gm36855	1.37929e-36	0.707839	0.047	0.001	2.1801e-32
Dmd	1.45316e-36	-0.601783	0.153	0.542	2.29687e-32
Slc2a13	1.70365e-36	-0.960886	0.034	0.334	2.69279e-32
Cyfip2	2.15953e-36	-1.14004	0.009	0.284	3.41335e-32
Slit1	2.65374e-36	-1.29348	0.013	0.289	4.19449e-32
Mtus2	3.10375e-36	-1.09697	0.019	0.301	4.90578e-32
Miat	3.2163e-36	-0.857986	0.039	0.342	5.08368e-32
Myo1e	3.46677e-36	1.19139	0.14	0.025	5.47958e-32
Hecw1	3.69486e-36	-0.980571	0.024	0.311	5.8401e-32
Dgkb	4.62806e-36	-0.671361	0.127	0.487	7.3151e-32
Rnf150	5.33013e-36	-1.07666	0.019	0.3	8.4248e-32
Zmat4	5.79583e-36	-1.06645	0.024	0.309	9.16088e-32
Dok6	6.16292e-36	-0.695055	0.065	0.387	9.74111e-32
Mirg	7.29878e-36	-1.07548	0.022	0.303	1.15365e-31
Caln1	7.94595e-36	-0.901251	0.041	0.34	1.25594e-31
Trpm3	8.786e-36	-1.1963	0.065	0.371	1.38872e-31
Kcnq5	1.2436e-35	-0.882871	0.106	0.443	1.96564e-31
Nmnat2	1.64261e-35	-0.854487	0.028	0.314	2.59631e-31
Fat3	2.0377e-35	-0.913182	0.043	0.344	3.22078e-31
Reep1	2.17929e-35	-1.01559	0.015	0.29	3.44459e-31
Add2	2.23927e-35	-1.09187	0.013	0.286	3.53939e-31
Bcl11a	2.44662e-35	-0.905497	0.043	0.341	3.86712e-31
Tanc2	3.31053e-35	-0.54305	0.136	0.506	5.23263e-31
Nrp1	4.40413e-35	-1.23238	0.017	0.288	6.96116e-31
Epha5	5.02999e-35	-0.720142	0.058	0.371	7.95041e-31
Tiam1	5.0314e-35	-1.15313	0.024	0.299	7.95264e-31
Grm1	5.88168e-35	-1.04792	0.026	0.307	9.29658e-31
Ppp1cc	1.03206e-34	1.39936	0.185	0.048	1.63127e-30
Macf1	1.42848e-34	-0.479716	0.183	0.582	2.25785e-30
Gal3st1	1.43456e-34	1.10153	0.106	0.015	2.26746e-30
Sphkap	1.65911e-34	-0.96813	0.041	0.33	2.6224e-30
Tmcc3	1.7273e-34	1.35394	0.272	0.099	2.73018e-30
Car10	1.79219e-34	-1.20748	0.024	0.299	2.83274e-30
Tsc22d3	1.94116e-34	0.981511	0.069	0.005	3.0682e-30
Ptprn	1.97027e-34	-0.941303	0.03	0.313	3.11421e-30
Arhgap26	2.33802e-34	-0.831689	0.052	0.351	3.69547e-30
Slc7a14	3.7266e-34	-1.11463	0.013	0.279	5.89027e-30
Me3	3.85768e-34	-0.758782	0.06	0.364	6.09745e-30
Pls1	5.11376e-34	1.39486	0.183	0.047	8.08281e-30
Vsnl1	5.60335e-34	-1.09203	0.011	0.273	8.85665e-30
Bin1	6.19549e-34	1.37962	0.478	0.327	9.79258e-30
Slc44a5	6.30414e-34	-1.12997	0.011	0.272	9.96433e-30
Pstpip2	6.69069e-34	1.39739	0.188	0.05	1.05753e-29
Gucy1a2	7.76347e-34	-0.90141	0.024	0.298	1.22709e-29
5031439G07Rik	7.96522e-34	1.4847	0.336	0.155	1.25898e-29
Gm3764	9.07153e-34	-1.15311	0.013	0.274	1.43385e-29
Ptprg	9.75683e-34	-0.671925	0.106	0.44	1.54216e-29
Sorbs3	9.84641e-34	0.801214	0.056	0.003	1.55632e-29
Pcsk6	1.10754e-33	0.900692	0.084	0.009	1.75058e-29
Pi4ka	1.10944e-33	-0.575182	0.093	0.423	1.75358e-29
Hivep3	1.98615e-33	-0.586428	0.101	0.438	3.13931e-29
Anks1b	2.05728e-33	-0.467153	0.489	0.865	3.25173e-29
Cntn5	2.40934e-33	-0.949884	0.108	0.426	3.80821e-29
Med12l	3.67602e-33	-0.936597	0.028	0.298	5.81032e-29
Frmd4b	4.80707e-33	1.3159	0.42	0.238	7.59805e-29
Setbp1	4.89624e-33	-0.506964	0.138	0.499	7.739e-29
Pde1a	5.84048e-33	-0.954847	0.039	0.319	9.23147e-29
Lrrfip1	6.44256e-33	-0.92335	0.017	0.28	1.01831e-28
Dlgap4	6.46853e-33	-0.839875	0.034	0.309	1.02242e-28
Dock4	8.65802e-33	-0.626084	0.185	0.556	1.36849e-28
Gm44866	9.63101e-33	0.744995	0.052	0.002	1.52228e-28
Folh1	9.64122e-33	0.820795	0.06	0.004	1.52389e-28
Pclo	1.16645e-32	-0.564925	0.078	0.391	1.84369e-28
Slain1	1.26896e-32	1.38079	0.19	0.053	2.00573e-28
Hipk2	1.48718e-32	1.4242	0.295	0.124	2.35064e-28
Ptprj	2.13282e-32	-0.690973	0.071	0.373	3.37114e-28
Erbb3	2.63202e-32	0.717646	0.05	0.002	4.16017e-28
Sh3rf3	2.92278e-32	-1.03325	0.015	0.271	4.61974e-28
Cacna2d1	2.9567e-32	-0.610651	0.093	0.414	4.67335e-28
Cntnap5a	3.07104e-32	-0.985678	0.056	0.341	4.85409e-28
Stxbp5l	3.46786e-32	-0.649326	0.052	0.341	5.4813e-28
Padi2	3.63291e-32	0.942075	0.08	0.008	5.74218e-28
Jazf1	5.40266e-32	-0.767386	0.032	0.301	8.53945e-28
Unc13a	7.1439e-32	-0.862005	0.032	0.3	1.12917e-27
Clic4	7.7853e-32	1.03345	0.093	0.012	1.23054e-27
Cers6	8.07447e-32	-0.829588	0.037	0.308	1.27625e-27
Rtn4	8.38902e-32	1.47299	0.282	0.116	1.32597e-27
Slc12a2	8.42464e-32	1.28331	0.138	0.029	1.3316e-27
Scn1a	8.73877e-32	-0.886124	0.019	0.277	1.38125e-27
Ablim1	1.09495e-31	-0.885189	0.026	0.287	1.73067e-27
A230006K03Rik	1.38413e-31	-0.892097	0.022	0.279	2.18775e-27
Srgap3	1.4844e-31	-0.460275	0.172	0.547	2.34624e-27
Tmem108	1.5648e-31	-0.772028	0.093	0.399	2.47333e-27
Sh3gl2	1.57219e-31	-0.848139	0.024	0.284	2.485e-27
Fam19a2	2.19627e-31	-1.02959	0.043	0.313	3.47142e-27
Nkain3	3.47375e-31	-0.968053	0.034	0.299	5.4906e-27
Snph	5.16143e-31	-0.862351	0.019	0.271	8.15816e-27
Prickle2	7.38792e-31	1.16671	0.539	0.439	1.16773e-26
Eif4g3	1.49289e-30	-0.485257	0.121	0.452	2.35966e-26
Cd82	1.74953e-30	0.777325	0.056	0.003	2.7653e-26
Kif5c	2.03342e-30	-0.779683	0.034	0.295	3.21402e-26
St3gal4	2.82186e-30	1.35939	0.181	0.051	4.46024e-26
Pacs2	2.89802e-30	1.38705	0.213	0.07	4.58062e-26
Hcn1	3.24449e-30	-0.679793	0.067	0.352	5.12824e-26
2010300C02Rik	3.34617e-30	-1.13157	0.011	0.248	5.28896e-26
9330111N05Rik	3.50752e-30	1.63016	0.116	0.021	5.54398e-26
Usp29	3.54413e-30	-0.822706	0.032	0.289	5.60186e-26
Fstl4	3.81405e-30	-1.10426	0.017	0.261	6.02849e-26
Ndrg4	4.26526e-30	-0.964869	0.017	0.259	6.74168e-26
Smyd3	4.58265e-30	-0.532556	0.08	0.376	7.24333e-26
Klf12	5.37814e-30	-0.973304	0.028	0.278	8.50069e-26
Bcl11b	7.68242e-30	-1.13901	0.013	0.25	1.21428e-25
Itgb4	8.05102e-30	0.803718	0.062	0.005	1.27254e-25
Mob3b	1.11304e-29	1.131	0.127	0.026	1.75927e-25
C230004F18Rik	1.30407e-29	-0.691807	0.052	0.322	2.06122e-25
Epha7	1.48824e-29	-0.770752	0.052	0.321	2.35231e-25
Mboat1	1.6323e-29	0.991474	0.091	0.012	2.58001e-25
Rims2	1.82931e-29	-0.615367	0.067	0.349	2.89141e-25
Astn2	1.85628e-29	-0.699768	0.097	0.394	2.93403e-25
Lrp1	2.25027e-29	-1.01574	0.013	0.246	3.55678e-25
Ptk2b	2.56074e-29	-0.93171	0.022	0.264	4.0475e-25
Robo2	2.6236e-29	-0.694182	0.052	0.32	4.14687e-25
Hhip	2.64385e-29	0.705639	0.047	0.002	4.17887e-25
Ica1	2.64672e-29	-0.753245	0.03	0.279	4.18341e-25
Sox2	2.74307e-29	0.796387	0.058	0.004	4.33569e-25
Epb41l1	2.93183e-29	-0.586577	0.078	0.365	4.63405e-25
Gm12324	3.48209e-29	0.546102	0.037	0.001	5.50379e-25
Pde8b	4.27057e-29	-0.991501	0.011	0.241	6.75007e-25
Ftx	4.57372e-29	-0.679126	0.05	0.315	7.22922e-25
9530059O14Rik	4.71532e-29	-0.617543	0.065	0.342	7.45304e-25
Mkl2	5.1846e-29	-0.659514	0.058	0.328	8.19477e-25
Btbd9	5.42988e-29	-0.488043	0.166	0.51	8.58247e-25
Galnt13	5.97454e-29	-0.731917	0.041	0.295	9.44335e-25
Atp8a2	6.599e-29	-0.700404	0.045	0.306	1.04304e-24
Rbfox2	6.76172e-29	-0.516586	0.056	0.327	1.06876e-24
Chd7	7.68924e-29	1.32416	0.183	0.054	1.21536e-24
Prickle1	8.84944e-29	-0.435608	0.17	0.522	1.39874e-24
Atp6v0a1	9.89286e-29	-0.53218	0.091	0.386	1.56366e-24
Aak1	1.00894e-28	-0.550761	0.099	0.398	1.59474e-24
Cyp2j12	1.09155e-28	0.715077	0.05	0.003	1.72531e-24
Cldn14	1.09472e-28	0.726334	0.05	0.003	1.73032e-24
Dpp6	1.25458e-28	-0.449982	0.321	0.736	1.98298e-24
Stxbp1	1.40379e-28	-0.678599	0.034	0.284	2.21883e-24
Lrfn2	1.4095e-28	-0.968865	0.015	0.245	2.22785e-24
Megf10	1.58502e-28	1.09804	0.108	0.019	2.50529e-24
Chd9	1.63478e-28	-0.5316	0.097	0.395	2.58393e-24
Sgcd	1.77084e-28	-0.856875	0.093	0.377	2.79899e-24
Fign	2.09738e-28	1.0297	0.086	0.012	3.31511e-24
Tenm1	2.46553e-28	-0.66436	0.06	0.328	3.89702e-24
Pld1	2.66423e-28	1.02157	0.097	0.015	4.21109e-24
Pdzd4	2.98345e-28	-0.934102	0.015	0.242	4.71565e-24
Strbp	3.23219e-28	-0.583291	0.052	0.314	5.10881e-24
Sidt1	3.35317e-28	-0.849798	0.022	0.257	5.30002e-24
C530008M17Rik	4.06112e-28	-0.856935	0.022	0.255	6.419e-24
Gm26848	4.07815e-28	-0.639986	0.054	0.317	6.44592e-24
Wipf3	4.7007e-28	-0.960442	0.015	0.243	7.42993e-24
1110051M20Rik	4.76351e-28	-0.430917	0.106	0.413	7.5292e-24
Fhit	5.3114e-28	-0.672515	0.067	0.335	8.39519e-24
Slc25a13	5.51041e-28	1.25964	0.131	0.029	8.70975e-24
Thrb	5.90994e-28	-0.772147	0.039	0.288	9.34125e-24
Cobll1	6.29837e-28	1.02477	0.103	0.018	9.9552e-24
Ldlrad4	6.33616e-28	-0.655836	0.069	0.342	1.00149e-23
Kif13b	6.49924e-28	1.4666	0.263	0.11	1.02727e-23
Srrm2	6.76657e-28	-0.41757	0.166	0.514	1.06952e-23
Sik3	7.26198e-28	1.27184	0.457	0.329	1.14783e-23
Tcf4	9.10468e-28	-0.458029	0.375	0.77	1.43909e-23
Sptbn2	1.43428e-27	-0.966898	0.004	0.219	2.26703e-23
Kcnab1	1.79242e-27	-0.545727	0.101	0.389	2.83311e-23
Nol4	1.91083e-27	-0.649105	0.034	0.278	3.02025e-23
Tmem191c	2.06317e-27	-0.896704	0.024	0.254	3.26105e-23
Ulk4	2.12112e-27	-0.847676	0.03	0.265	3.35264e-23
D430041D05Rik	2.32837e-27	-0.765758	0.039	0.28	3.68022e-23
Kcnc2	3.18396e-27	-1.08778	0.028	0.26	5.03256e-23
Uggt2	3.84997e-27	-0.809036	0.022	0.249	6.08527e-23
Rtl4	4.27533e-27	-0.726952	0.043	0.288	6.75759e-23
Syn2	4.41486e-27	-0.661284	0.039	0.281	6.97813e-23
R3hdm1	5.17767e-27	-0.399982	0.101	0.396	8.18382e-23
Cpm	5.49154e-27	1.0049	0.082	0.011	8.67993e-23
Gabra2	5.82694e-27	-0.736422	0.037	0.276	9.21007e-23
Syt16	8.1607e-27	-0.779927	0.024	0.252	1.28988e-22
Pitpnm2	8.72977e-27	-1.06131	0.006	0.218	1.37983e-22
Rnf43	1.03413e-26	0.864914	0.071	0.008	1.63454e-22
Trank1	1.04997e-26	-0.89141	0.019	0.242	1.65958e-22
Cryab	1.28956e-26	0.709783	0.05	0.003	2.03828e-22
Sybu	1.76187e-26	-0.558502	0.065	0.327	2.78482e-22
2900011O08Rik	1.92281e-26	-0.854178	0.019	0.238	3.03919e-22
Ripor2	2.23719e-26	-0.930777	0.017	0.234	3.53611e-22
Lingo1	2.35548e-26	-0.976805	0.004	0.21	3.72307e-22
Susd4	3.04564e-26	-0.674458	0.032	0.265	4.81395e-22
Slc24a3	3.06087e-26	-0.50888	0.093	0.37	4.838e-22
Sgsm2	3.09101e-26	-0.97795	0.009	0.218	4.88565e-22
Carmil1	3.41813e-26	-0.844933	0.013	0.226	5.40269e-22
Dgkz	3.61252e-26	-0.744497	0.043	0.283	5.70994e-22
Epha4	4.02774e-26	-0.732356	0.045	0.284	6.36625e-22
Fmn2	4.16367e-26	-0.681044	0.026	0.251	6.58109e-22
Tmem132b	4.44129e-26	-0.447782	0.121	0.423	7.0199e-22
Esrrg	4.7464e-26	-0.822103	0.015	0.231	7.50216e-22
Sox5	5.21086e-26	-0.850732	0.05	0.289	8.23629e-22
Gprc5b	5.40498e-26	1.14721	0.125	0.028	8.54311e-22
Prkcg	5.41893e-26	-0.86417	0.013	0.226	8.56517e-22
Micall1	5.74808e-26	1.25306	0.181	0.058	9.08542e-22
Clvs1	6.46305e-26	-0.91678	0.009	0.216	1.02155e-21
Pip4k2a	6.86318e-26	1.3237	0.211	0.077	1.08479e-21
Pcnx2	6.97278e-26	-0.606119	0.054	0.3	1.10212e-21
Eml5	1.04648e-25	-0.551783	0.047	0.29	1.65407e-21
Iqsec2	1.10973e-25	-0.824208	0.017	0.23	1.75403e-21
5330417C22Rik	1.2027e-25	-0.863788	0.013	0.223	1.90099e-21
Cntnap5c	1.29856e-25	-0.927218	0.024	0.241	2.05251e-21
Nrg2	1.79261e-25	-0.919029	0.013	0.222	2.8334e-21
Rap1gap	1.91202e-25	-0.823178	0.024	0.241	3.02215e-21
Atxn7l1	1.98332e-25	-0.607746	0.052	0.292	3.13483e-21
Lrrn2	1.9929e-25	-0.833376	0.017	0.23	3.14997e-21
Arsg	2.22827e-25	1.15997	0.127	0.03	3.522e-21
Mcam	2.28258e-25	0.632758	0.041	0.002	3.60785e-21
Mgat4c	2.34628e-25	-0.708252	0.082	0.34	3.70854e-21
Spock2	2.98007e-25	-0.835409	0.013	0.221	4.7103e-21
Dlg4	3.28532e-25	-0.947465	0.011	0.214	5.19278e-21
Pak1	3.36454e-25	1.41313	0.222	0.086	5.31799e-21
Dtx3	3.44549e-25	-0.594287	0.05	0.289	5.44595e-21
Slc35f1	4.38524e-25	-0.754638	0.039	0.266	6.9313e-21
Gm1043	4.64021e-25	-0.907247	0.011	0.213	7.33432e-21
Dtnb	4.70053e-25	-0.472405	0.078	0.337	7.42966e-21
Gsn	4.81443e-25	0.86954	0.086	0.014	7.6097e-21
Rnf157	4.91862e-25	-0.696676	0.037	0.263	7.77437e-21
Stmn4	5.19886e-25	1.3173	0.17	0.053	8.21732e-21
Sipa1l3	5.87712e-25	-0.577536	0.08	0.338	9.28937e-21
Pde4dip	6.72512e-25	-0.338492	0.136	0.441	1.06297e-20
Adgrb1	7.51076e-25	-0.877517	0.019	0.228	1.18715e-20
Afap1l1	8.73604e-25	0.756008	0.062	0.007	1.38082e-20
Akap8l	9.77154e-25	-0.456047	0.099	0.373	1.54449e-20
Adgrb2	1.00936e-24	-0.861949	0.017	0.223	1.5954e-20
Lpar1	1.20325e-24	0.957255	0.086	0.014	1.90186e-20
Slc1a3	1.52572e-24	0.988291	0.138	0.035	2.41155e-20
D630045J12Rik	1.60862e-24	-0.899291	0.004	0.198	2.54259e-20
Gm26917	1.80951e-24	-0.361338	0.116	0.404	2.86012e-20
Inf2	1.98927e-24	1.17294	0.168	0.052	3.14424e-20
Ptprk	2.00336e-24	1.19278	0.336	0.185	3.1665e-20
Zeb1	2.67452e-24	-0.772265	0.03	0.244	4.22734e-20
Cdh8	3.04807e-24	-0.577291	0.062	0.305	4.81778e-20
Klhl2	3.34075e-24	1.27138	0.401	0.27	5.28038e-20
Cnksr2	3.37193e-24	-0.558352	0.052	0.287	5.32968e-20
Camk4	3.67133e-24	-0.492488	0.069	0.317	5.8029e-20
Kcnb1	3.95929e-24	-0.915945	0.006	0.199	6.25805e-20
Slc35f3	4.34588e-24	-0.860301	0.017	0.219	6.86909e-20
Pik3r1	4.41785e-24	1.25733	0.164	0.05	6.98285e-20
Unc5b	4.41919e-24	0.930048	0.078	0.011	6.98498e-20
Cntn4	4.47958e-24	-0.722633	0.084	0.332	7.08043e-20
Mycbp2	4.80323e-24	-0.317894	0.185	0.523	7.59198e-20
Shisa9	4.83938e-24	-0.91931	0.022	0.226	7.64912e-20
Syn3	4.9828e-24	-0.512169	0.062	0.299	7.87582e-20
Klhl3	5.17731e-24	-0.834839	0.009	0.203	8.18325e-20
Slc12a5	5.8309e-24	-0.858425	0.009	0.203	9.21632e-20
Sgcz	5.94946e-24	-0.809759	0.088	0.337	9.40372e-20
Lgi1	6.9763e-24	-0.922475	0.006	0.197	1.10267e-19
Hdac9	6.99194e-24	-0.454682	0.106	0.376	1.10515e-19
Scd2	9.05854e-24	1.12194	0.119	0.028	1.43179e-19
Tmem181a	1.02944e-23	-0.409872	0.082	0.335	1.62713e-19
Cul9	1.47599e-23	-0.679464	0.037	0.253	2.33295e-19
Shroom3	1.49108e-23	0.959161	0.082	0.013	2.3568e-19
Grik4	1.65978e-23	-0.624319	0.075	0.32	2.62346e-19
Atp2b3	1.75602e-23	-0.722643	0.017	0.216	2.77557e-19
Neto1	1.80408e-23	-0.685853	0.015	0.212	2.85153e-19
Kif5a	1.88471e-23	-0.641884	0.032	0.243	2.97898e-19
Stau2	1.94431e-23	-0.688878	0.026	0.231	3.07318e-19
Tnrc6c	2.44633e-23	-0.273834	0.179	0.505	3.86667e-19
Ppp1r9a	2.47814e-23	-0.311722	0.127	0.417	3.91695e-19
Xylt1	2.58343e-23	-0.804856	0.026	0.229	4.08337e-19
Hs3st4	2.58649e-23	-0.905551	0.067	0.295	4.0882e-19
Rab3c	2.62246e-23	-0.719701	0.022	0.223	4.14505e-19
Trpc5	3.17868e-23	-0.623552	0.037	0.25	5.02421e-19
Unc5d	3.39409e-23	-0.886636	0.052	0.273	5.3647e-19
Plppr2	3.40971e-23	-0.788786	0.024	0.225	5.38939e-19
Ntng1	3.7379e-23	-0.907091	0.024	0.225	5.90813e-19
Ptprt	3.88264e-23	-1.00821	0.03	0.235	6.1369e-19
Tmod1	4.25969e-23	1.32063	0.179	0.061	6.73287e-19
Nova2	4.70153e-23	-0.840105	0.006	0.192	7.43124e-19
Nin	5.09183e-23	-0.676454	0.026	0.228	8.04814e-19
Csrnp3	5.84002e-23	-0.516968	0.054	0.28	9.23073e-19
Tspoap1	5.92345e-23	-0.774048	0.019	0.216	9.36261e-19
Cit	5.96767e-23	-1.00818	0.011	0.198	9.4325e-19
Plekhg5	6.57389e-23	-0.891208	0.022	0.218	1.03907e-18
Tfeb	8.10634e-23	1.13201	0.099	0.02	1.28129e-18
Dagla	8.14711e-23	-0.880088	0.004	0.186	1.28773e-18
Myo5a	8.15137e-23	-0.504538	0.05	0.273	1.28841e-18
Asap1	9.172e-23	-0.492315	0.067	0.304	1.44973e-18
Cnp	9.85433e-23	0.913403	0.071	0.01	1.55757e-18
Rgma	1.003e-22	0.973557	0.082	0.014	1.58534e-18
Eml6	1.14691e-22	-0.27904	0.149	0.444	1.8128e-18
Ndst3	1.21954e-22	-0.916518	0.009	0.193	1.92761e-18
A230057D06Rik	1.26001e-22	-0.306577	0.136	0.422	1.99157e-18
Hectd4	1.30162e-22	-0.351823	0.097	0.355	2.05734e-18
Mllt3	1.37392e-22	-0.541209	0.052	0.273	2.17161e-18
Maml2	1.42959e-22	-0.940236	0.052	0.266	2.25962e-18
Kcnj3	1.72444e-22	-0.663674	0.034	0.238	2.72565e-18
Epha10	1.75835e-22	-0.913946	0.013	0.199	2.77925e-18
Rogdi	1.88862e-22	-0.761595	0.024	0.22	2.98515e-18
Cntnap5b	2.50419e-22	-0.87419	0.017	0.206	3.95812e-18
Trpc4	2.62297e-22	-0.731024	0.019	0.21	4.14587e-18
Grik5	2.7665e-22	-0.58895	0.037	0.243	4.37274e-18
Pitpnc1	3.13869e-22	-0.915785	0.013	0.198	4.96101e-18
Slc25a23	3.5488e-22	-0.539592	0.043	0.255	5.60923e-18
Dip2c	3.63464e-22	-0.30998	0.144	0.434	5.74491e-18
Dpp10	3.99113e-22	-0.673094	0.05	0.264	6.30838e-18
Lzts2	5.11729e-22	1.14049	0.11	0.026	8.08839e-18
Vmp1	6.1771e-22	1.26882	0.293	0.155	9.76353e-18
Mpped2	6.23653e-22	-0.622441	0.032	0.234	9.85746e-18
Arhgef25	7.45338e-22	-0.933969	0.009	0.187	1.17808e-17
Crtc1	7.77106e-22	-0.807481	0.017	0.203	1.22829e-17
Cdh12	8.28901e-22	-0.457158	0.075	0.311	1.31016e-17
Slc22a17	8.47959e-22	-0.468766	0.08	0.317	1.34028e-17
Plekha6	8.63921e-22	-0.822565	0.013	0.195	1.36551e-17
Abtb2	9.19713e-22	0.910958	0.088	0.017	1.4537e-17
Xkr6	9.24223e-22	-0.549152	0.058	0.279	1.46083e-17
Cacnb4	9.36462e-22	-0.319252	0.157	0.45	1.48017e-17
Garnl3	9.71791e-22	-0.702285	0.034	0.235	1.53601e-17
Rgl1	1.08997e-21	-0.657931	0.024	0.215	1.72281e-17
Mcf2l	1.1308e-21	-0.761186	0.015	0.197	1.78734e-17
Adamtsl4	1.17145e-21	0.653085	0.047	0.004	1.85159e-17
Limch1	1.17302e-21	1.10315	0.438	0.331	1.85408e-17
Thsd7b	1.21839e-21	-0.759671	0.028	0.222	1.92579e-17
Itga8	1.21991e-21	-0.841548	0.015	0.198	1.9282e-17
Cdh13	1.24138e-21	-1.00928	0.037	0.233	1.96213e-17
Rapgef2	1.3163e-21	-0.359866	0.108	0.368	2.08055e-17
Tecpr1	1.41185e-21	-0.666593	0.03	0.226	2.23158e-17
Ccdc85a	1.47775e-21	-0.613558	0.03	0.227	2.33573e-17
Celf3	1.50649e-21	-0.749519	0.011	0.19	2.38116e-17
Runx1t1	1.60456e-21	-0.674361	0.019	0.205	2.53617e-17
Pid1	1.63481e-21	-0.780365	0.017	0.201	2.58398e-17
Sergef	1.86098e-21	-0.772981	0.017	0.201	2.94146e-17
Spred2	1.92242e-21	-0.607539	0.019	0.206	3.03857e-17
Map4k3	1.95841e-21	-0.639716	0.026	0.218	3.09546e-17
Chst11	1.96489e-21	-0.857194	0.009	0.184	3.10571e-17
Rtn4rl1	2.14602e-21	-0.913239	0	0.167	3.39199e-17
Ano6	2.26203e-21	-0.727969	0.011	0.189	3.57536e-17
Nos1ap	2.26367e-21	-0.539177	0.047	0.257	3.57796e-17
Dusp16	2.59252e-21	0.809997	0.065	0.009	4.09774e-17
Fam49a	2.61768e-21	-0.783598	0.009	0.183	4.1375e-17
Camkv	2.75807e-21	-0.817611	0.009	0.183	4.35941e-17
Kctd16	2.76136e-21	-0.399527	0.153	0.435	4.36461e-17
Rcbtb1	3.20874e-21	1.10151	0.123	0.033	5.07174e-17
Ano3	3.41609e-21	-0.628816	0.028	0.221	5.39947e-17
Mir124a-1hg	3.50731e-21	-0.806128	0.009	0.182	5.54365e-17
Iqsec3	3.82006e-21	-0.820607	0.009	0.181	6.03798e-17
Rnf112	3.92268e-21	-0.74118	0.024	0.21	6.20019e-17
Car11	4.00894e-21	-0.728	0.022	0.207	6.33653e-17
Mkl1	4.47454e-21	-0.400071	0.082	0.315	7.07246e-17
Fam222a	5.16456e-21	0.883894	0.071	0.011	8.16311e-17
Lmo7	5.17579e-21	-0.696745	0.019	0.202	8.18085e-17
Ahcyl2	5.85049e-21	-0.484452	0.073	0.298	9.24729e-17
Pknox2	5.91852e-21	-0.875226	0.011	0.182	9.35481e-17
Chn1	6.29051e-21	-0.494373	0.047	0.254	9.94279e-17
Celf5	6.62125e-21	-0.779471	0.019	0.2	1.04655e-16
Otud7b	6.65126e-21	1.32534	0.216	0.092	1.0513e-16
Spon1	7.01682e-21	-0.914973	0.006	0.176	1.10908e-16
Adarb2	7.21678e-21	-1.14848	0.095	0.314	1.14068e-16
Syp	7.64565e-21	-0.744099	0.019	0.199	1.20847e-16
Usp54	7.88744e-21	1.25022	0.164	0.057	1.24669e-16
Gm20696	8.09013e-21	-0.769911	0.013	0.187	1.27873e-16
Adcy1	8.69963e-21	-0.794269	0.009	0.179	1.37506e-16
Ccdc30	9.75841e-21	-0.776137	0.006	0.175	1.54241e-16
Ncoa1	1.07179e-20	-0.315644	0.091	0.332	1.69407e-16
Ptprr	1.10161e-20	-0.669946	0.022	0.202	1.7412e-16
Phactr1	1.11862e-20	-0.387294	0.427	0.761	1.7681e-16
Cpne6	1.15778e-20	-0.735088	0.015	0.192	1.82998e-16
Rit2	1.26786e-20	-0.777082	0.006	0.174	2.00399e-16
Erbb4	1.34546e-20	0.66023	0.394	0.229	2.12664e-16
Sox8	1.35099e-20	0.938138	0.071	0.011	2.13537e-16
Xaf1	1.43813e-20	0.747247	0.039	0.003	2.2731e-16
Arfgef3	1.52085e-20	-0.668871	0.022	0.202	2.40386e-16
Adgrl1	1.84563e-20	-0.664662	0.028	0.213	2.9172e-16
Rnf165	1.91163e-20	-0.752989	0.011	0.181	3.02153e-16
Ppfia3	2.48089e-20	-0.763849	0.013	0.184	3.9213e-16
Col25a1	2.52618e-20	-0.845725	0.022	0.201	3.99289e-16
Wscd2	2.65232e-20	-0.734006	0.013	0.185	4.19226e-16
Trim46	3.39841e-20	-0.679525	0.015	0.188	5.37153e-16
Cyfip1	3.764e-20	-0.54048	0.043	0.241	5.94938e-16
Ldb2	3.7641e-20	-0.641469	0.039	0.231	5.94954e-16
Npas2	3.91745e-20	-0.798155	0.009	0.174	6.19191e-16
Syn1	3.94259e-20	-0.447702	0.032	0.22	6.23166e-16
Bcl2l1	4.58895e-20	1.23359	0.172	0.063	7.25329e-16
Itsn1	4.88985e-20	-0.49558	0.039	0.232	7.7289e-16
Arhgef7	4.98049e-20	-0.503162	0.039	0.232	7.87216e-16
Kcnn2	5.09546e-20	-0.38973	0.062	0.274	8.05389e-16
Myo1d	5.34266e-20	1.34344	0.252	0.125	8.44461e-16
Nkx6-2	5.6985e-20	0.4607	0.024	0	9.00705e-16
Gm13905	5.78959e-20	0.376031	0.024	0	9.15103e-16
Pdlim7	6.02478e-20	-0.770298	0.011	0.176	9.52277e-16
Gfod1	6.20915e-20	-0.541086	0.037	0.228	9.81419e-16
Smad7	6.29988e-20	0.986552	0.075	0.014	9.9576e-16
Fbxo32	6.53402e-20	0.876223	0.069	0.011	1.03277e-15
Sorcs2	7.06491e-20	-0.599766	0.045	0.238	1.11668e-15
Adamts17	7.6054e-20	-0.808194	0.011	0.176	1.20211e-15
Arl3	8.18641e-20	-0.574219	0.026	0.206	1.29394e-15
Mapk4	9.74602e-20	-0.908149	0.002	0.158	1.54046e-15
Madd	1.00007e-19	-0.627549	0.022	0.197	1.58072e-15
Clip1	1.06071e-19	-0.547964	0.034	0.219	1.67655e-15
Tmem63b	1.06365e-19	-0.495812	0.032	0.218	1.6812e-15
Glul	1.08023e-19	0.926372	0.08	0.015	1.70741e-15
Rap1gap2	1.13099e-19	-0.778876	0.006	0.167	1.78764e-15
Adcy8	1.14719e-19	-0.706478	0.017	0.188	1.81326e-15
Gm49317	1.1494e-19	1.23347	0.319	0.191	1.81674e-15
Vps13a	1.1736e-19	-0.386765	0.062	0.271	1.85499e-15
Tshz2	1.3166e-19	-1.4046	0.045	0.227	2.08101e-15
Pak3	1.37122e-19	-0.388982	0.088	0.316	2.16735e-15
Tecr	1.38784e-19	-0.351143	0.082	0.304	2.19362e-15
Gpr45	1.44727e-19	-0.798632	0.004	0.162	2.28755e-15
Gna12	1.49594e-19	1.14791	0.149	0.049	2.36448e-15
Gm816	1.67032e-19	0.651505	0.043	0.004	2.64011e-15
Meis1	1.69169e-19	0.780695	0.067	0.011	2.67388e-15
Ddc	1.73688e-19	0.656873	0.043	0.004	2.7453e-15
Nol4l	1.77104e-19	-0.636823	0.019	0.191	2.79931e-15
C130071C03Rik	1.83878e-19	-0.493805	0.045	0.238	2.90638e-15
Efnb3	1.86937e-19	1.19765	0.175	0.066	2.95472e-15
Dbn1	1.88239e-19	-0.769431	0.009	0.17	2.97531e-15
Bicdl1	1.89196e-19	-0.754552	0.011	0.174	2.99044e-15
Dmtn	1.94659e-19	-0.784854	0.002	0.157	3.07678e-15
Cpne4	2.18897e-19	-0.66223	0.039	0.225	3.45989e-15
Runx2	2.20805e-19	-0.618894	0.028	0.207	3.49004e-15
Pacs1	2.41803e-19	-0.487872	0.032	0.214	3.82193e-15
Gripap1	3.18803e-19	-0.420908	0.071	0.282	5.039e-15
Plcl2	3.26782e-19	-0.662749	0.011	0.173	5.16512e-15
Samd4	3.7029e-19	1.29687	0.207	0.091	5.8528e-15
Tbc1d5	3.70491e-19	1.30199	0.308	0.182	5.85598e-15
Ppm1h	4.07812e-19	-0.383844	0.069	0.279	6.44587e-15
Ptn	4.31607e-19	1.16218	0.125	0.037	6.82198e-15
Adar	5.49761e-19	-0.529412	0.032	0.211	8.68952e-15
Htr1f	5.7378e-19	-0.638207	0.026	0.199	9.06916e-15
Cttnbp2	6.16604e-19	-0.282462	0.256	0.589	9.74605e-15
Evl	6.67038e-19	-0.605792	0.028	0.203	1.05432e-14
Dlc1	7.64071e-19	-0.702308	0.03	0.205	1.20769e-14
Chdh	7.93755e-19	0.495653	0.028	0.001	1.25461e-14
Speg	8.09298e-19	-0.771419	0.013	0.171	1.27918e-14
Tulp4	8.19984e-19	1.23856	0.328	0.206	1.29607e-14
Gm29455	8.26347e-19	0.577624	0.039	0.003	1.30612e-14
Zcchc24	8.33967e-19	0.65894	0.045	0.005	1.31817e-14
Kcnh1	8.48926e-19	-0.78481	0.009	0.164	1.34181e-14
Kmt2a	8.52102e-19	-0.266051	0.084	0.306	1.34683e-14
Ly6h	8.80342e-19	-0.745485	0.017	0.18	1.39147e-14
Unc13b	9.30828e-19	-0.673	0.013	0.173	1.47127e-14
Hook2	9.61449e-19	-0.528076	0.039	0.221	1.51967e-14
Fbxo41	9.75733e-19	-0.767674	0.004	0.156	1.54224e-14
Sned1	1.03045e-18	0.828816	0.069	0.012	1.62873e-14
Arsb	1.19581e-18	-0.474202	0.052	0.244	1.89009e-14
Maml3	1.33926e-18	-0.763604	0.037	0.215	2.11683e-14
Nell1	1.35703e-18	-0.566171	0.037	0.216	2.14492e-14
Itpk1	1.43668e-18	1.18809	0.155	0.056	2.27081e-14
Ptchd4	1.54931e-18	-0.764998	0.019	0.183	2.44884e-14
Zfpm2	1.58851e-18	-0.505685	0.075	0.282	2.51081e-14
Galnt9	1.72564e-18	-0.747438	0.002	0.15	2.72755e-14
A330102I10Rik	1.99897e-18	-0.624564	0.015	0.175	3.15958e-14
Lrch1	2.02723e-18	-0.44727	0.05	0.238	3.20423e-14
Lpp	2.06135e-18	-0.661487	0.017	0.178	3.25816e-14
Plxna2	2.18804e-18	-0.537754	0.028	0.199	3.45841e-14
Lgi3	2.27783e-18	1.17264	0.142	0.048	3.60034e-14
Ttll7	2.37412e-18	1.21397	0.213	0.098	3.75254e-14
Cdh11	2.41673e-18	-0.415731	0.069	0.27	3.81989e-14
Pfkp	2.51987e-18	-0.497155	0.024	0.19	3.9829e-14
Prrc2b	2.56362e-18	-0.426215	0.05	0.238	4.05205e-14
Cipc	2.65413e-18	1.09945	0.131	0.042	4.19513e-14
Cd9	2.89266e-18	0.813053	0.056	0.008	4.57214e-14
Adcy9	3.03546e-18	-0.322408	0.056	0.251	4.79785e-14
Sptb	3.13215e-18	-0.68336	0.009	0.161	4.95067e-14
Gabrb2	3.1866e-18	-0.498252	0.03	0.203	5.03673e-14
Zfyve28	3.32695e-18	-0.574179	0.019	0.182	5.25857e-14
Oxct1	3.38861e-18	-0.268129	0.062	0.262	5.35604e-14
Glis3	3.52608e-18	-1.03992	0.006	0.156	5.57333e-14
Gpc6	4.00489e-18	-1.02348	0.015	0.17	6.33013e-14
Gm42756	4.04496e-18	0.495698	0.022	0	6.39346e-14
Bcas1os2	4.04496e-18	0.418353	0.022	0	6.39346e-14
Fgfr2	4.11153e-18	1.14343	0.433	0.358	6.49868e-14
Ccdc187	4.15564e-18	0.475192	0.03	0.002	6.5684e-14
Helz	4.16973e-18	-0.657988	0.013	0.167	6.59067e-14
St7	4.65321e-18	-0.517002	0.024	0.188	7.35486e-14
Sdk1	4.83542e-18	-0.538133	0.047	0.23	7.64286e-14
Kcnt2	5.05329e-18	-0.537754	0.034	0.206	7.98723e-14
Sv2b	5.25118e-18	-0.59561	0.017	0.176	8.30001e-14
Mtus1	5.36335e-18	0.776898	0.065	0.011	8.47731e-14
Atxn2l	5.36784e-18	-0.311505	0.067	0.268	8.48441e-14
Npdc1	5.43104e-18	-0.588678	0.03	0.199	8.58431e-14
Prkar1b	6.31018e-18	-0.594775	0.022	0.182	9.97386e-14
Rapgef5	6.39884e-18	-0.375388	0.052	0.239	1.0114e-13
Gon4l	6.79663e-18	-0.297258	0.075	0.28	1.07428e-13
Ptpn5	7.40476e-18	-0.755439	0.011	0.161	1.1704e-13
Pdzrn4	7.63677e-18	-0.727433	0.028	0.192	1.20707e-13
Xkr4	8.05316e-18	-0.267097	0.282	0.615	1.27288e-13
Gcn1l1	8.22098e-18	-0.626169	0.019	0.178	1.29941e-13
Maged1	8.33369e-18	-0.68034	0.019	0.178	1.31722e-13
Wscd1	8.87232e-18	1.13557	0.127	0.04	1.40236e-13
Sorl1	9.3141e-18	-0.538118	0.024	0.186	1.47219e-13
Clec16a	9.52864e-18	-0.319087	0.062	0.255	1.5061e-13
Ccdc148	9.80844e-18	-0.610447	0.024	0.185	1.55032e-13
Zfp804a	9.80882e-18	-0.565029	0.037	0.208	1.55038e-13
Pkd1	9.9961e-18	-0.378482	0.062	0.257	1.57998e-13
Adam23	1.00859e-17	-0.494535	0.041	0.217	1.59418e-13
4933406I18Rik	1.02377e-17	-0.486233	0.032	0.202	1.61817e-13
Ccp110	1.09615e-17	0.907272	0.075	0.015	1.73258e-13
Slc6a17	1.1055e-17	-0.64681	0.011	0.161	1.74736e-13
Gria4	1.27294e-17	-0.258511	0.155	0.408	2.01201e-13
Adam11	1.35771e-17	-0.611606	0.013	0.165	2.146e-13
Rasgef1a	1.4757e-17	-0.496064	0.024	0.185	2.3325e-13
Slc1a1	1.54931e-17	-0.591086	0.019	0.176	2.44884e-13
Cadps2	1.57267e-17	-0.420788	0.067	0.261	2.48576e-13
Tmtc2	1.62451e-17	1.2423	0.211	0.098	2.5677e-13
Erc1	1.7297e-17	-0.391006	0.039	0.213	2.73397e-13
Gm42418	1.87569e-17	-0.3692	0.084	0.29	2.96472e-13
Pde4a	1.93232e-17	-0.484219	0.034	0.204	3.05423e-13
Mprip	2.01301e-17	-0.331799	0.06	0.251	3.18177e-13
Ankrd11	2.19092e-17	-0.31938	0.091	0.302	3.46297e-13
Slc35f4	2.1951e-17	-0.52847	0.032	0.199	3.46957e-13
Cnnm1	2.2056e-17	-0.755362	0.004	0.145	3.48618e-13
Arhgap44	2.33667e-17	-0.629024	0.015	0.166	3.69334e-13
Clasp1	2.40009e-17	-0.319434	0.075	0.277	3.79358e-13
Samd5	2.43592e-17	-0.749251	0	0.137	3.85022e-13
Actn1	2.5717e-17	-0.764962	0.002	0.14	4.06483e-13
Ppip5k1	2.61569e-17	-0.437811	0.047	0.225	4.13436e-13
A230050P20Rik	2.80506e-17	-0.722668	0.006	0.149	4.43368e-13
Ksr1	2.82559e-17	-0.386729	0.056	0.241	4.46613e-13
Sirpa	2.84184e-17	-0.699139	0.009	0.153	4.49182e-13
Pdzd2	3.07643e-17	-0.72295	0.037	0.204	4.8626e-13
Mbnl2	3.09928e-17	1.04727	0.45	0.393	4.89872e-13
Rapgefl1	3.37407e-17	-0.793725	0.002	0.14	5.33305e-13
Focad	3.52948e-17	-0.293226	0.071	0.267	5.57869e-13
Ttc8	4.1253e-17	-0.537715	0.026	0.184	6.52045e-13
Ank1	4.48621e-17	-0.784839	0	0.135	7.0909e-13
Phc2	4.60344e-17	-0.290362	0.069	0.262	7.2762e-13
Farp1	4.65541e-17	-0.421308	0.056	0.238	7.35835e-13
Sez6l2	4.71341e-17	1.19794	0.256	0.139	7.45002e-13
Itpka	4.84136e-17	-0.814385	0	0.134	7.65226e-13
Nphp4	4.9099e-17	-0.693148	0.004	0.143	7.76059e-13
Scn3a	4.94782e-17	-0.456922	0.039	0.208	7.82052e-13
Nhsl2	5.09501e-17	-0.732871	0.004	0.143	8.05318e-13
Tjp2	5.09877e-17	0.921458	0.082	0.019	8.05911e-13
Ankrd33b	5.497e-17	-0.722546	0.002	0.138	8.68857e-13
Nrxn2	5.58484e-17	-0.297337	0.071	0.265	8.8274e-13
Hk1	6.21466e-17	-0.603545	0.022	0.174	9.82288e-13
Dlgap3	6.67871e-17	-0.676279	0.006	0.146	1.05564e-12
Gpc5	8.35903e-17	-0.645647	0.047	0.22	1.32123e-12
Kidins220	8.66143e-17	-0.252853	0.084	0.288	1.36903e-12
Actl6b	8.91289e-17	-0.65909	0.015	0.161	1.40877e-12
Bend6	9.52428e-17	-0.696713	0.004	0.141	1.50541e-12
Mgll	9.65225e-17	-0.683856	0.022	0.172	1.52564e-12
Ptpn3	9.75621e-17	-0.540409	0.019	0.17	1.54207e-12
Galnt16	1.1454e-16	-0.334388	0.073	0.266	1.81042e-12
Ntng2	1.19381e-16	-0.505852	0.034	0.198	1.88694e-12
Sorcs1	1.2337e-16	1.1196	0.377	0.281	1.94999e-12
Slc4a4	1.24147e-16	-0.810107	0.011	0.153	1.96227e-12
Aifm3	1.27492e-16	-0.681458	0.011	0.152	2.01513e-12
Cabp1	1.51357e-16	-0.623192	0.011	0.152	2.39236e-12
Foxn3	1.57127e-16	1.09864	0.362	0.258	2.48355e-12
Dock7	1.60465e-16	-0.330308	0.052	0.228	2.53631e-12
Atp1b1	1.61723e-16	-0.479797	0.024	0.177	2.5562e-12
Raver2	1.6564e-16	-0.670277	0.006	0.143	2.61811e-12
Pam	1.66539e-16	-0.287479	0.106	0.319	2.63232e-12
Shank3	1.79061e-16	-0.614733	0.006	0.143	2.83024e-12
Adarb1	1.7932e-16	-0.622199	0.015	0.158	2.83433e-12
Arhgef9	1.85672e-16	-0.456347	0.022	0.173	2.93473e-12
Camk2g	2.0405e-16	-0.529151	0.019	0.168	3.22521e-12
Pgbd5	2.06369e-16	-0.498196	0.037	0.199	3.26187e-12
Synj1	2.11154e-16	-0.447534	0.041	0.205	3.3375e-12
Vamp5	2.17893e-16	0.416053	0.022	0.001	3.44401e-12
Gm33594	2.17893e-16	0.394118	0.022	0.001	3.44401e-12
Cdh18	2.33252e-16	-0.515767	0.03	0.188	3.68677e-12
Rapgef6	2.33878e-16	-0.392664	0.043	0.21	3.69668e-12
Ust	2.38032e-16	-0.427503	0.045	0.214	3.76234e-12
Pou2f2	2.4644e-16	-0.777364	0.009	0.145	3.89523e-12
Fut9	2.48192e-16	-0.440098	0.024	0.176	3.92292e-12
Efhd1	2.58972e-16	0.638673	0.043	0.005	4.09331e-12
Mir9-3hg	2.73854e-16	-0.668837	0.009	0.146	4.32854e-12
Fyn	2.77462e-16	-0.28279	0.073	0.264	4.38557e-12
Klc2	2.77847e-16	-0.729327	0.004	0.136	4.39165e-12
Phf24	2.85093e-16	-0.593751	0.006	0.142	4.50617e-12
Elavl4	3.20937e-16	-0.565087	0.011	0.15	5.07272e-12
Hdac8	3.25806e-16	-0.255992	0.073	0.263	5.14968e-12
Heg1	3.65882e-16	1.1681	0.125	0.042	5.78313e-12
Tgfbr3	3.67988e-16	-0.529936	0.013	0.153	5.81642e-12
Pak7	3.76991e-16	1.22394	0.317	0.209	5.95871e-12
Jakmip2	4.10696e-16	-0.344719	0.06	0.238	6.49145e-12
Tead1	4.15959e-16	-0.632319	0.019	0.163	6.57464e-12
Zfp831	4.19854e-16	-0.690416	0.004	0.136	6.63621e-12
Rasgef1b	4.24169e-16	-0.548324	0.034	0.191	6.70442e-12
Trak1	4.3388e-16	-0.552719	0.015	0.156	6.8579e-12
Bcr	4.43501e-16	-0.408896	0.037	0.196	7.00998e-12
Kat6b	4.82954e-16	-0.35975	0.045	0.213	7.63357e-12
Traf3	5.01031e-16	-0.533881	0.026	0.175	7.9193e-12
Ralgapa2	5.18415e-16	-0.262882	0.078	0.269	8.19406e-12
Cacng2	5.44982e-16	-0.721152	0	0.126	8.61398e-12
Cemip	5.6228e-16	-0.786496	0.002	0.13	8.8874e-12
Nptn	5.86083e-16	-0.29271	0.052	0.224	9.26363e-12
Eml4	6.07224e-16	-0.634467	0.017	0.159	9.59778e-12
Sugp2	6.35894e-16	-0.484962	0.019	0.164	1.00509e-11
Kctd1	6.60353e-16	-0.535866	0.017	0.159	1.04375e-11
Arhgef17	6.79166e-16	-0.728333	0.002	0.129	1.07349e-11
Kcnip3	6.87439e-16	-0.618739	0.022	0.168	1.08657e-11
Mpped1	6.8776e-16	-0.614398	0.004	0.134	1.08707e-11
Grina	7.12794e-16	-0.546832	0.019	0.163	1.12664e-11
Zswim8	7.55226e-16	-0.468121	0.043	0.206	1.19371e-11
Nkx2-2	7.69943e-16	0.495328	0.037	0.004	1.21697e-11
Wwc1	7.77049e-16	-0.678497	0.009	0.142	1.2282e-11
Nwd2	7.92155e-16	-0.671297	0.009	0.142	1.25208e-11
Dnah9	7.97872e-16	-0.637729	0.004	0.134	1.26112e-11
Cpt1c	8.27864e-16	-0.556408	0.026	0.175	1.30852e-11
Fchsd2	8.46328e-16	-0.629284	0.013	0.15	1.33771e-11
Nrgn	8.54942e-16	-0.7336	0	0.125	1.35132e-11
Celf1	8.91133e-16	-0.310412	0.054	0.225	1.40853e-11
Tango2	9.04841e-16	-0.344227	0.052	0.219	1.43019e-11
Ube3a	9.13819e-16	-0.296795	0.052	0.223	1.44438e-11
Lama2	9.7322e-16	1.18041	0.136	0.049	1.53827e-11
Stmn3	9.77413e-16	-0.550522	0.019	0.161	1.5449e-11
Srpk3	9.88991e-16	0.565855	0.043	0.005	1.5632e-11
Csnk1g1	1.00307e-15	-0.321138	0.05	0.218	1.58545e-11
Tmem178b	1.07559e-15	0.9596	0.491	0.48	1.70008e-11
Herc2	1.11744e-15	-0.252612	0.069	0.251	1.76623e-11
Gm10754	1.21011e-15	-0.650852	0.011	0.144	1.9127e-11
Kcnip2	1.2797e-15	-0.732559	0.004	0.132	2.02269e-11
Cdh9	1.28592e-15	-0.659531	0.015	0.152	2.03252e-11
Pygb	1.37994e-15	-0.649908	0.009	0.14	2.18113e-11
Atcay	1.45248e-15	-0.676598	0.011	0.143	2.29578e-11
Gnao1	1.45729e-15	1.03787	0.455	0.414	2.30339e-11
Csf2ra	1.46643e-15	-0.520358	0.019	0.161	2.31785e-11
Gm12394	1.49756e-15	-0.618445	0.009	0.14	2.36705e-11
Ppp6r2	1.49786e-15	-0.365704	0.045	0.208	2.36751e-11
Myo16	1.54269e-15	-0.537495	0.024	0.169	2.43837e-11
Slc4a3	1.5949e-15	-0.602865	0.017	0.156	2.5209e-11
Rps6ka2	1.63181e-15	-0.464596	0.032	0.185	2.57924e-11
Ubash3b	1.65817e-15	1.11482	0.218	0.109	2.6209e-11
Zfp804b	1.67309e-15	-0.469718	0.062	0.234	2.64449e-11
Gapvd1	1.74365e-15	-0.360331	0.037	0.192	2.75601e-11
Gm2164	1.76602e-15	-0.715024	0.034	0.186	2.79137e-11
Tnrc18	1.76693e-15	-0.32568	0.05	0.214	2.7928e-11
Ppp1r12b	1.88311e-15	-0.263685	0.086	0.278	2.97644e-11
Sorcs3	1.93108e-15	-0.431254	0.065	0.241	3.05227e-11
Mtmr12	2.0405e-15	-0.340979	0.041	0.199	3.22521e-11
Klhl32	2.10878e-15	-0.408675	0.026	0.171	3.33314e-11
Nop56	2.11025e-15	-0.477022	0.037	0.19	3.33547e-11
Patj	2.18398e-15	-0.692506	0.004	0.129	3.452e-11
Dclk2	2.31609e-15	-0.410325	0.043	0.201	3.66081e-11
Vps13c	2.3415e-15	-0.525723	0.028	0.174	3.70098e-11
Mast2	2.62101e-15	-0.341918	0.045	0.206	4.14277e-11
Grk3	2.71248e-15	-0.613564	0.009	0.138	4.28735e-11
Pcdh7	2.91106e-15	-0.314468	0.067	0.242	4.60122e-11
Rasgrp1	2.99431e-15	-0.651088	0.004	0.129	4.7328e-11
Auts2	2.99784e-15	-0.250047	0.478	0.802	4.73839e-11
Dok5	3.00543e-15	-0.371451	0.045	0.206	4.75038e-11
Slc16a11	3.05032e-15	-0.708987	0.013	0.144	4.82134e-11
Lmtk2	3.14818e-15	-0.416209	0.03	0.178	4.97602e-11
Myrip	3.82703e-15	-0.492357	0.022	0.161	6.04901e-11
Kcnab2	3.88184e-15	-0.651421	0.009	0.136	6.13564e-11
Rabep1	4.0177e-15	-0.275888	0.062	0.236	6.35037e-11
Ggt7	4.08699e-15	-0.41765	0.03	0.176	6.4599e-11
Rbms3	4.18589e-15	-0.654439	0.041	0.194	6.61622e-11
Sez6	4.20277e-15	-0.675979	0.004	0.128	6.6429e-11
Cdc37l1	4.30036e-15	1.18223	0.177	0.079	6.79714e-11
Gpi1	4.34845e-15	-0.389829	0.05	0.211	6.87317e-11
A930015D03Rik	4.37894e-15	-0.373088	0.039	0.193	6.92135e-11
Ergic1	4.38705e-15	-0.473131	0.013	0.145	6.93417e-11
Fgd4	4.53988e-15	-0.429143	0.026	0.169	7.17574e-11
Nyap2	4.69901e-15	-0.532037	0.019	0.157	7.42725e-11
Clstn3	4.7033e-15	-0.66907	0.006	0.131	7.43403e-11
Iqce	5.1279e-15	-0.594427	0.019	0.154	8.10516e-11
Gm41361	5.17444e-15	-0.618506	0.004	0.127	8.17872e-11
Gm28928	5.31145e-15	-0.997089	0.037	0.182	8.39528e-11
Ap3b2	5.41627e-15	-0.369604	0.045	0.203	8.56096e-11
Cpox	5.56109e-15	0.943311	0.095	0.027	8.78987e-11
B430010I23Rik	5.84946e-15	0.555283	0.041	0.005	9.24565e-11
Ssbp2	5.95252e-15	-0.340478	0.054	0.218	9.40855e-11
Arf3	6.01222e-15	-0.488621	0.017	0.152	9.50292e-11
Dmxl2	6.36791e-15	-0.343702	0.037	0.188	1.00651e-10
C130073E24Rik	6.62475e-15	-0.431127	0.058	0.222	1.04711e-10
Mtch1	6.73909e-15	-0.483926	0.022	0.159	1.06518e-10
Grm8	7.01375e-15	-0.533336	0.041	0.193	1.10859e-10
Slc4a10	7.77861e-15	-0.294814	0.052	0.213	1.22949e-10
Gnal	7.79541e-15	-0.637472	0.011	0.138	1.23214e-10
Cacng8	8.57717e-15	-0.588307	0.009	0.134	1.35571e-10
Tmem178	8.77122e-15	-0.594117	0.015	0.146	1.38638e-10
Ablim3	8.8866e-15	-0.613382	0.011	0.138	1.40462e-10
Dusp10	8.89567e-15	0.764457	0.052	0.009	1.40605e-10
Slc44a1	8.93534e-15	1.23193	0.282	0.177	1.41232e-10
Sept3	9.17626e-15	-0.648743	0.006	0.129	1.4504e-10
Prmt8	9.22008e-15	-0.623236	0.006	0.13	1.45733e-10
Inpp4b	9.46116e-15	-0.534103	0.03	0.174	1.49543e-10
Dner	1.05028e-14	-0.459003	0.03	0.174	1.66007e-10
Palm	1.11321e-14	-0.56647	0.011	0.138	1.75954e-10
Olfm1	1.12832e-14	-0.616301	0.015	0.144	1.78342e-10
Mef2c	1.14179e-14	-0.66449	0.019	0.153	1.80471e-10
Osbpl10	1.19363e-14	-0.559601	0.013	0.14	1.88665e-10
P3h3	1.24545e-14	-0.689537	0.009	0.132	1.96856e-10
Faah	1.3428e-14	-0.397264	0.032	0.177	2.12243e-10
Gpm6a	1.38702e-14	-0.309569	0.056	0.218	2.19233e-10
Bfsp2	1.39829e-14	0.604004	0.045	0.007	2.21014e-10
Aco2	1.42528e-14	-0.320092	0.037	0.185	2.25279e-10
Myh14	1.47426e-14	0.810213	0.065	0.014	2.33021e-10
Gm26691	1.60909e-14	-0.483162	0.015	0.145	2.54333e-10
Atp13a2	1.71907e-14	-0.62855	0.015	0.143	2.71717e-10
Rgs3	1.78824e-14	0.752658	0.047	0.007	2.82649e-10
Gm45881	1.8057e-14	-0.583088	0.015	0.143	2.85409e-10
Cspp1	1.80847e-14	-0.27341	0.05	0.208	2.85846e-10
Magi3	1.81573e-14	-0.382989	0.032	0.176	2.86994e-10
Ccdc57	1.81951e-14	-0.443115	0.022	0.156	2.87592e-10
Sdk2	1.88913e-14	-0.488388	0.019	0.152	2.98596e-10
Map2k6	1.98353e-14	-0.504567	0.015	0.144	3.13517e-10
Wdr17	1.98421e-14	-0.394383	0.022	0.156	3.13625e-10
Sntb2	1.99787e-14	-0.552645	0.022	0.155	3.15784e-10
Prag1	2.01525e-14	0.934398	0.088	0.025	3.1853e-10
Sgk2	2.02094e-14	0.496884	0.03	0.003	3.1943e-10
Trrap	2.0584e-14	-0.409613	0.039	0.186	3.25351e-10
Mphosph9	2.0714e-14	-0.264253	0.052	0.212	3.27406e-10
Cyp27a1	2.14868e-14	0.569206	0.03	0.003	3.39621e-10
Tmtc1	2.24032e-14	-0.618088	0.013	0.138	3.54105e-10
Carmil3	2.32046e-14	-0.620845	0.011	0.135	3.66772e-10
Nt5c2	2.54167e-14	-0.267367	0.034	0.18	4.01736e-10
Cplx2	2.5445e-14	-0.669307	0.011	0.134	4.02184e-10
Miga2	2.5795e-14	-0.591904	0.017	0.145	4.07716e-10
Dync1i2	2.73014e-14	-0.37957	0.028	0.167	4.31526e-10
Slc17a7	2.79153e-14	-0.569712	0.009	0.13	4.41229e-10
Ror1	2.96736e-14	-0.635556	0.009	0.13	4.69021e-10
Zfp692	3.09901e-14	-0.400467	0.034	0.178	4.8983e-10
Epha3	3.14028e-14	-0.397931	0.03	0.17	4.96352e-10
Gm15810	3.16734e-14	-0.562083	0.006	0.125	5.0063e-10
Ptpre	3.3083e-14	-0.525035	0.037	0.18	5.22909e-10
Tbce	3.31269e-14	-0.352518	0.041	0.189	5.23604e-10
Slc1a2	3.33249e-14	-0.72423	0.013	0.138	5.26733e-10
Golgb1	3.40679e-14	-0.366758	0.041	0.189	5.38477e-10
Rgs11	3.77908e-14	-0.591378	0.004	0.121	5.97322e-10
Fam57b	3.79438e-14	-0.628343	0.006	0.124	5.99739e-10
Camkk2	3.92104e-14	-0.455686	0.013	0.138	6.1976e-10
Peg3	4.22824e-14	-0.491237	0.026	0.16	6.68316e-10
Clstn1	4.29014e-14	-0.368828	0.039	0.184	6.78099e-10
Dync2h1	4.29085e-14	-0.25265	0.052	0.208	6.78212e-10
Atp8a1	4.31883e-14	1.09314	0.388	0.318	6.82634e-10
Dzank1	4.35538e-14	-0.335317	0.034	0.177	6.88411e-10
Med13l	4.42743e-14	-0.301157	0.05	0.204	6.998e-10
Gabrg2	4.64728e-14	-0.469368	0.011	0.133	7.34549e-10
Gabra5	4.92823e-14	-0.550364	0.002	0.115	7.78957e-10
Chrd	5.15465e-14	-0.623284	0.009	0.128	8.14743e-10
Synpr	5.16128e-14	-0.272031	0.071	0.237	8.15792e-10
Anks3	5.4964e-14	-0.37679	0.034	0.176	8.68761e-10
Usp20	5.6184e-14	-0.357147	0.032	0.172	8.88044e-10
AC129186.1	6.32127e-14	-0.487994	0.017	0.143	9.9914e-10
Josd2	6.50713e-14	1.25756	0.2	0.103	1.02852e-09
Wasf1	6.65549e-14	-0.472874	0.019	0.146	1.05197e-09
Eps15l1	6.77706e-14	-0.28785	0.058	0.215	1.07118e-09
Cacng3	6.88942e-14	-0.580075	0.006	0.122	1.08894e-09
Cers4	7.00628e-14	-0.400513	0.024	0.155	1.10741e-09
Dkk3	7.07316e-14	-0.590661	0.002	0.114	1.11798e-09
Fbxl7	7.20551e-14	-0.452593	0.026	0.159	1.1389e-09
Col4a2	7.60075e-14	-0.589396	0.006	0.122	1.20138e-09
Tro	7.64367e-14	-0.486482	0.015	0.139	1.20816e-09
Efna5	8.03837e-14	-0.565141	0.017	0.143	1.27055e-09
Tbc1d1	8.09156e-14	-0.473485	0.024	0.154	1.27895e-09
Ppargc1b	8.1679e-14	-0.599155	0.009	0.126	1.29102e-09
Kif6	8.34148e-14	1.03416	0.125	0.047	1.31845e-09
Man2c1	8.44235e-14	-0.58338	0.013	0.134	1.3344e-09
Anxa6	9.14504e-14	-0.554387	0.006	0.122	1.44547e-09
Rgs6	9.23552e-14	-0.621821	0.03	0.164	1.45977e-09
AC160993.2	9.65644e-14	-0.605521	0.011	0.129	1.5263e-09
Tmem63c	1.00364e-13	-0.585015	0.004	0.117	1.58636e-09
Stxbp5	1.02422e-13	-0.299123	0.043	0.19	1.61888e-09
Slc9a7	1.03024e-13	-0.546103	0.011	0.13	1.6284e-09
Hap1	1.03234e-13	-0.634123	0.009	0.125	1.63172e-09
Lap3	1.06197e-13	0.650426	0.052	0.009	1.67854e-09
Mast1	1.06792e-13	-0.565676	0.009	0.125	1.68796e-09
Ndrg1	1.08054e-13	0.700262	0.052	0.009	1.7079e-09
Rgs17	1.09597e-13	-0.525794	0.013	0.134	1.73229e-09
Tshz3	1.11971e-13	-0.586722	0.024	0.153	1.76981e-09
Shisa7	1.14164e-13	-0.653262	0.004	0.116	1.80448e-09
Gpcpd1	1.14795e-13	-0.464735	0.022	0.15	1.81445e-09
Tmem130	1.22516e-13	-0.567289	0.009	0.125	1.93649e-09
Pde7b	1.24487e-13	-0.708421	0.017	0.14	1.96765e-09
Ptpro	1.29527e-13	-0.710631	0.002	0.112	2.0473e-09
Brinp3	1.29696e-13	-0.640604	0.019	0.144	2.04998e-09
Fmnl2	1.3443e-13	1.11356	0.369	0.291	2.12481e-09
Rundc3a	1.43382e-13	-0.408626	0.024	0.153	2.2663e-09
Plppr4	1.43583e-13	-0.470987	0.019	0.144	2.26948e-09
Mmp24	1.50451e-13	-0.615428	0	0.107	2.37803e-09
Cdh2	1.54388e-13	-0.337035	0.052	0.201	2.44026e-09
Clvs2	1.60772e-13	-0.487649	0.013	0.132	2.54116e-09
Nsg2	1.64239e-13	-0.611443	0.006	0.119	2.59596e-09
Kazn	1.64685e-13	1.06848	0.134	0.053	2.60302e-09
Asap2	2.00534e-13	-0.345314	0.03	0.164	3.16965e-09
Pcgf5	2.00787e-13	-0.541504	0.006	0.119	3.17364e-09
Flrt2	2.01384e-13	-0.528031	0.006	0.119	3.18307e-09
Gm17276	2.12442e-13	-0.588076	0.004	0.114	3.35785e-09
Tspan7	2.13546e-13	-0.415319	0.028	0.16	3.37531e-09
Strada	2.1438e-13	-0.34934	0.041	0.181	3.38849e-09
Mecr	2.15905e-13	-0.279671	0.039	0.179	3.4126e-09
Smarca4	2.17113e-13	-0.349488	0.034	0.171	3.43169e-09
Crocc	2.22148e-13	-0.487529	0.017	0.14	3.51128e-09
Rtkn	2.28759e-13	1.08305	0.14	0.058	3.61576e-09
Ralgps2	2.35099e-13	-0.505863	0.019	0.142	3.71597e-09
Zmynd11	2.37803e-13	-0.317775	0.052	0.199	3.75872e-09
Gm30382	2.46333e-13	-0.696449	0.002	0.109	3.89353e-09
Slc2a3	2.52457e-13	-0.412451	0.022	0.146	3.99033e-09
Dennd6b	2.59302e-13	-0.490576	0.022	0.146	4.09853e-09
Ttbk1	2.67554e-13	-0.522504	0.015	0.134	4.22895e-09
Homer2	2.78302e-13	-0.576994	0.002	0.109	4.39884e-09
Rai1	2.87157e-13	-0.408097	0.024	0.15	4.5388e-09
Fras1	2.88328e-13	-0.637593	0.009	0.122	4.55731e-09
Nipsnap1	2.91506e-13	-0.498485	0.015	0.134	4.60755e-09
Gaa	2.97042e-13	-0.492227	0.017	0.138	4.69505e-09
Slc38a1	3.14923e-13	-0.513087	0.006	0.117	4.97767e-09
Tcaf1	3.29625e-13	-0.27786	0.052	0.199	5.21005e-09
Nkd1	3.50878e-13	0.367817	0.019	0.001	5.54597e-09
Sspo	3.51993e-13	0.32607	0.019	0.001	5.56359e-09
Gpr37	3.89052e-13	0.532798	0.032	0.004	6.14935e-09
Amotl2	3.89052e-13	0.481105	0.032	0.004	6.14935e-09
Slit2	3.95985e-13	-0.468026	0.015	0.133	6.25895e-09
Psap	4.06316e-13	-0.274268	0.082	0.249	6.42223e-09
Fbxw4	4.09873e-13	-0.261332	0.043	0.183	6.47846e-09
Dzip1	4.22144e-13	-0.392211	0.024	0.149	6.67241e-09
Sel1l3	4.26417e-13	-0.486583	0.011	0.125	6.73995e-09
Plec	4.26836e-13	-0.566843	0.009	0.12	6.74657e-09
Spats2	4.334e-13	-0.569116	0.002	0.108	6.85032e-09
Pnkd	4.4885e-13	-0.295326	0.047	0.191	7.09452e-09
Tmem150c	5.07566e-13	-0.501421	0.011	0.124	8.02258e-09
Prkd3	5.20404e-13	0.663286	0.05	0.009	8.22551e-09
Fbxl2	5.29354e-13	-0.406623	0.017	0.137	8.36698e-09
Lims2	5.41461e-13	0.423748	0.03	0.003	8.55834e-09
Nmral1	5.61533e-13	0.456515	0.03	0.003	8.87559e-09
Sh3pxd2a	5.89833e-13	-0.411227	0.013	0.127	9.32289e-09
Spata7	6.26173e-13	-0.334834	0.028	0.155	9.89729e-09
2610507B11Rik	6.26202e-13	-0.449274	0.017	0.136	9.89774e-09
Myh10	6.343e-13	-0.52391	0.006	0.115	1.00257e-08
Gnas	6.41106e-13	-0.272815	0.047	0.189	1.01333e-08
D130043K22Rik	6.68581e-13	-0.573765	0.002	0.106	1.05676e-08
Kcnmb2	6.9427e-13	-0.88118	0.013	0.126	1.09736e-08
Rasgrf2	7.34791e-13	-0.522327	0.009	0.119	1.16141e-08
Nipal2	7.37569e-13	-0.570859	0.011	0.121	1.1658e-08
Crtc3	7.58582e-13	-0.293461	0.034	0.166	1.19902e-08
Calm1	7.71594e-13	-0.372611	0.026	0.151	1.21958e-08
Gng2	7.7914e-13	-0.477634	0.013	0.127	1.23151e-08
Gm42477	8.01358e-13	-0.574328	0.009	0.118	1.26663e-08
Sgsm1	8.6838e-13	-0.524145	0.013	0.125	1.37256e-08
Chd3	8.97242e-13	-0.523497	0.013	0.126	1.41818e-08
Mcph1	9.00107e-13	-0.478819	0.019	0.138	1.42271e-08
Ophn1	9.22402e-13	-0.478922	0.013	0.126	1.45795e-08
Trmt1	9.95161e-13	-0.394307	0.024	0.146	1.57295e-08
Gm13293	1.01865e-12	0.261252	0.013	0	1.61007e-08
Chd5	1.13056e-12	-0.6172	0.006	0.112	1.78697e-08
Caly	1.13791e-12	-0.59433	0.006	0.112	1.79858e-08
Sfxn5	1.24079e-12	-0.399785	0.013	0.125	1.96119e-08
Qdpr	1.24952e-12	0.618211	0.047	0.009	1.97499e-08
Fam110b	1.28707e-12	-0.404232	0.028	0.152	2.03434e-08
Gm10701	1.30661e-12	0.662193	0.047	0.009	2.06523e-08
Abhd18	1.31206e-12	-0.315378	0.037	0.167	2.07384e-08
Srpk1	1.3169e-12	-0.318284	0.024	0.145	2.08149e-08
Chchd6	1.39544e-12	-0.367801	0.028	0.151	2.20563e-08
Gabrr2	1.42128e-12	0.431203	0.022	0.001	2.24647e-08
Gm48508	1.49742e-12	0.522123	0.032	0.004	2.36682e-08
Inpp4a	1.54476e-12	-0.322701	0.026	0.149	2.44165e-08
Cpne8	1.64402e-12	-0.493347	0.011	0.12	2.59854e-08
Camta2	1.67883e-12	-0.456499	0.013	0.124	2.65355e-08
Sept11	1.68413e-12	-0.512133	0.011	0.119	2.66194e-08
Kif26b	1.7012e-12	-0.613735	0.002	0.103	2.68891e-08
Brd9	1.70522e-12	-0.320859	0.028	0.151	2.69527e-08
Syndig1	1.71811e-12	-0.415011	0.013	0.124	2.71565e-08
Kcna6	1.89441e-12	0.94264	0.097	0.033	2.99431e-08
Lin7a	1.89665e-12	-0.507598	0.006	0.111	2.99784e-08
Nbas	1.90113e-12	1.24668	0.239	0.145	3.00492e-08
Zfp697	2.19812e-12	-0.453688	0.019	0.135	3.47435e-08
Airn	2.24564e-12	-0.648921	0.011	0.118	3.54946e-08
Abcc8	2.28097e-12	-0.594887	0.002	0.102	3.60529e-08
Anapc5	2.31632e-12	-0.339743	0.052	0.191	3.66118e-08
Kifc2	2.43134e-12	-0.502242	0.022	0.138	3.84297e-08
Rgl2	2.50737e-12	-0.386804	0.026	0.146	3.96315e-08
Mfsd4a	2.61122e-12	-0.560162	0.002	0.101	4.12729e-08
Ildr2	2.64437e-12	-0.512163	0.006	0.11	4.17969e-08
Ttc21b	2.69061e-12	-0.489676	0.006	0.11	4.25278e-08
Galnt14	2.72603e-12	-0.481497	0.017	0.13	4.30876e-08
Hs2st1	2.76256e-12	-0.270425	0.058	0.2	4.3665e-08
Elavl2	2.77752e-12	-0.459656	0.013	0.122	4.39016e-08
Pou6f1	2.78626e-12	-0.425747	0.019	0.134	4.40396e-08
Icam5	2.95243e-12	-0.570368	0.011	0.117	4.66661e-08
Kndc1	2.96665e-12	1.14734	0.185	0.096	4.68908e-08
Celsr3	2.98876e-12	-0.55004	0.009	0.113	4.72404e-08
Zcchc18	3.03776e-12	-0.456465	0.022	0.137	4.80148e-08
Gramd3	3.19895e-12	0.623903	0.043	0.007	5.05626e-08
Arid5b	3.25599e-12	-0.253919	0.054	0.195	5.14641e-08
Dnajc11	3.28287e-12	-0.310527	0.022	0.138	5.1889e-08
Eftud2	3.43217e-12	-0.410356	0.026	0.145	5.42488e-08
Ywhaq	3.56293e-12	1.06657	0.127	0.052	5.63156e-08
Htr4	3.78468e-12	-0.549985	0.013	0.121	5.98206e-08
Sod2	3.78839e-12	-0.341884	0.019	0.133	5.98792e-08
2900026A02Rik	3.82475e-12	-0.56157	0.006	0.108	6.0454e-08
Phf20l1	4.01608e-12	-0.280075	0.041	0.172	6.34782e-08
Adam15	4.29249e-12	-0.420155	0.022	0.137	6.78471e-08
Pak6	4.33248e-12	-0.493368	0.011	0.116	6.84792e-08
Rab27b	4.68999e-12	-0.405101	0.015	0.125	7.41299e-08
Snd1	4.70955e-12	-0.26433	0.047	0.181	7.44392e-08
Jakmip1	4.9993e-12	-0.548725	0.004	0.103	7.9019e-08
Pip5k1c	5.28565e-12	-0.414793	0.011	0.116	8.35451e-08
Slc7a8	5.33544e-12	-0.48431	0.013	0.119	8.43319e-08
Abi2	5.44781e-12	-0.34188	0.028	0.148	8.61082e-08
Basp1	5.47718e-12	-0.451583	0.013	0.12	8.65723e-08
Abhd17b	5.51283e-12	1.0034	0.121	0.048	8.71358e-08
Pip5k1a	5.72309e-12	-0.329513	0.037	0.163	9.04591e-08
Brinp2	5.80578e-12	-0.399258	0.013	0.12	9.17661e-08
Prr16	5.95244e-12	-0.497687	0.024	0.138	9.40842e-08
Arntl	6.1112e-12	-0.371602	0.017	0.127	9.65937e-08
Pigz	6.14633e-12	1.0395	0.103	0.037	9.71489e-08
Caskin1	6.15511e-12	-0.55146	0.006	0.106	9.72877e-08
Ccbe1	6.22179e-12	-0.567841	0.013	0.118	9.83416e-08
Reep2	6.35468e-12	-0.589324	0.009	0.11	1.00442e-07
St3gal5	6.86853e-12	-0.502406	0.013	0.119	1.08564e-07
Sympk	7.05007e-12	-0.382842	0.019	0.131	1.11433e-07
Abca2	7.17361e-12	1.16385	0.209	0.117	1.13386e-07
Gm10419	7.19464e-12	-0.455869	0.009	0.111	1.13719e-07
Casc4	7.24905e-12	-0.250807	0.037	0.161	1.14579e-07
Slc24a4	7.31316e-12	-0.503235	0.009	0.11	1.15592e-07
Slc6a7	7.3569e-12	-0.428491	0.022	0.134	1.16283e-07
Plppr5	7.53522e-12	-0.510153	0.006	0.106	1.19102e-07
Gm14410	7.70007e-12	-0.367021	0.026	0.142	1.21707e-07
Bzw2	7.8704e-12	-0.459766	0.006	0.106	1.244e-07
Kcnk10	7.9304e-12	-0.578679	0.006	0.105	1.25348e-07
Man1c1	8.50756e-12	-0.534865	0.011	0.113	1.34471e-07
Grik3	8.54655e-12	-0.378919	0.037	0.16	1.35087e-07
Vwa5b2	8.64623e-12	-0.556994	0.006	0.105	1.36662e-07
Ncs1	8.75315e-12	-0.507753	0.009	0.109	1.38352e-07
Neurl1a	8.88646e-12	-0.520687	0.002	0.097	1.40459e-07
Rnf169	9.36101e-12	-0.30169	0.034	0.157	1.4796e-07
B230334C09Rik	9.54654e-12	-0.485092	0.002	0.097	1.50893e-07
Mapk8ip2	9.72706e-12	-0.530034	0.004	0.1	1.53746e-07
Plekhb1	9.86799e-12	0.442371	0.034	0.005	1.55973e-07
Dixdc1	1.01477e-11	1.10592	0.192	0.104	1.60395e-07
Vps53	1.09433e-11	-0.362631	0.026	0.141	1.7297e-07
Lrrc45	1.1005e-11	-0.387964	0.039	0.162	1.73944e-07
Rph3a	1.10383e-11	-0.552834	0.006	0.105	1.74472e-07
Ankrd6	1.15441e-11	-0.330999	0.03	0.149	1.82465e-07
Snx10	1.1868e-11	-0.526957	0.004	0.1	1.87586e-07
Tox	1.24981e-11	-0.56643	0.013	0.116	1.97545e-07
Tacc2	1.35715e-11	-0.505034	0.004	0.1	2.14512e-07
Grin3a	1.36657e-11	-0.582977	0.009	0.108	2.16e-07
Greb1l	1.38321e-11	-0.32168	0.026	0.14	2.1863e-07
Pcdh19	1.39236e-11	-0.570992	0	0.091	2.20077e-07
Actr3b	1.41515e-11	-0.387789	0.011	0.112	2.23679e-07
Crtac1	1.45164e-11	-0.313528	0.039	0.163	2.29446e-07
Vstm2a	1.46153e-11	-0.52111	0.006	0.104	2.31009e-07
Prpf40b	1.4786e-11	-0.355767	0.028	0.143	2.33708e-07
Rftn1	1.53538e-11	1.08854	0.157	0.076	2.42683e-07
5033421B08Rik	1.54737e-11	0.682869	0.041	0.007	2.44578e-07
B4galnt4	1.57683e-11	-0.427615	0.009	0.108	2.49234e-07
Trhde	1.58838e-11	-0.401551	0.028	0.143	2.5106e-07
Lrig3	1.59398e-11	0.477845	0.026	0.003	2.51944e-07
Glb1	1.64299e-11	-0.489411	0.013	0.115	2.5969e-07
C4b	1.68167e-11	0.951645	0.05	0.01	2.65806e-07
Pcbp3	1.7108e-11	-0.396142	0.026	0.138	2.7041e-07
Dhx57	1.71817e-11	-0.294129	0.032	0.15	2.71574e-07
Tub	1.77668e-11	-0.358981	0.015	0.12	2.80822e-07
Ttc19	1.81106e-11	-0.29291	0.026	0.139	2.86256e-07
Ehmt2	1.85847e-11	-0.278562	0.03	0.146	2.9375e-07
Gramd1a	1.98538e-11	-0.498748	0.009	0.106	3.1381e-07
Adgra1	2.03385e-11	-0.545686	0.006	0.102	3.2147e-07
Azin2	2.11957e-11	-0.464829	0.006	0.102	3.3502e-07
Smad3	2.22124e-11	-0.545101	0.006	0.102	3.5109e-07
Tusc3	2.23897e-11	-0.3205	0.022	0.131	3.53892e-07
Cep164	2.24881e-11	-0.37496	0.017	0.123	3.55446e-07
Dscaml1	2.34034e-11	0.786037	0.494	0.508	3.69915e-07
Cyp7b1	2.36121e-11	-0.564329	0.009	0.105	3.73214e-07
Syt3	2.41685e-11	-0.510337	0.004	0.098	3.82008e-07
Fam222b	2.57062e-11	-0.316182	0.03	0.145	4.06312e-07
Ccdc88c	2.62351e-11	-0.412529	0.013	0.114	4.14672e-07
Ppp1r1a	2.69978e-11	-0.594865	0.002	0.092	4.26727e-07
Cers2	2.83501e-11	0.762975	0.075	0.023	4.48102e-07
Lrp8	2.95652e-11	-0.517041	0.002	0.092	4.67308e-07
Pcsk5	3.13604e-11	-0.501751	0.013	0.113	4.95683e-07
Smg9	3.14047e-11	-0.377529	0.019	0.126	4.96382e-07
Gm28905	3.19219e-11	-0.488718	0.011	0.109	5.04558e-07
9530026P05Rik	3.22222e-11	-0.549631	0.013	0.113	5.09304e-07
Ocrl	3.27033e-11	-0.358767	0.03	0.144	5.16909e-07
Chst9	3.30855e-11	-0.355107	0.024	0.133	5.22949e-07
Ppfia4	3.42955e-11	-0.495951	0.004	0.096	5.42075e-07
Mpp6	3.50222e-11	-0.383123	0.013	0.113	5.53561e-07
Mfhas1	3.75001e-11	-0.519838	0	0.087	5.92727e-07
Eno2	3.83173e-11	-0.403931	0.017	0.12	6.05643e-07
Crmp1	3.85636e-11	-0.477502	0.013	0.112	6.09537e-07
Fgf1	3.92279e-11	0.676937	0.058	0.015	6.20036e-07
Porcn	3.93869e-11	-0.391457	0.017	0.12	6.22549e-07
Lrrc20	3.98243e-11	-0.442181	0.004	0.096	6.29464e-07
Stx1a	4.14917e-11	-0.447767	0.011	0.108	6.55818e-07
Dip2a	4.24769e-11	1.19733	0.17	0.088	6.7139e-07
Ppargc1a	4.29254e-11	-0.398557	0.006	0.1	6.78478e-07
Mapkbp1	4.43445e-11	-0.452525	0.013	0.112	7.00909e-07
Trp53bp1	4.69014e-11	-0.306283	0.022	0.128	7.41323e-07
Sh3glb2	4.84519e-11	-0.381593	0.028	0.139	7.6583e-07
Rerg	4.84677e-11	-0.540161	0.002	0.091	7.66081e-07
Frmpd3	4.97142e-11	-0.423531	0.004	0.095	7.85782e-07
Kcnh3	5.17193e-11	-0.526269	0.002	0.09	8.17475e-07
Tmem131l	5.18891e-11	-0.398358	0.015	0.115	8.20159e-07
Arhgap20	5.24888e-11	-0.355067	0.019	0.124	8.29639e-07
Adcy3	5.25184e-11	-0.428008	0.013	0.111	8.30106e-07
Srgap1	5.29354e-11	1.1015	0.177	0.094	8.36698e-07
Tsc22d1	5.29835e-11	-0.356774	0.026	0.135	8.37456e-07
Rab6b	5.51186e-11	-0.316651	0.028	0.138	8.71205e-07
Dpf3	5.5127e-11	-0.608604	0.002	0.09	8.71337e-07
Arhgef4	5.52179e-11	-0.562371	0.002	0.09	8.72773e-07
Trpc6	5.55179e-11	-0.64666	0.011	0.106	8.77516e-07
Myo5b	5.61227e-11	-0.500036	0.004	0.095	8.87076e-07
Il1rapl2	5.66254e-11	-0.321673	0.078	0.218	8.95021e-07
Gm48678	5.66771e-11	0.946299	0.067	0.019	8.95838e-07
Fgf13	5.74819e-11	-0.378109	0.037	0.153	9.08559e-07
Prdm10	5.87756e-11	-0.279375	0.039	0.157	9.29008e-07
Atp2b4	6.19702e-11	-0.450788	0.013	0.111	9.79501e-07
Chrna7	6.27594e-11	-0.427846	0.009	0.102	9.91975e-07
Tmem189	6.3939e-11	-0.446717	0.015	0.114	1.01062e-06
Zc3h7b	6.56019e-11	-0.388787	0.022	0.126	1.0369e-06
Zfp523	6.59922e-11	-0.304571	0.024	0.131	1.04307e-06
Gm45846	6.61162e-11	-0.478025	0.015	0.114	1.04503e-06
Osbpl3	6.75198e-11	-0.510567	0.009	0.102	1.06722e-06
Nde1	6.81005e-11	0.428313	0.026	0.003	1.0764e-06
Npas3	6.92342e-11	0.838896	0.235	0.139	1.09432e-06
Cyp46a1	7.04825e-11	-0.42428	0.006	0.098	1.11405e-06
Plod1	7.05262e-11	0.567432	0.043	0.008	1.11474e-06
Tmem145	7.33e-11	-0.32727	0.039	0.156	1.15858e-06
Fam131a	7.34788e-11	-0.489909	0.002	0.089	1.16141e-06
Baz2a	7.38666e-11	-0.337053	0.028	0.137	1.16754e-06
Ppp4r4	7.40337e-11	-0.42701	0.006	0.098	1.17018e-06
C78859	7.6303e-11	-0.299661	0.024	0.13	1.20605e-06
Kcnc3	7.90854e-11	-0.468247	0.011	0.106	1.25002e-06
Slx1b	7.94675e-11	-0.511441	0.009	0.101	1.25606e-06
Arhgef10l	7.95899e-11	-0.487615	0.004	0.093	1.258e-06
Myo6	8.91123e-11	1.00305	0.175	0.092	1.40851e-06
Cx3cl1	9.29007e-11	-0.469895	0.004	0.093	1.46839e-06
Nsun2	9.34308e-11	-0.364803	0.013	0.11	1.47677e-06
Thsd7a	9.61993e-11	-0.308976	0.065	0.198	1.52053e-06
Ubxn11	1.02515e-10	-0.324011	0.024	0.129	1.62036e-06
Hnrnpr	1.0412e-10	-0.251855	0.045	0.166	1.64573e-06
Nexmif	1.09231e-10	-0.423894	0.009	0.101	1.7265e-06
Prkd1	1.11097e-10	-0.348567	0.024	0.128	1.756e-06
Dnajc13	1.12445e-10	-0.297189	0.032	0.143	1.7773e-06
Stxbp3	1.12667e-10	0.775356	0.071	0.021	1.78082e-06
Shc3	1.23185e-10	-0.424955	0.004	0.092	1.94706e-06
N4bp2l1	1.23353e-10	-0.303632	0.024	0.128	1.94971e-06
Cdk9	1.24031e-10	-0.483605	0.013	0.108	1.96043e-06
Golga1	1.24185e-10	-0.253688	0.028	0.136	1.96287e-06
Disp2	1.24494e-10	-0.34064	0.013	0.108	1.96775e-06
Vav3	1.27019e-10	-0.460658	0.009	0.1	2.00766e-06
H13	1.28006e-10	-0.37391	0.015	0.112	2.02326e-06
Arrdc2	1.34913e-10	0.485763	0.032	0.005	2.13243e-06
A830082K12Rik	1.35311e-10	-0.454866	0.009	0.099	2.13872e-06
Necab1	1.37606e-10	-0.51511	0.004	0.091	2.175e-06
Mapk1	1.3781e-10	-0.267475	0.03	0.14	2.17823e-06
Fcho1	1.40274e-10	-0.53561	0.009	0.098	2.21717e-06
Prelid3a	1.40674e-10	-0.370545	0.013	0.108	2.2235e-06
Rtkn2	1.43745e-10	0.68977	0.047	0.01	2.27203e-06
Pla2g16	1.53179e-10	0.938332	0.097	0.036	2.42115e-06
Agfg2	1.54752e-10	-0.28553	0.022	0.124	2.44601e-06
Agap2	1.5921e-10	-0.514614	0.002	0.086	2.51648e-06
Ago2	1.60415e-10	-0.363973	0.013	0.108	2.53552e-06
Ptprz1	1.68879e-10	-0.578651	0.011	0.103	2.6693e-06
Klhl7	1.68899e-10	-0.2695	0.024	0.127	2.66962e-06
Csgalnact1	1.83232e-10	-0.365495	0.022	0.123	2.89616e-06
Gda	1.84416e-10	-0.477163	0.004	0.09	2.91488e-06
Zmym3	1.94551e-10	-0.301319	0.019	0.119	3.07507e-06
Ndrg3	2.23021e-10	-0.270128	0.024	0.126	3.52506e-06
Castor2	2.25754e-10	-0.280325	0.026	0.13	3.56826e-06
Zwint	2.28474e-10	-0.359571	0.022	0.121	3.61127e-06
Rbms1	2.28596e-10	-0.473511	0.004	0.089	3.61319e-06
Syngr1	2.30578e-10	-0.483657	0.009	0.097	3.64452e-06
Spsb1	2.31902e-10	0.568536	0.045	0.01	3.66544e-06
Cdc42ep1	2.39058e-10	0.345283	0.017	0.001	3.77855e-06
Ccny	2.40097e-10	-0.252246	0.034	0.144	3.79498e-06
Lpgat1	2.50171e-10	1.16695	0.211	0.128	3.9542e-06
Klhl22	2.5804e-10	-0.419482	0.011	0.101	4.07858e-06
Ap1b1	2.59421e-10	-0.391591	0.013	0.105	4.10041e-06
Mcc	2.59613e-10	-0.480629	0.013	0.105	4.10344e-06
Thy1	2.59765e-10	-0.463657	0.006	0.093	4.10584e-06
Fhod3	2.73066e-10	-0.437605	0.011	0.101	4.31607e-06
St8sia1	2.7466e-10	-0.445612	0.006	0.093	4.34128e-06
Pnkp	2.78255e-10	-0.432838	0.011	0.101	4.3981e-06
Raph1	3.12812e-10	-0.391821	0.013	0.105	4.94431e-06
Prdm11	3.2002e-10	-0.394789	0.015	0.109	5.05823e-06
Lrrc49	3.24995e-10	-0.258521	0.024	0.124	5.13687e-06
Gm5577	3.27786e-10	-0.436124	0.004	0.088	5.18099e-06
Rftn2	3.3608e-10	0.597556	0.041	0.008	5.31208e-06
Afg3l2	3.38581e-10	-0.385638	0.011	0.1	5.35162e-06
Med25	3.45321e-10	-0.38017	0.017	0.113	5.45814e-06
Mroh1	3.46974e-10	-0.286707	0.034	0.143	5.48426e-06
Fsd1	3.50646e-10	-0.436976	0.004	0.088	5.54231e-06
2900055J20Rik	3.54506e-10	-0.345232	0.017	0.113	5.60332e-06
Unc5c	3.88407e-10	0.877723	0.381	0.334	6.13916e-06
Mid1	3.97858e-10	-0.376306	0.011	0.1	6.28855e-06
Ptma	4.01049e-10	0.940884	0.103	0.042	6.33898e-06
Cacna1h	4.0187e-10	-0.511747	0.004	0.087	6.35196e-06
Ccnd2	4.07237e-10	-0.447922	0.017	0.111	6.43678e-06
Arap1	4.14385e-10	0.544304	0.034	0.006	6.54978e-06
Usp2	4.19538e-10	-0.419851	0.015	0.108	6.63121e-06
Slc16a2	4.23188e-10	-0.374951	0.015	0.108	6.68892e-06
Actr1b	4.46184e-10	-0.3104	0.022	0.12	7.05239e-06
Chn2	4.69715e-10	0.920415	0.093	0.035	7.42431e-06
Zfp810	4.73013e-10	-0.390598	0.009	0.095	7.47645e-06
B4galt5	4.88884e-10	-0.440235	0.002	0.082	7.72729e-06
Lhfpl3	4.99231e-10	-0.547508	0.032	0.137	7.89085e-06
Ssbp3	5.1134e-10	-0.274263	0.024	0.123	8.08224e-06
Kcnn3	5.18921e-10	-0.494141	0.004	0.086	8.20207e-06
Coro6	5.22798e-10	-0.456198	0.013	0.102	8.26335e-06
Pfkl	5.24829e-10	-0.417627	0.013	0.103	8.29545e-06
Vstm5	5.36781e-10	-0.490689	0.002	0.082	8.48436e-06
Zc3h13	5.68956e-10	-0.278629	0.026	0.126	8.99292e-06
Ajap1	5.76028e-10	-0.492547	0	0.077	9.1047e-06
Tns3	6.02531e-10	0.832932	0.095	0.036	9.5236e-06
Asphd2	6.07804e-10	-0.494728	0.004	0.086	9.60695e-06
Kif17	6.20214e-10	-0.484132	0.006	0.09	9.8031e-06
Mei4	6.26286e-10	-0.277996	0.022	0.118	9.89908e-06
Pik3c2b	6.29299e-10	1.00995	0.142	0.07	9.94671e-06
Plppr1	6.35485e-10	-0.43134	0.006	0.09	1.00445e-05
Plch2	6.45969e-10	-0.468032	0.011	0.098	1.02102e-05
Shisa4	6.55777e-10	0.945701	0.101	0.041	1.03652e-05
Cnih3	6.92613e-10	-0.488211	0.004	0.085	1.09474e-05
C230057M02Rik	6.97037e-10	-0.411493	0.004	0.085	1.10174e-05
Kcnip1	6.97966e-10	-0.658351	0.013	0.101	1.10321e-05
Dag1	6.99921e-10	-0.301955	0.013	0.102	1.10629e-05
Gtf2ird1	7.26788e-10	-0.358195	0.017	0.109	1.14876e-05
Cntnap4	7.42779e-10	-0.523297	0.017	0.109	1.17404e-05
Rnft2	7.52582e-10	-0.418069	0.004	0.085	1.18953e-05
Myl6	7.99653e-10	-0.362498	0.015	0.105	1.26393e-05
Nrp2	8.13478e-10	-0.289454	0.037	0.143	1.28578e-05
Slc8a2	8.40135e-10	-0.508804	0.004	0.085	1.32792e-05
Rtn4r	8.60189e-10	-0.458628	0.004	0.085	1.35961e-05
Mlip	9.03394e-10	-0.307858	0.013	0.101	1.4279e-05
Tomm40	9.08162e-10	-0.258417	0.03	0.132	1.43544e-05
Stmn2	9.11862e-10	-0.349627	0.006	0.089	1.44129e-05
Acer3	9.40286e-10	-0.261076	0.017	0.109	1.48622e-05
Cep290	9.82931e-10	-0.286861	0.013	0.101	1.55362e-05
Retreg1	9.90459e-10	1.04394	0.157	0.083	1.56552e-05
Luzp1	9.98401e-10	-0.268872	0.022	0.116	1.57807e-05
Tspan13	1.0186e-09	-0.349015	0.011	0.097	1.61e-05
Spock1	1.0263e-09	1.04513	0.325	0.26	1.62217e-05
Tmem38a	1.03714e-09	-0.390869	0.013	0.1	1.63931e-05
Uchl1	1.0787e-09	-0.378716	0.013	0.1	1.70499e-05
Ints10	1.08242e-09	-0.261904	0.024	0.119	1.71088e-05
Cspg5	1.10511e-09	-0.438852	0.006	0.088	1.74674e-05
Tnpo1	1.2334e-09	-0.26758	0.03	0.13	1.94951e-05
Grb14	1.25818e-09	1.04376	0.164	0.088	1.98868e-05
Gpatch1	1.28554e-09	-0.265166	0.022	0.115	2.03192e-05
Qtrt1	1.29276e-09	-0.321714	0.034	0.136	2.04333e-05
Mkx	1.29444e-09	-0.439343	0.013	0.099	2.04599e-05
Atpif1	1.3228e-09	-0.398406	0.011	0.095	2.09081e-05
Fstl1	1.37573e-09	-0.407149	0.004	0.083	2.17447e-05
Kcnt1	1.40822e-09	-0.449609	0.004	0.082	2.22583e-05
Lmo4	1.44335e-09	-0.454121	0.006	0.087	2.28136e-05
Crybg3	1.50785e-09	0.54831	0.039	0.008	2.3833e-05
Syt17	1.53071e-09	-0.381366	0.009	0.091	2.41944e-05
L1cam	1.53598e-09	-0.405721	0.013	0.098	2.42777e-05
Lhfp	1.56572e-09	-0.334326	0.015	0.102	2.47478e-05
Lzts1	1.57795e-09	-0.432623	0.004	0.082	2.49411e-05
Setdb1	1.59012e-09	-0.310287	0.024	0.118	2.51334e-05
Tmem59l	1.65633e-09	-0.367477	0.011	0.094	2.61799e-05
Mmd	1.70217e-09	-0.414483	0.002	0.078	2.69045e-05
Hspa12a	1.71073e-09	-0.438676	0.002	0.077	2.70397e-05
Agmo	1.7661e-09	0.818252	0.071	0.023	2.7915e-05
Clip4	1.77447e-09	-0.392751	0.004	0.082	2.80472e-05
Fgd3	1.79003e-09	0.640365	0.052	0.014	2.82932e-05
Col19a1	1.79931e-09	-0.631333	0.002	0.077	2.844e-05
Syt13	1.87486e-09	-0.432456	0.006	0.086	2.9634e-05
Ddx55	1.92058e-09	-0.318406	0.011	0.094	3.03566e-05
Cacna1i	2.06113e-09	-0.408257	0.006	0.085	3.25782e-05
Prox1	2.08783e-09	0.829062	0.114	0.05	3.30003e-05
Syt14	2.12067e-09	-0.367639	0.009	0.09	3.35194e-05
Stxbp4	2.15391e-09	-0.258671	0.022	0.114	3.40447e-05
Grb10	2.15497e-09	-0.314867	0.015	0.102	3.40614e-05
Slc48a1	2.17017e-09	0.729469	0.065	0.02	3.43018e-05
Far2	2.20353e-09	-0.332262	0.013	0.097	3.4829e-05
Gm32647	2.25836e-09	-0.420908	0.026	0.12	3.56957e-05
Fbxo10	2.29677e-09	-0.419557	0.006	0.085	3.63027e-05
Elfn2	2.30215e-09	-0.441752	0	0.072	3.63878e-05
Fam13a	2.3179e-09	-0.291192	0.017	0.105	3.66368e-05
Inpp5b	2.38452e-09	-0.301688	0.017	0.105	3.76898e-05
Fbn1	2.39967e-09	-0.437182	0.002	0.076	3.79291e-05
Gm14326	2.42244e-09	-0.283224	0.019	0.109	3.82891e-05
Fam102a	2.42727e-09	0.783561	0.071	0.024	3.83654e-05
Gm26906	2.44341e-09	-0.363888	0.009	0.088	3.86205e-05
Rnf182	2.46662e-09	-0.449517	0	0.072	3.89875e-05
Plin3	2.48415e-09	0.281838	0.019	0.002	3.92645e-05
Ndst4	2.53152e-09	-0.415325	0.013	0.097	4.00132e-05
Ilf3	2.57532e-09	-0.287282	0.017	0.105	4.07054e-05
Phlpp2	2.59347e-09	-0.354117	0.009	0.089	4.09924e-05
Mdga1	2.70019e-09	-0.442358	0.009	0.089	4.26793e-05
Plk2	2.71213e-09	-0.416856	0.002	0.076	4.2868e-05
Dctn1	2.7401e-09	-0.44684	0.009	0.088	4.331e-05
Rnf207	2.83145e-09	-0.476953	0	0.071	4.47539e-05
Fstl5	2.8747e-09	-0.352419	0.017	0.104	4.54376e-05
Plekha7	2.89981e-09	-0.318768	0.017	0.104	4.58344e-05
Acsl6	2.90032e-09	-0.348012	0.006	0.084	4.58424e-05
Rab34	2.91077e-09	-0.423526	0.006	0.084	4.60076e-05
Zfhx2	3.06671e-09	-0.316624	0.013	0.097	4.84724e-05
Nsmaf	3.0794e-09	-0.260971	0.024	0.116	4.8673e-05
Gys1	3.09089e-09	-0.317208	0.013	0.096	4.88546e-05
Cadm3	3.1558e-09	-0.43707	0.004	0.08	4.98805e-05
Zdhhc8	3.195e-09	-0.366602	0.017	0.104	5.05002e-05
March3	3.23321e-09	-0.333744	0.013	0.096	5.11041e-05
Hspa8	3.32765e-09	-0.319031	0.015	0.1	5.25969e-05
Selenow	3.42758e-09	-0.367465	0.004	0.079	5.41764e-05
Lmo3	3.46018e-09	-0.346302	0.009	0.088	5.46915e-05
Ddx39b	3.47354e-09	-0.250691	0.039	0.14	5.49028e-05
Gtpbp2	3.47651e-09	-0.301259	0.024	0.115	5.49496e-05
Slc45a1	3.503e-09	-0.261221	0.015	0.1	5.53683e-05
Mgat5b	3.53389e-09	-0.430488	0.006	0.084	5.58566e-05
Ift140	3.61643e-09	-0.373498	0.006	0.084	5.71613e-05
Endod1	3.70511e-09	0.750364	0.062	0.019	5.85629e-05
Uxs1	3.80076e-09	-0.307839	0.011	0.092	6.00748e-05
Gm12216	3.90224e-09	-0.456425	0.011	0.091	6.16788e-05
Ap3d1	3.92045e-09	-0.260325	0.03	0.126	6.19667e-05
Fbxo34	3.92524e-09	-0.279585	0.022	0.111	6.20423e-05
Zdhhc1	3.98689e-09	-0.250221	0.026	0.119	6.30167e-05
Col4a1	3.99561e-09	-0.424687	0	0.07	6.31547e-05
Pced1b	4.05522e-09	-0.323894	0.019	0.107	6.40969e-05
Rab40b	4.06338e-09	-0.337972	0.015	0.099	6.42257e-05
Mras	4.14077e-09	-0.357711	0.017	0.102	6.5449e-05
Nlgn2	4.19372e-09	-0.284134	0.022	0.111	6.62859e-05
Frmd8	4.24312e-09	0.873619	0.084	0.032	6.70668e-05
Man2a1	4.3753e-09	-0.276305	0.015	0.099	6.9156e-05
Psd	4.39724e-09	-0.361545	0.011	0.091	6.95027e-05
Pnck	4.46821e-09	-0.436866	0.002	0.074	7.06245e-05
Syngr3	4.50305e-09	-0.417993	0.006	0.082	7.11751e-05
Unc5a	4.58499e-09	-0.456811	0	0.07	7.24704e-05
BC034090	4.62138e-09	0.512714	0.03	0.005	7.30455e-05
Pias2	4.63158e-09	-0.290237	0.017	0.103	7.32068e-05
Ghr	4.77566e-09	-0.421712	0.002	0.074	7.54841e-05
Cry2	4.78749e-09	-0.280171	0.032	0.128	7.5671e-05
Sept6	4.78859e-09	-0.380713	0.002	0.074	7.56884e-05
Dexi	4.85917e-09	-0.334638	0.011	0.091	7.68041e-05
Lhfpl4	4.88299e-09	-0.349677	0.011	0.091	7.71806e-05
Gpm6b	5.03228e-09	0.979331	0.358	0.319	7.95403e-05
Pld3	5.08748e-09	-0.272315	0.019	0.106	8.04127e-05
Tmem151a	5.09597e-09	0.958417	0.123	0.058	8.05469e-05
Hecw2	5.10386e-09	1.00686	0.332	0.286	8.06716e-05
Kcnc1	5.19954e-09	-0.412024	0.011	0.089	8.21839e-05
Got2	5.28354e-09	-0.294292	0.017	0.102	8.35117e-05
Gnb5	5.30706e-09	-0.317728	0.013	0.094	8.38834e-05
Mmp17	5.34498e-09	-0.411728	0.006	0.082	8.44828e-05
Tbck	5.41542e-09	-0.268205	0.019	0.106	8.55961e-05
Clasp2	5.44783e-09	0.936062	0.388	0.375	8.61084e-05
Rab36	5.4704e-09	-0.340746	0.006	0.082	8.64652e-05
Fkbp8	5.5048e-09	-0.282529	0.017	0.102	8.70089e-05
Ahdc1	5.54567e-09	-0.274586	0.026	0.117	8.76549e-05
Sema3e	5.57575e-09	-0.40083	0.006	0.082	8.81302e-05
Uqcrc1	5.63751e-09	-0.315932	0.011	0.09	8.91065e-05
Frmd6	5.69984e-09	-0.401457	0.006	0.082	9.00916e-05
Rab27a	6.03639e-09	-0.428824	0.009	0.085	9.54111e-05
Glt1d1	6.0758e-09	-0.252243	0.019	0.105	9.60341e-05
Megf8	6.08646e-09	-0.26357	0.028	0.12	9.62025e-05
Adgrl2	6.15214e-09	-0.378587	0.009	0.085	9.72407e-05
Chpf2	6.3727e-09	-0.377413	0.004	0.077	0.000100727
Sparcl1	6.4019e-09	-0.36543	0.009	0.086	0.000101188
Kctd17	6.57032e-09	-0.315346	0.019	0.105	0.00010385
Pfkm	6.6501e-09	-0.313183	0.019	0.105	0.000105112
Clmp	6.81073e-09	-0.354448	0.011	0.089	0.00010765
Utrn	6.86168e-09	-0.405501	0.015	0.097	0.000108456
Pdzrn3	6.96959e-09	-0.492025	0.011	0.089	0.000110161
Arrdc3	7.06983e-09	0.603473	0.041	0.009	0.000111746
Spag6l	7.28238e-09	-0.379905	0.006	0.081	0.000115105
Arhgap10	7.64024e-09	-0.373783	0.006	0.081	0.000120762
Pdcd4	8.20763e-09	-0.345305	0.006	0.081	0.00012973
Cenpv	8.35263e-09	-0.394717	0.004	0.076	0.000132022
Ift172	8.72184e-09	-0.335137	0.015	0.096	0.000137857
Vmn2r30	8.97683e-09	-0.305133	0.009	0.084	0.000141888
Col23a1	9.31896e-09	-0.470822	0.006	0.08	0.000147296
Nxph1	9.65032e-09	-0.527389	0.034	0.128	0.000152533
Prex2	9.80192e-09	-0.417917	0.006	0.08	0.000154929
Gabra1	9.84701e-09	-0.364915	0.006	0.08	0.000155642
Chpt1	1.03773e-08	-0.308619	0.019	0.103	0.000164023
Adamts3	1.05395e-08	-0.377062	0.006	0.079	0.000166587
Gm47283	1.06302e-08	-0.277664	0.024	0.111	0.00016802
Olfm2	1.07109e-08	-0.408936	0.004	0.075	0.000169297
Igdcc4	1.12801e-08	-0.411018	0.004	0.075	0.000178293
Fam81a	1.16149e-08	-0.372429	0.004	0.075	0.000183585
Tmem200a	1.21594e-08	-0.342789	0.006	0.079	0.000192192
Ube2o	1.24869e-08	-0.254074	0.024	0.111	0.000197369
Ddit4	1.30894e-08	0.28765	0.017	0.002	0.000206891
Gm49012	1.30894e-08	0.258239	0.017	0.002	0.000206891
Nsun7	1.33146e-08	-0.27907	0.017	0.099	0.00021045
Cfap54	1.33815e-08	-0.344153	0.002	0.07	0.000211507
Trnp1	1.38247e-08	-0.416934	0.002	0.07	0.000218513
Pde11a	1.39012e-08	-0.500836	0.013	0.089	0.000219722
Fbf1	1.49118e-08	-0.380155	0.011	0.086	0.000235695
Las1l	1.54009e-08	-0.348715	0.011	0.086	0.000243426
Gm42413	1.58031e-08	0.367793	0.024	0.003	0.000249784
Tmem214	1.61606e-08	-0.329524	0.017	0.097	0.000255435
Stum	1.64195e-08	-0.378856	0.002	0.069	0.000259527
Yars	1.67698e-08	-0.254026	0.028	0.116	0.000265063
Jag2	1.68624e-08	-0.403956	0	0.065	0.000266527
Chrm1	1.68624e-08	-0.426911	0	0.065	0.000266527
Bscl2	1.72515e-08	-0.373721	0.006	0.078	0.000272677
6530403H02Rik	1.73016e-08	-0.386714	0.022	0.104	0.000273469
Ankrd24	1.75091e-08	-0.357999	0.024	0.108	0.000276749
Epb41	1.83879e-08	-0.34196	0.013	0.09	0.000290639
Atg7	1.85168e-08	-0.255395	0.022	0.105	0.000292677
Gnaz	1.93303e-08	-0.420122	0	0.064	0.000305535
Lrp11	1.99611e-08	-0.314343	0.015	0.093	0.000315505
Tgfa	2.08333e-08	0.600813	0.056	0.017	0.000329291
Zfp638	2.23096e-08	1.05642	0.267	0.203	0.000352625
Arntl2	2.28046e-08	-0.319773	0.004	0.072	0.000360449
Chst1	2.30753e-08	-0.409297	0.006	0.076	0.000364728
Nrbp2	2.3411e-08	0.994277	0.237	0.166	0.000370034
Adamts2	2.34895e-08	0.928472	0.093	0.039	0.000371275
Sae1	2.38403e-08	-0.251946	0.015	0.093	0.00037682
Rnf180	2.38691e-08	-0.266867	0.026	0.111	0.000377275
Gm44662	2.42439e-08	0.434172	0.028	0.005	0.000383199
Ccdc93	2.4912e-08	-0.291329	0.013	0.088	0.000393759
Abhd2	2.53423e-08	-0.259548	0.024	0.108	0.00040056
Fmnl1	2.57049e-08	-0.412785	0.002	0.067	0.000406292
St8sia5	2.60043e-08	-0.339539	0.004	0.072	0.000411023
Matn2	2.66264e-08	-0.296011	0.015	0.092	0.000420856
Cntn6	2.74341e-08	-0.351613	0.015	0.092	0.000433623
Hsp90ab1	2.7902e-08	-0.263244	0.026	0.111	0.000441019
Sfxn1	2.79082e-08	-0.357559	0.009	0.08	0.000441117
Lrrc4	2.7941e-08	-0.324849	0.009	0.08	0.000441636
Atp8b1	2.82389e-08	0.831647	0.08	0.031	0.000446344
Arrb2	2.82717e-08	-0.416024	0.002	0.067	0.000446863
Galns	2.83325e-08	-0.368882	0.002	0.067	0.000447824
Zbtb7a	2.95191e-08	-0.252672	0.017	0.096	0.000466578
Brsk1	2.99759e-08	-0.256411	0.026	0.11	0.000473799
Hlf	3.00364e-08	-0.435982	0.004	0.071	0.000474755
Gm16083	3.01746e-08	-0.363644	0.004	0.071	0.000476939
Scn3b	3.03114e-08	-0.383923	0.002	0.067	0.000479103
Rcan1	3.03277e-08	-0.371865	0.002	0.067	0.00047936
Rras2	3.13312e-08	-0.293699	0.017	0.095	0.000495221
Morn1	3.14769e-08	-0.282501	0.013	0.088	0.000497523
Cluh	3.16146e-08	-0.313508	0.011	0.084	0.0004997
Zdhhc14	3.17739e-08	0.981343	0.319	0.269	0.000502218
Tmem179	3.22416e-08	-0.374171	0.004	0.071	0.00050961
Chgb	3.33513e-08	-0.374117	0	0.062	0.000527151
Rhobtb2	3.34459e-08	-0.373453	0.006	0.075	0.000528647
Cep89	3.37006e-08	-0.326409	0.006	0.075	0.000532672
Adamtsl1	3.52499e-08	0.967712	0.224	0.153	0.000557159
Serp2	3.57008e-08	-0.391662	0	0.062	0.000564287
Nme7	3.57807e-08	-0.353233	0.006	0.075	0.00056555
Cmtm4	3.67322e-08	-0.328738	0.006	0.075	0.00058059
Gm2762	3.73323e-08	-0.385034	0.004	0.07	0.000590074
Eef2k	3.76729e-08	-0.276701	0.019	0.098	0.000595458
Spaca6	3.8452e-08	-0.322977	0.006	0.075	0.000607772
Pbx4	3.86591e-08	-0.361538	0.009	0.078	0.000611046
Tspan18	4.09052e-08	-0.500183	0	0.061	0.000646547
Tbkbp1	4.1134e-08	-0.368593	0.006	0.074	0.000650163
Zc2hc1a	4.14019e-08	-0.35226	0.009	0.078	0.000654399
Rab15	4.15443e-08	-0.396842	0.002	0.065	0.00065665
Zfr2	4.23245e-08	-0.270141	0.022	0.101	0.00066898
Lrp4	4.32023e-08	0.541285	0.032	0.007	0.000682855
Gm27032	4.32849e-08	-0.346221	0.004	0.07	0.000684161
Mark1	4.42727e-08	-0.298197	0.013	0.086	0.000699774
Cep97	4.4323e-08	0.990432	0.112	0.054	0.00070057
Frrs1l	4.44426e-08	-0.271693	0.017	0.094	0.00070246
Cd47	4.47799e-08	-0.287478	0.019	0.098	0.000707791
Bmp2k	4.50651e-08	0.661113	0.058	0.019	0.000712299
Frmd3	4.52356e-08	-0.284112	0.009	0.078	0.000714994
3110082I17Rik	4.54882e-08	-0.376092	0.011	0.082	0.000718987
Ltbp4	4.7022e-08	-0.316914	0.013	0.086	0.000743229
Rhbdl3	4.78243e-08	-0.342241	0.013	0.086	0.000755911
Kcna1	4.81223e-08	1.08993	0.144	0.08	0.00076062
Slc26a4	4.87109e-08	-0.340953	0.002	0.065	0.000769924
Ypel4	5.03907e-08	-0.346514	0.009	0.078	0.000796475
Rilpl1	5.2315e-08	-0.253368	0.015	0.09	0.000826891
Slc44a2	5.23509e-08	-0.278576	0.017	0.094	0.000827458
Zdhhc2	5.28961e-08	-0.264802	0.017	0.093	0.000836076
Ccdc149	5.34882e-08	-0.321813	0.006	0.073	0.000845434
Palm2	5.57354e-08	1.00973	0.323	0.28	0.000880953
Cryl1	5.61109e-08	-0.315102	0.011	0.081	0.000886889
Abcb9	5.67378e-08	-0.326383	0.006	0.073	0.000896798
Spink10	5.79805e-08	-0.262355	0.006	0.073	0.00091644
Gmpr	5.81113e-08	-0.337856	0.004	0.069	0.000918507
Gpc4	5.85627e-08	-0.37764	0.009	0.077	0.000925642
Cltb	5.91527e-08	-0.279585	0.017	0.093	0.000934967
Reln	6.01525e-08	-0.829672	0.011	0.081	0.00095077
Kat2b	6.03435e-08	0.895206	0.123	0.062	0.000953789
Twf2	6.14958e-08	-0.392593	0	0.06	0.000972003
Olfm3	6.15925e-08	-0.342798	0.011	0.081	0.000973531
Btbd11	6.26675e-08	-0.483734	0.006	0.072	0.000990523
Prrg1	6.29606e-08	0.59202	0.043	0.011	0.000995155
Ppp1r37	6.41659e-08	-0.287267	0.009	0.077	0.00101421
Trim13	6.46743e-08	0.381991	0.017	0.002	0.00102224
E2f3	6.46862e-08	-0.261811	0.015	0.088	0.00102243
Orai2	6.58148e-08	-0.433577	0	0.06	0.00104027
Gm26883	6.58148e-08	-0.410454	0	0.06	0.00104027
Dlg5	6.59753e-08	-0.370975	0.009	0.076	0.0010428
Tbc1d30	6.64845e-08	-0.316897	0.009	0.077	0.00105085
Snx25	6.74364e-08	-0.306914	0.013	0.084	0.0010659
Irak1	6.90922e-08	-0.276032	0.017	0.092	0.00109207
Snapc4	6.9723e-08	-0.268356	0.028	0.111	0.00110204
Ankrd13d	7.0725e-08	-0.324724	0.006	0.072	0.00111788
Dab2ip	7.46198e-08	-0.338174	0.006	0.072	0.00117944
Ankrd42	7.52788e-08	-0.274739	0.006	0.072	0.00118986
Smpd4	7.67365e-08	-0.329404	0.009	0.076	0.0012129
Prmt7	7.68022e-08	-0.280478	0.015	0.088	0.00121394
Arrb1	7.71785e-08	-0.342988	0.006	0.072	0.00121988
Mmd2	7.77566e-08	-0.300101	0.009	0.076	0.00122902
Clint1	7.89689e-08	-0.281632	0.019	0.096	0.00124818
Cdc42bpa	7.90698e-08	1.01995	0.338	0.306	0.00124978
Suclg1	7.96636e-08	-0.301542	0.011	0.08	0.00125916
Cdh4	8.00153e-08	-0.413936	0.011	0.079	0.00126472
Hook1	8.00345e-08	-0.278448	0.017	0.091	0.00126503
Ar	8.04484e-08	-0.342467	0.006	0.072	0.00127157
Tox2	8.06677e-08	-0.374307	0	0.059	0.00127503
Shtn1	8.09491e-08	0.966865	0.28	0.224	0.00127948
Susd1	8.30231e-08	-0.373936	0.004	0.068	0.00131226
Smoc2	8.35349e-08	-0.439545	0.002	0.063	0.00132035
Kcnmb4	8.95549e-08	-0.348006	0.004	0.067	0.0014155
Hmgn3	8.99676e-08	-0.323134	0.009	0.075	0.00142203
Dapk2	9.15976e-08	0.548592	0.039	0.01	0.00144779
Echdc2	9.56625e-08	-0.375963	0.006	0.071	0.00151204
Dtx1	9.62484e-08	-0.33049	0.004	0.067	0.0015213
Trim2	9.809e-08	0.778865	0.442	0.475	0.00155041
Fbxl19	1.02985e-07	-0.317412	0.011	0.079	0.00162779
Gm1604a	1.03213e-07	-0.372464	0.004	0.066	0.00163139
Fam189b	1.07938e-07	-0.382518	0.004	0.066	0.00170606
Ngef	1.09905e-07	-0.354697	0.002	0.062	0.00173717
Itm2c	1.15275e-07	-0.363255	0.019	0.093	0.00182203
Adssl1	1.24471e-07	0.438303	0.026	0.005	0.00196739
Dach1	1.27099e-07	-0.292885	0.011	0.078	0.00200893
Prkaca	1.28261e-07	-0.254029	0.011	0.078	0.0020273
Rapgef4os1	1.29593e-07	-0.338145	0	0.057	0.00204835
Gm44151	1.29593e-07	-0.337034	0	0.057	0.00204835
Mov10	1.33746e-07	-0.377038	0.002	0.061	0.00211399
Flt3	1.38662e-07	-0.347748	0	0.057	0.00219169
Pard3	1.39258e-07	0.952428	0.261	0.201	0.00220111
Meis3	1.41933e-07	-0.36215	0.009	0.073	0.0022434
Rae1	1.43259e-07	-0.263868	0.019	0.093	0.00226435
Zkscan16	1.46996e-07	-0.337411	0.009	0.073	0.00232342
Zfp423	1.47752e-07	-0.390741	0.006	0.069	0.00233537
Slc25a25	1.48362e-07	-0.400533	0	0.057	0.00234502
Arhgap18	1.51909e-07	-0.334665	0.004	0.065	0.00240107
Mthfd1	1.53881e-07	-0.29939	0.004	0.065	0.00243224
Sema5a	1.56411e-07	-0.257117	0.052	0.145	0.00247223
Med24	1.56885e-07	-0.279083	0.009	0.073	0.00247972
Mpzl1	1.58158e-07	0.945317	0.116	0.059	0.00249985
Gas6	1.59861e-07	-0.279771	0.006	0.069	0.00252677
Tcf7l2	1.61276e-07	0.45574	0.032	0.007	0.00254913
Stk40	1.63249e-07	-0.369511	0.002	0.061	0.00258031
Trpm2	1.65092e-07	-0.30786	0.004	0.065	0.00260945
Dtnbp1	1.66205e-07	-0.293951	0.009	0.073	0.00262704
Ecsit	1.67651e-07	-0.257538	0.011	0.077	0.0026499
Zdhhc20	1.71341e-07	0.974781	0.211	0.146	0.00270822
Fam227a	1.72789e-07	-0.345001	0.004	0.065	0.0027311
Pkp2	1.79399e-07	-0.296488	0.006	0.069	0.00283558
Slc39a14	1.95066e-07	-0.270023	0.006	0.069	0.00308321
Ica1l	1.98903e-07	-0.345582	0.002	0.06	0.00314386
Ccdc6	2.01544e-07	-0.283691	0.004	0.064	0.00318561
Syngap1	2.0211e-07	-0.327954	0.002	0.06	0.00319455
Trpv2	2.05804e-07	-0.276568	0.017	0.088	0.00325293
Fgfr1	2.18255e-07	-0.285489	0.009	0.072	0.00344973
Inka2	2.19299e-07	-0.321566	0.006	0.068	0.00346624
Stx1b	2.27069e-07	-0.303473	0.006	0.068	0.00358905
Pla2g4e	2.3078e-07	-0.355945	0.002	0.059	0.0036477
Ptpru	2.37613e-07	-0.310602	0.006	0.068	0.00375572
Map6d1	2.43202e-07	0.369045	0.028	0.006	0.00384405
Nr4a1	2.45549e-07	-0.335157	0.002	0.059	0.00388115
Ramp1	2.46992e-07	-0.34379	0.002	0.059	0.00390396
Cdkl3	2.48471e-07	-0.299223	0.015	0.083	0.00392734
Dvl3	2.54641e-07	-0.355851	0	0.055	0.00402485
B230209E15Rik	2.55041e-07	-0.287879	0.011	0.075	0.00403118
Hlcs	2.79254e-07	-0.327312	0.017	0.086	0.00441388
Map1s	2.80869e-07	-0.315087	0.004	0.063	0.00443942
Pgm2l1	2.84237e-07	-0.308768	0.006	0.067	0.00449266
Entpd6	2.89267e-07	-0.296996	0.015	0.082	0.00457216
Dnajb2	2.95192e-07	0.792708	0.08	0.034	0.0046658
Sec24d	3.01203e-07	-0.321738	0.011	0.074	0.00476081
Faxc	3.30585e-07	-0.276047	0.011	0.074	0.00522523
Zfp618	3.33441e-07	-0.339196	0	0.054	0.00527037
Fam163b	3.38902e-07	-0.434591	0.004	0.062	0.00535668
Pitpnm3	3.44461e-07	-0.28626	0.004	0.062	0.00544456
Eno1	3.47817e-07	-0.316636	0.006	0.066	0.00549759
Nhs	3.54848e-07	-0.28859	0.009	0.07	0.00560873
Uck2	3.60194e-07	-0.280737	0.013	0.078	0.00569323
Cnnm2	3.68442e-07	-0.273862	0.017	0.085	0.0058236
Shc2	3.70432e-07	-0.315469	0.002	0.058	0.00585505
Ptdss2	3.79101e-07	-0.286489	0.009	0.07	0.00599207
Igsf21	3.80567e-07	-0.320225	0.009	0.07	0.00601524
C1qtnf4	3.81141e-07	-0.375026	0.004	0.061	0.00602431
Abcc1	3.96524e-07	-0.333161	0.006	0.065	0.00626746
Gabra3	3.97638e-07	-0.299552	0.006	0.066	0.00628507
Slc16a10	4.01507e-07	-0.296621	0.006	0.066	0.00634622
Rnf126	4.05196e-07	-0.260314	0.009	0.07	0.00640452
Gad1	4.15063e-07	-0.360971	0.004	0.061	0.00656049
Elf2	4.2469e-07	0.904573	0.108	0.054	0.00671266
Cyth3	4.38536e-07	-0.26927	0.015	0.081	0.00693151
Ltk	4.4897e-07	-0.269999	0.011	0.073	0.00709642
Anxa11	4.50886e-07	-0.344918	0.004	0.061	0.0071267
Phactr4	4.5726e-07	0.784622	0.075	0.031	0.00722745
Arhgap6	4.58399e-07	-0.279472	0.006	0.065	0.00724546
Fam20b	4.81618e-07	-0.255043	0.011	0.073	0.00761245
Tbc1d8	4.82839e-07	-0.329658	0.002	0.057	0.00763175
Cstf2	4.89893e-07	-0.296772	0.006	0.065	0.00774325
Snap47	5.12496e-07	-0.320988	0.004	0.061	0.00810051
Src	5.12652e-07	-0.319193	0.009	0.069	0.00810298
Slc41a2	5.1539e-07	-0.29639	0.004	0.061	0.00814626
Cdon	5.16258e-07	-0.260828	0.011	0.073	0.00815998
Tmem164	5.24186e-07	-0.369572	0.013	0.076	0.00828529
Gpr162	5.28427e-07	-0.339724	0.011	0.072	0.00835232
Traip	5.28664e-07	-0.261538	0.009	0.069	0.00835607
Ina	5.32048e-07	-0.357026	0.002	0.056	0.00840956
Sccpdh	5.42339e-07	0.541404	0.043	0.013	0.00857221
Gm44257	5.4414e-07	-0.3192	0.004	0.06	0.00860067
Gad2	5.50161e-07	-0.311644	0.004	0.06	0.00869584
Fhl2	5.53972e-07	-0.294911	0.002	0.056	0.00875609
Dbnl	5.58545e-07	-0.312704	0.006	0.064	0.00882835
Ube2e1	5.67775e-07	-0.295644	0.011	0.072	0.00897424
Filip1	5.82125e-07	-0.37544	0.002	0.056	0.00920106
Gm11508	5.82983e-07	-0.31305	0.009	0.068	0.00921463
Tmem44	5.921e-07	-0.288878	0.002	0.056	0.00935874
Ints1	6.03386e-07	-0.330587	0.009	0.068	0.00953711
Prkcsh	6.06662e-07	-0.254276	0.009	0.068	0.00958891
Otulinl	6.20478e-07	-0.323314	0.004	0.06	0.00980728
Tmod2	6.62975e-07	1.07894	0.209	0.15	0.010479
Dhx32	6.70264e-07	-0.29412	0.009	0.068	0.0105942
Colgalt1	6.71689e-07	-0.355841	0.011	0.071	0.0106167
Fkbp2	7.44122e-07	-0.280608	0.013	0.075	0.0117616
Mindy4	7.65802e-07	-0.295428	0.004	0.059	0.0121043
Lrrk2	7.71966e-07	-0.265491	0.006	0.063	0.0122017
Apoe	7.95595e-07	0.6278	0.144	0.083	0.0125752
Cacna2d2	7.99158e-07	-0.392806	0	0.05	0.0126315
Neto2	8.17779e-07	-0.276175	0.004	0.059	0.0129258
Gsdme	8.47976e-07	-0.326039	0.002	0.054	0.0134031
March4	8.53441e-07	-0.277017	0.009	0.067	0.0134895
Syt5	8.54627e-07	-0.36397	0	0.05	0.0135082
Zfp318	8.5726e-07	-0.282305	0.011	0.071	0.0135499
Dip2b	8.85394e-07	0.919911	0.317	0.286	0.0139945
Mcm3ap	8.86987e-07	-0.3458	0.004	0.058	0.0140197
Parp1	8.88445e-07	-0.256047	0.009	0.067	0.0140428
Acvr2a	9.25384e-07	-0.252495	0.011	0.07	0.0146266
Vwc2l	9.32516e-07	-0.378285	0.011	0.07	0.0147393
Scn1b	9.40106e-07	-0.321711	0.006	0.062	0.0148593
Slc26a8	9.48651e-07	-0.257567	0.006	0.062	0.0149944
Dlk2	9.59939e-07	-0.283477	0.006	0.062	0.0151728
Rnf34	9.77258e-07	-0.274251	0.006	0.062	0.0154465
Nyap1	9.7733e-07	-0.344748	0	0.049	0.0154477
Ckmt1	9.8435e-07	-0.322286	0.004	0.058	0.0155586
Wdr34	9.84497e-07	-0.321475	0.006	0.062	0.015561
Adra1a	1.03593e-06	-0.337212	0.004	0.058	0.0163739
Ccdc107	1.04511e-06	-0.342928	0	0.049	0.016519
Sdc2	1.04511e-06	-0.341499	0	0.049	0.016519
Pygo1	1.07029e-06	-0.265141	0.004	0.058	0.016917
AC060761.1	1.07066e-06	-0.379226	0.002	0.054	0.0169228
Tbc1d24	1.11757e-06	-0.325168	0	0.049	0.0176643
Drp2	1.12938e-06	-0.253308	0.006	0.062	0.017851
Mrpl38	1.14717e-06	-0.26106	0.009	0.066	0.0181322
Atp10b	1.15465e-06	0.518781	0.03	0.007	0.0182504
Csf1	1.168e-06	0.340395	0.026	0.005	0.0184615
Gap43	1.17243e-06	-0.255406	0.006	0.062	0.0185314
Rpl41	1.25133e-06	-0.293287	0.006	0.061	0.0197785
D16Ertd472e	1.25761e-06	0.561937	0.041	0.012	0.0198778
Numbl	1.31864e-06	-0.260925	0.009	0.065	0.0208425
Lrrc3b	1.32387e-06	-0.295289	0.002	0.053	0.0209251
Lrfn1	1.36101e-06	-0.318017	0.002	0.052	0.0215121
Nptxr	1.36637e-06	-0.350262	0	0.048	0.0215968
Dalrd3	1.37898e-06	-0.27371	0.015	0.076	0.0217962
App	1.41344e-06	0.697905	0.438	0.483	0.0223409
R3hdm4	1.41504e-06	-0.252356	0.009	0.065	0.0223661
Trim36	1.45009e-06	0.34121	0.022	0.004	0.0229202
2810404M03Rik	1.461e-06	-0.275984	0	0.048	0.0230925
Gm20404	1.46747e-06	0.335959	0.022	0.004	0.0231948
Mroh3	1.48084e-06	0.26311	0.015	0.002	0.0234062
Rbck1	1.49351e-06	-0.275564	0.004	0.057	0.0236064
Usp28	1.53037e-06	-0.253437	0.015	0.076	0.024189
Tbl3	1.53676e-06	-0.25833	0.009	0.064	0.02429
Gm28175	1.54986e-06	-0.31055	0.002	0.052	0.0244971
Vps37d	1.56216e-06	-0.309129	0	0.048	0.0246914
Tmcc2	1.56471e-06	0.770301	0.088	0.042	0.0247317
Tmem144	1.58598e-06	0.587857	0.043	0.014	0.025068
Helq	1.62096e-06	-0.258538	0.006	0.06	0.0256209
Eef2	1.66862e-06	-0.258576	0.011	0.068	0.0263742
Gpr176	1.68398e-06	-0.251023	0.017	0.079	0.0266169
Pianp	1.7249e-06	-0.303855	0.002	0.052	0.0272638
Zc3h3	1.72947e-06	-0.251314	0.002	0.052	0.0273359
Fgd1	1.81377e-06	-0.281199	0.004	0.056	0.0286684
Coro2a	1.85143e-06	-0.266853	0.006	0.06	0.0292638
Cux2	1.90812e-06	-0.288345	0.026	0.093	0.0301597
Hs3st2	2.04151e-06	-0.329042	0	0.047	0.0322681
Mrps15	2.07874e-06	-0.284562	0.004	0.055	0.0328566
Kcnk2	2.08191e-06	-0.27208	0.004	0.055	0.0329066
Col9a3	2.17491e-06	0.445629	0.026	0.006	0.0343767
Cwc22	2.18136e-06	-0.251754	0.006	0.059	0.0344786
Pim3	2.18726e-06	0.411004	0.026	0.006	0.0345718
Adck5	2.2245e-06	-0.288585	0.006	0.059	0.0351604
Lrrc29	2.27474e-06	-0.275717	0.004	0.055	0.0359546
Gng3	2.29867e-06	-0.308826	0.002	0.05	0.0363328
Dpy19l3	2.33357e-06	-0.305925	0	0.046	0.0368844
Neurod2	2.33357e-06	-0.343763	0	0.046	0.0368844
Nucb1	2.34804e-06	-0.287629	0.004	0.055	0.0371131
Gm41414	2.57005e-06	-0.284789	0.002	0.05	0.0406222
Lynx1	2.65604e-06	-0.28383	0.006	0.058	0.0419814
Mboat7	2.68313e-06	-0.283714	0.004	0.054	0.0424096
Smyd2	2.7379e-06	-0.281155	0.006	0.058	0.0432752
Zfp956	2.75174e-06	-0.251368	0.006	0.058	0.0434941
Nnat	2.89004e-06	-0.404181	0.004	0.054	0.04568
Pacsin2	2.90355e-06	-0.255958	0.004	0.054	0.0458935
Scube1	2.91493e-06	-0.292017	0.002	0.05	0.0460734
Rreb1	2.9357e-06	-0.299714	0.015	0.073	0.0464017
Zfhx3	2.98829e-06	-0.444197	0.017	0.076	0.0472329
Ryr1	3.01706e-06	-0.339076	0.006	0.058	0.0476876
Cntnap1	3.04844e-06	-0.312903	0	0.045	0.0481836
Cntnap3	3.04844e-06	-0.317187	0	0.045	0.0481836
Gnl3l	3.04931e-06	-0.254833	0.009	0.062	0.0481974
Dph7	3.07805e-06	-0.306779	0.006	0.058	0.0486516
Ncan	3.08994e-06	-0.296121	0.004	0.054	0.0488395
Tubb2a	3.1306e-06	-0.308549	0.002	0.049	0.0494822
Pdlim1	3.1805e-06	0.327557	0.022	0.004	0.050271
Piga	3.20454e-06	0.382554	0.019	0.003	0.050651
Slc8a1	3.22244e-06	0.667374	0.45	0.486	0.0509339
Disp3	3.25893e-06	-0.334984	0	0.045	0.0515106
4732463B04Rik	3.25971e-06	-0.302097	0.004	0.053	0.051523
Sncb	3.26467e-06	-0.317917	0.004	0.053	0.0516014
Iglon5	3.31461e-06	-0.306286	0.002	0.049	0.0523908
Chrm2	3.3586e-06	-0.3138	0.002	0.049	0.0530861
Sox6	3.38233e-06	-0.380542	0.011	0.065	0.0534611
Stambpl1	3.39972e-06	-0.27858	0.004	0.053	0.053736
Fth1	3.43205e-06	0.888806	0.11	0.06	0.054247
Sema5b	3.44127e-06	-0.399857	0.004	0.053	0.0543927
B4galnt1	3.51694e-06	-0.2893	0.004	0.053	0.0555887
Map3k14	3.51831e-06	-0.256752	0.009	0.061	0.0556104
Spout1	3.59366e-06	-0.291505	0.002	0.049	0.0568015
Per2	3.84916e-06	-0.26197	0.002	0.049	0.0608399
Diras2	3.98131e-06	-0.291325	0	0.044	0.0629286
Mapk11	3.98131e-06	-0.298786	0	0.044	0.0629286
Stac2	4.04106e-06	-0.291462	0.004	0.052	0.063873
Retreg2	4.04532e-06	-0.270706	0.004	0.053	0.0639403
Cdkl1	4.11742e-06	-0.278181	0.004	0.052	0.0650799
Ldb3	4.24534e-06	0.688707	0.052	0.019	0.0671018
Gm33524	4.25596e-06	-0.304616	0	0.044	0.0672696
Acss1	4.25667e-06	-0.286698	0.006	0.057	0.0672809
Pcsk1n	4.39137e-06	-0.314727	0.002	0.048	0.06941
Pcgf2	4.39715e-06	-0.271782	0.002	0.048	0.0695014
Ephb6	4.60942e-06	-0.256213	0.004	0.052	0.0728565
Clu	4.61524e-06	-0.264477	0.004	0.052	0.0729485
Ccl27a	4.70465e-06	-0.296126	0.004	0.052	0.0743617
B3galnt2	4.86317e-06	-0.270866	0	0.043	0.0768673
Chst10	4.91702e-06	-0.27757	0.004	0.052	0.0777184
Cacna2d4	5.03081e-06	0.427642	0.028	0.007	0.079517
Ncam2	5.06199e-06	0.711459	0.36	0.343	0.0800098
Eml1	5.07523e-06	1.0138	0.205	0.15	0.0802192
Vwa3a	5.19842e-06	-0.328017	0	0.043	0.0821663
Pkd2l1	5.2334e-06	0.362412	0.024	0.005	0.0827192
Ap1s1	5.27418e-06	-0.253758	0.006	0.056	0.0833637
Cep131	5.32316e-06	-0.294479	0.002	0.047	0.0841378
Emb	5.34614e-06	-0.28493	0.002	0.047	0.0845011
Pter	5.4133e-06	0.468481	0.03	0.008	0.0855626
Copb1	5.4548e-06	-0.266236	0.009	0.06	0.0862186
Palmd	5.54127e-06	-0.279201	0.002	0.047	0.0875853
Calb1	5.5567e-06	-0.319607	0	0.043	0.0878293
Rnf32	5.61916e-06	-0.268921	0.004	0.051	0.0888164
Rims4	5.86933e-06	-0.290886	0.002	0.047	0.0927706
Nsmce2	5.8743e-06	0.281994	0.088	0.189	0.0928492
Pgr	5.93959e-06	-0.273834	0	0.043	0.0938812
Tbc1d16	5.95949e-06	0.785428	0.088	0.044	0.0941957
[truncated: 828 more rows]

## Sheet: Oligodendr_progenitor_markers
# Description: Differential expression analysis for genes enriched in the "Oligodendrocyte progenitor" cluster. Red: genes enriched in the cluster. Blue: Genes deplited in the cluster. Gray: No significant enrichment or depletion (p_val_adj > 0.1)
gene_symbol	p_val	avg_logFC	pct.1	pct.2	p_val_adj
Cspg4	1.63527e-177	2.0906	0.22	0	2.58471e-173
Matn4	1.30465e-144	2.41051	0.44	0.009	2.06213e-140
Cacng4	1.64399e-134	2.72762	0.44	0.011	2.5985e-130
Pdgfra	5.72727e-94	1.97407	0.24	0.004	9.05253e-90
Lhfpl3	3.8338e-70	3.18148	0.86	0.117	6.0597e-66
Rgcc	8.14953e-70	1.60529	0.18	0.003	1.28811e-65
Caskin2	9.05797e-63	1.27488	0.12	0.001	1.4317e-58
Tmem100	4.46795e-62	1.12016	0.08	0	7.06204e-58
Gm4876	5.15936e-54	2.08756	0.32	0.017	8.15488e-50
Arhgap31	3.22508e-49	2.18955	0.46	0.04	5.09757e-45
Shc4	5.27863e-41	1.59577	0.18	0.006	8.34341e-37
Sox6	1.55251e-40	2.28634	0.48	0.054	2.45389e-36
Atp1a2	1.12278e-37	1.6159	0.2	0.009	1.77466e-33
Serpine2	1.20367e-37	1.96935	0.34	0.028	1.90252e-33
Emid1	1.9561e-36	1.36426	0.16	0.006	3.09181e-32
Sox10	4.7168e-36	1.7229	0.26	0.016	7.45538e-32
Kank1	8.57506e-36	1.74597	0.24	0.014	1.35537e-31
Tmem176b	2.23275e-35	0.791004	0.06	0	3.52908e-31
Gpr37l1	2.23275e-35	0.761811	0.06	0	3.52908e-31
Tcf7l2	7.16429e-35	1.4492	0.18	0.008	1.13239e-30
Bcas1	1.25053e-34	1.99478	0.4	0.041	1.97659e-30
Vcan	2.41422e-31	1.86748	0.22	0.014	3.81591e-27
Tnr	3.05289e-31	2.11647	0.94	0.451	4.8254e-27
Itpr2	1.13478e-30	1.97032	0.36	0.039	1.79363e-26
Ptprz1	4.4207e-30	2.32436	0.52	0.088	6.98736e-26
C1ql1	1.4508e-29	0.848664	0.06	0.001	2.29314e-25
Mfsd2a	1.4508e-29	0.782826	0.06	0.001	2.29314e-25
Itga9	1.69716e-27	1.7082	0.24	0.019	2.68253e-23
Wipf1	6.69304e-27	1.77862	0.34	0.039	1.0579e-22
Megf11	3.40161e-25	2.06829	0.34	0.043	5.37658e-21
Etv4	7.51757e-25	1.31174	0.14	0.007	1.18823e-20
Bcan	6.64732e-24	1.99343	0.34	0.045	1.05068e-19
Inava	1.46357e-23	1.31149	0.12	0.005	2.31332e-19
Ntn1	7.25472e-23	1.23107	0.14	0.008	1.14668e-18
Fam196b	2.26828e-22	1.49521	0.16	0.01	3.58525e-18
Epn2	9.2148e-21	2.07856	0.58	0.162	1.45649e-16
Notch1	7.41857e-20	0.914505	0.06	0.001	1.17258e-15
S100a3	7.41857e-20	0.876125	0.06	0.001	1.17258e-15
Col27a1	2.58811e-19	1.10933	0.12	0.007	4.09076e-15
Meg3	7.43118e-19	-1.44299	0.82	0.952	1.17457e-14
Pcdh15	2.7425e-17	1.71002	0.72	0.327	4.33479e-13
Npas3	2.74395e-17	1.37074	0.54	0.145	4.33708e-13
Gpc5	5.15361e-17	2.04018	0.58	0.198	8.14579e-13
Ptprt	5.63695e-17	1.60381	0.62	0.209	8.90976e-13
Abtb2	2.07135e-16	1.65545	0.2	0.022	3.27397e-12
Lrp4	2.1709e-16	1.43037	0.12	0.008	3.43132e-12
C230035I16Rik	2.47238e-16	0.508267	0.04	0.001	3.90785e-12
Dscam	3.38598e-16	1.72371	0.78	0.478	5.35187e-12
Ppfibp1	6.03702e-16	1.60902	0.22	0.028	9.54211e-12
Syt1	8.16294e-16	-1.55466	0.16	0.805	1.29023e-11
Sh3bp4	1.52997e-15	1.42388	0.2	0.024	2.41827e-11
Gm38399	1.81911e-15	1.37547	0.18	0.019	2.87528e-11
Tgfa	2.05807e-15	1.33759	0.18	0.019	3.25299e-11
Prex1	1.11986e-14	1.75334	0.26	0.042	1.77006e-10
Grin2b	1.36055e-14	-1.81726	0.04	0.676	2.15049e-10
Prkcq	3.79021e-14	1.02524	0.16	0.016	5.9908e-10
Mir9-3hg	3.92341e-14	1.87481	0.44	0.128	6.20135e-10
Xylt1	5.97602e-14	1.91315	0.54	0.204	9.44569e-10
Cspg5	6.99083e-14	1.91903	0.34	0.076	1.10497e-09
Zfp36l1	1.01097e-13	0.74653	0.04	0.001	1.59794e-09
Camk2a	2.26067e-13	-2.41798	0	0.578	3.57322e-09
Adarb2	2.56747e-13	1.21131	0.66	0.287	4.05815e-09
Maml2	2.57106e-13	1.44721	0.6	0.24	4.06382e-09
Luzp2	3.17586e-13	1.74461	0.48	0.159	5.01976e-09
[truncated: 4,571 more rows]

## Sheet: Pericyte.markers
# Description: Differential expression analysis for genes enriched in the "Pericyte" cluster. Red: genes enriched in the cluster. Blue: Genes deplited in the cluster. Gray: No significant enrichment or depletion (p_val_adj > 0.1)
[truncated: 6,651 more rows]

[truncated: 5 more sheets: CA1_Pyr_A_markers, CA1_Pyr_B.markers, CA3_Pyr_markers, Former_Granule_cell_markers, Former_CA_Pyr_markers]
