# Supplementary material for: KAT3-dependent acetylation of cell type-specific genes maintains neuronal identity in the adult mouse brain
Source: Nat Commun. 2020 May 22;11:2588. doi: 10.1038/s41467-020-16246-0 (PMC7244750; doi:10.1038/s41467-020-16246-0)
Supplement: Supplementary file 7 — Supplementary Data 3 [file 41467_2020_16246_MOESM7_ESM.xlsx]

## Sheet: ChIP-KAT3 sample description
# Description: Overview of all KAT3 ChIP-seq samples with some quality control values. Column 'Sample' indicates the identity of the samples, first name indicates the genotype (floxed control or TMX induced mutant), second name indicates the antibody used in ChIP, number indicates replica. Column 'Tissue' contains the Tissue used in ChIP. Column 'genome' indicates the reference genome mapped to. …
#Statistics: Model-based Analysis (MACS)					Sequencing Reads
Sample	Antibody	Tissue	genome	replica	Raw (M)	Map (M)	Map (%)	Map Unique (M)	Map No Duplicated (M)
cbp-ifKO_aCBP_1	aCBP	Hippocampus	mm10	1	35.5	31.8	89.6	27	17.8
cbp-ifKO_aCBP_2	aCBP	Hippocampus	mm10	2	35.1	32.1	91.5	26.2	17.6
cbp-ifKO_aP300_1	aP300	Hippocampus	mm10	1	33	31.7	96.1	26.8	21.9
cbp-ifKO_aP300_2	aP300	Hippocampus	mm10	2	33.5	31.6	94.3	26.2	16.4
dKAT3-ifKO_aCBP_1	aCBP	Hippocampus	mm10	1	32.2	26.2	81.4	22	12.6
dKAT3-ifKO_aCBP_2	aCBP	Hippocampus	mm10	2	32.7	27.7	84.7	23.6	15.2
dKAT3-ifKO_aP300_1	aP300	Hippocampus	mm10	1	28.9	22.9	79.2	19.1	10.9
dKAT3-ifKO_aP300_2	aP300	Hippocampus	mm10	2	44.5	36.3	81.6	30.5	15.1
p300-ifKO_aCBP_1	aCBP	Hippocampus	mm10	1	33	31.1	94.2	27.2	20.8
p300-ifKO_aCBP_2	aCBP	Hippocampus	mm10	2	34.4	32.5	94.5	28.7	22.6
p300-ifKO_aP300_1	aP300	Hippocampus	mm10	1	33.6	31.9	94.9	27	21.3
p300-ifKO_aP300_2	aP300	Hippocampus	mm10	2	35.1	33.4	95.2	28.4	21.7
control_aCBP_1	aCBP	Hippocampus	mm10	1	48.5	43.4	89.5	37.8	23.2
control_aCBP_2	aCBP	Hippocampus	mm10	2	32.9	30.6	93	26.9	21.4
control_aCBP_3	aCBP	Hippocampus	mm10	3	34.8	31.6	90.8	27.8	19.3
control_aP300_1	aP300	Hippocampus	mm10	1	39.7	37	93.2	32.8	22.8
control_aP300_2	aP300	Hippocampus	mm10	2	31.1	29.5	94.9	25.3	19.9
control_aP300_3	aP300	Hippocampus	mm10	3	33.2	24.4	73.5	21.1	11.6
ChIP_INPUT	-	Hippocampus	mm10	1	46	45.8	99.6	38.1	31.4

## Sheet: KAT3
# Description: All KAT3 ChIP-seq peaks as bed file. Columns 'chr', 'start' and 'end' indicates the genomic position of the peaks
chr	start	end
1	3119233	3120767
1	3198378	3199021
1	3292520	3293112
1	3407053	3408067
1	3764150	3764628
1	3764747	3765298
1	3900238	3900980
1	4089590	4090149
1	4273083	4273478
1	4412355	4412959
1	4426609	4427377
1	4470557	4471901
1	4543681	4544757
1	4571321	4572348
1	4602190	4602936
1	4617577	4618172
1	4653382	4654537
1	4739422	4739967
1	4766699	4767192
1	4807455	4808433
1	4857234	4858104
1	5020347	5021118
1	5022386	5023916
1	5033060	5034006
1	5082801	5083490
1	5176996	5178097
1	5243199	5243598
1	5315329	5316451
1	5382351	5382825
1	5463233	5463872
1	5835964	5836625
1	6214128	6215290
1	6320595	6320966
1	6483036	6484293
1	6540280	6540783
1	6729329	6730288
1	6769854	6770414
1	6862306	6862747
1	7076319	7077065
1	7088363	7089673
1	7100411	7101109
1	7104992	7105851
1	7696207	7696769
1	7750687	7751243
1	8327987	8328755
1	8386185	8386834
1	9130259	9131013
1	9168267	9168926
1	9458428	9459070
1	9547583	9548580
1	9619465	9620031
1	9627334	9628037
1	9629743	9630941
1	10013670	10014959
1	10232599	10233488
1	10596254	10596998
1	10699853	10700519
1	10719989	10720608
1	10899313	10899756
1	10990456	10991950
1	10993045	10994087
1	11033173	11034086
1	11045596	11046777
1	11066018	11066645
1	11355654	11356050
1	11573228	11574105
1	11580512	11581262
1	11842381	11842850
1	11977854	11978252
1	11979078	11979835
1	11997506	11998262
1	12008907	12009722
1	12367012	12368393
1	12405726	12406249
1	12555778	12556314
1	12571900	12572715
1	12644547	12645068
1	12718081	12718615
1	12947492	12947908
1	13188271	13188931
1	13196634	13197348
1	13573718	13574442
1	13589120	13590182
1	13752261	13753021
1	13991130	13992159
1	14108214	14109435
1	14129354	14130202
1	14144103	14144875
1	14151140	14151648
1	14218551	14219501
1	14244512	14245488
1	14293606	14294544
1	15072774	15073155
1	15483075	15484177
1	15615877	15616787
1	15658312	15658684
1	15710324	15710743
1	15770305	15770942
1	15936089	15936741
1	15991191	15991605
1	16058462	16059295
1	16201481	16202572
1	16261650	16262239
1	16586728	16587366
1	16618517	16619727
1	16636453	16636931
1	16656493	16657664
1	16688013	16688716
1	16760348	16761409
1	16809481	16810769
1	16816083	16817237
1	16847021	16847821
1	16930193	16931081
1	16987486	16988016
1	16996673	16997501
1	17013872	17014339
1	17040689	17041716
1	17043179	17043918
1	17053918	17054665
1	17059935	17061185
1	17098313	17098882
1	17308655	17309200
1	17310938	17311862
1	17337847	17338183
1	17450053	17451094
1	17480479	17481510
1	17646653	17647255
1	18148204	18148772
1	18168208	18168771
1	18292577	18292974
1	18371547	18372369
1	18458358	18459557
1	18551235	18551727
1	18698267	18698863
1	18758408	18758823
1	18853051	18854053
1	18975446	18976339
1	19350245	19350890
1	19988807	19989317
1	20039448	20039925
1	20049914	20050547
1	20069490	20070280
1	20301410	20302235
1	20749155	20749657
1	20823449	20824295
1	20845417	20846267
1	20905036	20906831
1	20908227	20909140
1	20922479	20923645
1	20941136	20941970
1	21231871	21232629
1	21411384	21412238
1	21431579	21432228
1	21676722	21677431
1	21683953	21684983
1	21720973	21721670
1	21729240	21729524
1	21797787	21798777
1	21803794	21805466
1	21868253	21869003
1	22203862	22204437
1	22211162	22212212
1	22245564	22246227
1	22253381	22253907
1	22525977	22526946
1	22607722	22608354
1	22655956	22656675
1	22709352	22710201
1	22717605	22718265
1	22962011	22962615
1	23007665	23008816
1	23023273	23024271
1	23067501	23068783
1	23075121	23075837
1	23097879	23098921
1	23102727	23103423
1	23109235	23109598
1	23173265	23173818
1	23197379	23198193
1	23200283	23201196
1	23202230	23203349
1	23279486	23280496
1	23321412	23322054
1	23365620	23366070
1	23383315	23383720
1	23463656	23464636
1	23655769	23656848
1	23670622	23671110
1	23676530	23677239
1	23764514	23765199
1	23834881	23835392
1	23921649	23922743
1	23929387	23929835
1	23943292	23944219
1	23970117	23970541
1	23978192	23978982
1	23988752	23989354
1	24074411	24074882
1	24122322	24123117
1	24139297	24139813
1	24222737	24223636
1	24225932	24227082
1	24229298	24229990
1	24264210	24264886
1	24452037	24452543
1	24457941	24458469
1	24515309	24515849
1	24661340	24662308
1	24663920	24664636
1	24677930	24679076
1	24938342	24938945
1	25008336	25009446
1	25087903	25088441
1	25105263	25105915
1	25163105	25164198
1	25165082	25167566
1	25243636	25244067
1	25268931	25269661
1	25280450	25280905
1	25490099	25491209
1	25588558	25589055
1	25681851	25682720
1	25685405	25686554
1	25698385	25699660
1	25745393	25746358
1	25757166	25758114
1	25766868	25767495
1	25775283	25776673
1	25778745	25779156
1	25823930	25825182
1	26050871	26051286
1	26463024	26463744
1	26794040	26794830
1	26853769	26854332
1	26909655	26910638
1	27025236	27026349
1	27062171	27062925
1	27169214	27169928
1	27287624	27288286
1	27298457	27299263
1	27459227	27459754
1	27608116	27609162
1	27628752	27629740
1	27642098	27642587
1	28047170	28047914
1	28214160	28214965
1	28373262	28373852
1	28800793	28801322
1	29405776	29406179
1	29587657	29588207
1	30056995	30057624
1	30204687	30205432
1	30588215	30589053
1	30590684	30591367
1	30700126	30702060
1	30720640	30721401
1	30872838	30874450
1	30948204	30950782
1	31178187	31179032
1	31233433	31234163
1	32274858	32275987
1	32301294	32301968
1	32363334	32364203
1	32397400	32398285
1	32427958	32429095
1	32432805	32433741
1	32452725	32453481
1	32463154	32463701
1	32487886	32488333
1	32503109	32503841
1	32632439	32633257
1	32700645	32701750
1	32767929	32768490
1	32826916	32827841
1	32830434	32831443
1	32902300	32903012
1	32959284	32959803
1	33042298	33042863
1	33201456	33202049
1	33249518	33250160
1	33271287	33272263
1	33333954	33334613
1	33379508	33380215
1	33460050	33460813
1	33483997	33484424
1	33494496	33495161
1	33499611	33500064
1	33523044	33523874
1	33531170	33531916
1	33641150	33641772
1	33645672	33646240
1	33671107	33672093
1	33751153	33751865
1	33784496	33784925
1	33817834	33818676
1	33873590	33874194
1	33946695	33947486
1	33990787	33991266
1	34005441	34006836
1	34041222	34042108
1	34150590	34151285
1	34188826	34189992
1	34268574	34269637
1	34331636	34332284
1	34388753	34389894
1	34392948	34393457
1	34571393	34572018
1	34579492	34580394
1	34583734	34584438
1	34653977	34654992
1	34664107	34665831
1	34686235	34687093
1	34696391	34697146
1	34709082	34709547
1	34779446	34779897
1	34837754	34838595
1	34841574	34842661
1	34842802	34843468
1	34863208	34863775
1	35162288	35162859
1	35202187	35203262
1	35428037	35428788
1	35574979	35575620
1	35653446	35653967
1	35663461	35664574
1	35729766	35730658
1	35758726	35760293
1	35795956	35796736
1	35802679	35803539
1	35849776	35850479
1	35878584	35880199
1	35951046	35951540
1	35995614	35996209
1	36030296	36030967
1	36064790	36065404
1	36068000	36068992
1	36095365	36095813
1	36172893	36173692
1	36254896	36255600
1	36264044	36264524
1	36303254	36303732
1	36309415	36310100
1	36326853	36327214
1	36368834	36369449
1	36440254	36441731
1	36556054	36558427
1	36560816	36561264
1	36633818	36634565
1	36764215	36764677
1	36774125	36774583
1	36797310	36798075
1	36800614	36801428
1	36813508	36814074
1	36874017	36874528
1	36879135	36879667
1	36914473	36915012
1	36919887	36920844
1	37065372	37066449
1	37097324	37097940
1	37100183	37101909
1	37350598	37351341
1	37368060	37368745
1	37429499	37430850
1	37561812	37562560
1	37585688	37586492
1	37673936	37675251
1	37677079	37677714
1	37677778	37679124
1	37686328	37688074
1	37689631	37690358
1	37709780	37710874
1	37719479	37720277
1	37720810	37721500
1	37725696	37726987
1	37744291	37745440
1	37864136	37866174
1	37890168	37890652
1	37996735	37998277
1	38037348	38037981
1	38097930	38098489
1	38129204	38130523
1	38199624	38200189
1	38288511	38289073
1	38323884	38324677
1	38358271	38359359
1	38418078	38418951
1	38428702	38429619
1	38438165	38439108
1	38450544	38451238
1	38620237	38620917
1	38632722	38633303
1	38728437	38728877
1	38729804	38730736
1	38835656	38837122
1	38847974	38849446
1	38890853	38891194
1	38897619	38898377
1	38911353	38912010
1	38929195	38930174
1	38930745	38931191
1	39013679	39014458
1	39063569	39064294
1	39085688	39087009
1	39097182	39098494
1	39125673	39126293
1	39177051	39177857
1	39192508	39193246
1	39215378	39215965
1	39237597	39238420
1	39251449	39252215
1	39312416	39312915
1	39317888	39318423
1	39336702	39337400
1	39339891	39340198
1	39348736	39349812
1	39362217	39363119
1	39367455	39368307
1	39441382	39442253
1	39445848	39446704
1	39512542	39513119
1	39555760	39556757
1	39576285	39578067
1	39649817	39650493
1	39650695	39651385
1	39713680	39714757
1	39735656	39736535
1	39740686	39741497
1	39761492	39762550
1	39838849	39839393
1	39900250	39903469
1	39942864	39943323
1	39946678	39948209
1	39977061	39978064
1	40023229	40023879
1	40092386	40092877
1	40139667	40140344
1	40235414	40236421
1	40242736	40244069
1	40600372	40601565
1	40613034	40614330
1	40614657	40615440
1	40628249	40629546
1	40634390	40635597
1	40650676	40651594
1	40820910	40821297
1	40855107	40855624
1	41026766	41028245
1	41054582	41055008
1	41104750	41105249
1	41410404	41411018
1	41411498	41412081
1	41652372	41653118
1	41981260	41982406
1	42005839	42007033
1	42012423	42013688
1	42069993	42070640
1	42099300	42099810
1	42300962	42302009
1	42441090	42441918
1	42479947	42480699
1	42487737	42488180
1	42538487	42539401
1	42539859	42540783
1	42648083	42649371
1	42667339	42668346
1	42691241	42691874
1	42693385	42694747
1	42694896	42695357
1	42695583	42696943
1	42710924	42711561
1	42749704	42750379
1	42769962	42770587
1	42897964	42898475
1	42952552	42953683
1	43024554	43025194
1	43097862	43099114
1	43130391	43131035
1	43137204	43137888
1	43163768	43164317
1	43178278	43179738
1	43199640	43200261
1	43210314	43210868
1	43337389	43337744
1	43389617	43390162
1	43445302	43446598
1	43474086	43475397
1	43489279	43489799
1	43501635	43502299
1	43529014	43529470
1	43531193	43531871
1	43637865	43638488
1	43694375	43695330
1	43698520	43699049
1	43718940	43719509
1	43730250	43731016
1	43732679	43733196
1	43754330	43755254
1	43843362	43843899
1	43876932	43877877
1	43932996	43934440
1	44055869	44056473
1	44118350	44119392
1	44147382	44148405
1	44892199	44892874
1	44914353	44915126
1	45021237	45021707
1	45031447	45032052
1	45116563	45117345
1	45472568	45473548
1	45723107	45723942
1	45767347	45768153
1	45794871	45795918
1	45826729	45827556
1	45837240	45838258
1	45868187	45869027
1	45891214	45891644
1	45925191	45926226
1	46079051	46079405
1	46623205	46624025
1	46725532	46726015
1	46829894	46830998
1	46852443	46854695
1	46905330	46906225
1	46921409	46922393
1	46925684	46926588
1	46937637	46938082
1	46963786	46964839
1	46966022	46966592
1	46985939	46986532
1	47037073	47037635
1	47102644	47104449
1	47112459	47113053
1	47119460	47120322
1	47192722	47193816
1	47254165	47254739
1	47288390	47288930
1	47482337	47482838
1	47510979	47511917
1	47961649	47962264
1	47987868	47988224
1	48140307	48140808
1	48733500	48734351
1	48951825	48952543
1	49855430	49856101
1	50678967	50679614
1	50806211	50807711
1	50828603	50829170
1	50897475	50898304
1	50926921	50927946
1	50980527	50981609
1	51105917	51106418
1	51198831	51200191
1	51223457	51223939
1	51243168	51243964
1	51264872	51266396
1	51266914	51267962
1	51288724	51289343
1	51323377	51323942
1	51332856	51334777
1	51379948	51380794
1	51383837	51384522
1	51462882	51464077
1	51477983	51478850
1	51510222	51510678
1	51514830	51515456
1	51566128	51566920
1	51590852	51591482
1	51628066	51628815
1	51650298	51650766
1	51671240	51671856
1	51770129	51771306
1	51837691	51838414
1	51842086	51842750
1	51879253	51879942
1	51911323	51911810
1	52113382	52114278
1	52119039	52119709
1	52149791	52151110
1	52158869	52159673
1	52232655	52233853
1	52260183	52261276
1	52264273	52264675
1	52269378	52270066
1	52294349	52295050
1	52435566	52436369
1	52464972	52465862
1	52499275	52500685
1	52521286	52522186
1	52523506	52524811
1	52578429	52578782
1	52597127	52598596
1	52662965	52663903
1	52718908	52719540
1	52759347	52759997
1	52799358	52800986
1	52816266	52818004
1	52844504	52845360
1	53017187	53017723
1	53061887	53062442
1	53201554	53202220
1	53740036	53741425
1	53814065	53814775
1	53851016	53851811
1	53952266	53953037
1	53970232	53970793
1	53986386	53987290
1	54060988	54062011
1	54065112	54066166
1	54076546	54077259
1	54118299	54119438
1	54223734	54224296
1	54250327	54250819
1	54468433	54469188
1	54555570	54556322
1	54579959	54580473
1	54683694	54684934
1	54690104	54691073
1	54702874	54703255
1	54707835	54708428
1	54821747	54822262
1	54896411	54897050
1	54898476	54899094
1	55026020	55026600
1	55026788	55027805
1	55052044	55053717
1	55087274	55088646
1	55130448	55132087
1	55160805	55161929
1	55198503	55199058
1	55201483	55202932
1	55205729	55206273
1	55221395	55221734
1	55224004	55226588
1	55395850	55396316
1	55399355	55400492
1	55453730	55454559
1	55489172	55490054
1	55499635	55500307
1	55559843	55560385
1	55618188	55619460
1	55665782	55666529
1	55668716	55669473
1	55748312	55749120
1	55792222	55793309
1	55834970	55836671
1	55899667	55900532
1	56087470	56088175
1	56089133	56090093
1	56256907	56257553
1	56310219	56310804
1	56402936	56404274
1	56405446	56405946
1	56664512	56664967
1	56700562	56701286
1	56780234	56780825
1	56834516	56835641
1	56839279	56839916
1	56899896	56901042
1	56914342	56914756
1	56972874	56973823
1	57032978	57033641
1	57095059	57095811
1	57224644	57225183
1	57234014	57234739
1	57264687	57265298
1	57387506	57389434
1	57406339	57407153
1	57474853	57475546
1	57491425	57491855
1	57497391	57497923
1	57510589	57511417
1	57589691	57590303
1	57615754	57616263
1	57800713	57801274
1	58029462	58031454
1	58043898	58044316
1	58045342	58046068
1	58392308	58394081
1	58422827	58424120
1	58445062	58445898
1	58534354	58535143
1	58586287	58586894
1	58614197	58614771
1	58616943	58617635
1	58621923	58623060
1	58726951	58727515
1	58736846	58737752
1	58739219	58740255
1	58743204	58743868
1	58961204	58961767
1	58972719	58973972
1	59162495	59163529
1	59221765	59222543
1	59409660	59410211
1	59515941	59516783
1	59535205	59535993
1	59566985	59567438
1	59592762	59593495
1	59602716	59603757
1	59670548	59671124
1	59684584	59685334
1	59762826	59764245
1	59794959	59795773
1	59797529	59798496
1	59833197	59834238
1	59902439	59903394
1	59912244	59913774
1	60034826	60035711
1	60097653	60098763
1	60179877	60181360
1	60342956	60343718
1	60381819	60382332
1	60409156	60411004
1	60701569	60702158
1	60838951	60839501
1	60846432	60847539
1	60898051	60898882
1	60984443	60985047
1	61111544	61112189
1	61146133	61146726
1	61175235	61175789
1	61190921	61191386
1	61257402	61257870
1	61290582	61291191
1	61311946	61312383
1	61323187	61323681
1	61373571	61374620
1	61415294	61416139
1	61772135	61772387
1	61794190	61794853
1	61820125	61820748
1	61879351	61879761
1	62181618	62182074
1	62190354	62190879
1	62215506	62216551
1	62229188	62229608
1	62259486	62260172
1	62348288	62348958
1	62687203	62688695
1	62706603	62707681
1	62717923	62718689
1	62747565	62748124
1	62750508	62751069
1	62752976	62753589
1	62783714	62784478
1	62790353	62791072
1	62825629	62826351
1	62860826	62861349
1	62901259	62902143
1	62907033	62908199
1	62908364	62909083
1	63065549	63065913
1	63176306	63177358
1	63458801	63459766
1	63573820	63574580
1	63730278	63731008
1	63763203	63763685
1	63770099	63770760
1	63819566	63820410
1	63929033	63929906
1	63934286	63935295
1	63965187	63966008
1	63994116	63996264
1	64018356	64019774
1	64020559	64021071
1	64034854	64035914
1	64055859	64056747
1	64087871	64089023
1	64119927	64122738
1	64198763	64199318
1	64220354	64221092
1	64225762	64226989
1	64284563	64285028
1	64301384	64302257
1	64305264	64306182
1	64341276	64342088
1	64380244	64381101
1	64408962	64409960
1	64463753	64464524
1	64509691	64510132
1	64532002	64533242
1	64616841	64618034
1	64632999	64633808
1	64640945	64641551
1	64658769	64659240
1	64711974	64712465
1	64719750	64720364
1	64791521	64792164
1	65060188	65061026
1	65091508	65091946
1	65333910	65334317
1	65452212	65452773
1	66144007	66144577
1	66251847	66252497
1	66320556	66321390
1	66339089	66339757
1	66365259	66366111
1	66410198	66410629
1	66550476	66551154
1	66552015	66553133
1	66649005	66650546
1	66815846	66816969
1	67265147	67265670
1	67397569	67398456
1	67505599	67506204
1	68886709	68887253
1	69123840	69124968
1	69436568	69437651
1	69440660	69441686
1	69493114	69493744
1	70012779	70013520
1	70048069	70048412
1	70265707	70266601
1	70700166	70701141
1	70851720	70852219
1	70861645	70862194
1	70907218	70908009
1	71000019	71000469
1	71367699	71368159
1	71672083	71672765
1	71722108	71722930
1	71723509	71724331
1	71764835	71765405
1	71829734	71830188
1	71936363	71937341
1	71956791	71957453
1	71995615	71996254
1	72002496	72003099
1	72078913	72079666
1	72165699	72166504
1	72200721	72201029
1	72243399	72244652
1	72295485	72295990
1	72336779	72337265
1	72372218	72373154
1	72414134	72414709
1	72418521	72419262
1	72438746	72439717
1	72492700	72493159
1	72536602	72537658
1	72583069	72583591
1	72592992	72594333
1	72710946	72711550
1	72739395	72740222
1	72751175	72751858
1	72870096	72872526
1	72930905	72931664
1	72936354	72937405
1	73004307	73005465
1	73075766	73076189
1	73153468	73154104
1	73226834	73228289
1	73265077	73265603
1	73789589	73790147
1	73839320	73839684
1	73915076	73915578
1	73923025	73923780
1	73943657	73944828
1	73987712	73988312
1	73991038	73991822
1	73999214	74000772
1	74027149	74028032
1	74032996	74033437
1	74034667	74035423
1	74074635	74075181
1	74197554	74198480
1	74207693	74208511
1	74227278	74227730
1	74235999	74237112
1	74240014	74240940
1	74284445	74285654
1	74294971	74296315
1	74314695	74315410
1	74332139	74333044
1	74334897	74335489
1	74361786	74362827
1	74386542	74387692
1	74391076	74391729
1	74397167	74398327
1	74406409	74407050
1	74434293	74435219
1	74505632	74506553
1	74538511	74539249
1	74586853	74588568
1	74600995	74601710
1	74719766	74720214
1	74750434	74751178
1	74816438	74817456
1	74824655	74825209
1	74850137	74850851
1	74854721	74855260
1	75141422	75143125
1	75179960	75180572
1	75214332	75215434
1	75217713	75219620
1	75239490	75240193
1	75248044	75248690
1	75263136	75263841
1	75264082	75264784
1	75317102	75318291
1	75333227	75333705
1	75385263	75385686
1	75393205	75393656
1	75477485	75478674
1	75478762	75480141
1	75504412	75505284
1	75520980	75521959
1	75556208	75556835
1	75559395	75560089
1	75561665	75562387
1	75588161	75589301
1	75653367	75654666
1	75676270	75676675
1	75692636	75694016
1	75704496	75705672
1	75728686	75729421
1	75738329	75739120
1	75749655	75750268
1	75873803	75874396
1	75876968	75877884
1	75925558	75926444
1	76038946	76039729
1	76070172	76071479
1	76257814	76258486
1	76335678	76336478
1	76410841	76411220
1	76426958	76428056
1	76456632	76457453
1	76466506	76467200
1	76483944	76484805
1	76504780	76505939
1	76508235	76509300
1	76513156	76514164
1	76614515	76614926
1	76633890	76634870
1	76637053	76639583
1	76652085	76652744
1	76660138	76660626
1	76724292	76725063
1	76793380	76794009
1	76819709	76820572
1	76821493	76822281
1	76834623	76835670
1	76866130	76867214
1	76872868	76873808
1	76942436	76943383
1	77008012	77008396
1	77027168	77028568
1	77202965	77203366
1	77306648	77307680
1	77346139	77347137
1	77369425	77369980
1	77419813	77420706
1	77428853	77429791
1	77442020	77442534
1	77461413	77462993
1	77493812	77494509
1	77496607	77497373
1	77503698	77504265
1	77505997	77506906
1	77515280	77516762
1	77521714	77522258
1	77535898	77536300
1	77544923	77546335
1	78017822	78018366
1	78231856	78232573
1	78348737	78349644
1	78484353	78484794
1	78488782	78489551
1	78530546	78531484
1	78536889	78538486
1	78568083	78568964
1	78590173	78591655
1	78593295	78594508
1	78598474	78599154
1	78602005	78602323
1	78604689	78605826
1	78657243	78658625
1	78740515	78741069
1	78742036	78742799
1	78745177	78746078
1	78838331	78839030
1	78895569	78896080
1	78972002	78972667
1	79090865	79091627
1	79195327	79196300
1	79212164	79213331
1	79221624	79222115
1	79291072	79291585
1	79312161	79312563
1	79335542	79336339
1	79357072	79357837
1	79439807	79440526
1	79581284	79581932
1	79697225	79697829
1	79861149	79861857
1	79902859	79903284
1	80018495	80019084
1	80040192	80040603
1	80073465	80074626
1	80090982	80091894
1	80213827	80214314
1	80217860	80218829
1	80339967	80340391
1	80340861	80341472
1	80390218	80390902
1	80561638	80562391
1	80581748	80582691
1	80583318	80584008
1	80603008	80603672
1	80630449	80630898
1	80637060	80638008
1	80708380	80709180
1	80823674	80824478
1	80854338	80854892
1	80963845	80964264
1	81098221	81099583
1	81172677	81173069
1	81201680	81202292
1	81738947	81739285
1	81864595	81865071
1	82010970	82011375
1	82261121	82261755
1	82282626	82284123
1	82290234	82291906
1	82316050	82317381
1	82320342	82320981
1	82724508	82725154
1	82727150	82727603
1	82771175	82771910
1	82787436	82788556
1	82793835	82794491
1	82795189	82796451
1	82798790	82799392
1	82806505	82807119
1	82839192	82839770
1	82863786	82864707
1	82972014	82972445
1	82973732	82974815
1	82988457	82988870
1	83020234	83021059
1	83276787	83277660
1	83296370	83296942
1	83332888	83333586
1	83366563	83367180
1	83429731	83430409
1	83505283	83506103
1	83509237	83510002
1	83551096	83552273
1	83582538	83583768
1	83589496	83590485
1	83595002	83595788
1	83653516	83654101
1	83661708	83663132
1	83685044	83685845
1	83697156	83697931
1	83761244	83762179
1	83796985	83797746
1	83851099	83851959
1	83859641	83860303
1	83930132	83930720
1	83934711	83935648
1	84020077	84020712
1	84186986	84187326
1	84247045	84247651
1	84310047	84310783
1	84321230	84322029
1	84368604	84369171
1	84396558	84397351
1	84402062	84403153
1	84427664	84428320
1	84464145	84465307
1	84522649	84523815
1	84535913	84536672
1	84710015	84710789
1	84839250	84840056
1	84881496	84881805
1	85869869	85870503
1	85891397	85892098
1	85894032	85894505
1	85927942	85928939
1	85931029	85931794
1	86007627	86008153
1	86031973	86032877
1	86053217	86053888
1	86064255	86064858
1	86213918	86214308
1	86358544	86359446
1	86378835	86379343
1	86433988	86436056
1	86440165	86443283
1	86470153	86471647
1	86471849	86473134
1	86486804	86488219
1	86500935	86502066
1	86503707	86505784
1	86524788	86527208
1	86527723	86528791
1	86681322	86682035
1	86703074	86704224
1	86823167	86823660
1	86931384	86932034
1	87213247	87214460
1	87273344	87274303
1	87326614	87327657
1	87493333	87494059
1	87594162	87594956
1	87626329	87626799
1	87640202	87641014
1	87650467	87651332
1	87658002	87658505
1	87684677	87685233
1	87699976	87700462
1	87708670	87709928
1	87729851	87730460
1	87732984	87734168
1	87740621	87741276
1	87755506	87756646
1	87812708	87814169
1	87828113	87828719
1	87848553	87849715
1	87866646	87867103
1	87879559	87880176
1	87900972	87901295
1	88484017	88484632
1	88530388	88530879
1	88587151	88587963
1	88653471	88654076
1	88658280	88658870
1	88718417	88719592
1	88738931	88739879
1	88794907	88795537
1	88816317	88817088
1	88839883	88840600
1	88860991	88861842
1	88916332	88917103
1	88917414	88918072
1	88929288	88930019
1	88935011	88935758
1	88994799	88996332
1	89034799	89035684
1	89057372	89057964
1	89062939	89063537
1	89092479	89093204
1	89138293	89138918
1	89171026	89171930
1	89183064	89183992
1	89184195	89185031
1	89190448	89191133
1	89193414	89193963
1	89237539	89238397
1	89281242	89281601
1	89302284	89303245
1	89322552	89323258
1	89416930	89417360
1	89454514	89455694
1	89465530	89466162
1	89467381	89467984
1	89510026	89510808
1	89550107	89550684
1	89576879	89577417
1	89622613	89623492
1	89738980	89739769
1	89750665	89751530
1	89801333	89801846
1	89860211	89860739
1	90126523	90127556
1	90205054	90205829
1	90206740	90207355
1	90221917	90222764
1	90232272	90232942
1	90275308	90276411
1	90279114	90279872
1	90326929	90327701
1	90328032	90329353
1	90349639	90350463
1	90356130	90357092
1	90379876	90380660
1	90382873	90383583
1	90406591	90407191
1	90418147	90418788
1	90424110	90424854
1	90486266	90486957
1	90490333	90490852
1	90603123	90603725
1	90690791	90691720
1	90693680	90694304
1	90733857	90734459
1	90748595	90749066
1	90751251	90751881
1	90838163	90838801
1	90914984	90915773
1	90927244	90927690
1	90980176	90981224
1	91062242	91062989
1	91199593	91200260
1	91206512	91207576
1	91209140	91210342
1	91249665	91250744
1	91332105	91332554
1	91398121	91399281
1	91400646	91401360
1	91436205	91437110
1	91457697	91458630
1	91458790	91460004
1	91752836	91753410
1	91839700	91840539
1	91880037	91880650
1	91920035	91920496
1	91967089	91967518
1	91973875	91974395
1	92011351	92011958
1	92043937	92044320
1	92057039	92057635
1	92083176	92084267
1	92099520	92101178
1	92130231	92131103
1	92179335	92181488
1	92215310	92216788
1	92239957	92240636
1	92243415	92243874
1	92437588	92438722
1	92473484	92473946
1	92518586	92519508
1	92633454	92634157
1	92638009	92639399
1	92683020	92683813
1	92698867	92699556
1	92726181	92726965
1	92727953	92728466
1	92730407	92731049
1	92781760	92782325
1	92879142	92879659
1	92907046	92907616
1	92934004	92935012
1	93031226	93031536
1	93079521	93080277
1	93083784	93084350
1	93100411	93102283
1	93176476	93177023
1	93183834	93184949
1	93207254	93208146
1	93210158	93210879
1	93477960	93479304
1	93577695	93578455
1	93634127	93636537
1	93656287	93656945
1	93680018	93680744
1	93691693	93692264
1	93693526	93693958
1	93698710	93699588
1	93754303	93755354
1	93801775	93802320
1	93803611	93804425
1	93824806	93826175
1	93940555	93940827
1	94008541	94009384
1	94035055	94035932
1	94053238	94054165
1	94054176	94055146
1	94183749	94184430
1	94341028	94341926
1	94395760	94396525
1	94671368	94672312
1	95109780	95110922
1	95218711	95219508
1	95222942	95223843
1	95313235	95314110
1	95315834	95316522
1	95341905	95343153
1	95450901	95451411
1	95453925	95454792
1	95661150	95661532
1	95665889	95666793
1	95667068	95668297
1	96155378	96155917
1	96276424	96277079
1	96282647	96283330
1	96301161	96301633
1	97554967	97555505
1	97619740	97620430
1	97622354	97623016
1	97624321	97624849
1	97629885	97630621
1	97650657	97651226
1	97660176	97662494
1	97769799	97770555
1	97827340	97828415
1	97833554	97834434
1	97862813	97863942
1	97887143	97887961
1	97918442	97919083
1	97943787	97944259
1	98002616	98003576
1	98031732	98032445
1	98082290	98082755
1	98097973	98098443
1	98189391	98191368
1	98191835	98192847
1	98279019	98279975
1	98303027	98303732
1	98349829	98350617
1	98667581	98668799
1	98678550	98679295
1	98738413	98738845
1	99177926	99178599
1	99181194	99181654
1	99285004	99286261
1	99493502	99494048
1	99582150	99582888
1	99813386	99814104
1	99888673	99889217
1	99943507	99944208
1	100180176	100180432
1	100681791	100682497
1	100753694	100754421
1	100771739	100772583
1	101121845	101123116
1	101126722	101127301
1	101250120	101251313
1	101272141	101273176
1	101527577	101528026
1	101572249	101572665
1	101809991	101810902
1	102166629	102167061
1	102352931	102353874
1	102404677	102405123
1	102551349	102552215
1	102589786	102590578
1	103345029	103345503
1	103420886	103421932
1	104226129	104227523
1	104479375	104480414
1	104617438	104618130
1	104754442	104754882
1	104771754	104772745
1	104838097	104839618
1	104912048	104912892
1	104974648	104975187
1	105177365	105178440
1	105199141	105199790
1	105233239	105233760
1	105377531	105377984
1	105492515	105493218
1	105580712	105581292
1	105944782	105945494
1	105947100	105947498
1	105990071	105990984
1	105993311	105994277
1	106096102	106097225
1	106126397	106127170
1	106154800	106156130
1	106170950	106172108
1	106199375	106200578
1	106201674	106202411
1	106231672	106232232
1	106240203	106242539
1	106341772	106342874
1	106352797	106353623
1	106406688	106407521
1	106629451	106630326
1	106713634	106714259
1	106759427	106760284
1	106796357	106797048
1	107034321	107034779
1	107581129	107582228
1	107589548	107589881
1	107728174	107729008
1	107899160	107899810
1	108649794	108650431
1	108895393	108896073
1	108974821	108975379
1	109929644	109930418
1	109932696	109933161
1	110067393	110067904
1	110372788	110373240
1	110474722	110475182
1	110803067	110803569
1	111017274	111018048
1	111020547	111021440
1	111699308	111699814
1	111833648	111834472
1	111992162	111992747
1	112785195	112785518
1	113073528	113073994
1	113372807	113373154
1	113392957	113393623
1	113394963	113395866
1	113431044	113431796
1	113433556	113434399
1	113514021	113514744
1	113549969	113550902
1	114303732	114304447
1	114330051	114331124
1	114496318	114496928
1	114552415	114553551
1	114592049	114592884
1	114728874	114729609
1	114862856	114863713
1	115033771	115034405
1	115048708	115049343
1	115171286	115171863
1	115795746	115796226
1	115932097	115932557
1	116132461	116132913
1	116476424	116477023
1	116590869	116591601
1	117248218	117248702
1	118310977	118311469
1	118322425	118323022
1	118337883	118338544
1	118387961	118389900
1	118434869	118436199
1	118453599	118454081
1	118458712	118459537
1	118802084	118802611
1	118810304	118810727
1	118826500	118826974
1	118908817	118909702
1	118910652	118911648
1	118913347	118913792
1	118940327	118940848
1	119016496	119017187
1	119020059	119020648
1	119023700	119024330
1	119033322	119034553
1	119047741	119048248
1	119049822	119050491
1	119189468	119189977
1	119256607	119257249
1	119328851	119329428
1	119348584	119349052
1	119383830	119384450
1	119508339	119509211
1	119525946	119526763
1	119878731	119879674
1	119884236	119884906
1	119899645	119900232
1	120115222	120116672
1	120120713	120121705
1	120136209	120136816
1	120189189	120189771
1	120207218	120207952
1	120245686	120246166
1	120247795	120248719
1	120315323	120316307
1	120322871	120323763
1	120357329	120357877
1	120587668	120588107
1	120817502	120818340
1	121047345	121047956
1	121086840	121087770
1	121327416	121328342
1	121396309	121397025
1	121477969	121479365
1	121499775	121500635
1	121540441	121540853
1	121567664	121568189
1	121701799	121702191
1	121785528	121786516
1	121848589	121849143
1	122242923	122243478
1	122393478	122394633
1	122396038	122396959
1	122463968	122464387
1	123156795	123157366
1	123902233	123903273
1	124148400	124149028
1	124825630	124826414
1	125435250	125436269
1	125439366	125440138
1	125450417	125451079
1	125470122	125470696
1	125476842	125477501
1	125482245	125483248
1	125494309	125495219
1	125542330	125542718
1	125559933	125561677
1	125568138	125568710
1	125723967	125724640
1	125760620	125760989
1	125819079	125819713
1	125823482	125824067
1	125858045	125859094
1	125861299	125861835
1	125945033	125945945
1	125987617	125988371
1	126024272	126024912
1	126135601	126136278
1	126152196	126152766
1	126153549	126154404
1	126208967	126209612
1	126254079	126254801
1	126264741	126265527
1	126276604	126277213
1	126331915	126332465
1	126391248	126391698
1	126469869	126470573
1	126655809	126657002
1	126674193	126674622
1	126683548	126684844
1	126686632	126687410
1	126688639	126689042
1	126737400	126738610
1	126830181	126831101
1	126865478	126866193
1	127159744	127161647
1	127204829	127206055
1	127231246	127231752
1	127337759	127338339
1	127348403	127349081
1	127368554	127368909
1	127395448	127396199
1	127408761	127409297
1	127414300	127415018
1	127416878	127417608
1	127424912	127425472
1	127475653	127476141
1	127537317	127538070
1	127541877	127542430
1	127773706	127775128
1	127788752	127789409
1	127794981	127796161
1	127954390	127955178
1	127975038	127976244
1	128031473	128032828
1	128077085	128078518
1	128102314	128103076
1	128231268	128231950
1	128243735	128244547
1	128259450	128260122
1	128327314	128327832
1	128332627	128333284
1	128443842	128444632
1	128456968	128457681
1	128561278	128562038
1	128682921	128683802
1	128781314	128781732
1	128786964	128788000
1	129169753	129170488
1	129180327	129181041
1	129208507	129208957
1	129373055	129373533
1	129519289	129520281
1	129532070	129532632
1	129558877	129559458
1	129849959	129850514
1	129901095	129901600
1	129907504	129908156
1	129922573	129923038
1	129930859	129931808
1	130085201	130086492
1	130285848	130286239
1	130550284	130551370
1	130576270	130576899
1	130655811	130656431
1	130715212	130716879
1	130717196	130717960
1	130728523	130729288
1	130835228	130835941
1	131074350	131075209
1	131078475	131079382
1	131116545	131117707
1	131125688	131126363
1	131137068	131137692
1	131138238	131138875
1	131196047	131196553
1	131293777	131294453
1	131384176	131385065
1	131430949	131432416
1	131450333	131451183
1	131482123	131482622
1	131491958	131492971
1	131535877	131536360
1	131543772	131544698
1	131554723	131555688
1	131573618	131574071
1	131579204	131579753
1	131586735	131587674
1	131696250	131696763
1	131770552	131771199
1	131791177	131791676
1	131820738	131821496
1	131827522	131828726
1	131909939	131911458
1	132007031	132008039
1	132012530	132014088
1	132040086	132040909
1	132043568	132044546
1	132065021	132066166
1	132087967	132089023
1	132121874	132122344
1	132212179	132212644
1	132226068	132226653
1	132333731	132334138
1	132341717	132342272
1	132383810	132384641
1	132386020	132386837
1	132417306	132417863
1	132477029	132477572
1	132537755	132538428
1	132569622	132570038
1	132590965	132592605
1	132598046	132598452
1	132626011	132626412
1	132629263	132630058
1	132640026	132640782
1	132650558	132651103
1	132659514	132660408
1	132678919	132679286
1	132767365	132767798
1	132769426	132770020
1	132816486	132817843
1	132825164	132825624
1	132879885	132881874
1	132915778	132916671
1	132945587	132946289
1	133062981	133063852
1	133068774	133069430
1	133130431	133132107
1	133229084	133229430
1	133251552	133251861
1	133311652	133312367
1	133321321	133321724
1	133394676	133395213
1	133397438	133398312
1	133400251	133400769
1	133407426	133407759
1	133448192	133448948
1	133492255	133494064
1	133596252	133597257
1	133610029	133610452
1	133661097	133661713
1	133663421	133663938
1	133762922	133763460
1	133823286	133823890
1	133907807	133908540
1	133915760	133916475
1	133951776	133952403
1	133977200	133977796
1	133986099	133986569
1	134055039	134055540
1	134060584	134061664
1	134063511	134064187
1	134077338	134080217
1	134082796	134083630
1	134092463	134093831
1	134098870	134100158
1	134119916	134120608
1	134123430	134124034
1	134181737	134182451
1	134201148	134201768
1	134204181	134204714
1	134271760	134272247
1	134273303	134274830
1	134275643	134276686
1	134311669	134312061
1	134344369	134345780
1	134361723	134362364
1	134415002	134416305
1	134455291	134455844
1	134461012	134461757
1	134494252	134495194
1	134530032	134531077
1	134555893	134557491
1	134559877	134560894
1	134598238	134598908
1	134908961	134909915
1	134955586	134956230
1	135012380	135013049
1	135086994	135088013
1	135096358	135096865
1	135158592	135159015
1	135162428	135163367
1	135167428	135167955
1	135374788	135376009
1	135380240	135381124
1	135430130	135431055
1	135513382	135513921
1	135544596	135545084
1	135548676	135549263
1	135563637	135564110
1	135566602	135567090
1	135604545	135605173
1	135631315	135631973
1	135659395	135659945
1	135665205	135665985
1	135670134	135670878
1	135676966	135677388
1	135728837	135729867
1	135733904	135735605
1	135739284	135740063
1	135906530	135906960
1	135964574	135965025
1	136035821	136036207
1	136039110	136039601
1	136118600	136119253
1	136127824	136128947
1	136140079	136141069
1	136142024	136142781
1	136241710	136242300
1	136319960	136320399
1	136345449	136346691
1	136385963	136386449
1	136414574	136415936
1	136417430	136417861
1	136418190	136418882
1	136455815	136456529
1	136494026	136494562
1	136613202	136614197
1	136662272	136662789
1	136664809	136665401
1	136666380	136666935
1	136675980	136676568
1	136682948	136683602
1	136694930	136695488
1	136713874	136714599
1	136784086	136784741
1	136915356	136915832
1	137074246	137075349
1	137331777	137332891
1	137473666	137474585
1	137545159	137546560
1	137571954	137572532
1	137617354	137618741
1	137657867	137658912
1	137669920	137670481
1	137898136	137899495
1	137927763	137928519
1	137955744	137956659
1	137972570	137973499
1	138058600	138059066
1	138148631	138149512
1	138169877	138170275
1	138282633	138283358
1	138289845	138290588
1	138346617	138347359
1	138568496	138569323
1	138576735	138577863
1	138619313	138620426
1	138901575	138902295
1	138928574	138929485
1	138962295	138962823
1	138982155	138984228
1	138995318	138996203
1	139192467	139193200
1	139209581	139210268
1	139328134	139328985
1	139346138	139347266
1	140182922	140183719
1	140245422	140246112
1	140295422	140296130
1	140337478	140338979
1	140456668	140457461
1	140468416	140468924
1	140476634	140477512
1	140482141	140482882
1	140489613	140490226
1	140491351	140492256
1	140560578	140561759
1	141317844	141318516
1	141337956	141338453
1	141597045	141598342
1	141783098	141783740
1	141813239	141814096
1	141842452	141842953
1	141857227	141857727
1	141864462	141864940
1	141911528	141912240
1	141966740	141967423
1	141968016	141968936
1	142005636	142007076
1	142028493	142029418
1	142042201	142043438
1	142054961	142055966
1	142264484	142264959
1	142374837	142375180
1	142396414	142397043
1	142410373	142411978
1	142422300	142423324
1	142966043	142966915
1	143004669	143005296
1	143005898	143006411
1	143052939	143054480
1	143075300	143076125
1	143080171	143080685
1	143123725	143124306
1	143173861	143174381
1	143189428	143190182
1	143200049	143200836
1	143206350	143207554
1	143523647	143524401
1	143640391	143642001
1	143702546	143703368
1	143776278	143777672
1	143903818	143904420
1	143912404	143913018
1	143916416	143917304
1	143917569	143918390
1	143938351	143940400
1	144003264	144004660
1	144018695	144019052
1	144090219	144090950
1	144151501	144152453
1	144167098	144168266
1	144176851	144177796
1	144267547	144268046
1	144367202	144368153
1	144432721	144433203
1	144602790	144603479
1	144720336	144721225
1	145379661	145380208
1	145707844	145708407
1	145910770	145911397
1	146230028	146230657
1	146231418	146232785
1	146312495	146313165
1	146546792	146547350
1	146656993	146657731
1	146843843	146844769
1	147118770	147119179
1	147207007	147207492
1	147227779	147228403
1	147290845	147291593
1	147309149	147309700
1	147343491	147344192
1	147411725	147412432
1	147744140	147744827
1	147849030	147849596
1	148112903	148113541
1	148464448	148464877
1	148681505	148682115
1	148707572	148708011
1	148903113	148903456
1	149010660	149011244
1	149238285	149239410
1	149256698	149257206
1	149349687	149350635
1	149351478	149352069
1	149402088	149402931
1	149405229	149406038
1	149851465	149852059
1	149856673	149857246
1	149861277	149863552
1	149866040	149867979
1	149871025	149872127
1	149876286	149877187
1	150006742	150007719
1	150015118	150015753
1	150099616	150100551
1	150383822	150384885
1	150392310	150393869
1	150512120	150512853
1	150933244	150933969
1	150975883	150977009
1	150990554	150991000
1	151024700	151025775
1	151036288	151037178
1	151041118	151041522
1	151045836	151046689
1	151062129	151063012
1	151087686	151088376
1	151236331	151237103
1	151250651	151251227
1	151287284	151287901
1	151343996	151344826
1	151526534	151527126
1	151585722	151586246
1	151777446	151778128
1	151829745	151830665
1	151900492	151901332
1	151925659	151926528
1	152004530	152005055
1	152026718	152027322
1	152048245	152048845
1	152130400	152130734
1	152134182	152134823
1	152164927	152166098
1	152171106	152171855
1	152174430	152174831
1	152177386	152177855
1	152461580	152462783
1	152466115	152466697
1	152468204	152468942
1	152521992	152522919
1	152524884	152525830
1	152555918	152557021
1	152560405	152560952
1	152585176	152585922
1	152590262	152590686
1	152594755	152595256
1	152599374	152599841
1	152612640	152613237
1	152628227	152628684
1	152677299	152678096
1	152750291	152751100
1	152765813	152767235
1	152792378	152793377
1	152815292	152815686
1	152817076	152818451
1	152830866	152831768
1	152838543	152839490
1	152902815	152904109
1	152904292	152904986
1	153000466	153000948
1	153047970	153048583
1	153065523	153066521
1	153107766	153108284
1	153138149	153139031
1	153180277	153181107
1	153223639	153225460
1	153225573	153226801
1	153282365	153283542
1	153287946	153288613
1	153308240	153309653
1	153333186	153334108
1	153356990	153357651
1	153413411	153413928
1	153424787	153425389
1	153487118	153487652
1	153489132	153489845
1	153572219	153572863
1	153587703	153588245
1	153635405	153635965
1	153673881	153674327
1	153678918	153679665
1	153703389	153703943
1	153730182	153731271
1	153776104	153776745
1	153899246	153900779
1	153904209	153904708
1	153940773	153941387
1	153974226	153974851
1	153977856	153978834
1	153997140	153997677
1	154029316	154030239
1	154032523	154033054
1	154033882	154034678
1	154065706	154066385
1	154102495	154103919
1	154112111	154113057
1	154117421	154118801
1	154120617	154121327
1	154139125	154140752
1	154149862	154150803
1	154156114	154157619
1	154174302	154174942
1	154252647	154253375
1	154256554	154257360
1	154258057	154259301
1	154428122	154428651
1	154436315	154436735
1	154446453	154447038
1	154498756	154499239
1	154511418	154512228
1	154516051	154516532
1	154520634	154521137
1	154529710	154530135
1	154531877	154532805
1	154578603	154579174
1	154582452	154583093
1	154603364	154604091
1	154617660	154618318
1	154712660	154713255
1	154730270	154731017
1	154791330	154792408
1	154802127	154802971
1	154805478	154806351
1	154816108	154816657
1	154843116	154844060
1	154865825	154866454
1	154888207	154889795
1	154999270	155000000
1	155013639	155014407
1	155035228	155035661
1	155050795	155051711
1	155064122	155064877
1	155074829	155075498
1	155082111	155082523
1	155082762	155084283
1	155086205	155087437
1	155091431	155092370
1	155177956	155178917
1	155192746	155193770
1	155202176	155203204
1	155212236	155213264
1	155214787	155215879
1	155233782	155234669
1	155281209	155281809
1	155294078	155294774
1	155458943	155459708
1	155488691	155489956
1	155491147	155491577
1	155557825	155558516
1	155973300	155973720
1	156035675	156036978
1	156057037	156057948
1	156179857	156180213
[truncated: 35,361 more rows]

## Sheet: Neuro_KAT3
# Description: Differential KAT3 binding dKAT3-ifKO vs Control for all Neuronal KAT3 ChIP-seq peak. Columns 'chr', 'start' and 'end' indicates the genomic position of the peaks 'symbol' contains the gene symbol ID. Column 'description' contains a brief description of the gene. The 'log2FC' column shows the ratio between treatment and control sample expression in log2 scale. 'padj' shows the adjus…
chr	start	end	symbol	description	log2FC	padj	ensembl
1	3119889	3120188	Xkr4	X-linked Kx blood group related 4	-2.59	9.24e-09	ENSMUSG00000051951
1	3292659	3292958	Xkr4	X-linked Kx blood group related 4	-1.23	0.000105	ENSMUSG00000051951
1	3407399	3407698	Xkr4	X-linked Kx blood group related 4	-3.14	5.43e-19	ENSMUSG00000051951
1	3764218	3764517	Xkr4	X-linked Kx blood group related 4	-1.84	2.22e-05	ENSMUSG00000051951
1	3764794	3765093	Xkr4	X-linked Kx blood group related 4	-2.61	4.13e-11	ENSMUSG00000051951
1	3900373	3900672	Xkr4	X-linked Kx blood group related 4	-2.45	1.3e-11	ENSMUSG00000051951
1	4089763	4090062	Rp1	retinitis pigmentosa 1 (human)	-3.87	4.62e-18	ENSMUSG00000025900
1	5177247	5177546	Atp6v1h	ATPase, H+ transporting, lysosomal V1 subunit H	-4.62	1.65e-20	ENSMUSG00000033793
1	5243258	5243557	Atp6v1h	ATPase, H+ transporting, lysosomal V1 subunit H	-3.83	2.43e-12	ENSMUSG00000033793
1	5315847	5316146	Atp6v1h	ATPase, H+ transporting, lysosomal V1 subunit H	-2.59	3.01e-12	ENSMUSG00000033793
1	5382409	5382708	Oprk1	opioid receptor, kappa 1	-2.81	6.18e-11	ENSMUSG00000025905
1	5463400	5463699	Oprk1	opioid receptor, kappa 1	-3.94	7.46e-13	ENSMUSG00000025905
1	6320630	6320929	Alkal1	ALK and LTK ligand 1	-3.3	9.14e-10	ENSMUSG00000087247
1	6483383	6483682	St18	suppression of tumorigenicity 18	-3.42	5.51e-23	ENSMUSG00000033740
1	6729761	6730060	St18	suppression of tumorigenicity 18	-3.3	1.81e-19	ENSMUSG00000033740
1	6770031	6770330	St18	suppression of tumorigenicity 18	-2.73	3.35e-09	ENSMUSG00000033740
1	6862344	6862643	St18	suppression of tumorigenicity 18	-3.24	4.54e-11	ENSMUSG00000033740
1	7105134	7105433	Pcmtd1	protein-L-isoaspartate (D-aspartate) O-methyltransferase domain containing 1	-1.36	4.89e-06	ENSMUSG00000051285
1	7750862	7751161	Pcmtd1	protein-L-isoaspartate (D-aspartate) O-methyltransferase domain containing 1	-2.08	1.95e-06	ENSMUSG00000051285
1	8386241	8386540	Sntg1	syntrophin, gamma 1	-2.56	8.69e-10	ENSMUSG00000025909
1	9130443	9130742	Sntg1	syntrophin, gamma 1	-2.58	5.59e-07	ENSMUSG00000025909
1	9168369	9168668	Sntg1	syntrophin, gamma 1	-2.49	7.02e-12	ENSMUSG00000025909
1	9458611	9458910	Rrs1	ribosome biogenesis regulator 1	-3.36	1.55e-10	ENSMUSG00000061024
1	9619694	9619993	2610203C22Rik	RIKEN cDNA 2610203C22 gene	-2.4	1.17e-09	ENSMUSG00000079671
1	9619694	9619993	Vxn	vexin	-2.4	1.17e-09	ENSMUSG00000067879
1	9627590	9627889	2610203C22Rik	RIKEN cDNA 2610203C22 gene	-2.06	4.85e-11	ENSMUSG00000079671
1	10596464	10596763	Cpa6	carboxypeptidase A6	-2.6	8.28e-10	ENSMUSG00000042501
1	10700080	10700379	Cpa6	carboxypeptidase A6	-4.46	2.26e-19	ENSMUSG00000042501
1	10720086	10720385	Cpa6	carboxypeptidase A6	-3.47	2.11e-10	ENSMUSG00000042501
1	11355687	11355986	Prex2	phosphatidylinositol-3,4,5-trisphosphate-dependent Rac exchange factor 2	-2.05	1.79e-06	ENSMUSG00000048960
1	11573517	11573816	A830018L16Rik	RIKEN cDNA A830018L16 gene	-3.58	1.15e-20	ENSMUSG00000057715
1	11580782	11581081	A830018L16Rik	RIKEN cDNA A830018L16 gene	-2.68	1.35e-14	ENSMUSG00000057715
1	11977863	11978162	A830018L16Rik	RIKEN cDNA A830018L16 gene	-1.65	0.00317	ENSMUSG00000057715
1	11979356	11979655	A830018L16Rik	RIKEN cDNA A830018L16 gene	-4.05	1.7e-19	ENSMUSG00000057715
1	11997607	11997906	A830018L16Rik	RIKEN cDNA A830018L16 gene	-3.53	1.1e-15	ENSMUSG00000057715
1	12009147	12009446	A830018L16Rik	RIKEN cDNA A830018L16 gene	-3.83	7.89e-13	ENSMUSG00000057715
1	12367862	12368161	Mir6341	microRNA 6341	-3.88	7.35e-22	ENSMUSG00000098555
1	12405906	12406205	Mir6341	microRNA 6341	-2.2	1.09e-07	ENSMUSG00000098555
1	12555896	12556195	Gm17644	predicted gene, 17644	-2.48	3.1e-08	ENSMUSG00000097171
1	12947572	12947871	Slco5a1	solute carrier organic anion transporter family, member 5A1	-2.47	5.55e-07	ENSMUSG00000025938
1	13188504	13188803	Ncoa2	nuclear receptor coactivator 2	-1.92	6.25e-08	ENSMUSG00000005886
1	13196995	13197294	Ncoa2	nuclear receptor coactivator 2	-2.46	4.54e-12	ENSMUSG00000005886
1	13573997	13574296	Tram1	translocating chain-associating membrane protein 1	-1.59	1.17e-06	ENSMUSG00000025935
1	13752456	13752755	Gm5523	glyceraldehyde-3-phosphate dehydrogenase pseudogene	-2.64	3.93e-09	ENSMUSG00000097711
1	13991358	13991657	Eya1	EYA transcriptional coactivator and phosphatase 1	-2.34	6.36e-13	ENSMUSG00000025932
1	14129613	14129912	Eya1	EYA transcriptional coactivator and phosphatase 1	-2.18	3.64e-09	ENSMUSG00000025932
1	14144348	14144647	Eya1	EYA transcriptional coactivator and phosphatase 1	-2.77	1.3e-14	ENSMUSG00000025932
1	14294018	14294317	Eya1	EYA transcriptional coactivator and phosphatase 1	-2.4	9.78e-11	ENSMUSG00000025932
1	15483530	15483829	Kcnb2	potassium voltage gated channel, Shab-related subfamily, member 2	-3.8	7.5e-19	ENSMUSG00000092083
1	15616283	15616582	Kcnb2	potassium voltage gated channel, Shab-related subfamily, member 2	-2.28	4.52e-14	ENSMUSG00000092083
1	15658343	15658642	Kcnb2	potassium voltage gated channel, Shab-related subfamily, member 2	-2.62	3.36e-11	ENSMUSG00000092083
1	15710392	15710691	Kcnb2	potassium voltage gated channel, Shab-related subfamily, member 2	-3.08	8.3e-09	ENSMUSG00000092083
1	15770396	15770695	Terf1	telomeric repeat binding factor 1	-4.02	8.48e-09	ENSMUSG00000025925
1	15936335	15936634	Sbspon	somatomedin B and thrombospondin, type 1 domain containing	-2.31	5.62e-10	ENSMUSG00000032719
1	16058663	16058962	4930444P10Rik	RIKEN cDNA 4930444P10 gene	-3.92	3.5e-18	ENSMUSG00000067795
1	16201978	16202277	Stau2	staufen double-stranded RNA binding protein 2	-4.01	3.24e-24	ENSMUSG00000025920
1	16261818	16262117	Stau2	staufen double-stranded RNA binding protein 2	-3.27	8.2e-12	ENSMUSG00000025920
1	16587040	16587339	Ube2w	ubiquitin-conjugating enzyme E2W (putative)	-2.55	3.37e-08	ENSMUSG00000025939
1	16636539	16636838	Eloc	elongin C	-2.27	1.14e-07	ENSMUSG00000079658
1	16760636	16760935	Ly96	lymphocyte antigen 96	-2.46	2.63e-10	ENSMUSG00000025779
1	16809803	16810102	Ly96	lymphocyte antigen 96	-4.04	7.17e-23	ENSMUSG00000025779
1	16816635	16816934	Ly96	lymphocyte antigen 96	-3.75	1.29e-19	ENSMUSG00000025779
1	16847336	16847635	Ly96	lymphocyte antigen 96	-2.44	2.46e-12	ENSMUSG00000025779
1	16930392	16930691	Jph1	junctophilin 1	-2.09	2.14e-07	ENSMUSG00000042686
1	16987644	16987943	Jph1	junctophilin 1	-2.42	4.77e-10	ENSMUSG00000042686
1	16996808	16997107	Jph1	junctophilin 1	-2.45	1.27e-10	ENSMUSG00000042686
1	17041214	17041513	Jph1	junctophilin 1	-3.13	1.7e-16	ENSMUSG00000042686
1	17043408	17043707	Jph1	junctophilin 1	-3.47	9.96e-18	ENSMUSG00000042686
1	17054054	17054353	Jph1	junctophilin 1	-3.33	6.36e-13	ENSMUSG00000042686
1	17060641	17060940	Jph1	junctophilin 1	-2.32	1.95e-10	ENSMUSG00000042686
1	17098316	17098615	Jph1	junctophilin 1	-3.22	8.19e-12	ENSMUSG00000042686
1	17308848	17309147	Gdap1	ganglioside-induced differentiation-associated-protein 1	-2.66	6.54e-10	ENSMUSG00000025777
1	17311427	17311726	Gdap1	ganglioside-induced differentiation-associated-protein 1	-3.15	3.05e-09	ENSMUSG00000025777
1	18148302	18148601	Crisp4	cysteine-rich secretory protein 4	-1.48	4.23e-05	ENSMUSG00000025774
1	18168308	18168607	Crisp4	cysteine-rich secretory protein 4	-2.67	8.94e-13	ENSMUSG00000025774
1	18292630	18292929	Defb41	defensin beta 41	-2.52	4.75e-09	ENSMUSG00000067773
1	18371654	18371953	Defb41	defensin beta 41	-3.84	5e-14	ENSMUSG00000067773
1	18458803	18459102	Defb41	defensin beta 41	-1.89	1.56e-09	ENSMUSG00000067773
1	18698388	18698687	Tfap2d	transcription factor AP-2, delta	-2.67	3.25e-10	ENSMUSG00000042596
1	18758479	18758778	Tfap2d	transcription factor AP-2, delta	-3.1	9.1e-12	ENSMUSG00000042596
1	18853355	18853654	Tfap2d	transcription factor AP-2, delta	-2.16	5.89e-08	ENSMUSG00000042596
1	18975543	18975842	Tfap2d	transcription factor AP-2, delta	-2.91	1.84e-11	ENSMUSG00000042596
1	20039472	20039771	Pkhd1	polycystic kidney and hepatic disease 1	-2.95	3.03e-09	ENSMUSG00000043760
1	20050073	20050372	Pkhd1	polycystic kidney and hepatic disease 1	-3.1	7.08e-10	ENSMUSG00000043760
1	20069814	20070113	Pkhd1	polycystic kidney and hepatic disease 1	-2.32	8.94e-13	ENSMUSG00000043760
1	20301695	20301994	Pkhd1	polycystic kidney and hepatic disease 1	-4.2	3.84e-12	ENSMUSG00000043760
1	20922865	20923164	Paqr8	progestin and adipoQ receptor family member VIII	-1.59	3.81e-07	ENSMUSG00000025931
1	20941362	20941661	Paqr8	progestin and adipoQ receptor family member VIII	-1.38	4.7e-05	ENSMUSG00000025931
1	21431712	21432011	Kcnq5	potassium voltage-gated channel, subfamily Q, member 5	-2.96	2.15e-12	ENSMUSG00000028033
1	21676903	21677202	Kcnq5	potassium voltage-gated channel, subfamily Q, member 5	-2.01	2.96e-07	ENSMUSG00000028033
1	21798352	21798651	Kcnq5	potassium voltage-gated channel, subfamily Q, member 5	-2.18	3.99e-09	ENSMUSG00000028033
1	21804580	21804879	Kcnq5	potassium voltage-gated channel, subfamily Q, member 5	-3.12	4.3e-16	ENSMUSG00000028033
1	21868550	21868849	Kcnq5	potassium voltage-gated channel, subfamily Q, member 5	-2.62	1.66e-12	ENSMUSG00000028033
1	22211576	22211875	Rims1	regulating synaptic membrane exocytosis 1	-2.41	1.13e-08	ENSMUSG00000041670;ENSMUSG00000111628
1	22526369	22526668	Rims1	regulating synaptic membrane exocytosis 1	-3.56	1.32e-14	ENSMUSG00000041670;ENSMUSG00000111628
1	22656151	22656450	Rims1	regulating synaptic membrane exocytosis 1	-2.41	1.09e-08	ENSMUSG00000041670;ENSMUSG00000111628
1	22709445	22709744	Rims1	regulating synaptic membrane exocytosis 1	-2.88	1.86e-10	ENSMUSG00000041670;ENSMUSG00000111628
1	23008107	23008406	4933415F23Rik	RIKEN cDNA 4933415F23 gene	-3.67	3.96e-19	ENSMUSG00000073730
1	23023537	23023836	4933415F23Rik	RIKEN cDNA 4933415F23 gene	-3.7	2.89e-19	ENSMUSG00000073730
1	23067784	23068083	4933415F23Rik	RIKEN cDNA 4933415F23 gene	-3.66	6.66e-19	ENSMUSG00000073730
1	23075209	23075508	4933415F23Rik	RIKEN cDNA 4933415F23 gene	-1.45	5.8e-05	ENSMUSG00000073730
1	23098478	23098777	4933415F23Rik	RIKEN cDNA 4933415F23 gene	-3.46	1.28e-24	ENSMUSG00000073730
1	23102949	23103248	4933415F23Rik	RIKEN cDNA 4933415F23 gene	-3.09	2.04e-09	ENSMUSG00000073730
1	23197465	23197764	Mir30a	microRNA 30a	-2.9	5.97e-13	ENSMUSG00000065405
1	23365676	23365975	Ogfrl1	opioid growth factor receptor-like 1	-3.43	4.01e-12	ENSMUSG00000026158
1	23464142	23464441	Ogfrl1	opioid growth factor receptor-like 1	-3.47	2.37e-19	ENSMUSG00000026158
1	23656272	23656571	B3gat2	beta-1,3-glucuronyltransferase 2 (glucuronosyltransferase S)	-3.87	1.05e-20	ENSMUSG00000026156
1	23670760	23671059	B3gat2	beta-1,3-glucuronyltransferase 2 (glucuronosyltransferase S)	-2	7.14e-07	ENSMUSG00000026156
1	23943547	23943846	Smap1	small ArfGAP 1	-3.09	3.82e-13	ENSMUSG00000026155
1	23970131	23970430	Sdhaf4	succinate dehydrogenase complex assembly factor 4	-3.02	4.53e-09	ENSMUSG00000026154
1	23978334	23978633	Sdhaf4	succinate dehydrogenase complex assembly factor 4	-4.05	1.78e-21	ENSMUSG00000026154
1	24122650	24122949	Fam135a	family with sequence similarity 135, member A	-3.16	2.57e-15	ENSMUSG00000026153
1	24223077	24223376	Col9a1	collagen, type IX, alpha 1	-3.94	1.28e-16	ENSMUSG00000026147
1	24458038	24458337	Col19a1	collagen, type XIX, alpha 1	-3.21	1.38e-11	ENSMUSG00000026141
1	24515401	24515700	Col19a1	collagen, type XIX, alpha 1	-3.06	1.26e-15	ENSMUSG00000026141
1	24661624	24661923	Lmbrd1	LMBR1 domain containing 1	-3.2	5.21e-18	ENSMUSG00000073725
1	24664180	24664479	Lmbrd1	LMBR1 domain containing 1	-2.38	1.05e-07	ENSMUSG00000073725
1	25105382	25105681	Adgrb3	adhesion G protein-coupled receptor B3	-1.34	4.12e-07	ENSMUSG00000033569
1	25163558	25163857	Adgrb3	adhesion G protein-coupled receptor B3	-3.81	6.36e-25	ENSMUSG00000033569
1	25166044	25166343	Adgrb3	adhesion G protein-coupled receptor B3	-2.93	3.15e-24	ENSMUSG00000033569
1	25490295	25490594	Adgrb3	adhesion G protein-coupled receptor B3	-1.77	1.46e-07	ENSMUSG00000033569
1	25682173	25682472	Adgrb3	adhesion G protein-coupled receptor B3	-3.63	2.97e-19	ENSMUSG00000033569
1	25698790	25699089	Adgrb3	adhesion G protein-coupled receptor B3	-3.05	1.21e-15	ENSMUSG00000033569
1	25745943	25746242	Adgrb3	adhesion G protein-coupled receptor B3	-3.57	5.53e-14	ENSMUSG00000033569
1	25775855	25776154	Adgrb3	adhesion G protein-coupled receptor B3	-3.95	6.93e-29	ENSMUSG00000033569
1	25778796	25779095	Adgrb3	adhesion G protein-coupled receptor B3	-2.56	6.1e-07	ENSMUSG00000033569
1	26050952	26051251	Adgrb3	adhesion G protein-coupled receptor B3	-2.91	1.31e-06	ENSMUSG00000033569
1	26794184	26794483	4931408C20Rik	RIKEN cDNA 4931408C20 gene	-3.82	4.22e-11	ENSMUSG00000073722
1	26909994	26910293	4931408C20Rik	RIKEN cDNA 4931408C20 gene	-2.18	0.000285	ENSMUSG00000073722
1	27025561	27025860	4931408C20Rik	RIKEN cDNA 4931408C20 gene	-3.42	5.17e-16	ENSMUSG00000073722
1	27287880	27288179	Gm5524	predicted gene 5524	-3.78	5.1e-15	ENSMUSG00000101514
1	27298613	27298912	Gm5524	predicted gene 5524	-2.86	7.47e-13	ENSMUSG00000101514
1	27459357	27459656	Gm5524	predicted gene 5524	-3.38	2.88e-09	ENSMUSG00000101514
1	27629180	27629479	Gm5524	predicted gene 5524	-3.05	7.97e-23	ENSMUSG00000101514
1	27642178	27642477	Gm5524	predicted gene 5524	-1.96	1.27e-06	ENSMUSG00000101514
1	28214371	28214670	Gm5524	predicted gene 5524	-2.92	3.82e-14	ENSMUSG00000101514
1	28373382	28373681	Gm597	predicted gene 597	-1.94	3.43e-08	ENSMUSG00000048411
1	28800969	28801268	Gm597	predicted gene 597	-2.86	2.3e-11	ENSMUSG00000048411
1	29587815	29588114	Mir6342	microRNA 6342	-2.94	2.62e-11	ENSMUSG00000099257
1	30204926	30205225	Phf3	PHD finger protein 3	-3.36	1.07e-09	ENSMUSG00000048874
1	30588422	30588721	Phf3	PHD finger protein 3	-3.74	4.86e-18	ENSMUSG00000048874
1	30590841	30591140	Phf3	PHD finger protein 3	-2.93	7.89e-12	ENSMUSG00000048874
1	30701192	30701491	Phf3	PHD finger protein 3	-4.64	1.65e-25	ENSMUSG00000048874
1	30720931	30721230	Phf3	PHD finger protein 3	-3.91	3.24e-16	ENSMUSG00000048874
1	31178337	31178636	4931428L18Rik	RIKEN cDNA 4931428L18 gene	-3.29	1.73e-15	ENSMUSG00000086727
1	31178337	31178636	Lgsn	lengsin, lens protein with glutamine synthetase domain	-3.29	1.73e-15	ENSMUSG00000050217
1	32275429	32275728	Khdrbs2	KH domain containing, RNA binding, signal transduction associated 2	-2.43	1.32e-10	ENSMUSG00000026058
1	32363626	32363925	Khdrbs2	KH domain containing, RNA binding, signal transduction associated 2	-2.99	5.91e-17	ENSMUSG00000026058
1	32397599	32397898	Khdrbs2	KH domain containing, RNA binding, signal transduction associated 2	-3.58	1.95e-15	ENSMUSG00000026058
1	32428461	32428760	Khdrbs2	KH domain containing, RNA binding, signal transduction associated 2	-3.63	2.01e-21	ENSMUSG00000026058
1	32433063	32433362	Khdrbs2	KH domain containing, RNA binding, signal transduction associated 2	-3.17	4.76e-15	ENSMUSG00000026058
1	32487994	32488293	Khdrbs2	KH domain containing, RNA binding, signal transduction associated 2	-3.16	1.18e-10	ENSMUSG00000026058
1	32503373	32503672	Khdrbs2	KH domain containing, RNA binding, signal transduction associated 2	-3.2	6.5e-13	ENSMUSG00000026058
1	32632689	32632988	Khdrbs2	KH domain containing, RNA binding, signal transduction associated 2	-2.34	1.27e-10	ENSMUSG00000026058
1	32701272	32701571	Khdrbs2	KH domain containing, RNA binding, signal transduction associated 2	-4.81	3.16e-16	ENSMUSG00000026058
1	32768114	32768413	Khdrbs2	KH domain containing, RNA binding, signal transduction associated 2	-3.58	5.19e-15	ENSMUSG00000026058
1	32827272	32827571	Khdrbs2	KH domain containing, RNA binding, signal transduction associated 2	-2.96	4.94e-15	ENSMUSG00000026058
1	32830676	32830975	Khdrbs2	KH domain containing, RNA binding, signal transduction associated 2	-3.72	2.13e-17	ENSMUSG00000026058
1	32902485	32902784	Khdrbs2	KH domain containing, RNA binding, signal transduction associated 2	-3.36	1.81e-13	ENSMUSG00000026058
1	33249574	33249873	Prim2	DNA primase, p58 subunit	-3.75	6.22e-13	ENSMUSG00000026134
1	33271783	33272082	Prim2	DNA primase, p58 subunit	-2.51	2.66e-14	ENSMUSG00000026134
1	33334193	33334492	Prim2	DNA primase, p58 subunit	-3.26	2.99e-10	ENSMUSG00000026134
1	33379894	33380193	Prim2	DNA primase, p58 subunit	-3.81	5.36e-14	ENSMUSG00000026134
1	33460336	33460635	Prim2	DNA primase, p58 subunit	-3.98	2.25e-22	ENSMUSG00000026134
1	33483987	33484286	Prim2	DNA primase, p58 subunit	-4.42	2.06e-09	ENSMUSG00000026134
1	33499667	33499966	Prim2	DNA primase, p58 subunit	-2.3	1.79e-07	ENSMUSG00000026134
1	33523224	33523523	Prim2	DNA primase, p58 subunit	-3.01	3.97e-12	ENSMUSG00000026134
1	33531421	33531720	Prim2	DNA primase, p58 subunit	-2.39	1.81e-12	ENSMUSG00000026134
1	33641239	33641538	Prim2	DNA primase, p58 subunit	-3.15	3.81e-14	ENSMUSG00000026134
1	33645758	33646057	Prim2	DNA primase, p58 subunit	-1.92	5.61e-07	ENSMUSG00000026134
1	33671394	33671693	1700001G17Rik	RIKEN cDNA 1700001G17 gene	-2.77	8.01e-13	ENSMUSG00000103746
1	33751399	33751698	Bag2	BCL2-associated athanogene 2	-1.67	3.79e-08	ENSMUSG00000042215
1	33784531	33784830	Zfp451	zinc finger protein 451	-2.31	6.75e-06	ENSMUSG00000042197
1	33946961	33947260	Dst	dystonin	-2.01	1.72e-09	ENSMUSG00000026131
1	34041502	34041801	Dst	dystonin	-2.63	1.63e-12	ENSMUSG00000026131
1	34331828	34332127	Dst	dystonin	-2.71	3.46e-11	ENSMUSG00000026131
1	34571492	34571791	Amer3	APC membrane recruitment 3	-4.62	9.17e-21	ENSMUSG00000045174
1	34579590	34579889	Amer3	APC membrane recruitment 3	-1.51	0.000245	ENSMUSG00000045174
1	34654257	34654556	AA619741	PHD finger protein 19 pseudogene	-3.85	3.41e-15	NA
1	34686570	34686869	Arhgef4	Rho guanine nucleotide exchange factor (GEF) 4	-4.22	8.95e-18	ENSMUSG00000037509
1	34863373	34863672	Plekhb2	pleckstrin homology domain containing, family B (evectins) member 2	-3.93	3.01e-13	ENSMUSG00000026123
1	35202490	35202789	Plekhb2	pleckstrin homology domain containing, family B (evectins) member 2	-2.98	1.17e-18	ENSMUSG00000026123
1	35663753	35664052	Hs6st1	heparan sulfate 6-O-sulfotransferase 1	-3.66	2.81e-17	ENSMUSG00000045216
1	35729886	35730185	Hs6st1	heparan sulfate 6-O-sulfotransferase 1	-3.35	1.06e-13	ENSMUSG00000045216
1	35759198	35759497	Hs6st1	heparan sulfate 6-O-sulfotransferase 1	-2.77	5.13e-17	ENSMUSG00000045216
1	35802915	35803214	Hs6st1	heparan sulfate 6-O-sulfotransferase 1	-3.21	2.82e-13	ENSMUSG00000045216
1	35849823	35850122	Hs6st1	heparan sulfate 6-O-sulfotransferase 1	-1.85	5.7e-07	ENSMUSG00000045216
1	35879587	35879886	Hs6st1	heparan sulfate 6-O-sulfotransferase 1	-2.85	3.68e-20	ENSMUSG00000045216
1	35951193	35951492	Hs6st1	heparan sulfate 6-O-sulfotransferase 1	-2.37	6.26e-09	ENSMUSG00000045216
1	36030565	36030864	Hs6st1	heparan sulfate 6-O-sulfotransferase 1	-1.92	1.18e-09	ENSMUSG00000045216
1	36095474	36095773	Hs6st1	heparan sulfate 6-O-sulfotransferase 1	-3.37	4.04e-14	ENSMUSG00000045216
1	36326879	36327178	Arid5a	AT rich interactive domain 5A (MRF1-like)	-4.32	3.19e-12	ENSMUSG00000037447
1	36441199	36441498	Lman2l	lectin, mannose-binding 2-like	-2.52	1.62e-14	ENSMUSG00000001143
1	36800691	36800990	Tmem131	transmembrane protein 131	-1.53	6.01e-07	ENSMUSG00000026116
1	36813583	36813882	Tmem131	transmembrane protein 131	-2.08	1.3e-11	ENSMUSG00000026116
1	37065945	37066244	Tmem131	transmembrane protein 131	-2.96	8.86e-09	ENSMUSG00000026116
1	37097455	37097754	Cnga3	cyclic nucleotide gated channel alpha 3	-1.4	2.16e-05	ENSMUSG00000026114
1	37100883	37101182	Cnga3	cyclic nucleotide gated channel alpha 3	-3.19	1.24e-13	ENSMUSG00000026114
1	37368155	37368454	Inpp4a	inositol polyphosphate-4-phosphatase, type I	-2.91	3.13e-13	ENSMUSG00000026113
1	37674311	37674610	2010300C02Rik	RIKEN cDNA 2010300C02 gene	-4.78	1.37e-31	ENSMUSG00000026090
1	37677113	37677412	2010300C02Rik	RIKEN cDNA 2010300C02 gene	-3.08	4.43e-10	ENSMUSG00000026090
1	37678310	37678609	2010300C02Rik	RIKEN cDNA 2010300C02 gene	-4.26	5.54e-29	ENSMUSG00000026090
1	37687047	37687346	2010300C02Rik	RIKEN cDNA 2010300C02 gene	-4.06	6.8e-33	ENSMUSG00000026090
1	37689829	37690128	2010300C02Rik	RIKEN cDNA 2010300C02 gene	-3.09	1.19e-15	ENSMUSG00000026090
1	37710309	37710608	2010300C02Rik	RIKEN cDNA 2010300C02 gene	-2.21	3.98e-08	ENSMUSG00000026090
1	37719751	37720050	2010300C02Rik	RIKEN cDNA 2010300C02 gene	-1.61	2.35e-05	ENSMUSG00000026090
1	37721007	37721306	2010300C02Rik	RIKEN cDNA 2010300C02 gene	-2.68	6.83e-11	ENSMUSG00000026090
1	37725865	37726164	2010300C02Rik	RIKEN cDNA 2010300C02 gene	-2.89	1.49e-16	ENSMUSG00000026090
1	37744710	37745009	Tsga10	testis specific 10	-3.03	6.45e-17	ENSMUSG00000060771
1	38358697	38358996	Aff3	AF4/FMR2 family, member 3	-2.68	6.39e-17	ENSMUSG00000037138
1	38418334	38418633	Aff3	AF4/FMR2 family, member 3	-2.41	1.73e-06	ENSMUSG00000037138
1	38429086	38429385	Aff3	AF4/FMR2 family, member 3	-2.48	9.62e-16	ENSMUSG00000037138
1	38438427	38438726	Aff3	AF4/FMR2 family, member 3	-3.55	4.45e-24	ENSMUSG00000037138
1	38730160	38730459	Lonrf2	LON peptidase N-terminal domain and ring finger 2	-3.16	3.39e-18	ENSMUSG00000048814
1	38836372	38836671	Lonrf2	LON peptidase N-terminal domain and ring finger 2	-1.52	2.17e-05	ENSMUSG00000048814
1	38848711	38849010	Chst10	carbohydrate sulfotransferase 10	-2.26	5.33e-14	ENSMUSG00000026080
1	39013866	39014165	Pdcl3	phosducin-like 3	-3.46	7.54e-08	ENSMUSG00000026078
1	39063961	39064260	Pdcl3	phosducin-like 3	-1.72	0.00117	ENSMUSG00000026078
1	39097604	39097903	Mir6349	microRNA 6349	-4.12	1.25e-21	ENSMUSG00000098833
1	39177286	39177585	Mir6349	microRNA 6349	-1.71	1.71e-06	ENSMUSG00000098833
1	39251678	39251977	Npas2	neuronal PAS domain protein 2	-1.73	8.73e-10	ENSMUSG00000026077
1	39312565	39312864	Npas2	neuronal PAS domain protein 2	-3.08	1.73e-10	ENSMUSG00000026077
1	39339940	39340239	Npas2	neuronal PAS domain protein 2	-3.52	2.44e-07	ENSMUSG00000026077
1	39441687	39441986	Tbc1d8	TBC1 domain family, member 8	-2.55	7.96e-13	ENSMUSG00000003134
1	39446220	39446519	Tbc1d8	TBC1 domain family, member 8	-1.84	2.31e-07	ENSMUSG00000003134
1	39556090	39556389	Rnf149	ring finger protein 149	-4.6	8.03e-15	ENSMUSG00000048234
1	39650061	39650360	Creg2	cellular repressor of E1A-stimulated genes 2	-1.84	4.31e-09	ENSMUSG00000050967
1	39651014	39651313	Creg2	cellular repressor of E1A-stimulated genes 2	-1.28	7.25e-05	ENSMUSG00000050967
1	39741000	39741299	Rfx8	regulatory factor X 8	-2.81	7.55e-14	ENSMUSG00000057173
1	40023428	40023727	Map4k4	mitogen-activated protein kinase kinase kinase kinase 4	-2.31	4.88e-11	ENSMUSG00000026074
1	40092573	40092872	Il1r2	interleukin 1 receptor, type II	-2.7	1.02e-06	ENSMUSG00000026073
1	40235866	40236165	Il1r1	interleukin 1 receptor, type I	-3.19	2.59e-15	ENSMUSG00000026072
1	40243045	40243344	Il1r1	interleukin 1 receptor, type I	-2.71	2.35e-11	ENSMUSG00000026072
1	40601012	40601311	Slc9a4	solute carrier family 9 (sodium/hydrogen exchanger), member 4	-3.25	1.8e-19	ENSMUSG00000026065
1	40628467	40628766	Slc9a4	solute carrier family 9 (sodium/hydrogen exchanger), member 4	-3.48	1.1e-19	ENSMUSG00000026065
1	40820972	40821271	Tmem182	transmembrane protein 182	-2.34	1.02e-07	ENSMUSG00000079588
1	40855246	40855545	Tmem182	transmembrane protein 182	-2.51	9.76e-10	ENSMUSG00000079588
1	41027579	41027878	4930448I06Rik	RIKEN cDNA 4930448I06 gene	-2.1	1.1e-11	ENSMUSG00000104072
1	41054647	41054946	4930448I06Rik	RIKEN cDNA 4930448I06 gene	-2.94	9.15e-12	ENSMUSG00000104072
1	41104854	41105153	4930448I06Rik	RIKEN cDNA 4930448I06 gene	-3.55	7.6e-16	ENSMUSG00000104072
1	41410591	41410890	4930448I06Rik	RIKEN cDNA 4930448I06 gene	-2.74	1.73e-12	ENSMUSG00000104072
1	41411716	41412015	4930448I06Rik	RIKEN cDNA 4930448I06 gene	-3.98	3.38e-21	ENSMUSG00000104072
1	41981586	41981885	Pantr1	POU domain, class 3, transcription factor 3 adjacent noncoding transcript 1	-2.4	9.9e-10	ENSMUSG00000060424
1	42006314	42006613	Pantr1	POU domain, class 3, transcription factor 3 adjacent noncoding transcript 1	-3.15	1.01e-16	ENSMUSG00000060424
1	42012947	42013246	Pantr1	POU domain, class 3, transcription factor 3 adjacent noncoding transcript 1	-4.47	2.59e-29	ENSMUSG00000060424
1	42301519	42301818	Pantr1	POU domain, class 3, transcription factor 3 adjacent noncoding transcript 1	-2.88	2.51e-11	ENSMUSG00000060424
1	42770084	42770383	Dalir	DNMT1 associated long intergenic non-coding RNA	-2.79	4.34e-12	ENSMUSG00000099784
1	43130671	43130970	Fhl2	four and a half LIM domains 2	-3.76	4.06e-12	ENSMUSG00000008136
1	43137409	43137708	Fhl2	four and a half LIM domains 2	-3.32	1.42e-20	ENSMUSG00000008136
1	43163879	43164178	Fhl2	four and a half LIM domains 2	-1.27	0.000355	ENSMUSG00000008136
1	43178843	43179142	Fhl2	four and a half LIM domains 2	-3.54	7.66e-17	ENSMUSG00000008136
1	43474378	43474677	Nck2	non-catalytic region of tyrosine kinase adaptor protein 2	-2.09	8.99e-09	ENSMUSG00000066877
1	43489336	43489635	Nck2	non-catalytic region of tyrosine kinase adaptor protein 2	-1.81	6.52e-07	ENSMUSG00000066877
1	43501879	43502178	Nck2	non-catalytic region of tyrosine kinase adaptor protein 2	-2.91	1.49e-15	ENSMUSG00000066877
1	43529132	43529431	Nck2	non-catalytic region of tyrosine kinase adaptor protein 2	-2.67	3.99e-11	ENSMUSG00000066877
1	43531380	43531679	Nck2	non-catalytic region of tyrosine kinase adaptor protein 2	-2.38	1.19e-09	ENSMUSG00000066877
1	43638058	43638357	Nck2	non-catalytic region of tyrosine kinase adaptor protein 2	-4.42	2.38e-27	ENSMUSG00000066877
1	43732799	43733098	1500015O10Rik	RIKEN cDNA 1500015O10 gene	-2.45	5.17e-10	ENSMUSG00000026051
1	43754531	43754830	Uxs1	UDP-glucuronate decarboxylase 1	-3.24	8.1e-13	ENSMUSG00000057363
1	43843480	43843779	Uxs1	UDP-glucuronate decarboxylase 1	-3.15	4.78e-16	ENSMUSG00000057363
1	43877246	43877545	Uxs1	UDP-glucuronate decarboxylase 1	-3.79	1.17e-21	ENSMUSG00000057363
1	45021300	45021599	Gulp1	GULP, engulfment adaptor PTB domain containing 1	-1.74	0.000132	ENSMUSG00000056870
1	45031585	45031884	Gulp1	GULP, engulfment adaptor PTB domain containing 1	-1.27	8.13e-05	ENSMUSG00000056870
1	45116723	45117022	Col3a1	collagen, type III, alpha 1	-2.4	3.36e-09	ENSMUSG00000026043
1	45472789	45473088	Col5a2	collagen, type V, alpha 2	-3.35	5.75e-19	ENSMUSG00000026042
1	45891300	45891599	Slc40a1	solute carrier family 40 (iron-regulated transporter), member 1	-2.48	5.09e-07	ENSMUSG00000025993
1	46725635	46725934	Dnah7c	dynein, axonemal, heavy chain 7C	-2.14	1.54e-06	ENSMUSG00000101337
1	46937689	46937988	Slc39a10	solute carrier family 39 (zinc transporter), member 10	-1.77	1.98e-05	ENSMUSG00000025986
1	46964226	46964525	Slc39a10	solute carrier family 39 (zinc transporter), member 10	-2.03	9.17e-09	ENSMUSG00000025986
1	46966143	46966442	Slc39a10	solute carrier family 39 (zinc transporter), member 10	-2.09	1.66e-07	ENSMUSG00000025986
1	46986018	46986317	Slc39a10	solute carrier family 39 (zinc transporter), member 10	-2.03	1.5e-08	ENSMUSG00000025986
1	47037154	47037453	Slc39a10	solute carrier family 39 (zinc transporter), member 10	-1.1	0.00623	ENSMUSG00000025986
1	47103255	47103554	Slc39a10	solute carrier family 39 (zinc transporter), member 10	-3.33	1.26e-16	ENSMUSG00000025986
1	47119767	47120066	Slc39a10	solute carrier family 39 (zinc transporter), member 10	-4.3	1.53e-20	ENSMUSG00000025986
1	47193057	47193356	Mir6350	microRNA 6350	-4.15	2.84e-26	ENSMUSG00000098876
1	47288506	47288805	Mir6350	microRNA 6350	-1.59	0.0159	ENSMUSG00000098876
1	47482419	47482718	Mir6350	microRNA 6350	-2.31	9.14e-07	ENSMUSG00000098876
1	47511431	47511730	Mir6350	microRNA 6350	-3.94	1.62e-19	ENSMUSG00000098876
1	48140394	48140693	Mir6350	microRNA 6350	-3.15	1.27e-12	ENSMUSG00000098876
1	48733658	48733957	C230029F24Rik	RIKEN cDNA C230029F24 gene	-3	7.12e-14	ENSMUSG00000051616
1	48952181	48952480	C230029F24Rik	RIKEN cDNA C230029F24 gene	-3.38	4.44e-10	ENSMUSG00000051616
1	49855464	49855763	C230029F24Rik	RIKEN cDNA C230029F24 gene	-3.69	9.06e-13	ENSMUSG00000051616
1	50679110	50679409	Tmeff2	transmembrane protein with EGF-like and two follistatin-like domains 2	-2.49	8.91e-14	ENSMUSG00000026109
1	50806873	50807172	Tmeff2	transmembrane protein with EGF-like and two follistatin-like domains 2	-3.27	2.23e-22	ENSMUSG00000026109
1	50927228	50927527	Tmeff2	transmembrane protein with EGF-like and two follistatin-like domains 2	-1.03	9.1e-05	ENSMUSG00000026109
1	51199500	51199799	Tmeff2	transmembrane protein with EGF-like and two follistatin-like domains 2	-2.83	3.12e-18	ENSMUSG00000026109
1	51223598	51223897	9330175M20Rik	RIKEN cDNA 9330175M20 gene	-2.47	1.72e-08	ENSMUSG00000101799
1	51243359	51243658	9330175M20Rik	RIKEN cDNA 9330175M20 gene	-3.26	1.43e-06	ENSMUSG00000101799
1	51267171	51267470	9330175M20Rik	RIKEN cDNA 9330175M20 gene	-2.37	2.06e-13	ENSMUSG00000101799
1	51323654	51323953	9330175M20Rik	RIKEN cDNA 9330175M20 gene	-1.87	2.24e-06	ENSMUSG00000101799
1	51333975	51334274	9330175M20Rik	RIKEN cDNA 9330175M20 gene	-1.84	1.5e-08	ENSMUSG00000101799
1	51380252	51380551	9330175M20Rik	RIKEN cDNA 9330175M20 gene	-3.18	4.4e-16	ENSMUSG00000101799
1	51384039	51384338	9330175M20Rik	RIKEN cDNA 9330175M20 gene	-2.4	9e-10	ENSMUSG00000101799
1	51463097	51463396	Nabp1	nucleic acid binding protein 1	-2.81	4.23e-11	ENSMUSG00000026107
1	51566316	51566615	Gm17767	predicted gene, 17767	-2.07	5.21e-09	NA
1	51591105	51591404	Gm17767	predicted gene, 17767	-2.55	5.53e-11	NA
1	51628332	51628631	Gm17767	predicted gene, 17767	-1.94	4.3e-07	NA
1	51837854	51838153	Myo1b	myosin IB	-1.39	1.8e-05	ENSMUSG00000018417
1	52150196	52150495	Stat1	signal transducer and activator of transcription 1	-2.72	5.47e-16	ENSMUSG00000026104
1	52159192	52159491	Stat1	signal transducer and activator of transcription 1	-2.24	1.23e-13	ENSMUSG00000026104
1	52260363	52260662	Gls	glutaminase	-3.43	3.04e-08	ENSMUSG00000026103
1	52264343	52264642	Gls	glutaminase	-2.26	9.66e-10	ENSMUSG00000026103
1	52294568	52294867	Gls	glutaminase	-2.6	9.57e-12	ENSMUSG00000026103
1	52435869	52436168	Nab1	Ngfi-A binding protein 1	-2.03	8.44e-10	ENSMUSG00000002881
1	52465268	52465567	Nab1	Ngfi-A binding protein 1	-2.41	1.02e-10	ENSMUSG00000002881
1	52521543	52521842	Nab1	Ngfi-A binding protein 1	-3.26	1.28e-19	ENSMUSG00000002881
1	52524087	52524386	Nab1	Ngfi-A binding protein 1	-2.76	2.54e-17	ENSMUSG00000002881
1	52578467	52578766	Nemp2	nuclear envelope integral membrane protein 2	-1.81	1.23e-07	ENSMUSG00000043015
1	52597384	52597683	Nemp2	nuclear envelope integral membrane protein 2	-1.86	7.59e-08	ENSMUSG00000043015
1	52663284	52663583	Mfsd6	major facilitator superfamily domain containing 6	-3.18	3.79e-17	ENSMUSG00000041439
1	52719043	52719342	Mfsd6	major facilitator superfamily domain containing 6	-1.27	4.61e-05	ENSMUSG00000041439
1	52759372	52759671	Inpp1	inositol polyphosphate-1-phosphatase	-2.04	4.66e-06	ENSMUSG00000026102
1	53017375	53017674	Mstn	myostatin	-1.55	6.13e-06	ENSMUSG00000026100
1	53062033	53062332	Mstn	myostatin	-2.91	1.95e-12	ENSMUSG00000026100
1	53952437	53952736	Hecw2	HECT, C2 and WW domain containing E3 ubiquitin protein ligase 2	-2.96	1.85e-14	ENSMUSG00000042807
1	53970347	53970646	Hecw2	HECT, C2 and WW domain containing E3 ubiquitin protein ligase 2	-2.38	3.41e-08	ENSMUSG00000042807
1	54065480	54065779	Hecw2	HECT, C2 and WW domain containing E3 ubiquitin protein ligase 2	-2.4	1e-16	ENSMUSG00000042807
1	54118627	54118926	Hecw2	HECT, C2 and WW domain containing E3 ubiquitin protein ligase 2	-2.45	5.47e-11	ENSMUSG00000042807
1	54468777	54469076	Pgap1	post-GPI attachment to proteins 1	-3	2.71e-16	ENSMUSG00000073678
1	54555811	54556110	Pgap1	post-GPI attachment to proteins 1	-1.68	0.000123	ENSMUSG00000073678
1	54707905	54708204	Ankrd44	ankyrin repeat domain 44	-3.29	4.22e-15	ENSMUSG00000052331
1	54821863	54822162	Ankrd44	ankyrin repeat domain 44	-2.07	1.49e-06	ENSMUSG00000052331
1	54896444	54896743	Ankrd44	ankyrin repeat domain 44	-1.11	0.00299	ENSMUSG00000052331
1	55026135	55026434	Sf3b1	splicing factor 3b, subunit 1	-1.01	0.00119	ENSMUSG00000025982
1	55395949	55396248	Plcl1	phospholipase C-like 1	-2.37	4.97e-09	ENSMUSG00000038349
1	55399938	55400237	Plcl1	phospholipase C-like 1	-2.68	9.06e-06	ENSMUSG00000038349
1	55499884	55500183	Plcl1	phospholipase C-like 1	-1.76	2.48e-07	ENSMUSG00000038349
1	55559964	55560263	Plcl1	phospholipase C-like 1	-2.34	3.77e-07	ENSMUSG00000038349
1	55668924	55669223	Plcl1	phospholipase C-like 1	-1.98	7.31e-11	ENSMUSG00000038349
1	55792888	55793187	Plcl1	phospholipase C-like 1	-1.87	1.18e-09	ENSMUSG00000038349
1	55835754	55836053	Plcl1	phospholipase C-like 1	-3.19	3.49e-13	ENSMUSG00000038349
1	55900044	55900343	9130227L01Rik	RIKEN cDNA 9130227L01 gene	-3.49	9.29e-23	ENSMUSG00000099950
1	56089405	56089704	1700003I22Rik	RIKEN cDNA 1700003I22 gene	-3.1	4.91e-17	ENSMUSG00000100372
1	56257081	56257380	1700003I22Rik	RIKEN cDNA 1700003I22 gene	-3.22	5.57e-13	ENSMUSG00000100372
1	56403429	56403728	Hsfy2	heat shock transcription factor, Y-linked 2	-2.61	1.76e-10	ENSMUSG00000045336
1	56405615	56405914	Hsfy2	heat shock transcription factor, Y-linked 2	-2.27	3.1e-07	ENSMUSG00000045336
1	56780476	56780775	Satb2	special AT-rich sequence binding protein 2	-2.39	2.37e-07	ENSMUSG00000038331
1	56835184	56835483	Satb2	special AT-rich sequence binding protein 2	-3.08	2.34e-15	ENSMUSG00000038331
1	56839466	56839765	Satb2	special AT-rich sequence binding protein 2	-3.35	7.67e-15	ENSMUSG00000038331
1	56900212	56900511	Satb2	special AT-rich sequence binding protein 2	-3.2	1.16e-14	ENSMUSG00000038331
1	57033259	57033558	9130024F11Rik	RIKEN cDNA 9130024F11 gene	-3.47	8.12e-14	ENSMUSG00000087022
1	57095355	57095654	9130024F11Rik	RIKEN cDNA 9130024F11 gene	-2.43	5.27e-10	ENSMUSG00000087022
1	57264950	57265249	BC055402	cDNA sequence BC055402	-2.18	2.69e-08	ENSMUSG00000101429
1	57474998	57475297	Maip1	matrix AAA peptidase interacting protein 1	-2.95	1.94e-17	ENSMUSG00000025971
1	57510857	57511156	Maip1	matrix AAA peptidase interacting protein 1	-3.34	2.1e-13	ENSMUSG00000025971
1	57589812	57590111	Maip1	matrix AAA peptidase interacting protein 1	-2.18	5.01e-08	ENSMUSG00000025971
1	57800821	57801120	Spats2l	spermatogenesis associated, serine-rich 2-like	-2.02	8.58e-09	ENSMUSG00000038305
1	58534711	58535010	Fam126b	family with sequence similarity 126, member B	-2.89	1.03e-17	ENSMUSG00000038174
1	58617121	58617420	Ndufb3	NADH:ubiquinone oxidoreductase subunit B3	-2.72	8.72e-16	ENSMUSG00000026032
1	58737044	58737343	Cflar	CASP8 and FADD-like apoptosis regulator	-1.89	1.13e-09	ENSMUSG00000026031
1	58739666	58739965	Cflar	CASP8 and FADD-like apoptosis regulator	-3.22	3.46e-18	ENSMUSG00000026031
1	59162892	59163191	Als2	alsin Rho guanine nucleotide exchange factor	-1.97	1.28e-09	ENSMUSG00000026024
1	59162892	59163191	Mpp4	membrane protein, palmitoylated 4 (MAGUK p55 subfamily member 4)	-1.97	1.28e-09	ENSMUSG00000079550
1	59409694	59409993	Cdk15	cyclin-dependent kinase 15	-1.98	4.28e-06	ENSMUSG00000026023
1	59535576	59535875	Gm973	predicted gene 973	-1.51	1.29e-06	ENSMUSG00000047361
1	59592952	59593251	Gm973	predicted gene 973	-1.84	2.34e-06	ENSMUSG00000047361
1	59603141	59603440	Gm973	predicted gene 973	-3.66	1.27e-20	ENSMUSG00000047361
1	60035132	60035431	Ica1l	islet cell autoantigen 1-like	-2.85	3.62e-14	ENSMUSG00000026018
1	60381912	60382211	Cyp20a1	cytochrome P450, family 20, subfamily a, polypeptide 1	-4.37	1.84e-11	ENSMUSG00000049439
1	60846986	60847285	Ctla4	cytotoxic T-lymphocyte-associated protein 4	-3.17	1.13e-12	ENSMUSG00000026011;ENSMUSG00000103326
1	60898181	60898480	Ctla4	cytotoxic T-lymphocyte-associated protein 4	-3.98	7.41e-23	ENSMUSG00000026011;ENSMUSG00000103326
1	61111716	61112015	Icos	inducible T cell co-stimulator	-2.54	4.35e-10	ENSMUSG00000026009
1	61190943	61191242	9530026F06Rik	RIKEN cDNA 9530026F06 gene	-3.19	3.18e-11	ENSMUSG00000085447
1	61290828	61291127	9530026F06Rik	RIKEN cDNA 9530026F06 gene	-3.53	7.38e-13	ENSMUSG00000085447
1	61415575	61415874	9530026F06Rik	RIKEN cDNA 9530026F06 gene	-2.01	1.12e-06	ENSMUSG00000085447
1	61794359	61794658	Pard3b	par-3 family cell polarity regulator beta	-3.48	1.97e-18	ENSMUSG00000052062
1	61820380	61820679	Pard3b	par-3 family cell polarity regulator beta	-2.7	1.51e-10	ENSMUSG00000052062
1	61879422	61879721	Pard3b	par-3 family cell polarity regulator beta	-2.24	2.09e-07	ENSMUSG00000052062
1	62215944	62216243	Pard3b	par-3 family cell polarity regulator beta	-2.67	2.31e-15	ENSMUSG00000052062
1	62259557	62259856	Pard3b	par-3 family cell polarity regulator beta	-2.5	1.23e-11	ENSMUSG00000052062
1	62348454	62348753	Pard3b	par-3 family cell polarity regulator beta	-3.66	7.31e-27	ENSMUSG00000052062
1	62687488	62687787	Nrp2	neuropilin 2	-3.06	4.65e-16	ENSMUSG00000025969
1	62750691	62750990	Nrp2	neuropilin 2	-1.69	5.04e-06	ENSMUSG00000025969
1	62784030	62784329	Nrp2	neuropilin 2	-1.49	1.58e-05	ENSMUSG00000025969
1	62790496	62790795	Nrp2	neuropilin 2	-3.03	6.92e-11	ENSMUSG00000025969
1	62825827	62826126	Nrp2	neuropilin 2	-2.62	9.03e-10	ENSMUSG00000025969
1	62901546	62901845	Nrp2	neuropilin 2	-3.7	1.14e-16	ENSMUSG00000025969
1	62907341	62907640	Nrp2	neuropilin 2	-3.64	1.32e-12	ENSMUSG00000025969
1	62908627	62908926	Nrp2	neuropilin 2	-3.14	1.59e-16	ENSMUSG00000025969
1	63770329	63770628	4933402D24Rik	RIKEN cDNA 4933402D24 gene	-1.99	2.74e-06	ENSMUSG00000025961
1	63965481	63965780	Gm13749	predicted gene 13749	-3.29	1.27e-21	ENSMUSG00000044689
1	64056047	64056346	Klf7	Kruppel-like factor 7 (ubiquitous)	-2.68	1.36e-14	ENSMUSG00000025959
1	64226181	64226480	Klf7	Kruppel-like factor 7 (ubiquitous)	-1.58	1.65e-07	ENSMUSG00000025959
1	64341610	64341909	Creb1	cAMP responsive element binding protein 1	-3.93	3.87e-20	ENSMUSG00000025958
1	64509726	64510025	Creb1	cAMP responsive element binding protein 1	-2.4	3.01e-11	ENSMUSG00000025958
1	64633294	64633593	Mettl21a	methyltransferase like 21A	-1.91	3.43e-07	ENSMUSG00000025956
1	64641128	64641427	Mettl21a	methyltransferase like 21A	-3.4	3.26e-11	ENSMUSG00000025956
1	64712102	64712401	Ccnyl1	cyclin Y-like 1	-2.65	8.53e-09	ENSMUSG00000070871
1	64791856	64792155	Plekhm3	pleckstrin homology domain containing, family M, member 3	-1.28	6.88e-05	ENSMUSG00000051344
1	65091591	65091890	Cryga	crystallin, gamma A	-2.42	5.29e-07	ENSMUSG00000044429
1	65452365	65452664	Pth2r	parathyroid hormone 2 receptor	-2.95	7.49e-12	ENSMUSG00000025946
1	66320789	66321088	Map2	microtubule-associated protein 2	-1.56	4.51e-07	ENSMUSG00000015222
1	66339209	66339508	Map2	microtubule-associated protein 2	-2.67	2.34e-10	ENSMUSG00000015222
1	66365637	66365936	Map2	microtubule-associated protein 2	-3.93	1.89e-22	ENSMUSG00000015222
1	66410252	66410551	Map2	microtubule-associated protein 2	-2.86	3.57e-11	ENSMUSG00000015222
1	66552416	66552715	Unc80	unc-80, NALCN activator	-3.7	1.84e-22	ENSMUSG00000055567
1	66649862	66650161	Unc80	unc-80, NALCN activator	-3.39	1.95e-16	ENSMUSG00000055567
1	67265285	67265584	Cps1	carbamoyl-phosphate synthetase 1	-2.79	3.25e-12	ENSMUSG00000025991
1	67505682	67505981	Cps1	carbamoyl-phosphate synthetase 1	-2.79	7.56e-16	ENSMUSG00000025991
1	68886899	68887198	Erbb4	erb-b2 receptor tyrosine kinase 4	-1.98	3.55e-07	ENSMUSG00000062209
1	69124249	69124548	Erbb4	erb-b2 receptor tyrosine kinase 4	-2.07	4.68e-10	ENSMUSG00000062209
1	69437066	69437365	Ikzf2	IKAROS family zinc finger 2	-3.87	1.01e-23	ENSMUSG00000025997
1	69441101	69441400	Ikzf2	IKAROS family zinc finger 2	-1.13	0.00411	ENSMUSG00000025997
1	69493344	69493643	Ikzf2	IKAROS family zinc finger 2	-2.92	3.15e-12	ENSMUSG00000025997
1	70013008	70013307	Spag16	sperm associated antigen 16	-2.59	1.6e-11	ENSMUSG00000053153
1	70700355	70700654	Spag16	sperm associated antigen 16	-2.44	1.41e-10	ENSMUSG00000053153
1	70851866	70852165	Vwc2l	von Willebrand factor C domain-containing protein 2-like	-2.54	6.26e-09	ENSMUSG00000045648
1	70861802	70862101	Vwc2l	von Willebrand factor C domain-containing protein 2-like	-2.68	4.77e-08	ENSMUSG00000045648
1	70907444	70907743	Vwc2l	von Willebrand factor C domain-containing protein 2-like	-4.38	9.94e-27	ENSMUSG00000045648
1	71367800	71368099	Abca12	ATP-binding cassette, sub-family A (ABC1), member 12	-1	0.00657	ENSMUSG00000050296
1	71722370	71722669	Apol7d	apolipoprotein L 7d	-3.04	2.3e-17	ENSMUSG00000073652
1	71765013	71765312	Apol7d	apolipoprotein L 7d	-3.04	2.9e-09	ENSMUSG00000073652
1	72002561	72002860	4933417E11Rik	RIKEN cDNA 4933417E11 gene	-1.54	1.67e-06	ENSMUSG00000101848
1	72079232	72079531	4933417E11Rik	RIKEN cDNA 4933417E11 gene	-3.11	8.76e-20	ENSMUSG00000101848
1	72165929	72166228	Mreg	melanoregulin	-3.22	1.42e-16	ENSMUSG00000039395
1	72200737	72201036	Mreg	melanoregulin	-3.83	1.13e-08	ENSMUSG00000039395
1	72295714	72296013	Tmem169	transmembrane protein 169	-2.78	6.49e-11	ENSMUSG00000026188
1	72336807	72337106	Xrcc5	X-ray repair complementing defective repair in Chinese hamster cells 5	-3.37	3.59e-10	ENSMUSG00000026187
1	72372537	72372836	Xrcc5	X-ray repair complementing defective repair in Chinese hamster cells 5	-1.53	2.29e-07	ENSMUSG00000026187
1	72414246	72414545	March4	membrane-associated ring finger (C3HC4) 4	-1.41	4.25e-05	ENSMUSG00000039372
1	72418929	72419228	March4	membrane-associated ring finger (C3HC4) 4	-2.67	3.69e-10	ENSMUSG00000039372
1	72439117	72439416	March4	membrane-associated ring finger (C3HC4) 4	-2.73	1.4e-13	ENSMUSG00000039372
1	72492713	72493012	March4	membrane-associated ring finger (C3HC4) 4	-2.11	1.51e-07	ENSMUSG00000039372
1	72536865	72537164	March4	membrane-associated ring finger (C3HC4) 4	-2.2	9.89e-10	ENSMUSG00000039372
1	73227279	73227578	Pinc	pregnancy induced noncoding RNA	-3.91	9.38e-24	NA
1	73789735	73790034	6030407O03Rik	RIKEN cDNA 6030407O03 gene	-3.6	4.77e-13	ENSMUSG00000100301
1	73915253	73915552	Tns1	tensin 1	-2	1.18e-09	ENSMUSG00000055322
1	73991293	73991592	Tns1	tensin 1	-3.5	1.59e-19	ENSMUSG00000055322
1	74033112	74033411	Tns1	tensin 1	-1.33	0.000649	ENSMUSG00000055322
1	74197784	74198083	Cxcr1	chemokine (C-X-C motif) receptor 1	-4.12	1.09e-20	ENSMUSG00000048480
1	74207975	74208274	Mir1928	microRNA 1928	-3.76	3.38e-21	ENSMUSG00000087820
1	74240449	74240748	Arpc2	actin related protein 2/3 complex, subunit 2	-2.97	6.03e-16	ENSMUSG00000006304
1	74538722	74539021	Usp37	ubiquitin specific peptidase 37	-2.53	1e-10	ENSMUSG00000033364
1	74824719	74825018	Wnt10a	wingless-type MMTV integration site family, member 10A	-2.22	8.19e-07	ENSMUSG00000026167
1	74850297	74850596	Cdk5r2	cyclin-dependent kinase 5, regulatory subunit 2 (p39)	-2.2	2.34e-08	ENSMUSG00000090071
1	75263202	75263501	Ptprn	protein tyrosine phosphatase, receptor type, N	-1.4	0.000299	ENSMUSG00000026204
1	75264173	75264472	Ptprn	protein tyrosine phosphatase, receptor type, N	-2.89	1.21e-16	ENSMUSG00000026204
1	75385374	75385673	Speg	SPEG complex locus	-3.38	2.11e-11	ENSMUSG00000026207
1	75477936	75478235	Chpf	chondroitin polymerizing factor	-3.07	1.42e-16	ENSMUSG00000032997
1	75504714	75505013	Obsl1	obscurin-like 1	-3.9	1.04e-21	ENSMUSG00000026211
1	75556416	75556715	Slc4a3	solute carrier family 4 (anion exchanger), member 3	-2.57	1.85e-10	ENSMUSG00000006576
1	75559483	75559782	Slc4a3	solute carrier family 4 (anion exchanger), member 3	-1.05	0.000444	ENSMUSG00000006576
1	75561840	75562139	Slc4a3	solute carrier family 4 (anion exchanger), member 3	-1.99	3.08e-07	ENSMUSG00000006576
1	75588860	75589159	Slc4a3	solute carrier family 4 (anion exchanger), member 3	-1.98	3.73e-07	ENSMUSG00000006576
1	75653787	75654086	Slc4a3	solute carrier family 4 (anion exchanger), member 3	-1.02	0.000103	ENSMUSG00000006576
1	75676341	75676640	Slc4a3	solute carrier family 4 (anion exchanger), member 3	-2.89	1.29e-09	ENSMUSG00000006576
1	75728917	75729216	Slc4a3	solute carrier family 4 (anion exchanger), member 3	-4.79	1.66e-25	ENSMUSG00000006576
1	75873984	75874283	Slc4a3	solute carrier family 4 (anion exchanger), member 3	-3.65	3.49e-13	ENSMUSG00000006576
1	75877260	75877559	Slc4a3	solute carrier family 4 (anion exchanger), member 3	-3.13	1.34e-16	ENSMUSG00000006576
1	76070744	76071043	Gm17751	predicted gene, 17751	-3.79	1.26e-21	ENSMUSG00000100553
1	76336004	76336303	Gm17751	predicted gene, 17751	-4.62	4.26e-22	ENSMUSG00000100553
1	76427455	76427754	Gm17751	predicted gene, 17751	-2.64	3.29e-15	ENSMUSG00000100553
1	76456789	76457088	Gm17751	predicted gene, 17751	-3.72	5.33e-21	ENSMUSG00000100553
1	76466681	76466980	Gm17751	predicted gene, 17751	-3.94	1.14e-20	ENSMUSG00000100553
1	76484190	76484489	Gm17751	predicted gene, 17751	-3.66	4.3e-22	ENSMUSG00000100553
1	76505176	76505475	Gm17751	predicted gene, 17751	-3.9	9.77e-11	ENSMUSG00000100553
1	76508578	76508877	Mir6343	microRNA 6343	-3.46	4.4e-20	ENSMUSG00000098611
1	76513622	76513921	Mir6343	microRNA 6343	-4.35	3e-21	ENSMUSG00000098611
1	76634089	76634388	Mir6343	microRNA 6343	-3.62	8.3e-21	ENSMUSG00000098611
1	76835156	76835455	Mir6343	microRNA 6343	-1.91	3.49e-06	ENSMUSG00000098611
1	76873254	76873553	Mir6343	microRNA 6343	-3.89	1.76e-23	ENSMUSG00000098611
1	77346474	77346773	Epha4	Eph receptor A4	-3.84	3.55e-12	ENSMUSG00000026235
1	77503761	77504060	Epha4	Eph receptor A4	-1.95	2.01e-07	ENSMUSG00000026235
1	77521831	77522130	Epha4	Eph receptor A4	-3.35	4.6e-11	ENSMUSG00000026235
1	77535919	77536218	Epha4	Eph receptor A4	-2.59	1.7e-08	ENSMUSG00000026235
1	77545112	77545411	Epha4	Eph receptor A4	-3.29	1.56e-09	ENSMUSG00000026235
1	78530896	78531195	Mogat1	monoacylglycerol O-acyltransferase 1	-3.25	4.5e-21	ENSMUSG00000012187
1	78605027	78605326	Mogat1	monoacylglycerol O-acyltransferase 1	-3.27	3.06e-17	ENSMUSG00000012187
1	78742237	78742536	Acsl3	acyl-CoA synthetase long-chain family member 3	-3.07	1.45e-15	ENSMUSG00000032883
1	79091059	79091358	Kcne4	potassium voltage-gated channel, Isk-related subfamily, gene 4	-2.73	3.07e-10	ENSMUSG00000047330
1	79195947	79196246	Scg2	secretogranin II	-3.39	1.57e-12	ENSMUSG00000050711
1	79212501	79212800	Scg2	secretogranin II	-3.75	4.58e-27	ENSMUSG00000050711
1	79221690	79221989	Scg2	secretogranin II	-2.89	1.72e-12	ENSMUSG00000050711
1	79291265	79291564	Scg2	secretogranin II	-1.69	3.82e-05	ENSMUSG00000050711
1	79335719	79336018	Scg2	secretogranin II	-2.77	3.03e-15	ENSMUSG00000050711
1	79581353	79581652	Ap1s3	adaptor-related protein complex AP-1, sigma 3	-1.28	7.62e-05	ENSMUSG00000054702
1	79697404	79697703	Wdfy1	WD repeat and FYVE domain containing 1	-1.25	0.000319	ENSMUSG00000073643
1	79902926	79903225	Serpine2	serine (or cysteine) peptidase inhibitor, clade E, member 2	-2.87	6.2e-07	ENSMUSG00000026249
1	80040221	80040520	Fam124b	family with sequence similarity 124, member B	-2.55	1.9e-08	ENSMUSG00000043230
1	80073908	80074207	Fam124b	family with sequence similarity 124, member B	-2.06	2.01e-12	ENSMUSG00000043230
1	80390477	80390776	Cul3	cullin 3	-1.83	4.5e-07	ENSMUSG00000004364
1	80582222	80582521	Dock10	dedicator of cytokinesis 10	-4.21	3.43e-32	ENSMUSG00000038608
1	80583379	80583678	Dock10	dedicator of cytokinesis 10	-3.34	6.82e-16	ENSMUSG00000038608
1	80603116	80603415	Dock10	dedicator of cytokinesis 10	-4.13	2.56e-28	ENSMUSG00000038608
1	80708593	80708892	Dock10	dedicator of cytokinesis 10	-1.16	0.00183	ENSMUSG00000038608
1	80854458	80854757	Dock10	dedicator of cytokinesis 10	-1.8	7.15e-08	ENSMUSG00000038608
1	80963858	80964157	Nyap2	neuronal tyrosine-phophorylated phosphoinositide 3-kinase adaptor 2	-1.23	0.00019	ENSMUSG00000054976
1	81099016	81099315	Nyap2	neuronal tyrosine-phophorylated phosphoinositide 3-kinase adaptor 2	-1.2	0.000368	ENSMUSG00000054976
1	81172751	81173050	Nyap2	neuronal tyrosine-phophorylated phosphoinositide 3-kinase adaptor 2	-1.63	2.14e-05	ENSMUSG00000054976
1	81201875	81202174	Nyap2	neuronal tyrosine-phophorylated phosphoinositide 3-kinase adaptor 2	-2.8	6.49e-09	ENSMUSG00000054976
1	81864637	81864936	Mir6344	microRNA 6344	-2.08	1.81e-08	ENSMUSG00000098797
1	82011027	82011326	Mir6344	microRNA 6344	-1.02	0.00486	ENSMUSG00000098797
1	82261286	82261585	Irs1	insulin receptor substrate 1	-2.58	5.89e-12	ENSMUSG00000055980
1	82320431	82320730	Rhbdd1	rhomboid domain containing 1	-2.82	4.23e-14	ENSMUSG00000026142
1	82787947	82788246	Tm4sf20	transmembrane 4 L six family member 20	-2.29	3.72e-12	ENSMUSG00000026149
1	82794003	82794302	Tm4sf20	transmembrane 4 L six family member 20	-2.56	4.5e-12	ENSMUSG00000026149
1	82798999	82799298	Tm4sf20	transmembrane 4 L six family member 20	-2.84	8.73e-07	ENSMUSG00000026149
1	83277058	83277357	Sphkap	SPHK1 interactor, AKAP domain containing	-2.03	1.21e-07	ENSMUSG00000026163
1	83296526	83296825	Sphkap	SPHK1 interactor, AKAP domain containing	-1.93	2.67e-09	ENSMUSG00000026163
1	83332990	83333289	Sphkap	SPHK1 interactor, AKAP domain containing	-3.37	5.42e-13	ENSMUSG00000026163
1	83366578	83366877	Sphkap	SPHK1 interactor, AKAP domain containing	-3.12	9.93e-14	ENSMUSG00000026163
1	83429872	83430171	Sphkap	SPHK1 interactor, AKAP domain containing	-2.4	1.44e-08	ENSMUSG00000026163
1	83509458	83509757	Sphkap	SPHK1 interactor, AKAP domain containing	-3.05	2.97e-13	ENSMUSG00000026163
1	83551673	83551972	Sphkap	SPHK1 interactor, AKAP domain containing	-4.04	2.39e-25	ENSMUSG00000026163
1	83583090	83583389	Sphkap	SPHK1 interactor, AKAP domain containing	-4.1	3.04e-27	ENSMUSG00000026163
1	83589826	83590125	Sphkap	SPHK1 interactor, AKAP domain containing	-2.48	5.28e-10	ENSMUSG00000026163
1	83653759	83654058	Sphkap	SPHK1 interactor, AKAP domain containing	-2.15	9.81e-07	ENSMUSG00000026163
1	83662230	83662529	Sphkap	SPHK1 interactor, AKAP domain containing	-2.73	4.47e-11	ENSMUSG00000026163
1	83685288	83685587	Sphkap	SPHK1 interactor, AKAP domain containing	-2.78	2.18e-11	ENSMUSG00000026163
1	83851572	83851871	Pid1	phosphotyrosine interaction domain containing 1	-1.98	3.96e-07	ENSMUSG00000045658
1	83930345	83930644	Pid1	phosphotyrosine interaction domain containing 1	-3.37	1.18e-11	ENSMUSG00000045658
1	84321425	84321724	Pid1	phosphotyrosine interaction domain containing 1	-2.06	1.04e-10	ENSMUSG00000045658
1	84464421	84464720	Dner	delta/notch-like EGF repeat containing	-3.64	5.08e-16	ENSMUSG00000036766
1	84522991	84523290	Dner	delta/notch-like EGF repeat containing	-2.32	1.41e-11	ENSMUSG00000036766
1	84710301	84710600	Trip12	thyroid hormone receptor interactor 12	-1.9	2.73e-09	ENSMUSG00000026219
1	84881487	84881786	Fbxo36	F-box protein 36	-2.09	1.37e-05	ENSMUSG00000073633
1	85870016	85870315	Cab39	calcium binding protein 39	-3.83	5.88e-19	ENSMUSG00000036707
1	85891616	85891915	Itm2c	integral membrane protein 2C	-2.59	8.49e-09	ENSMUSG00000026223
1	85894125	85894424	Itm2c	integral membrane protein 2C	-1.63	1.55e-05	ENSMUSG00000026223
1	85931183	85931482	4933407L21Rik	RIKEN cDNA 4933407L21 gene	-1.99	3.08e-08	ENSMUSG00000026224
1	86213955	86214254	Armc9	armadillo repeat containing 9	-3.14	1.81e-13	ENSMUSG00000062590
1	86501324	86501623	Ptma	prothymosin alpha	-3.27	4.63e-21	ENSMUSG00000026238
1	86931636	86931935	Dis3l2	DIS3 like 3'-5' exoribonuclease 2	-3.52	5.31e-17	ENSMUSG00000053333
1	87594330	87594629	Neu2	neuraminidase 2	-1.79	2.29e-07	ENSMUSG00000079434
1	87709148	87709447	Inpp5d	inositol polyphosphate-5-phosphatase D	-2.28	6.54e-12	ENSMUSG00000026288
1	87733257	87733556	Inpp5d	inositol polyphosphate-5-phosphatase D	-2.1	2.69e-13	ENSMUSG00000026288
1	87740718	87741017	Atg16l1	autophagy related 16-like 1 (S. cerevisiae)	-2.66	2.37e-10	ENSMUSG00000026289
1	87813149	87813448	Sag	S-antigen, retina and pineal gland (arrestin)	-2.41	7.96e-13	ENSMUSG00000056055
1	87848902	87849201	Sag	S-antigen, retina and pineal gland (arrestin)	-2.17	2.37e-08	ENSMUSG00000056055
1	88653685	88653984	Arl4c	ADP-ribosylation factor-like 4C	-2.57	6.47e-12	ENSMUSG00000049866
1	88794949	88795248	Platr5	pluripotency associated transcript 5	-3.23	2.66e-13	ENSMUSG00000097398
1	88916464	88916763	1700067G17Rik	RIKEN cDNA 1700067G17 gene	-2.74	6.08e-14	ENSMUSG00000099378
1	89035120	89035419	1700067G17Rik	RIKEN cDNA 1700067G17 gene	-3.69	2.14e-16	ENSMUSG00000099378
1	89057485	89057784	Sh3bp4	SH3-domain binding protein 4	-2.96	3.49e-15	ENSMUSG00000036206
1	89184553	89184852	Sh3bp4	SH3-domain binding protein 4	-2.78	5.31e-16	ENSMUSG00000036206
1	89302440	89302739	C030007H22Rik	RIKEN cDNA C030007H22 gene	-1.29	2e-05	ENSMUSG00000099938
1	89416980	89417279	C030007H22Rik	RIKEN cDNA C030007H22 gene	-3.25	4.3e-08	ENSMUSG00000099938
1	89465639	89465938	Agap1	ArfGAP with GTPase domain, ankyrin repeat and PH domain 1	-1.09	0.00319	ENSMUSG00000055013
1	89550198	89550497	Agap1	ArfGAP with GTPase domain, ankyrin repeat and PH domain 1	-2.44	1.3e-11	ENSMUSG00000055013
1	90205331	90205630	Ackr3	atypical chemokine receptor 3	-1.02	6.28e-05	ENSMUSG00000044337
1	90327260	90327559	Ackr3	atypical chemokine receptor 3	-1.68	8.94e-07	ENSMUSG00000044337
1	90328353	90328652	Ackr3	atypical chemokine receptor 3	-3.6	2.42e-21	ENSMUSG00000044337
1	90349700	90349999	Ackr3	atypical chemokine receptor 3	-2.36	1.07e-10	ENSMUSG00000044337
1	90356622	90356921	Ackr3	atypical chemokine receptor 3	-3.58	1.65e-19	ENSMUSG00000044337
1	90380294	90380593	Ackr3	atypical chemokine receptor 3	-2.16	2.39e-08	ENSMUSG00000044337
1	90486478	90486777	Cops8	COP9 signalosome subunit 8	-2.08	1.77e-11	ENSMUSG00000034432
1	90691237	90691536	Col6a3	collagen, type VI, alpha 3	-1.8	7.85e-07	ENSMUSG00000048126
1	90751307	90751606	Col6a3	collagen, type VI, alpha 3	-3.21	2.4e-12	ENSMUSG00000048126
1	90838240	90838539	Col6a3	collagen, type VI, alpha 3	-1.35	1.82e-06	ENSMUSG00000048126
1	91199848	91200147	Ramp1	receptor (calcitonin) activity modifying protein 1	-2.14	5.48e-13	ENSMUSG00000034353
1	91207000	91207299	Ramp1	receptor (calcitonin) activity modifying protein 1	-3.03	1.6e-16	ENSMUSG00000034353
1	91400784	91401083	Ilkap	integrin-linked kinase-associated serine/threonine phosphatase 2C	-1.55	3.77e-05	ENSMUSG00000026309
1	91458140	91458439	Per2	period circadian clock 2	-1.01	0.00705	ENSMUSG00000055866
1	91839974	91840273	Twist2	twist basic helix-loop-helix transcription factor 2	-2.97	2.61e-09	ENSMUSG00000007805
1	92044030	92044329	Hdac4	histone deacetylase 4	-2.06	2.72e-08	ENSMUSG00000026313
1	92638574	92638873	Cops9	COP9 signalosome subunit 9	-2.76	1.79e-09	ENSMUSG00000073616
1	92683203	92683502	Otos	otospiralin	-3.06	1.16e-13	ENSMUSG00000044055
1	92699074	92699373	Otos	otospiralin	-3.13	2.25e-18	ENSMUSG00000044055
1	92726366	92726665	Otos	otospiralin	-2.59	2.44e-09	ENSMUSG00000044055
1	92728061	92728360	Otos	otospiralin	-2.49	6.3e-08	ENSMUSG00000044055
1	92730562	92730861	Otos	otospiralin	-1.41	0.000398	ENSMUSG00000044055
1	93031247	93031546	Kif1a	kinesin family member 1A	-1.54	0.000891	ENSMUSG00000014602
1	93083833	93084132	Kif1a	kinesin family member 1A	-2.05	1.32e-08	ENSMUSG00000014602
1	93577955	93578254	Farp2	FERM, RhoGEF and pleckstrin domain protein 2	-3.12	5.34e-13	ENSMUSG00000034066
1	93940630	93940929	Gal3st2b	galactose-3-O-sulfotransferase 2B	-3.79	2.36e-07	ENSMUSG00000093805
1	94008800	94009099	Gal3st2c	galactose-3-O-sulfotransferase 2C	-3.49	7.72e-16	ENSMUSG00000073608
1	94053522	94053821	Pdcd1	programmed cell death 1	-2.35	3.23e-17	ENSMUSG00000026285
1	94054503	94054802	Pdcd1	programmed cell death 1	-4.36	3.96e-17	ENSMUSG00000026285
1	94183884	94184183	Pdcd1	programmed cell death 1	-3.64	1.18e-15	ENSMUSG00000026285
1	94671705	94672004	4930440C22Rik	RIKEN cDNA 4930440C22 gene	-1.68	6.16e-07	ENSMUSG00000100518
1	95110028	95110327	Fam174a	family with sequence similarity 174, member A	-3.27	8.36e-14	ENSMUSG00000051185
1	95223255	95223554	Fam174a	family with sequence similarity 174, member A	-2.49	1.65e-15	ENSMUSG00000051185
1	95342284	95342583	Fam174a	family with sequence similarity 174, member A	-4.08	7.18e-29	ENSMUSG00000051185
1	96276690	96276989	1700063A18Rik	RIKEN cDNA 1700063A18 gene	-2.89	9.54e-12	ENSMUSG00000100062
1	96282883	96283182	1700063A18Rik	RIKEN cDNA 1700063A18 gene	-4.17	1.64e-18	ENSMUSG00000100062
1	97555031	97555330	D1Ertd622e	DNA segment, Chr 1, ERATO Doi 622, expressed	-2.21	6.71e-09	ENSMUSG00000044768
1	97624393	97624692	D1Ertd622e	DNA segment, Chr 1, ERATO Doi 622, expressed	-1.21	0.00237	ENSMUSG00000044768
1	97650778	97651077	D1Ertd622e	DNA segment, Chr 1, ERATO Doi 622, expressed	-2.22	1.24e-07	ENSMUSG00000044768
1	97827694	97827993	Pam	peptidylglycine alpha-amidating monooxygenase	-2.67	1.74e-12	ENSMUSG00000026335
1	97833829	97834128	Pam	peptidylglycine alpha-amidating monooxygenase	-1.55	1.12e-06	ENSMUSG00000026335
1	97863220	97863519	Pam	peptidylglycine alpha-amidating monooxygenase	-2.65	8.6e-20	ENSMUSG00000026335
1	97887461	97887760	Pam	peptidylglycine alpha-amidating monooxygenase	-1.93	1.39e-06	ENSMUSG00000026335
1	97943936	97944235	Pam	peptidylglycine alpha-amidating monooxygenase	-1.38	3.23e-05	ENSMUSG00000026335
1	98002869	98003168	Pam	peptidylglycine alpha-amidating monooxygenase	-2.47	5.52e-17	ENSMUSG00000026335
1	98031896	98032195	B230216N24Rik	RIKEN cDNA B230216N24 gene	-2.48	3.89e-10	ENSMUSG00000089706
1	98031896	98032195	Pam	peptidylglycine alpha-amidating monooxygenase	-2.48	3.89e-10	ENSMUSG00000026335
1	98082423	98082722	Pam	peptidylglycine alpha-amidating monooxygenase	-2.24	1.41e-09	ENSMUSG00000026335
1	98098047	98098346	Pam	peptidylglycine alpha-amidating monooxygenase	-2.86	6.27e-09	ENSMUSG00000026335
1	98190069	98190368	1810006J02Rik	RIKEN cDNA 1810006J02 gene	-2.45	9.96e-18	ENSMUSG00000100182
1	98192151	98192450	1810006J02Rik	RIKEN cDNA 1810006J02 gene	-3.55	2.89e-31	ENSMUSG00000100182
1	98279283	98279582	1810006J02Rik	RIKEN cDNA 1810006J02 gene	-3.21	2.5e-12	ENSMUSG00000100182
1	98303231	98303530	Slco6d1	solute carrier organic anion transporter family, member 6d1	-2.48	1.29e-12	ENSMUSG00000026336
1	98350123	98350422	Slco6d1	solute carrier organic anion transporter family, member 6d1	-3.86	7.42e-27	ENSMUSG00000026336
1	98667999	98668298	Slco6d1	solute carrier organic anion transporter family, member 6d1	-3.53	8.74e-20	ENSMUSG00000026336
1	98678729	98679028	Slco6d1	solute carrier organic anion transporter family, member 6d1	-3.06	8.71e-16	ENSMUSG00000026336
1	99178062	99178361	Cntnap5b	contactin associated protein-like 5B	-4.25	4.79e-15	ENSMUSG00000067028
1	99285633	99285932	Cntnap5b	contactin associated protein-like 5B	-4.82	3.12e-21	ENSMUSG00000067028
1	99493716	99494015	Cntnap5b	contactin associated protein-like 5B	-2.68	1.07e-09	ENSMUSG00000067028
1	99582359	99582658	Cntnap5b	contactin associated protein-like 5B	-2.53	1.42e-15	ENSMUSG00000067028
1	99813647	99813946	Cntnap5b	contactin associated protein-like 5B	-3.23	5.32e-14	ENSMUSG00000067028
1	99943687	99943986	Cntnap5b	contactin associated protein-like 5B	-3.27	2.2e-12	ENSMUSG00000067028
1	100681993	100682292	Cntnap5b	contactin associated protein-like 5B	-2.93	1.19e-12	ENSMUSG00000067028
1	100753964	100754263	Cntnap5b	contactin associated protein-like 5B	-4.59	2.36e-18	ENSMUSG00000067028
1	100771901	100772200	Cntnap5b	contactin associated protein-like 5B	-4.06	3.25e-15	ENSMUSG00000067028
1	101122516	101122815	Gm20268	predicted gene, 20268	-3.81	1.57e-30	ENSMUSG00000100684
1	101126920	101127219	Gm20268	predicted gene, 20268	-1.94	7.82e-06	ENSMUSG00000100684
1	101250513	101250812	Gm20268	predicted gene, 20268	-1.72	1.52e-07	ENSMUSG00000100684
1	101272467	101272766	Gm20268	predicted gene, 20268	-3.81	2.45e-21	ENSMUSG00000100684
1	101572323	101572622	Gm20268	predicted gene, 20268	-2.82	2.47e-12	ENSMUSG00000100684
1	101810247	101810546	Gm20268	predicted gene, 20268	-4.19	5.79e-28	ENSMUSG00000100684
1	102166687	102166986	Gm20268	predicted gene, 20268	-2.17	2.8e-06	ENSMUSG00000100684
1	102353212	102353511	Gm20268	predicted gene, 20268	-3.9	1.99e-29	ENSMUSG00000100684
1	102551451	102551750	Gm20268	predicted gene, 20268	-2.62	1.26e-08	ENSMUSG00000100684
1	102589961	102590260	Gm20268	predicted gene, 20268	-2.06	3.86e-09	ENSMUSG00000100684
1	103345091	103345390	Cdh20	cadherin 20	-4.57	1.54e-10	ENSMUSG00000050840
1	103421279	103421578	Cdh20	cadherin 20	-2.48	1.1e-05	ENSMUSG00000050840
1	104226882	104227181	Cdh20	cadherin 20	-3.17	9.35e-18	ENSMUSG00000050840
1	104479665	104479964	Cdh20	cadherin 20	-1.83	1.1e-07	ENSMUSG00000050840
1	104617601	104617900	Cdh20	cadherin 20	-2.22	9.86e-08	ENSMUSG00000050840
1	104912334	104912633	Cdh20	cadherin 20	-1.36	0.00307	ENSMUSG00000050840
1	105377606	105377905	Gm17634	predicted gene, 17634	-2.86	2.78e-09	ENSMUSG00000097482
1	105492659	105492958	Pign	phosphatidylinositol glycan anchor biosynthesis, class N	-3.36	1e-15	ENSMUSG00000056536
1	105580933	105581232	Pign	phosphatidylinositol glycan anchor biosynthesis, class N	-2.71	7.03e-09	ENSMUSG00000056536
1	105945009	105945308	Zcchc2	zinc finger, CCHC domain containing 2	-2.51	8.19e-08	ENSMUSG00000038866
1	105947136	105947435	Zcchc2	zinc finger, CCHC domain containing 2	-1.24	0.000964	ENSMUSG00000038866
1	106096361	106096660	Gm20753	predicted gene, 20753	-2.36	1.81e-11	ENSMUSG00000101583
1	106126650	106126949	Gm20753	predicted gene, 20753	-4.05	6.01e-15	ENSMUSG00000101583
1	106201945	106202244	Phlpp1	PH domain and leucine rich repeat protein phosphatase 1	-2.34	1.64e-10	ENSMUSG00000044340
1	106342104	106342403	Phlpp1	PH domain and leucine rich repeat protein phosphatase 1	-3.05	6.97e-13	ENSMUSG00000044340
1	106406881	106407180	Phlpp1	PH domain and leucine rich repeat protein phosphatase 1	-2.57	3.18e-11	ENSMUSG00000044340
1	107034372	107034671	Serpinb3a	serine (or cysteine) peptidase inhibitor, clade B (ovalbumin), member 3A	-2.43	8.36e-07	ENSMUSG00000044594
1	107581331	107581630	Serpinb8	serine (or cysteine) peptidase inhibitor, clade B, member 8	-4.7	4.62e-18	ENSMUSG00000026315
1	107589577	107589876	Serpinb8	serine (or cysteine) peptidase inhibitor, clade B, member 8	-1.89	5.83e-05	ENSMUSG00000026315
1	107728462	107728761	Serpinb8	serine (or cysteine) peptidase inhibitor, clade B, member 8	-3.67	9.72e-18	ENSMUSG00000026315
1	107899337	107899636	D830032E09Rik	RIKEN cDNA D830032E09 gene	-2.56	6.23e-10	ENSMUSG00000100457
1	108649940	108650239	D830032E09Rik	RIKEN cDNA D830032E09 gene	-1.65	9.77e-05	ENSMUSG00000100457
1	109929921	109930220	Cdh7	cadherin 7, type 2	-2.19	8.17e-10	ENSMUSG00000026312
1	109932715	109933014	Cdh7	cadherin 7, type 2	-1.72	6.18e-06	ENSMUSG00000026312
1	110067515	110067814	Cdh7	cadherin 7, type 2	-3.73	2.14e-15	ENSMUSG00000026312
1	110474855	110475154	Cdh7	cadherin 7, type 2	-1.96	2.2e-07	ENSMUSG00000026312
1	111017648	111017947	Cdh19	cadherin 19, type 2	-2.83	1.32e-11	ENSMUSG00000047216
1	111699366	111699665	Dsel	dermatan sulfate epimerase-like	-2.06	3.65e-05	ENSMUSG00000038702
1	111833916	111834215	Dsel	dermatan sulfate epimerase-like	-3.17	1.37e-16	ENSMUSG00000038702
1	111992283	111992582	Dsel	dermatan sulfate epimerase-like	-2.1	5.67e-07	ENSMUSG00000038702
1	113073692	113073991	Dsel	dermatan sulfate epimerase-like	-2.64	6.56e-10	ENSMUSG00000038702
1	113395254	113395553	Dsel	dermatan sulfate epimerase-like	-4.32	1.63e-30	ENSMUSG00000038702
1	113433813	113434112	Dsel	dermatan sulfate epimerase-like	-5.09	1.34e-25	ENSMUSG00000038702
1	113550243	113550542	Dsel	dermatan sulfate epimerase-like	-2.52	8.11e-13	ENSMUSG00000038702
1	114303937	114304236	Cntnap5a	contactin associated protein-like 5A	-4.1	7.22e-13	ENSMUSG00000070695
1	114330608	114330907	Cntnap5a	contactin associated protein-like 5A	-3.25	7.39e-09	ENSMUSG00000070695
1	114552789	114553088	Cntnap5a	contactin associated protein-like 5A	-4.06	1.54e-21	ENSMUSG00000070695
1	114592339	114592638	Cntnap5a	contactin associated protein-like 5A	-3.49	1.96e-13	ENSMUSG00000070695
1	114729165	114729464	Cntnap5a	contactin associated protein-like 5A	-3.19	6.9e-13	ENSMUSG00000070695
1	114863126	114863425	Cntnap5a	contactin associated protein-like 5A	-2.14	1.42e-07	ENSMUSG00000070695
1	115033942	115034241	Cntnap5a	contactin associated protein-like 5A	-2.87	9.15e-16	ENSMUSG00000070695
1	115171495	115171794	Cntnap5a	contactin associated protein-like 5A	-3.24	1.56e-10	ENSMUSG00000070695
1	115795850	115796149	Cntnap5a	contactin associated protein-like 5A	-2.81	6e-11	ENSMUSG00000070695
1	115932098	115932397	Cntnap5a	contactin associated protein-like 5A	-1.82	3.97e-07	ENSMUSG00000070695
1	116132509	116132808	Cntnap5a	contactin associated protein-like 5A	-3.32	6.2e-12	ENSMUSG00000070695
1	116476568	116476867	Cntnap5a	contactin associated protein-like 5A	-2.89	3.54e-12	ENSMUSG00000070695
1	116591142	116591441	Cntnap5a	contactin associated protein-like 5A	-3.32	3.46e-11	ENSMUSG00000070695
1	118322697	118322996	Nifk	nucleolar protein interacting with the FHA domain of MKI67	-2.11	1.66e-06	ENSMUSG00000026377
1	118338068	118338367	Nifk	nucleolar protein interacting with the FHA domain of MKI67	-2.51	1.2e-09	ENSMUSG00000026377
1	118435067	118435366	Clasp1	CLIP associating protein 1	-1.99	8.19e-08	ENSMUSG00000064302
1	119016866	119017165	Gli2	GLI-Kruppel family member GLI2	-2.37	9.43e-09	ENSMUSG00000048402
1	119020123	119020422	Gli2	GLI-Kruppel family member GLI2	-3.45	9.79e-19	ENSMUSG00000048402
1	119189596	119189895	Gli2	GLI-Kruppel family member GLI2	-1.79	2.79e-07	ENSMUSG00000048402
1	119383966	119384265	Inhbb	inhibin beta-B	-3.91	2.73e-10	ENSMUSG00000037035
1	119884286	119884585	Tmem177	transmembrane protein 177	-3.11	2.58e-17	ENSMUSG00000036975
1	119899752	119900051	Tmem177	transmembrane protein 177	-1.79	4.37e-05	ENSMUSG00000036975
1	120136349	120136648	3110009E18Rik	RIKEN cDNA 3110009E18 gene	-2.1	2.51e-06	ENSMUSG00000026388
1	120315789	120316088	C1ql2	complement component 1, q subcomponent-like 2	-5.13	5.32e-17	ENSMUSG00000036907
1	120323308	120323607	C1ql2	complement component 1, q subcomponent-like 2	-3.7	1.2e-09	ENSMUSG00000036907
1	120587709	120588008	En1	engrailed 1	-3.8	8.07e-14	ENSMUSG00000058665
1	121047440	121047739	Celrr	cerebellum expressed regulatory RNA	-2.46	3.53e-13	ENSMUSG00000097881
1	121396559	121396858	Ccdc93	coiled-coil domain containing 93	-2.89	3.2e-11	ENSMUSG00000026339
1	121478631	121478930	Ccdc93	coiled-coil domain containing 93	-2.3	2.09e-13	ENSMUSG00000026339
1	121540469	121540768	Htr5b	5-hydroxytryptamine (serotonin) receptor 5B	-4.65	1.2e-14	ENSMUSG00000050534
1	121785764	121786063	Ddx18	DEAD (Asp-Glu-Ala-Asp) box polypeptide 18	-2.67	4.79e-09	ENSMUSG00000001674
1	122243058	122243357	Ddx18	DEAD (Asp-Glu-Ala-Asp) box polypeptide 18	-3.34	6.92e-13	ENSMUSG00000001674
1	122393740	122394039	Ddx18	DEAD (Asp-Glu-Ala-Asp) box polypeptide 18	-2.35	1.14e-10	ENSMUSG00000001674
1	122396398	122396697	Ddx18	DEAD (Asp-Glu-Ala-Asp) box polypeptide 18	-3.73	4.65e-18	ENSMUSG00000001674
1	122464010	122464309	Dpp10	dipeptidylpeptidase 10	-2.98	1.36e-12	ENSMUSG00000036815
1	123902724	123903023	Dpp10	dipeptidylpeptidase 10	-3.07	1.77e-22	ENSMUSG00000036815
1	124148630	124148929	Dpp10	dipeptidylpeptidase 10	-3.1	5.26e-14	ENSMUSG00000036815
1	124825814	124826113	Actr3	ARP3 actin-related protein 3	-3.28	2.8e-19	ENSMUSG00000026341
1	125439627	125439926	Actr3	ARP3 actin-related protein 3	-3.24	1.29e-17	ENSMUSG00000026341
1	125450666	125450965	Actr3	ARP3 actin-related protein 3	-3.33	1.55e-14	ENSMUSG00000026341
1	125482431	125482730	Actr3	ARP3 actin-related protein 3	-1.46	2.12e-05	ENSMUSG00000026341
1	125494667	125494966	Actr3	ARP3 actin-related protein 3	-3.71	4.02e-24	ENSMUSG00000026341
1	125724295	125724594	Gpr39	G protein-coupled receptor 39	-2.4	5.28e-11	ENSMUSG00000026343
1	125760658	125760957	Gpr39	G protein-coupled receptor 39	-1.28	5.32e-05	ENSMUSG00000026343
1	125823628	125823927	Gpr39	G protein-coupled receptor 39	-3.19	2.89e-06	ENSMUSG00000026343
1	125858345	125858644	Gpr39	G protein-coupled receptor 39	-2.17	1.15e-05	ENSMUSG00000026343
1	125861485	125861784	Gpr39	G protein-coupled receptor 39	-3.47	5.56e-16	ENSMUSG00000026343
1	125945258	125945557	Nckap5	NCK-associated protein 5	-3.22	5.15e-20	ENSMUSG00000049690
1	125987862	125988161	Nckap5	NCK-associated protein 5	-3.11	5.24e-17	ENSMUSG00000049690
1	126135787	126136086	Nckap5	NCK-associated protein 5	-3.04	4.16e-11	ENSMUSG00000049690
1	126153885	126154184	Nckap5	NCK-associated protein 5	-3.55	5.01e-22	ENSMUSG00000049690
1	126209218	126209517	Nckap5	NCK-associated protein 5	-1.96	1.1e-08	ENSMUSG00000049690
1	126264966	126265265	Nckap5	NCK-associated protein 5	-2.16	1.16e-08	ENSMUSG00000049690
1	126276769	126277068	Nckap5	NCK-associated protein 5	-2.41	4.32e-09	ENSMUSG00000049690
1	126332166	126332465	Nckap5	NCK-associated protein 5	-1.7	1.56e-06	ENSMUSG00000049690
1	126391337	126391636	Nckap5	NCK-associated protein 5	-2.55	2.24e-11	ENSMUSG00000049690
1	126470161	126470460	Nckap5	NCK-associated protein 5	-2.76	1.15e-11	ENSMUSG00000049690
1	126656351	126656650	Nckap5	NCK-associated protein 5	-2.72	3.57e-17	ENSMUSG00000049690
1	126686799	126687098	Nckap5	NCK-associated protein 5	-2.6	1.29e-17	ENSMUSG00000049690
1	126688715	126689014	Nckap5	NCK-associated protein 5	-3.02	8.44e-11	ENSMUSG00000049690
1	127395795	127396094	Mgat5	mannoside acetylglucosaminyltransferase 5	-2.84	6.91e-12	ENSMUSG00000036155
1	127537562	127537861	Tmem163	transmembrane protein 163	-2.75	4.74e-11	ENSMUSG00000026347
1	127788983	127789282	Ccnt2	cyclin T2	-3.41	1.35e-10	ENSMUSG00000026349
1	127795441	127795740	Ccnt2	cyclin T2	-2.69	9.27e-12	ENSMUSG00000026349
1	127975623	127975922	Zranb3	zinc finger, RAN-binding domain containing 3	-2.65	2.63e-10	ENSMUSG00000036086
1	128032177	128032476	Zranb3	zinc finger, RAN-binding domain containing 3	-3.43	9.54e-18	ENSMUSG00000036086
1	128077820	128078119	Zranb3	zinc finger, RAN-binding domain containing 3	-3.96	1.16e-25	ENSMUSG00000036086
1	128231556	128231855	R3hdm1	R3H domain containing 1	-2.98	1.95e-10	ENSMUSG00000056211
1	128259629	128259928	Ubxn4	UBX domain protein 4	-4.09	1.22e-21	ENSMUSG00000026353
1	128327414	128327713	Lct	lactase	-3.23	5.51e-09	ENSMUSG00000026354
1	128332848	128333147	Mcm6	minichromosome maintenance complex component 6	-1.99	1.69e-09	ENSMUSG00000026355
1	128443934	128444233	Dars	aspartyl-tRNA synthetase	-1.88	3.3e-06	ENSMUSG00000026356
1	128682998	128683297	Cxcr4	chemokine (C-X-C motif) receptor 4	-2.84	7.74e-09	ENSMUSG00000045382
1	128787369	128787668	Cxcr4	chemokine (C-X-C motif) receptor 4	-2.84	1.38e-14	ENSMUSG00000045382
1	129169948	129170247	Thsd7b	thrombospondin, type I, domain containing 7B	-4.36	1.91e-12	ENSMUSG00000042581
1	129180469	129180768	Thsd7b	thrombospondin, type I, domain containing 7B	-3.72	9.75e-24	ENSMUSG00000042581
1	129208563	129208862	Thsd7b	thrombospondin, type I, domain containing 7B	-2.64	2.59e-08	ENSMUSG00000042581
1	129519776	129520075	Thsd7b	thrombospondin, type I, domain containing 7B	-2.81	2.68e-14	ENSMUSG00000042581
1	129532222	129532521	Thsd7b	thrombospondin, type I, domain containing 7B	-2.22	5.03e-07	ENSMUSG00000042581
1	129559102	129559401	Thsd7b	thrombospondin, type I, domain containing 7B	-2.86	3.02e-09	ENSMUSG00000042581
1	129901213	129901512	Thsd7b	thrombospondin, type I, domain containing 7B	-2.88	1.21e-08	ENSMUSG00000042581
1	130085995	130086294	Thsd7b	thrombospondin, type I, domain containing 7B	-4.14	6.07e-21	ENSMUSG00000042581
1	130576481	130576780	Zp3r	zona pellucida 3 receptor	-1.76	1.59e-05	ENSMUSG00000042554
1	130728762	130729061	Pfkfb2	6-phosphofructo-2-kinase/fructose-2,6-biphosphatase 2	-2.28	6.21e-09	ENSMUSG00000026409
1	130835542	130835841	Pigr	polymeric immunoglobulin receptor	-1.37	2.98e-06	ENSMUSG00000026417
1	131074570	131074869	Mapkapk2	MAP kinase-activated protein kinase 2	-2.16	2.23e-07	ENSMUSG00000016528
1	131078834	131079133	Mapkapk2	MAP kinase-activated protein kinase 2	-1.41	6.41e-06	ENSMUSG00000016528
1	131116814	131117113	Dyrk3	dual-specificity tyrosine-(Y)-phosphorylation regulated kinase 3	-2.64	6.35e-17	ENSMUSG00000016526
1	131125906	131126205	Dyrk3	dual-specificity tyrosine-(Y)-phosphorylation regulated kinase 3	-1.37	0.00199	ENSMUSG00000016526
1	131137090	131137389	Dyrk3	dual-specificity tyrosine-(Y)-phosphorylation regulated kinase 3	-3.35	2.04e-12	ENSMUSG00000016526
1	131196149	131196448	Rassf5	Ras association (RalGDS/AF-6) domain family member 5	-2.92	1.5e-11	ENSMUSG00000026430
1	131293844	131294143	Srgap2	SLIT-ROBO Rho GTPase activating protein 2	-2.42	1.06e-11	ENSMUSG00000026425
1	131544006	131544305	Fam72a	family with sequence similarity 72, member A	-3.42	7.83e-15	ENSMUSG00000055184
1	131586927	131587226	Avpr1b	arginine vasopressin receptor 1B	-2.27	3.92e-11	ENSMUSG00000026432
1	131821044	131821343	Pm20d1	peptidase M20 domain containing 1	-2.52	7.71e-12	ENSMUSG00000042251
1	132012978	132013277	Elk4	ELK4, member of ETS oncogene family	-3.68	7.59e-23	ENSMUSG00000026436
1	132043827	132044126	Mfsd4a	major facilitator superfamily domain containing 4A	-3.95	8.82e-17	ENSMUSG00000059149
1	132065396	132065695	Mfsd4a	major facilitator superfamily domain containing 4A	-3.25	2.28e-13	ENSMUSG00000059149
1	132088098	132088397	Mfsd4a	major facilitator superfamily domain containing 4A	-3.27	9.58e-24	ENSMUSG00000059149
1	132121963	132122262	Cdk18	cyclin-dependent kinase 18	-2.91	1.9e-12	ENSMUSG00000026437
1	132212279	132212578	Lemd1	LEM domain containing 1	-2.61	5.62e-12	ENSMUSG00000079330
1	132226280	132226579	Lemd1	LEM domain containing 1	-2.38	5.36e-10	ENSMUSG00000079330
1	132384013	132384312	Tmcc2	transmembrane and coiled-coil domains 2	-1.41	0.000152	ENSMUSG00000042066
1	132386277	132386576	Tmcc2	transmembrane and coiled-coil domains 2	-1.67	1.92e-08	ENSMUSG00000042066
1	132569684	132569983	Nfasc	neurofascin	-2.91	1.15e-10	ENSMUSG00000026442
1	132591368	132591667	Nfasc	neurofascin	-3.48	5.34e-21	ENSMUSG00000026442
1	132659641	132659940	Nfasc	neurofascin	-3.2	1.9e-14	ENSMUSG00000026442
1	132767449	132767748	Nfasc	neurofascin	-3.14	1.44e-09	ENSMUSG00000026442
1	132817374	132817673	Lrrn2	leucine rich repeat protein 2, neuronal	-2.03	4.71e-11	ENSMUSG00000026443
1	132825283	132825582	Lrrn2	leucine rich repeat protein 2, neuronal	-4.38	7.87e-17	ENSMUSG00000026443
1	132916228	132916527	Lrrn2	leucine rich repeat protein 2, neuronal	-3.44	7.77e-17	ENSMUSG00000026443
1	133063242	133063541	Pik3c2b	phosphatidylinositol-4-phosphate 3-kinase catalytic subunit type 2 beta	-2.81	1.25e-14	ENSMUSG00000026447
1	133251555	133251854	Gm19461	predicted gene, 19461	-2.81	5.16e-07	ENSMUSG00000101693
1	133251555	133251854	Plekha6	pleckstrin homology domain containing, family A member 6	-2.81	5.16e-07	ENSMUSG00000041757
1	133311993	133312292	Golt1a	golgi transport 1A	-2.1	1.55e-09	ENSMUSG00000103421
1	133311993	133312292	Kiss1	KiSS-1 metastasis-suppressor	-2.1	1.55e-09	ENSMUSG00000116158;ENSMUSG00000115958
1	133394794	133395093	Sox13	SRY (sex determining region Y)-box 13	-3.19	6.74e-15	ENSMUSG00000070643
1	133762998	133763297	Atp2b4	ATPase, Ca++ transporting, plasma membrane 4	-1.41	9.1e-05	ENSMUSG00000026463
1	133908087	133908386	Optc	opticin	-2.7	5.6e-13	ENSMUSG00000010311
1	134083046	134083345	Btg2	B cell translocation gene 2, anti-proliferative	-2.2	1.15e-10	ENSMUSG00000020423
1	134120106	134120405	Chit1	chitinase 1 (chitotriosidase)	-3.14	4.13e-20	ENSMUSG00000026450
1	134201312	134201611	Adora1	adenosine A1 receptor	-3.03	2.44e-12	ENSMUSG00000042429
1	134204285	134204584	Adora1	adenosine A1 receptor	-3.01	4.48e-19	ENSMUSG00000042429
1	134273595	134273894	Myog	myogenin	-1.72	1.67e-06	ENSMUSG00000026459
1	134276198	134276497	Myog	myogenin	-3.75	7.45e-20	ENSMUSG00000026459
1	134311768	134312067	Ppfia4	protein tyrosine phosphatase, receptor type, f polypeptide (PTPRF), interacting protein (liprin), alpha 4	-3.23	1.81e-10	ENSMUSG00000026458
1	134345067	134345366	Tmem183a	transmembrane protein 183A	-1.7	0.00269	ENSMUSG00000042305
1	135087427	135087726	Lgr6	leucine-rich repeat-containing G protein-coupled receptor 6	-3.4	3.09e-14	ENSMUSG00000042793
1	135096368	135096667	Lgr6	leucine-rich repeat-containing G protein-coupled receptor 6	-3.04	3.03e-10	ENSMUSG00000042793
1	135380697	135380996	Ipo9	importin 9	-1.8	4.4e-09	ENSMUSG00000041879
1	135566649	135566948	Nav1	neuron navigator 1	-3.86	1.39e-11	ENSMUSG00000009418
1	135604743	135605042	Nav1	neuron navigator 1	-2.79	3.76e-12	ENSMUSG00000009418
1	135677019	135677318	Csrp1	cysteine and glycine-rich protein 1	-1.44	0.000525	ENSMUSG00000026421
1	135906630	135906929	Pkp1	plakophilin 1	-2.64	9.39e-13	ENSMUSG00000026413
1	136039209	136039508	Tmem9	transmembrane protein 9	-3.26	3.21e-11	ENSMUSG00000026411
1	136118866	136119165	Cacna1s	calcium channel, voltage-dependent, L type, alpha 1S subunit	-2.29	7.57e-08	ENSMUSG00000026407
1	136128391	136128690	Gm15850	predicted gene 15850	-3.2	5.24e-18	ENSMUSG00000086264
1	136241872	136242171	Inava	innate immunity activator	-2.32	2.05e-08	ENSMUSG00000041605
1	136418405	136418704	Ddx59	DEAD (Asp-Glu-Ala-Asp) box polypeptide 59	-3.39	8.72e-15	ENSMUSG00000026404
1	136613424	136613723	Zfp281	zinc finger protein 281	-1.34	3.08e-07	ENSMUSG00000041483
1	136664999	136665298	Gm19705	predicted gene, 19705	-2.28	9.32e-09	ENSMUSG00000097113
1	136666541	136666840	Gm19705	predicted gene, 19705	-2.63	6.56e-10	ENSMUSG00000097113
1	136714125	136714424	Platr22	pluripotency associated transcript 22	-3.71	4.69e-25	NA
1	137074738	137075037	Nr5a2	nuclear receptor subfamily 5, group A, member 2	-2.38	3.86e-10	ENSMUSG00000026398
1	137332268	137332567	Nr5a2	nuclear receptor subfamily 5, group A, member 2	-2.41	1.53e-11	ENSMUSG00000026398
1	137473968	137474267	Mir181a-1	microRNA 181a-1	-1.67	3.26e-10	ENSMUSG00000065565
1	137545793	137546092	Mir181a-1	microRNA 181a-1	-2.43	5.6e-12	ENSMUSG00000065565
1	137618296	137618595	Mir181a-1	microRNA 181a-1	-2.88	2.2e-13	ENSMUSG00000065565
1	137658165	137658464	Mir181a-1	microRNA 181a-1	-3.78	7.7e-22	ENSMUSG00000065565
1	137669990	137670289	Mir181a-1	microRNA 181a-1	-1.96	9.16e-07	ENSMUSG00000065565
1	137972925	137973224	Mir181a-1	microRNA 181a-1	-2.63	5.05e-13	ENSMUSG00000065565
1	138148851	138149150	Ptprc	protein tyrosine phosphatase, receptor type, C	-1.4	1.03e-06	ENSMUSG00000026395
1	138169909	138170208	Ptprc	protein tyrosine phosphatase, receptor type, C	-3.35	1.54e-10	ENSMUSG00000026395
1	138282826	138283125	Atp6v1g3	ATPase, H+ transporting, lysosomal V1 subunit G3	-2.08	3.96e-10	ENSMUSG00000026394
1	138290115	138290414	Atp6v1g3	ATPase, H+ transporting, lysosomal V1 subunit G3	-2.96	4.57e-12	ENSMUSG00000026394
1	138568846	138569145	Nek7	NIMA (never in mitosis gene a)-related expressed kinase 7	-2.23	3.34e-12	ENSMUSG00000026393
1	138901724	138902023	1700019P21Rik	RIKEN cDNA 1700019P21 gene	-3.28	5.28e-14	ENSMUSG00000099808
1	138928867	138929166	Dennd1b	DENN/MADD domain containing 1B	-1.39	9.38e-06	ENSMUSG00000056268
1	138962343	138962642	Dennd1b	DENN/MADD domain containing 1B	-3.18	7.18e-12	ENSMUSG00000056268
1	138995653	138995952	Dennd1b	DENN/MADD domain containing 1B	-3.25	2.65e-17	ENSMUSG00000056268
1	139192683	139192982	Crb1	crumbs family member 1, photoreceptor morphogenesis associated	-3.23	1.85e-15	ENSMUSG00000063681
1	139209877	139210176	Crb1	crumbs family member 1, photoreceptor morphogenesis associated	-2.82	3.53e-12	ENSMUSG00000063681
1	139328334	139328633	Crb1	crumbs family member 1, photoreceptor morphogenesis associated	-2.72	3.7e-14	ENSMUSG00000063681
1	140245786	140246085	Kcnt2	potassium channel, subfamily T, member 2	-1.22	0.00224	ENSMUSG00000052726
1	140295525	140295824	Kcnt2	potassium channel, subfamily T, member 2	-2.3	7.11e-09	ENSMUSG00000052726
1	140338431	140338730	Kcnt2	potassium channel, subfamily T, member 2	-3.03	5.4e-13	ENSMUSG00000052726
1	140456916	140457215	Kcnt2	potassium channel, subfamily T, member 2	-3.4	9.75e-17	ENSMUSG00000052726
1	140468453	140468752	Kcnt2	potassium channel, subfamily T, member 2	-2.23	7.97e-09	ENSMUSG00000052726
1	140476970	140477269	Kcnt2	potassium channel, subfamily T, member 2	-4.13	1.54e-24	ENSMUSG00000052726
1	140482455	140482754	Kcnt2	potassium channel, subfamily T, member 2	-3.02	4.5e-14	ENSMUSG00000052726
1	140489821	140490120	Kcnt2	potassium channel, subfamily T, member 2	-2.62	4.5e-10	ENSMUSG00000052726
1	140560875	140561174	Kcnt2	potassium channel, subfamily T, member 2	-5.2	1.16e-27	ENSMUSG00000052726
1	141318111	141318410	4930590L20Rik	RIKEN cDNA 4930590L20 gene	-2.84	2.64e-15	ENSMUSG00000102368
1	141338097	141338396	4930590L20Rik	RIKEN cDNA 4930590L20 gene	-2.76	3.66e-09	ENSMUSG00000102368
1	141597582	141597881	4930590L20Rik	RIKEN cDNA 4930590L20 gene	-3.92	1.35e-13	ENSMUSG00000102368
1	141783320	141783619	4930590L20Rik	RIKEN cDNA 4930590L20 gene	-3.43	2.27e-11	ENSMUSG00000102368
1	141813591	141813890	4930590L20Rik	RIKEN cDNA 4930590L20 gene	-3.17	6.07e-17	ENSMUSG00000102368
1	141864595	141864894	4930590L20Rik	RIKEN cDNA 4930590L20 gene	-1.74	3.39e-05	ENSMUSG00000102368
1	141911789	141912088	4930590L20Rik	RIKEN cDNA 4930590L20 gene	-1.75	6.55e-07	ENSMUSG00000102368
1	141966833	141967132	4930590L20Rik	RIKEN cDNA 4930590L20 gene	-2.78	4.19e-11	ENSMUSG00000102368
1	141968265	141968564	4930590L20Rik	RIKEN cDNA 4930590L20 gene	-3.71	1.83e-21	ENSMUSG00000102368
1	142006368	142006667	4930590L20Rik	RIKEN cDNA 4930590L20 gene	-3.77	2.26e-31	ENSMUSG00000102368
1	142028858	142029157	4930590L20Rik	RIKEN cDNA 4930590L20 gene	-3.05	3.68e-16	ENSMUSG00000102368
1	142042795	142043094	4930590L20Rik	RIKEN cDNA 4930590L20 gene	-5.04	1.59e-35	ENSMUSG00000102368
1	142055267	142055566	4930590L20Rik	RIKEN cDNA 4930590L20 gene	-3.25	6.09e-21	ENSMUSG00000102368
1	142264572	142264871	Cdc73	cell division cycle 73, Paf1/RNA polymerase II complex component	-2.12	0.000801	ENSMUSG00000026361
1	142374897	142375196	Cdc73	cell division cycle 73, Paf1/RNA polymerase II complex component	-2.27	1.16e-08	ENSMUSG00000026361
1	142396520	142396819	Cdc73	cell division cycle 73, Paf1/RNA polymerase II complex component	-1.97	8.23e-08	ENSMUSG00000026361
1	142410696	142410995	Cdc73	cell division cycle 73, Paf1/RNA polymerase II complex component	-3.93	2.93e-20	ENSMUSG00000026361
1	142422690	142422989	Cdc73	cell division cycle 73, Paf1/RNA polymerase II complex component	-2.5	8.84e-10	ENSMUSG00000026361
1	143123906	143124205	Cdc73	cell division cycle 73, Paf1/RNA polymerase II complex component	-3.05	3.25e-10	ENSMUSG00000026361
1	143173922	143174221	Cdc73	cell division cycle 73, Paf1/RNA polymerase II complex component	-2.51	4.04e-11	ENSMUSG00000026361
1	143200225	143200524	Cdc73	cell division cycle 73, Paf1/RNA polymerase II complex component	-2.77	6.05e-13	ENSMUSG00000026361
1	143523857	143524156	Cdc73	cell division cycle 73, Paf1/RNA polymerase II complex component	-2.96	2.63e-14	ENSMUSG00000026361
1	143640630	143640929	B3galt2	UDP-Gal:betaGlcNAc beta 1,3-galactosyltransferase, polypeptide 2	-1.24	3.09e-06	ENSMUSG00000033849
1	143640630	143640929	Cdc73	cell division cycle 73, Paf1/RNA polymerase II complex component	-1.24	3.09e-06	ENSMUSG00000026361
1	143903980	143904279	Rgs2	regulator of G-protein signaling 2	-2.55	5.39e-12	ENSMUSG00000026360
1	143917731	143918030	Rgs2	regulator of G-protein signaling 2	-2.77	1.33e-19	ENSMUSG00000026360
1	143938710	143939009	Rgs2	regulator of G-protein signaling 2	-2.53	4.39e-13	ENSMUSG00000026360
1	144018669	144018968	Rgs2	regulator of G-protein signaling 2	-1.51	0.000185	ENSMUSG00000026360
1	144090443	144090742	Rgs13	regulator of G-protein signaling 13	-2.89	4.83e-21	ENSMUSG00000051079
1	144151868	144152167	Rgs13	regulator of G-protein signaling 13	-2	1.61e-06	ENSMUSG00000051079
1	144167707	144168006	Rgs13	regulator of G-protein signaling 13	-2.12	3.27e-09	ENSMUSG00000051079
1	144177282	144177581	Rgs13	regulator of G-protein signaling 13	-1.93	8.88e-12	ENSMUSG00000051079
1	144367522	144367821	Rgs1	regulator of G-protein signaling 1	-3.2	1.43e-22	ENSMUSG00000026358
1	144603113	144603412	Rgs21	regulator of G-protein signalling 21	-2.94	1.58e-10	ENSMUSG00000098509
1	144720783	144721082	Rgs18	regulator of G-protein signaling 18	-2.48	1.16e-10	ENSMUSG00000026357
1	145379796	145380095	Rgs18	regulator of G-protein signaling 18	-3.25	5.06e-16	ENSMUSG00000026357
1	145707987	145708286	Brinp3	bone morphogenetic protein/retinoic acid inducible neural specific 3	-3.23	2.2e-12	ENSMUSG00000035131
1	146230123	146230422	Brinp3	bone morphogenetic protein/retinoic acid inducible neural specific 3	-2.37	7.18e-09	ENSMUSG00000035131
1	146231832	146232131	Brinp3	bone morphogenetic protein/retinoic acid inducible neural specific 3	-3.37	2.64e-20	ENSMUSG00000035131
1	146312562	146312861	Brinp3	bone morphogenetic protein/retinoic acid inducible neural specific 3	-2.85	1.1e-10	ENSMUSG00000035131
1	146657237	146657536	Brinp3	bone morphogenetic protein/retinoic acid inducible neural specific 3	-1.98	2.28e-10	ENSMUSG00000035131
1	147207017	147207316	Brinp3	bone morphogenetic protein/retinoic acid inducible neural specific 3	-2.83	6.63e-10	ENSMUSG00000035131
1	147291212	147291511	Brinp3	bone morphogenetic protein/retinoic acid inducible neural specific 3	-2.56	1.93e-09	ENSMUSG00000035131
1	147309246	147309545	Brinp3	bone morphogenetic protein/retinoic acid inducible neural specific 3	-2.35	4.23e-10	ENSMUSG00000035131
1	147343584	147343883	Brinp3	bone morphogenetic protein/retinoic acid inducible neural specific 3	-3.26	4.2e-17	ENSMUSG00000035131
1	147744405	147744704	Brinp3	bone morphogenetic protein/retinoic acid inducible neural specific 3	-2.11	0.00013	ENSMUSG00000035131
1	148681710	148682009	Pla2g4a	phospholipase A2, group IVA (cytosolic, calcium-dependent)	-4.13	7.01e-15	ENSMUSG00000056220
1	149010809	149011108	Pla2g4a	phospholipase A2, group IVA (cytosolic, calcium-dependent)	-3.06	2.26e-12	ENSMUSG00000056220
1	149238471	149238770	Pla2g4a	phospholipase A2, group IVA (cytosolic, calcium-dependent)	-3.8	2.97e-21	ENSMUSG00000056220
1	149256855	149257154	Pla2g4a	phospholipase A2, group IVA (cytosolic, calcium-dependent)	-3.08	1.56e-11	ENSMUSG00000056220
1	149350014	149350313	Pla2g4a	phospholipase A2, group IVA (cytosolic, calcium-dependent)	-2.79	4.96e-15	ENSMUSG00000056220
1	149405319	149405618	Pla2g4a	phospholipase A2, group IVA (cytosolic, calcium-dependent)	-3.25	5.7e-12	ENSMUSG00000056220
1	149856836	149857135	Pla2g4a	phospholipase A2, group IVA (cytosolic, calcium-dependent)	-1.99	6.85e-11	ENSMUSG00000056220
1	149866320	149866619	Pla2g4a	phospholipase A2, group IVA (cytosolic, calcium-dependent)	-4.31	1.92e-25	ENSMUSG00000056220
1	149871638	149871937	Pla2g4a	phospholipase A2, group IVA (cytosolic, calcium-dependent)	-4.21	4.62e-24	ENSMUSG00000056220
1	149876579	149876878	Pla2g4a	phospholipase A2, group IVA (cytosolic, calcium-dependent)	-3.08	8.78e-14	ENSMUSG00000056220
1	150099927	150100226	Ptgs2	prostaglandin-endoperoxide synthase 2	-1.29	9.96e-05	ENSMUSG00000032487
1	150384193	150384492	Odr4	odr4 GPCR localization factor homolog	-2.62	5.34e-14	ENSMUSG00000006010
1	150512422	150512721	Prg4	proteoglycan 4 (megakaryocyte stimulating factor, articular superficial zone protein)	-3.69	9.01e-12	ENSMUSG00000006014
1	150933570	150933869	Hmcn1	hemicentin 1	-2.37	1.25e-09	ENSMUSG00000066842
1	151087888	151088187	C730036E19Rik	RIKEN cDNA C730036E19 gene	-3.08	2.77e-13	NA
1	151526666	151526965	Rnf2	ring finger protein 2	-2.64	1.18e-11	ENSMUSG00000026484
1	151777611	151777910	Edem3	ER degradation enhancer, mannosidase alpha-like 3	-2.34	3.05e-07	ENSMUSG00000043019
1	151925820	151926119	1700025G04Rik	RIKEN cDNA 1700025G04 gene	-1.21	0.000179	ENSMUSG00000032666
1	152004604	152004903	1700025G04Rik	RIKEN cDNA 1700025G04 gene	-1.91	4.35e-06	ENSMUSG00000032666
1	152026861	152027160	1700025G04Rik	RIKEN cDNA 1700025G04 gene	-2.51	2.61e-10	ENSMUSG00000032666
1	152048354	152048653	1700025G04Rik	RIKEN cDNA 1700025G04 gene	-3.35	4.84e-16	ENSMUSG00000032666
1	152130404	152130703	1700025G04Rik	RIKEN cDNA 1700025G04 gene	-2.74	1.26e-07	ENSMUSG00000032666
1	152134413	152134712	1700025G04Rik	RIKEN cDNA 1700025G04 gene	-2.9	1.09e-11	ENSMUSG00000032666
1	152171415	152171714	1700025G04Rik	RIKEN cDNA 1700025G04 gene	-1.92	5.69e-07	ENSMUSG00000032666
1	152174444	152174743	1700025G04Rik	RIKEN cDNA 1700025G04 gene	-3.61	2.89e-16	ENSMUSG00000032666
1	152468542	152468841	Colgalt2	collagen beta(1-O)galactosyltransferase 2	-1.05	0.000356	ENSMUSG00000032649
1	152522259	152522558	Rgl1	ral guanine nucleotide dissociation stimulator,-like 1	-4.5	2.58e-15	ENSMUSG00000026482
1	152525119	152525418	Rgl1	ral guanine nucleotide dissociation stimulator,-like 1	-1.57	1.07e-05	ENSMUSG00000026482
1	152750637	152750936	Apobec4	apolipoprotein B mRNA editing enzyme, catalytic polypeptide-like 4 (putative)	-2.85	6.15e-14	ENSMUSG00000055547
1	152831067	152831366	Ncf2	neutrophil cytosolic factor 2	-4.08	9.09e-32	ENSMUSG00000026480
1	152838833	152839132	Smg7	Smg-7 homolog, nonsense mediated mRNA decay factor (C. elegans)	-2.07	6.02e-08	ENSMUSG00000042772
1	153000553	153000852	Nmnat2	nicotinamide nucleotide adenylyltransferase 2	-1.68	3.45e-05	ENSMUSG00000042751
1	153107869	153108168	Nmnat2	nicotinamide nucleotide adenylyltransferase 2	-2.4	2.18e-07	ENSMUSG00000042751
1	153138508	153138807	Lamc2	laminin, gamma 2	-3.46	3.83e-07	ENSMUSG00000026479
1	153180598	153180897	Lamc2	laminin, gamma 2	-3.2	3.11e-24	ENSMUSG00000026479
1	153282717	153283016	Lamc1	laminin, gamma 1	-2.61	2.67e-15	ENSMUSG00000026478
1	153357208	153357507	Lamc1	laminin, gamma 1	-4.35	6.95e-13	ENSMUSG00000026478
1	153424927	153425226	Shcbp1l	Shc SH2-domain binding protein 1-like	-1.05	0.00147	ENSMUSG00000042708
1	154252792	154253091	4930452N14Rik	RIKEN cDNA 4930452N14 gene	-2.9	1.52e-12	ENSMUSG00000099933
1	154256735	154257034	4930452N14Rik	RIKEN cDNA 4930452N14 gene	-1.88	1.3e-09	ENSMUSG00000099933
1	154256735	154257034	4930532M18Rik	RIKEN cDNA 4930532M18 gene	-1.88	1.3e-09	ENSMUSG00000100221
1	154428320	154428619	Cacna1e	calcium channel, voltage-dependent, R type, alpha 1E subunit	-3.36	6.88e-11	ENSMUSG00000004110
1	154436407	154436706	Cacna1e	calcium channel, voltage-dependent, R type, alpha 1E subunit	-1.61	1.32e-05	ENSMUSG00000004110
1	154446534	154446833	Cacna1e	calcium channel, voltage-dependent, R type, alpha 1E subunit	-2.54	4.41e-10	ENSMUSG00000004110
1	154498862	154499161	Cacna1e	calcium channel, voltage-dependent, R type, alpha 1E subunit	-2.85	9.35e-11	ENSMUSG00000004110
1	154511780	154512079	Cacna1e	calcium channel, voltage-dependent, R type, alpha 1E subunit	-3.51	4.18e-19	ENSMUSG00000004110
1	154529693	154529992	Cacna1e	calcium channel, voltage-dependent, R type, alpha 1E subunit	-2.82	1.91e-09	ENSMUSG00000004110
1	154532466	154532765	Cacna1e	calcium channel, voltage-dependent, R type, alpha 1E subunit	-2.23	2.34e-07	ENSMUSG00000004110
1	154712827	154713126	Cacna1e	calcium channel, voltage-dependent, R type, alpha 1E subunit	-3.63	1.28e-16	ENSMUSG00000004110
1	154730564	154730863	Cacna1e	calcium channel, voltage-dependent, R type, alpha 1E subunit	-3.11	5.75e-10	ENSMUSG00000004110
1	154791874	154792173	Cacna1e	calcium channel, voltage-dependent, R type, alpha 1E subunit	-3.42	2.23e-15	ENSMUSG00000004110
1	154802380	154802679	Cacna1e	calcium channel, voltage-dependent, R type, alpha 1E subunit	-1.85	1.23e-05	ENSMUSG00000004110
1	154805826	154806125	Cacna1e	calcium channel, voltage-dependent, R type, alpha 1E subunit	-1.89	6.59e-11	ENSMUSG00000004110
1	154816267	154816566	Cacna1e	calcium channel, voltage-dependent, R type, alpha 1E subunit	-3.38	1.77e-12	ENSMUSG00000004110
1	154843497	154843796	Cacna1e	calcium channel, voltage-dependent, R type, alpha 1E subunit	-2.2	1.1e-07	ENSMUSG00000004110
1	154865992	154866291	Cacna1e	calcium channel, voltage-dependent, R type, alpha 1E subunit	-3.89	3.11e-15	ENSMUSG00000004110
1	154888652	154888951	Cacna1e	calcium channel, voltage-dependent, R type, alpha 1E subunit	-3.22	3.82e-14	ENSMUSG00000004110
1	154999575	154999874	Gm9530	predicted gene 9530	-3.34	1.28e-13	ENSMUSG00000096950
1	155013904	155014203	Gm9530	predicted gene 9530	-2.54	8.45e-09	ENSMUSG00000096950
1	155051256	155051555	Gm9530	predicted gene 9530	-1.81	5.86e-08	ENSMUSG00000096950
1	155193077	155193376	Stx6	syntaxin 6	-1.46	2.33e-06	ENSMUSG00000026470
1	155202420	155202719	Stx6	syntaxin 6	-1.27	0.00131	ENSMUSG00000026470
1	155215180	155215479	Stx6	syntaxin 6	-3.31	6.37e-19	ENSMUSG00000026470
1	155281445	155281744	Xpr1	xenotropic and polytropic retrovirus receptor 1	-1.2	7.08e-05	ENSMUSG00000026469
1	156765298	156765597	Ralgps2	Ral GEF with PH domain and SH3 binding motif 2	-2.91	2.95e-10	ENSMUSG00000026594
1	156990131	156990430	Ralgps2	Ral GEF with PH domain and SH3 binding motif 2	-3.24	2.15e-12	ENSMUSG00000026594
1	156997093	156997392	Ralgps2	Ral GEF with PH domain and SH3 binding motif 2	-1.77	1.93e-07	ENSMUSG00000026594
1	157169124	157169423	Rasal2	RAS protein activator like 2	-2.61	1.12e-11	ENSMUSG00000070565
1	157233482	157233781	Rasal2	RAS protein activator like 2	-3.5	3.38e-20	ENSMUSG00000070565
1	157427722	157428021	2810025M15Rik	RIKEN cDNA 2810025M15 gene	-3.7	1.37e-21	ENSMUSG00000049881
1	157470829	157471128	Cryzl2	crystallin zeta like 2	-3.22	5.01e-24	ENSMUSG00000033488
1	157518289	157518588	Sec16b	SEC16 homolog B (S. cerevisiae)	-2.32	7.15e-12	ENSMUSG00000026589
1	157655704	157656003	Sec16b	SEC16 homolog B (S. cerevisiae)	-2.11	1.14e-07	ENSMUSG00000026589
1	157888648	157888947	Sec16b	SEC16 homolog B (S. cerevisiae)	-4.28	6.4e-24	ENSMUSG00000026589
1	158328279	158328578	Brinp2	bone morphogenic protein/retinoic acid inducible neural-specific 2	-2.9	4.49e-19	ENSMUSG00000004031
1	158512809	158513108	Astn1	astrotactin 1	-2.85	3.31e-15	ENSMUSG00000026587
1	158581848	158582147	Astn1	astrotactin 1	-3.52	2.42e-20	ENSMUSG00000026587
1	158954831	158955130	Pappa2	pappalysin 2	-3.05	1.65e-14	ENSMUSG00000073530
1	159211755	159212054	Cop1	COP1, E3 ubiquitin ligase	-3.9	3.09e-22	ENSMUSG00000040782
1	159386558	159386857	Cop1	COP1, E3 ubiquitin ligase	-2.86	4.53e-10	ENSMUSG00000040782
1	159393358	159393657	Cop1	COP1, E3 ubiquitin ligase	-1.26	2.82e-05	ENSMUSG00000040782
1	159533208	159533507	Tnr	tenascin R	-2.84	1.51e-12	ENSMUSG00000015829
1	159615176	159615475	Tnr	tenascin R	-2.52	1.61e-15	ENSMUSG00000015829
1	159639412	159639711	Tnr	tenascin R	-2.38	4.84e-08	ENSMUSG00000015829
1	159717077	159717376	Tnr	tenascin R	-3.2	1.26e-20	ENSMUSG00000015829
1	159774262	159774561	Tnr	tenascin R	-1.98	0.000213	ENSMUSG00000015829
1	159822293	159822592	Tnr	tenascin R	-2.59	1.36e-12	ENSMUSG00000015829
1	159872915	159873214	Tnr	tenascin R	-4.39	1.88e-19	ENSMUSG00000015829
1	159892806	159893105	Tnr	tenascin R	-2.71	4.18e-13	ENSMUSG00000015829
1	160025882	160026181	4930523C07Rik	RIKEN cDNA 4930523C07 gene	-2.44	3.15e-09	ENSMUSG00000090394
1	160101200	160101499	Tnn	tenascin N	-1.91	3.19e-08	ENSMUSG00000026725
1	160108565	160108864	Tnn	tenascin N	-1.09	0.00498	ENSMUSG00000026725
1	160149454	160149753	Tnn	tenascin N	-1.67	7.77e-08	ENSMUSG00000026725
1	160278331	160278630	Rabgap1l	RAB GTPase activating protein 1-like	-4.43	1.38e-27	ENSMUSG00000026721
1	160286766	160287065	Rabgap1l	RAB GTPase activating protein 1-like	-2.79	1.2e-18	ENSMUSG00000026721
1	160292095	160292394	Rabgap1l	RAB GTPase activating protein 1-like	-3.68	3.19e-24	ENSMUSG00000026721
1	160330873	160331172	Rabgap1l	RAB GTPase activating protein 1-like	-3.19	1.34e-17	ENSMUSG00000026721
1	160534908	160535207	Rabgap1l	RAB GTPase activating protein 1-like	-2.57	1.51e-16	ENSMUSG00000026721
1	160548251	160548550	Rabgap1l	RAB GTPase activating protein 1-like	-2.16	1.62e-12	ENSMUSG00000026721
1	160628449	160628748	Rabgap1l	RAB GTPase activating protein 1-like	-2.61	3.59e-11	ENSMUSG00000026721
1	160967347	160967646	Rc3h1	RING CCCH (C3H) domains 1	-2.72	3.43e-13	ENSMUSG00000040423
1	162134693	162134992	Dnm3	dynamin 3	-3.59	4.71e-17	ENSMUSG00000040265
1	162142308	162142607	Dnm3	dynamin 3	-4.37	5.34e-19	ENSMUSG00000040265
1	162271179	162271478	Dnm3	dynamin 3	-3.08	5.31e-13	ENSMUSG00000040265
1	162506599	162506898	Mettl13	methyltransferase like 13	-1.81	2.42e-05	ENSMUSG00000026694
1	162773648	162773947	Fmo4	flavin containing monooxygenase 4	-2.38	5.05e-08	ENSMUSG00000026692
1	162819381	162819680	Fmo4	flavin containing monooxygenase 4	-3.08	9.81e-18	ENSMUSG00000026692
1	163129511	163129810	Mroh9	maestro heat-like repeat family member 9	-2.16	3.56e-07	ENSMUSG00000071890
1	163252364	163252663	Prrx1	paired related homeobox 1	-3.32	1.22e-14	ENSMUSG00000026586
1	163255940	163256239	Prrx1	paired related homeobox 1	-3.55	2.8e-22	ENSMUSG00000026586
1	163366338	163366637	Gorab	golgin, RAB6-interacting	-3.83	5.03e-17	ENSMUSG00000040124
1	164232055	164232354	F5	coagulation factor V	-2.97	2.31e-11	ENSMUSG00000026579
1	164326872	164327171	Nme7	NME/NM23 family member 7	-1.26	1.51e-05	ENSMUSG00000026575
1	164395183	164395482	Nme7	NME/NM23 family member 7	-2.02	4.75e-09	ENSMUSG00000026575
1	164428935	164429234	Nme7	NME/NM23 family member 7	-2.86	2.86e-08	ENSMUSG00000026575
1	164461761	164462060	Atp1b1	ATPase, Na+/K+ transporting, beta 1 polypeptide	-1.08	0.000137	ENSMUSG00000026576
1	164586322	164586621	Atp1b1	ATPase, Na+/K+ transporting, beta 1 polypeptide	-2.78	1.13e-19	ENSMUSG00000026576
1	164590121	164590420	Atp1b1	ATPase, Na+/K+ transporting, beta 1 polypeptide	-3.55	2.98e-24	ENSMUSG00000026576
1	164605935	164606234	Atp1b1	ATPase, Na+/K+ transporting, beta 1 polypeptide	-3.76	4.89e-29	ENSMUSG00000026576
1	164681794	164682093	Dpt	dermatopontin	-1.81	5.82e-07	ENSMUSG00000026574
1	164683895	164684194	Dpt	dermatopontin	-2.93	2.55e-24	ENSMUSG00000026574
1	164689297	164689596	Dpt	dermatopontin	-3.49	1.24e-22	ENSMUSG00000026574
1	164753755	164754054	Dpt	dermatopontin	-2.68	2.6e-07	ENSMUSG00000026574
1	164755705	164756004	Dpt	dermatopontin	-2.57	9.47e-14	ENSMUSG00000026574
1	164770642	164770941	Dpt	dermatopontin	-1.75	5.84e-08	ENSMUSG00000026574
1	164787813	164788112	Dpt	dermatopontin	-2.77	5.12e-15	ENSMUSG00000026574
1	164898965	164899264	Gm20743	predicted gene, 20743	-1.1	0.00067	ENSMUSG00000104117
1	164926850	164927149	Xcl1	chemokine (C motif) ligand 1	-2.59	1.06e-13	ENSMUSG00000026573
1	164931147	164931446	Xcl1	chemokine (C motif) ligand 1	-2.81	4.7e-15	ENSMUSG00000026573
1	164988213	164988512	Xcl1	chemokine (C motif) ligand 1	-1.91	2.82e-11	ENSMUSG00000026573
1	165072267	165072566	4930568G15Rik	RIKEN cDNA 4930568G15 gene	-3.02	4e-15	ENSMUSG00000102408
1	165075700	165075999	4930568G15Rik	RIKEN cDNA 4930568G15 gene	-2.44	8.19e-16	ENSMUSG00000102408
1	165077293	165077592	4930568G15Rik	RIKEN cDNA 4930568G15 gene	-2.01	6.85e-05	ENSMUSG00000102408
1	165091675	165091974	4930568G15Rik	RIKEN cDNA 4930568G15 gene	-1.49	1.54e-05	ENSMUSG00000102408
1	165120313	165120612	Tbx19	T-box 19	-1.29	3.11e-05	ENSMUSG00000026572
1	165286395	165286694	Gpr161	G protein-coupled receptor 161	-1.87	6.64e-09	ENSMUSG00000040836
1	165288205	165288504	Gpr161	G protein-coupled receptor 161	-3.68	7.16e-15	ENSMUSG00000040836
1	165301667	165301966	Gpr161	G protein-coupled receptor 161	-3.65	8.17e-25	ENSMUSG00000040836
1	165304333	165304632	Gpr161	G protein-coupled receptor 161	-2.61	7.73e-11	ENSMUSG00000040836
1	165536400	165536699	Adcy10	adenylate cyclase 10	-1.45	0.022	ENSMUSG00000026567
1	165537457	165537756	Adcy10	adenylate cyclase 10	-4.53	1.24e-28	ENSMUSG00000026567
1	165556784	165557083	Adcy10	adenylate cyclase 10	-2.7	8.51e-05	ENSMUSG00000026567
1	165559075	165559374	Adcy10	adenylate cyclase 10	-3.84	5.61e-28	ENSMUSG00000026567
1	165855352	165855651	Cd247	CD247 antigen	-2.28	4.1e-07	ENSMUSG00000005763
1	166284872	166285171	Ildr2	immunoglobulin-like domain containing receptor 2	-2.77	7.77e-11	ENSMUSG00000040612
1	166313688	166313987	Ildr2	immunoglobulin-like domain containing receptor 2	-2.67	6.02e-07	ENSMUSG00000040612
1	166750273	166750572	Fmo9	flavin containing monooxygenase 9	-2.37	6.34e-11	ENSMUSG00000026560
1	166846517	166846816	Gm16701	predicted gene, 16701	-3.48	4.02e-12	ENSMUSG00000102548
1	166898772	166899071	Gm16701	predicted gene, 16701	-2.44	2.95e-07	ENSMUSG00000102548
1	167057561	167057860	Fam78b	family with sequence similarity 78, member B	-2.05	1.19e-06	ENSMUSG00000060568
1	167239956	167240255	Uck2	uridine-cytidine kinase 2	-2.19	9.45e-08	ENSMUSG00000026558
1	167259727	167260026	Uck2	uridine-cytidine kinase 2	-3.31	4.82e-21	ENSMUSG00000026558
1	168046355	168046654	Pbx1	pre B cell leukemia homeobox 1	-1.19	0.000166	ENSMUSG00000052534
1	168193392	168193691	Pbx1	pre B cell leukemia homeobox 1	-1.84	6.79e-07	ENSMUSG00000052534
1	168240886	168241185	Pbx1	pre B cell leukemia homeobox 1	-2.32	1.5e-13	ENSMUSG00000052534
1	168479681	168479980	Mir6348	microRNA 6348	-3.17	2.49e-14	ENSMUSG00000098407
1	168801141	168801440	Mir6354	microRNA 6354	-4	8.52e-19	ENSMUSG00000098829
1	169060674	169060973	Mir6354	microRNA 6354	-3.27	8.23e-17	ENSMUSG00000098829
1	169156095	169156394	Mir6354	microRNA 6354	-3.78	4.93e-21	ENSMUSG00000098829
1	169346932	169347231	Nuf2	NUF2, NDC80 kinetochore complex component	-3.35	4.89e-17	ENSMUSG00000026683
1	169397486	169397785	Nuf2	NUF2, NDC80 kinetochore complex component	-2.73	7.38e-11	ENSMUSG00000026683
1	169422477	169422776	Nuf2	NUF2, NDC80 kinetochore complex component	-3	1.81e-17	ENSMUSG00000026683
1	169502942	169503241	Nuf2	NUF2, NDC80 kinetochore complex component	-2.57	1.37e-12	ENSMUSG00000026683
1	169519454	169519753	Nuf2	NUF2, NDC80 kinetochore complex component	-2.69	1.04e-09	ENSMUSG00000026683
1	169764414	169764713	Rgs4	regulator of G-protein signaling 4	-3.01	5.24e-20	ENSMUSG00000038530
1	169803842	169804141	Rgs4	regulator of G-protein signaling 4	-2.34	1.4e-10	ENSMUSG00000038530
1	169840453	169840752	Ccdc190	coiled-coil domain containing 190	-1.79	1.83e-05	ENSMUSG00000070532
1	170059451	170059750	Ddr2	discoidin domain receptor family, member 2	-2.71	4.77e-07	ENSMUSG00000026674
1	170186636	170186935	Uap1	UDP-N-acetylglucosamine pyrophosphorylase 1	-1.86	3.06e-07	ENSMUSG00000026670
1	170218226	170218525	Uhmk1	U2AF homology motif (UHM) kinase 1	-3.44	2.88e-14	ENSMUSG00000026667
1	170504419	170504718	Nos1ap	nitric oxide synthase 1 (neuronal) adaptor protein	-1.57	0.000124	ENSMUSG00000038473
1	170506313	170506612	Nos1ap	nitric oxide synthase 1 (neuronal) adaptor protein	-1.5	0.00022	ENSMUSG00000038473
1	170538465	170538764	Nos1ap	nitric oxide synthase 1 (neuronal) adaptor protein	-2.46	1.21e-13	ENSMUSG00000038473
1	170548567	170548866	Nos1ap	nitric oxide synthase 1 (neuronal) adaptor protein	-3.24	1.93e-19	ENSMUSG00000038473
1	170555024	170555323	Nos1ap	nitric oxide synthase 1 (neuronal) adaptor protein	-2.62	2.45e-18	ENSMUSG00000038473
1	170651117	170651416	Olfml2b	olfactomedin-like 2B	-3.28	1.88e-14	ENSMUSG00000038463
1	170679641	170679940	Olfml2b	olfactomedin-like 2B	-3.88	2.97e-19	ENSMUSG00000038463
1	170721597	170721896	Atf6	activating transcription factor 6	-3.48	2.19e-24	ENSMUSG00000026663
1	170732201	170732500	Atf6	activating transcription factor 6	-3.1	1.13e-15	ENSMUSG00000026663
1	170752717	170753016	Atf6	activating transcription factor 6	-1.33	0.00122	ENSMUSG00000026663
1	170857485	170857784	Atf6	activating transcription factor 6	-3.48	4.92e-21	ENSMUSG00000026663
1	171673032	171673331	Cd48	CD48 antigen	-1.54	6.44e-05	ENSMUSG00000015355
1	171775919	171776218	Slamf1	signaling lymphocytic activation molecule family member 1	-2.1	3.2e-09	ENSMUSG00000015316
1	172247281	172247580	Atp1a4	ATPase, Na+/K+ transporting, alpha 4 polypeptide	-2.85	7.59e-12	ENSMUSG00000007107
1	172312579	172312878	Igsf8	immunoglobulin superfamily, member 8	-1.07	0.00544	ENSMUSG00000038034
1	172323961	172324260	Kcnj9	potassium inwardly-rectifying channel, subfamily J, member 9	-1.69	4.09e-06	ENSMUSG00000038026
1	172327810	172328109	Kcnj9	potassium inwardly-rectifying channel, subfamily J, member 9	-2.95	4.35e-13	ENSMUSG00000038026
1	173880414	173880713	Ifi204	interferon activated gene 204	-2.99	1.3e-07	ENSMUSG00000073489
1	173880414	173880713	Ifi211	interferon activated gene 211	-2.99	1.3e-07	ENSMUSG00000026536
1	173942722	173943021	Ifi203	interferon activated gene 203	-4.58	5.47e-12	ENSMUSG00000039997
1	174557302	174557601	Fmn2	formin 2	-1.24	0.000534	ENSMUSG00000028354
1	174558579	174558878	Fmn2	formin 2	-2.35	7.27e-08	ENSMUSG00000028354
1	174598230	174598529	Fmn2	formin 2	-2.07	1.08e-06	ENSMUSG00000028354
1	174909908	174910207	Grem2	gremlin 2, DAN family BMP antagonist	-2.14	8.05e-06	ENSMUSG00000050069
1	175155520	175155819	Rgs7	regulator of G protein signaling 7	-2.47	3.45e-11	ENSMUSG00000026527
1	175307695	175307994	Rgs7	regulator of G protein signaling 7	-3.28	1.81e-12	ENSMUSG00000026527
1	175388608	175388907	Rgs7	regulator of G protein signaling 7	-2.18	1.68e-08	ENSMUSG00000026527
1	175462368	175462667	Rgs7	regulator of G protein signaling 7	-4.03	3.32e-13	ENSMUSG00000026527
1	175492261	175492560	Rgs7	regulator of G protein signaling 7	-1.8	9.75e-06	ENSMUSG00000026527
1	175579729	175580028	Fh1	fumarate hydratase 1	-2.44	1.82e-13	ENSMUSG00000026526
1	176446730	176447029	Gm36536	predicted gene, 36536	-2.26	7.97e-10	ENSMUSG00000104021
1	176534467	176534766	Gm36536	predicted gene, 36536	-1.95	2.02e-06	ENSMUSG00000104021
1	176929540	176929839	Sdccag8	serologically defined colon cancer antigen 8	-2.28	1.03e-13	ENSMUSG00000026504
1	176930989	176931288	Sdccag8	serologically defined colon cancer antigen 8	-1.49	0.00373	ENSMUSG00000026504
1	176933438	176933737	Sdccag8	serologically defined colon cancer antigen 8	-2.3	1.07e-13	ENSMUSG00000026504
1	176979294	176979593	Sdccag8	serologically defined colon cancer antigen 8	-3.89	6.48e-17	ENSMUSG00000026504
1	176980769	176981068	Sdccag8	serologically defined colon cancer antigen 8	-2	6.6e-07	ENSMUSG00000026504
1	176994768	176995067	Sdccag8	serologically defined colon cancer antigen 8	-3.12	1.04e-18	ENSMUSG00000026504
1	176996675	176996974	Sdccag8	serologically defined colon cancer antigen 8	-2.67	5.34e-14	ENSMUSG00000026504
1	177028161	177028460	Akt3	thymoma viral proto-oncogene 3	-2.13	4.37e-12	ENSMUSG00000019699
1	177039319	177039618	Akt3	thymoma viral proto-oncogene 3	-3.97	5.82e-24	ENSMUSG00000019699
1	177051366	177051665	Akt3	thymoma viral proto-oncogene 3	-2.87	1.14e-19	ENSMUSG00000019699
1	177054919	177055218	Akt3	thymoma viral proto-oncogene 3	-1.89	9.5e-06	ENSMUSG00000019699
1	177286831	177287130	Akt3	thymoma viral proto-oncogene 3	-2.96	4.86e-19	ENSMUSG00000019699
1	177298332	177298631	Akt3	thymoma viral proto-oncogene 3	-3.2	9.39e-12	ENSMUSG00000019699
1	177308318	177308617	Akt3	thymoma viral proto-oncogene 3	-1.81	1.69e-06	ENSMUSG00000019699
1	177347295	177347594	Zbtb18	zinc finger and BTB domain containing 18	-3.83	3.83e-14	ENSMUSG00000063659
1	177382014	177382313	Zbtb18	zinc finger and BTB domain containing 18	-3.61	2.06e-23	ENSMUSG00000063659
1	177429149	177429448	Zbtb18	zinc finger and BTB domain containing 18	-2.4	2.29e-12	ENSMUSG00000063659
1	177444417	177444716	Zbtb18	zinc finger and BTB domain containing 18	-1.9	2.11e-12	ENSMUSG00000063659
1	177462775	177463074	Zbtb18	zinc finger and BTB domain containing 18	-1.75	3.68e-08	ENSMUSG00000063659
1	177468514	177468813	Zbtb18	zinc finger and BTB domain containing 18	-2.65	2.45e-08	ENSMUSG00000063659
1	177501294	177501593	Zbtb18	zinc finger and BTB domain containing 18	-3.17	8.65e-16	ENSMUSG00000063659
1	177509905	177510204	Zbtb18	zinc finger and BTB domain containing 18	-3.37	3.13e-15	ENSMUSG00000063659
1	177511674	177511973	Zbtb18	zinc finger and BTB domain containing 18	-3.71	2.15e-19	ENSMUSG00000063659
1	177573401	177573700	2310043L19Rik	RIKEN cDNA 2310043L19 gene	-2.5	9.14e-17	ENSMUSG00000101746
1	177605330	177605629	2310043L19Rik	RIKEN cDNA 2310043L19 gene	-2.52	1.43e-08	ENSMUSG00000101746
1	178357825	178358124	Hnrnpu	heterogeneous nuclear ribonucleoprotein U	-3.4	6.79e-19	ENSMUSG00000039630;ENSMUSG00000111145
1	178486789	178487088	Efcab2	EF-hand calcium binding domain 2	-4.03	1.48e-24	ENSMUSG00000026495
1	178590795	178591094	Kif26b	kinesin family member 26B	-2.53	3.4e-05	ENSMUSG00000026494
1	179326578	179326877	Smyd3	SET and MYND domain containing 3	-3.03	5.73e-12	ENSMUSG00000055067
1	179378117	179378416	Smyd3	SET and MYND domain containing 3	-2.73	3.31e-06	ENSMUSG00000055067
1	179433338	179433637	Smyd3	SET and MYND domain containing 3	-3.81	1.63e-24	ENSMUSG00000055067
1	179436610	179436909	Smyd3	SET and MYND domain containing 3	-4.27	4.2e-24	ENSMUSG00000055067
1	179588292	179588591	Cnst	consortin, connexin sorting protein	-2.49	1.45e-09	ENSMUSG00000038949
1	179591591	179591890	Cnst	consortin, connexin sorting protein	-2.35	8.2e-09	ENSMUSG00000038949
1	179709494	179709793	Sccpdh	saccharopine dehydrogenase (putative)	-1.68	1.74e-07	ENSMUSG00000038936
1	179940194	179940493	Cdc42bpa	CDC42 binding protein kinase alpha	-3.4	7.31e-21	ENSMUSG00000026490
1	179942005	179942304	Cdc42bpa	CDC42 binding protein kinase alpha	-4.04	2.11e-11	ENSMUSG00000026490
1	180037517	180037816	Cdc42bpa	CDC42 binding protein kinase alpha	-2.41	1.3e-11	ENSMUSG00000026490
1	180384488	180384787	Itpkb	inositol 1,4,5-trisphosphate 3-kinase B	-2.34	1.41e-07	ENSMUSG00000038855
1	180427773	180428072	Itpkb	inositol 1,4,5-trisphosphate 3-kinase B	-3.52	3.82e-22	ENSMUSG00000038855
1	180445250	180445549	Stum	mechanosensory transduction mediator	-3.49	6.91e-14	ENSMUSG00000053963
1	180464588	180464887	Stum	mechanosensory transduction mediator	-3.27	1.75e-16	ENSMUSG00000053963
1	180507023	180507322	Stum	mechanosensory transduction mediator	-1.83	2.01e-06	ENSMUSG00000053963
1	180517396	180517695	Stum	mechanosensory transduction mediator	-2.35	2.76e-10	ENSMUSG00000053963
1	180549731	180550030	Parp1	poly (ADP-ribose) polymerase family, member 1	-2.87	1.45e-10	ENSMUSG00000026496
1	180564942	180565241	Parp1	poly (ADP-ribose) polymerase family, member 1	-3.33	6.07e-23	ENSMUSG00000026496
1	180568416	180568715	Parp1	poly (ADP-ribose) polymerase family, member 1	-2.74	8.85e-18	ENSMUSG00000026496
1	180604619	180604918	Parp1	poly (ADP-ribose) polymerase family, member 1	-1.35	2.13e-06	ENSMUSG00000026496
1	181369220	181369519	Cnih3	cornichon family AMPA receptor auxiliary protein 3	-3.4	1.41e-20	ENSMUSG00000026514
1	181381423	181381722	Cnih3	cornichon family AMPA receptor auxiliary protein 3	-3.25	8.22e-18	ENSMUSG00000026514
1	181466697	181466996	Cnih3	cornichon family AMPA receptor auxiliary protein 3	-1.13	7.55e-05	ENSMUSG00000026514
1	181549995	181550294	Ccdc121	coiled-coil domain containing 121	-4.98	3.91e-29	ENSMUSG00000050625
1	181811521	181811820	Lbr	lamin B receptor	-3.5	1.13e-23	ENSMUSG00000004880
1	181893766	181894065	Enah	ENAH actin regulator	-2.91	2.79e-11	ENSMUSG00000022995
1	181975336	181975635	Enah	ENAH actin regulator	-2.78	7.66e-10	ENSMUSG00000022995
1	181980382	181980681	Enah	ENAH actin regulator	-1.46	6.33e-05	ENSMUSG00000022995
1	181989665	181989964	Enah	ENAH actin regulator	-1.71	8.43e-06	ENSMUSG00000022995
1	182558273	182558572	Capn8	calpain 8	-3.12	6.42e-09	ENSMUSG00000038599
1	182763859	182764158	Susd4	sushi domain containing 4	-1.12	0.000173	ENSMUSG00000038576
1	182794325	182794624	Susd4	sushi domain containing 4	-2.6	4.49e-09	ENSMUSG00000038576
1	182838128	182838427	Susd4	sushi domain containing 4	-2.87	2.33e-13	ENSMUSG00000038576
1	182991358	182991657	Tlr5	toll-like receptor 5	-2.26	4.45e-12	ENSMUSG00000079164
1	183043230	183043529	Disp1	dispatched RND transporter family member 1	-1.5	1e-06	ENSMUSG00000030768
1	183057999	183058298	Disp1	dispatched RND transporter family member 1	-2.53	4.27e-09	ENSMUSG00000030768
1	183075397	183075696	Disp1	dispatched RND transporter family member 1	-2.7	2.79e-10	ENSMUSG00000030768
1	183084544	183084843	Disp1	dispatched RND transporter family member 1	-3.09	5.76e-20	ENSMUSG00000030768
1	183086869	183087168	Disp1	dispatched RND transporter family member 1	-3.24	5.37e-14	ENSMUSG00000030768
1	183369518	183369817	Mia3	melanoma inhibitory activity 3	-1.08	5.68e-05	ENSMUSG00000056050
1	183982098	183982397	1700056E22Rik	RIKEN cDNA 1700056E22 gene	-2.41	2.45e-14	ENSMUSG00000044854
1	184905541	184905840	Mark1	MAP/microtubule affinity regulating kinase 1	-2.32	3.68e-10	ENSMUSG00000026620
1	185070283	185070582	Mark1	MAP/microtubule affinity regulating kinase 1	-1.91	4.29e-08	ENSMUSG00000026620
1	185253312	185253611	Rab3gap2	RAB3 GTPase activating protein subunit 2	-1.96	4.25e-06	ENSMUSG00000039318
1	185316308	185316607	Iars2	isoleucine-tRNA synthetase 2, mitochondrial	-4.76	3.29e-27	ENSMUSG00000026618
1	185342507	185342806	Bpnt1	bisphosphate 3'-nucleotidase 1	-2.23	1.48e-08	ENSMUSG00000026617
1	185376479	185376778	Eprs	glutamyl-prolyl-tRNA synthetase	-2.54	1.11e-10	ENSMUSG00000026615
1	185847237	185847536	Lyplal1	lysophospholipase-like 1	-3.31	7.75e-08	ENSMUSG00000039246
1	185898446	185898745	Lyplal1	lysophospholipase-like 1	-1.57	0.000146	ENSMUSG00000039246
1	185992231	185992530	Lyplal1	lysophospholipase-like 1	-2.98	1.48e-13	ENSMUSG00000039246
1	186066299	186066598	Lyplal1	lysophospholipase-like 1	-2.42	1.67e-11	ENSMUSG00000039246
1	186171639	186171938	Lyplal1	lysophospholipase-like 1	-4.06	3.68e-20	ENSMUSG00000039246
1	186294675	186294974	Lyplal1	lysophospholipase-like 1	-2.77	6.22e-10	ENSMUSG00000039246
1	186299072	186299371	Lyplal1	lysophospholipase-like 1	-1.55	7.09e-06	ENSMUSG00000039246
1	186340742	186341041	A730004F24Rik	RIKEN cDNA A730004F24 gene	-4.82	6.86e-27	ENSMUSG00000103690
1	186384565	186384864	A730004F24Rik	RIKEN cDNA A730004F24 gene	-2.67	2.99e-10	ENSMUSG00000103690
1	186433516	186433815	A730004F24Rik	RIKEN cDNA A730004F24 gene	-1.53	1.8e-05	ENSMUSG00000103690
1	186988430	186988729	D1Pas1	DNA segment, Chr 1, Pasteur Institute 1	-3.16	2.84e-10	ENSMUSG00000039224
1	187119443	187119742	Spata17	spermatogenesis associated 17	-3.72	1.54e-28	ENSMUSG00000026611
1	187282793	187283092	Gpatch2	G patch domain containing 2	-2.76	2.3e-13	ENSMUSG00000039210
1	187446573	187446872	Gpatch2	G patch domain containing 2	-3.21	4.08e-13	ENSMUSG00000039210
1	187785267	187785566	Esrrg	estrogen-related receptor gamma	-2.61	7.14e-14	ENSMUSG00000026610
1	188221215	188221514	Esrrg	estrogen-related receptor gamma	-3.07	2.93e-15	ENSMUSG00000026610
1	188568403	188568702	Ush2a	usherin	-4.29	4.62e-16	ENSMUSG00000026609
1	189079702	189080001	Kctd3	potassium channel tetramerisation domain containing 3	-2.92	6.1e-13	ENSMUSG00000026608
1	189120368	189120667	Kcnk2	potassium channel, subfamily K, member 2	-2.63	1.06e-12	ENSMUSG00000037624
1	189272343	189272642	Kcnk2	potassium channel, subfamily K, member 2	-3.35	1.04e-18	ENSMUSG00000037624
1	189374099	189374398	Kcnk2	potassium channel, subfamily K, member 2	-2.45	3.27e-10	ENSMUSG00000037624
1	189533022	189533321	Cenpf	centromere protein F	-2.94	6.22e-16	ENSMUSG00000026605
1	189919852	189920151	Smyd2	SET and MYND domain containing 2	-2.23	6.81e-09	ENSMUSG00000026603
1	189960475	189960774	Smyd2	SET and MYND domain containing 2	-2.29	8.1e-14	ENSMUSG00000026603
1	190076602	190076901	Prox1	prospero homeobox 1	-1.57	5.64e-06	ENSMUSG00000010175
1	190082375	190082674	Prox1	prospero homeobox 1	-3.1	4.62e-10	ENSMUSG00000010175
1	190092087	190092386	Prox1	prospero homeobox 1	-3.47	2.31e-19	ENSMUSG00000010175
1	190159163	190159462	Prox1	prospero homeobox 1	-2.36	6.29e-08	ENSMUSG00000010175
1	190213250	190213549	LOC102632463	uncharacterized LOC102632463	-3.56	1.14e-20	ENSMUSG00000079045
1	190274940	190275239	LOC102632463	uncharacterized LOC102632463	-2.99	4.17e-11	ENSMUSG00000079045
1	190496016	190496315	Rps6kc1	ribosomal protein S6 kinase polypeptide 1	-2.46	1.13e-09	ENSMUSG00000089872
1	190527558	190527857	Rps6kc1	ribosomal protein S6 kinase polypeptide 1	-3.03	1.05e-11	ENSMUSG00000089872
1	190660096	190660395	Rps6kc1	ribosomal protein S6 kinase polypeptide 1	-2.33	2e-08	ENSMUSG00000089872
1	190698487	190698786	Rps6kc1	ribosomal protein S6 kinase polypeptide 1	-3.54	1.43e-17	ENSMUSG00000089872
1	190875810	190876109	Rps6kc1	ribosomal protein S6 kinase polypeptide 1	-3.45	2.87e-13	ENSMUSG00000089872
1	191020980	191021279	Flvcr1	feline leukemia virus subgroup C cellular receptor 1	-2.34	1.68e-11	ENSMUSG00000066595
1	191031140	191031439	A230020J21Rik	RIKEN cDNA A230020J21 gene	-2.41	1.19e-08	ENSMUSG00000097845
1	191953011	191953310	Rd3	retinal degeneration 3	-3.18	1.76e-19	ENSMUSG00000049353;ENSMUSG00000111723
1	192061654	192061953	Traf5	TNF receptor-associated factor 5	-2.53	8.5e-11	ENSMUSG00000026637;ENSMUSG00000111385
1	192171521	192171820	Kcnh1	potassium voltage-gated channel, subfamily H (eag-related), member 1	-2.81	1.61e-15	ENSMUSG00000058248
1	192341780	192342079	Kcnh1	potassium voltage-gated channel, subfamily H (eag-related), member 1	-2.6	3.77e-08	ENSMUSG00000058248
1	192343146	192343445	Kcnh1	potassium voltage-gated channel, subfamily H (eag-related), member 1	-1.51	0.000182	ENSMUSG00000058248
1	192937994	192938293	Syt14	synaptotagmin XIV	-3.24	1.1e-16	ENSMUSG00000016200
1	193004021	193004320	Syt14	synaptotagmin XIV	-2.99	1.71e-16	ENSMUSG00000016200
1	193026551	193026850	Syt14	synaptotagmin XIV	-2.73	1.27e-09	ENSMUSG00000016200
1	193042886	193043185	Syt14	synaptotagmin XIV	-3.83	2.1e-18	ENSMUSG00000016200
1	193059717	193060016	Syt14	synaptotagmin XIV	-2.77	3e-16	ENSMUSG00000016200
1	193242321	193242620	Hsd11b1	hydroxysteroid 11-beta dehydrogenase 1	-1.36	3.29e-07	ENSMUSG00000016194
1	193242321	193242620	Lamb3	laminin, beta 3	-1.36	3.29e-07	ENSMUSG00000026639
1	193298450	193298749	Lamb3	laminin, beta 3	-2.88	2.48e-11	ENSMUSG00000026639
1	193305481	193305780	Lamb3	laminin, beta 3	-2.97	1.61e-13	ENSMUSG00000026639
1	193327291	193327590	Lamb3	laminin, beta 3	-1.72	5.81e-06	ENSMUSG00000026639
1	193350375	193350674	Camk1g	calcium/calmodulin-dependent protein kinase I gamma	-2.64	1.62e-13	ENSMUSG00000016179
1	193351654	193351953	Camk1g	calcium/calmodulin-dependent protein kinase I gamma	-2.8	9.32e-11	ENSMUSG00000016179
1	193447640	193447939	Mir205	microRNA 205	-4.11	4.45e-12	ENSMUSG00000065533
1	193586964	193587263	Mir205	microRNA 205	-2.01	8.93e-13	ENSMUSG00000065533
1	193599895	193600194	Mir205	microRNA 205	-4.27	3.58e-24	ENSMUSG00000065533
1	193671240	193671539	Mir205	microRNA 205	-2.67	1.06e-07	ENSMUSG00000065533
1	193743563	193743862	Mir205	microRNA 205	-2.31	2.22e-07	ENSMUSG00000065533
1	193990196	193990495	4930503O07Rik	RIKEN cDNA 4930503O07 gene	-2.21	2.02e-09	ENSMUSG00000103692
1	194019366	194019665	4930503O07Rik	RIKEN cDNA 4930503O07 gene	-2.81	6.55e-17	ENSMUSG00000103692
1	194118054	194118353	4930503O07Rik	RIKEN cDNA 4930503O07 gene	-2.99	9.43e-12	ENSMUSG00000103692
1	194160998	194161297	4930503O07Rik	RIKEN cDNA 4930503O07 gene	-2.87	4.18e-14	ENSMUSG00000103692
1	194335081	194335380	4930503O07Rik	RIKEN cDNA 4930503O07 gene	-3.02	1.27e-20	ENSMUSG00000103692
1	194563943	194564242	Plxna2	plexin A2	-3.74	4.8e-18	ENSMUSG00000026640
1	194578230	194578529	Plxna2	plexin A2	-3.77	9.81e-20	ENSMUSG00000026640
1	194607410	194607709	Plxna2	plexin A2	-1.19	0.000193	ENSMUSG00000026640
1	194614042	194614341	Plxna2	plexin A2	-2.46	3.63e-10	ENSMUSG00000026640
1	194630618	194630917	Plxna2	plexin A2	-1.55	4.7e-06	ENSMUSG00000026640
1	194682099	194682398	Plxna2	plexin A2	-2.11	1.65e-09	ENSMUSG00000026640
1	194795355	194795654	Plxna2	plexin A2	-2.53	7.89e-11	ENSMUSG00000026640
1	194881794	194882093	Cd34	CD34 antigen	-1.95	9.34e-09	ENSMUSG00000016494
1	194885312	194885611	Cd34	CD34 antigen	-3.23	1.23e-19	ENSMUSG00000016494
1	194972030	194972329	Gm16897	predicted gene, 16897	-2.2	2.13e-05	ENSMUSG00000097325
10	3430537	3430836	Ppp1r14c	protein phosphatase 1, regulatory inhibitor subunit 14C	-3.79	4.99e-14	ENSMUSG00000040653
10	3878197	3878496	Plekhg1	pleckstrin homology domain containing, family G (with RhoGef domain) member 1	-2.89	2.22e-14	ENSMUSG00000040624
10	3928201	3928500	Plekhg1	pleckstrin homology domain containing, family G (with RhoGef domain) member 1	-3.27	3.63e-17	ENSMUSG00000040624
10	4924428	4924727	Esr1	estrogen receptor 1 (alpha)	-2.21	6.1e-10	ENSMUSG00000019768
10	5190873	5191172	Syne1	spectrin repeat containing, nuclear envelope 1	-3.56	3.68e-19	ENSMUSG00000096054
10	5203854	5204153	Syne1	spectrin repeat containing, nuclear envelope 1	-3.27	1.07e-21	ENSMUSG00000096054
10	5212631	5212930	Syne1	spectrin repeat containing, nuclear envelope 1	-3.16	1.99e-10	ENSMUSG00000096054
10	5319254	5319553	Syne1	spectrin repeat containing, nuclear envelope 1	-4.15	2.57e-15	ENSMUSG00000096054
10	5332832	5333131	Syne1	spectrin repeat containing, nuclear envelope 1	-3.26	2.64e-16	ENSMUSG00000096054
10	5358599	5358898	Syne1	spectrin repeat containing, nuclear envelope 1	-2.78	6.14e-15	ENSMUSG00000096054
10	5367998	5368297	Syne1	spectrin repeat containing, nuclear envelope 1	-2.22	8.81e-12	ENSMUSG00000096054
10	5369631	5369930	Syne1	spectrin repeat containing, nuclear envelope 1	-3.78	2.87e-09	ENSMUSG00000096054
10	5378947	5379246	Syne1	spectrin repeat containing, nuclear envelope 1	-3.24	3.94e-21	ENSMUSG00000096054
10	5381588	5381887	Syne1	spectrin repeat containing, nuclear envelope 1	-3.36	5.26e-15	ENSMUSG00000096054
10	5415735	5416034	Syne1	spectrin repeat containing, nuclear envelope 1	-2.79	9.72e-17	ENSMUSG00000096054
10	5735205	5735504	Fbxo5	F-box protein 5	-3.36	7.45e-17	ENSMUSG00000019773
10	6848161	6848460	Oprm1	opioid receptor, mu 1	-2.06	6.41e-07	ENSMUSG00000000766
10	6871477	6871776	Oprm1	opioid receptor, mu 1	-1.23	0.00122	ENSMUSG00000000766
10	6895832	6896131	Ipcef1	interaction protein for cytohesin exchange factors 1	-3.1	5.22e-11	ENSMUSG00000064065
10	6895832	6896131	Oprm1	opioid receptor, mu 1	-3.1	5.22e-11	ENSMUSG00000000766
10	6900181	6900480	Ipcef1	interaction protein for cytohesin exchange factors 1	-2.7	2.78e-07	ENSMUSG00000064065
10	6900181	6900480	Oprm1	opioid receptor, mu 1	-2.7	2.78e-07	ENSMUSG00000000766
10	6909751	6910050	Ipcef1	interaction protein for cytohesin exchange factors 1	-1.11	0.0184	ENSMUSG00000064065
10	6909751	6910050	Oprm1	opioid receptor, mu 1	-1.11	0.0184	ENSMUSG00000000766
10	6916662	6916961	Ipcef1	interaction protein for cytohesin exchange factors 1	-2.39	3.55e-15	ENSMUSG00000064065
10	6916662	6916961	Oprm1	opioid receptor, mu 1	-2.39	3.55e-15	ENSMUSG00000000766
10	6926776	6927075	Ipcef1	interaction protein for cytohesin exchange factors 1	-2.84	5.1e-13	ENSMUSG00000064065
10	6926776	6927075	Oprm1	opioid receptor, mu 1	-2.84	5.1e-13	ENSMUSG00000000766
10	7077605	7077904	Oprm1	opioid receptor, mu 1	-2.86	9.72e-10	ENSMUSG00000000766
10	7268473	7268772	Cnksr3	Cnksr family member 3	-2.4	1.14e-13	ENSMUSG00000015202
10	7582549	7582848	Lrp11	low density lipoprotein receptor-related protein 11	-3.71	7.15e-14	ENSMUSG00000019796;ENSMUSG00000116377
10	7900958	7901257	Tab2	TGF-beta activated kinase 1/MAP3K7 binding protein 2	-1.4	1e-05	ENSMUSG00000015755
10	7987550	7987849	Tab2	TGF-beta activated kinase 1/MAP3K7 binding protein 2	-2.8	3.67e-14	ENSMUSG00000015755
10	8130795	8131094	Ust	uronyl-2-sulfotransferase	-2.08	0.00219	ENSMUSG00000047712
10	8423075	8423374	Ust	uronyl-2-sulfotransferase	-3.2	9.92e-15	ENSMUSG00000047712
10	8429098	8429397	Ust	uronyl-2-sulfotransferase	-2.35	2.7e-10	ENSMUSG00000047712
10	8482878	8483177	Ust	uronyl-2-sulfotransferase	-2.06	1.36e-08	ENSMUSG00000047712
10	8498903	8499202	Ust	uronyl-2-sulfotransferase	-3.19	1.54e-09	ENSMUSG00000047712
10	8512132	8512431	Ust	uronyl-2-sulfotransferase	-1.87	7.51e-09	ENSMUSG00000047712
10	8590165	8590464	Ust	uronyl-2-sulfotransferase	-2.33	5.95e-12	ENSMUSG00000047712
10	8624450	8624749	Sash1	SAM and SH3 domain containing 1	-1.61	1.02e-05	ENSMUSG00000015305
10	8653642	8653941	Sash1	SAM and SH3 domain containing 1	-3.61	5.08e-18	ENSMUSG00000015305
10	9014897	9015196	Sash1	SAM and SH3 domain containing 1	-2.29	3.03e-11	ENSMUSG00000015305
10	9113772	9114071	Sash1	SAM and SH3 domain containing 1	-2.07	4.76e-09	ENSMUSG00000015305
10	9204122	9204421	Sash1	SAM and SH3 domain containing 1	-2.56	1.55e-13	ENSMUSG00000015305
10	9239949	9240248	Sash1	SAM and SH3 domain containing 1	-1.96	1.89e-07	ENSMUSG00000015305
10	9342654	9342953	Samd5	sterile alpha motif domain containing 5	-2.74	4.78e-10	ENSMUSG00000060487
10	9416710	9417009	Samd5	sterile alpha motif domain containing 5	-3.27	3.52e-12	ENSMUSG00000060487
10	9462459	9462758	Samd5	sterile alpha motif domain containing 5	-2.83	1.45e-12	ENSMUSG00000060487
10	9783625	9783924	Stxbp5	syntaxin binding protein 5 (tomosyn)	-2.35	2.43e-06	ENSMUSG00000019790
10	9879165	9879464	Stxbp5	syntaxin binding protein 5 (tomosyn)	-2.18	4.38e-10	ENSMUSG00000019790
10	9935325	9935624	Stxbp5	syntaxin binding protein 5 (tomosyn)	-3.2	2.11e-13	ENSMUSG00000019790
10	10107292	10107591	Stxbp5	syntaxin binding protein 5 (tomosyn)	-2.76	9.07e-15	ENSMUSG00000019790
10	10113337	10113636	Stxbp5	syntaxin binding protein 5 (tomosyn)	-2.22	1.21e-08	ENSMUSG00000019790
10	10167317	10167616	Adgb	androglobin	-2.99	3.19e-13	ENSMUSG00000050994
10	10219746	10220045	Adgb	androglobin	-4.18	5.67e-19	ENSMUSG00000050994
10	10248099	10248398	Adgb	androglobin	-2.26	1.49e-08	ENSMUSG00000050994
10	10322984	10323283	Adgb	androglobin	-2.6	1.4e-13	ENSMUSG00000050994
10	10737308	10737607	Grm1	glutamate receptor, metabotropic 1	-2.38	2.69e-11	ENSMUSG00000019828
10	10942398	10942697	Grm1	glutamate receptor, metabotropic 1	-2.61	1.43e-10	ENSMUSG00000019828
10	10947608	10947907	Grm1	glutamate receptor, metabotropic 1	-2.85	2.42e-13	ENSMUSG00000019828
10	10949233	10949532	Grm1	glutamate receptor, metabotropic 1	-3.41	2.15e-21	ENSMUSG00000019828
10	10964533	10964832	Grm1	glutamate receptor, metabotropic 1	-3.61	3.63e-10	ENSMUSG00000019828
10	11049392	11049691	Grm1	glutamate receptor, metabotropic 1	-3.56	2.48e-21	ENSMUSG00000019828
10	11061699	11061998	Grm1	glutamate receptor, metabotropic 1	-3.72	7.16e-24	ENSMUSG00000019828
10	11198400	11198699	Shprh	SNF2 histone linker PHD RING helicase	-1.48	7.12e-05	ENSMUSG00000090112
10	11278128	11278427	Fbxo30	F-box protein 30	-2.19	6.01e-08	ENSMUSG00000047648
10	11570781	11571080	Epm2a	epilepsy, progressive myoclonic epilepsy, type 2 gene alpha	-3.23	4.32e-16	ENSMUSG00000055493
10	11841408	11841707	Epm2a	epilepsy, progressive myoclonic epilepsy, type 2 gene alpha	-1.91	1.38e-07	ENSMUSG00000055493
10	11960536	11960835	Utrn	utrophin	-2.01	3.84e-07	ENSMUSG00000019820
10	12339594	12339893	Utrn	utrophin	-2.05	3.59e-09	ENSMUSG00000019820
10	12848503	12848802	Utrn	utrophin	-1.2	0.00124	ENSMUSG00000019820
10	13304813	13305112	Phactr2	phosphatase and actin regulator 2	-1.31	7.88e-06	ENSMUSG00000062866
10	13593536	13593835	Adat2	adenosine deaminase, tRNA-specific 2	-2.87	2.59e-07	ENSMUSG00000019808
10	13687160	13687459	Aig1	androgen-induced 1	-2.13	5.37e-09	ENSMUSG00000019806
10	13861191	13861490	Aig1	androgen-induced 1	-1.42	7.75e-07	ENSMUSG00000019806
10	13906163	13906462	Gm32172	predicted gene, 32172	-2.44	3.09e-12	ENSMUSG00000112172
10	13973593	13973892	Hivep2	human immunodeficiency virus type I enhancer binding protein 2	-2.49	6.18e-15	ENSMUSG00000015501
10	14049047	14049346	Hivep2	human immunodeficiency virus type I enhancer binding protein 2	-2.7	7.87e-14	ENSMUSG00000015501
10	14067904	14068203	Hivep2	human immunodeficiency virus type I enhancer binding protein 2	-3.19	1.34e-14	ENSMUSG00000015501
10	14070340	14070639	Hivep2	human immunodeficiency virus type I enhancer binding protein 2	-1.95	3.06e-10	ENSMUSG00000015501
10	14116997	14117296	Hivep2	human immunodeficiency virus type I enhancer binding protein 2	-4.18	2.64e-23	ENSMUSG00000015501
10	14120615	14120914	Hivep2	human immunodeficiency virus type I enhancer binding protein 2	-1.84	3.47e-07	ENSMUSG00000015501
10	14180118	14180417	Hivep2	human immunodeficiency virus type I enhancer binding protein 2	-3.82	6.69e-31	ENSMUSG00000015501
10	14193751	14194050	Hivep2	human immunodeficiency virus type I enhancer binding protein 2	-1.82	1.25e-08	ENSMUSG00000015501
10	14207666	14207965	Hivep2	human immunodeficiency virus type I enhancer binding protein 2	-3.17	1.64e-26	ENSMUSG00000015501
10	14211526	14211825	Hivep2	human immunodeficiency virus type I enhancer binding protein 2	-2.97	1.02e-16	ENSMUSG00000015501
10	14216223	14216522	Hivep2	human immunodeficiency virus type I enhancer binding protein 2	-2.83	1.95e-18	ENSMUSG00000015501
10	14296166	14296465	Adgrg6	adhesion G protein-coupled receptor G6	-3.52	1.06e-19	ENSMUSG00000039116
10	14314963	14315262	Adgrg6	adhesion G protein-coupled receptor G6	-3.24	1.14e-13	ENSMUSG00000039116
10	14725699	14725998	1700016L04Rik	RIKEN cDNA 1700016L04 gene	-1.87	1.08e-05	ENSMUSG00000019865
10	15058733	15059032	Nmbr	neuromedin B receptor	-2.62	5.06e-10	ENSMUSG00000019865
10	16139243	16139542	C330004P14Rik	RIKEN cDNA C330004P14 gene	-2.98	5.46e-15	ENSMUSG00000112227
10	16156980	16157279	C330004P14Rik	RIKEN cDNA C330004P14 gene	-2.15	8.54e-08	ENSMUSG00000112227
10	16171356	16171655	C330004P14Rik	RIKEN cDNA C330004P14 gene	-2.86	5.59e-20	ENSMUSG00000112227
10	16341560	16341859	C330004P14Rik	RIKEN cDNA C330004P14 gene	-1.7	3.78e-08	ENSMUSG00000112227
10	16441710	16442009	Gm20125	predicted gene, 20125	-3.79	4.67e-18	ENSMUSG00000101969
10	16455537	16455836	Gm20125	predicted gene, 20125	-2.43	1.97e-09	ENSMUSG00000101969
10	16514665	16514964	Gm20125	predicted gene, 20125	-2.99	2.95e-12	ENSMUSG00000101969
10	17175488	17175787	Gm20125	predicted gene, 20125	-2.57	5.18e-09	ENSMUSG00000101969
10	17213304	17213603	Gm20125	predicted gene, 20125	-3.16	5.48e-11	ENSMUSG00000101969
10	17478677	17478976	Cited2	Cbp/p300-interacting transactivator, with Glu/Asp-rich carboxy-terminal domain, 2	-2.54	7.77e-11	ENSMUSG00000039910
10	17861120	17861419	Txlnb	taxilin beta	-2.56	1.83e-11	ENSMUSG00000039891
10	17908848	17909147	Heca	hdc homolog, cell cycle regulator	-3	1.02e-12	ENSMUSG00000039879
10	18182134	18182433	Ect2l	epithelial cell transforming sequence 2 oncogene-like	-4.11	1.32e-25	ENSMUSG00000071392
10	18478288	18478587	Nhsl1	NHS-like 1	-2.31	1.51e-08	ENSMUSG00000039835
10	18480822	18481121	Nhsl1	NHS-like 1	-2.41	8.46e-07	ENSMUSG00000039835
10	18522560	18522859	Nhsl1	NHS-like 1	-2.64	2.61e-12	ENSMUSG00000039835
10	18526538	18526837	Nhsl1	NHS-like 1	-2.39	1.82e-09	ENSMUSG00000039835
10	18530243	18530542	Nhsl1	NHS-like 1	-1.71	1.94e-05	ENSMUSG00000039835
10	18627594	18627893	Arfgef3	ARFGEF family member 3	-2.04	2.18e-08	ENSMUSG00000019852
10	18661045	18661344	Arfgef3	ARFGEF family member 3	-3.6	1.54e-17	ENSMUSG00000019852
10	18663562	18663861	Arfgef3	ARFGEF family member 3	-3.42	1.89e-13	ENSMUSG00000019852
10	18708633	18708932	Arfgef3	ARFGEF family member 3	-3.32	1.26e-22	ENSMUSG00000019852
10	18710950	18711249	Arfgef3	ARFGEF family member 3	-1.71	3.47e-05	ENSMUSG00000019852
10	19002133	19002432	Tnfaip3	tumor necrosis factor, alpha-induced protein 3	-2.61	9.52e-17	ENSMUSG00000019850
10	19122257	19122556	Gm20139	predicted gene, 20139	-1.53	6.08e-08	NA
10	19277237	19277536	Gm20139	predicted gene, 20139	-3.38	4.9e-17	NA
10	19471617	19471916	Gm33104	predicted gene, 33104	-3.88	1.2e-25	ENSMUSG00000110902
10	19502884	19503183	Gm33104	predicted gene, 33104	-2.5	6.65e-12	ENSMUSG00000110902
10	20148065	20148364	Map7	microtubule-associated protein 7	-2.02	5.27e-08	ENSMUSG00000019996
10	20149683	20149982	Map7	microtubule-associated protein 7	-1.38	4.23e-05	ENSMUSG00000019996
10	20377676	20377975	Mtfr2	mitochondrial fission regulator 2	-3.75	4.56e-16	ENSMUSG00000019992
10	20379224	20379523	Mtfr2	mitochondrial fission regulator 2	-1.31	0.0126	ENSMUSG00000019992
10	20380854	20381153	Pde7b	phosphodiesterase 7B	-3.5	1.09e-26	ENSMUSG00000019990
10	20585982	20586281	Pde7b	phosphodiesterase 7B	-3.04	1.86e-14	ENSMUSG00000019990
10	20658681	20658980	Pde7b	phosphodiesterase 7B	-1.97	2.03e-09	ENSMUSG00000019990
10	20672680	20672979	Pde7b	phosphodiesterase 7B	-2.62	7.73e-10	ENSMUSG00000019990
10	20673813	20674112	Pde7b	phosphodiesterase 7B	-1.65	4.79e-10	ENSMUSG00000019990
10	21347402	21347701	Hbs1l	Hbs1-like (S. cerevisiae)	-2.38	2.6e-08	ENSMUSG00000019977
10	21443672	21443971	Aldh8a1	aldehyde dehydrogenase 8 family, member A1	-3.37	9.22e-13	ENSMUSG00000037542
10	21470547	21470846	Aldh8a1	aldehyde dehydrogenase 8 family, member A1	-2.33	7.11e-11	ENSMUSG00000037542
10	21583664	21583963	1700020N01Rik	RIKEN cDNA 1700020N01 gene	-2.23	5.75e-10	ENSMUSG00000050844
10	21601505	21601804	1700020N01Rik	RIKEN cDNA 1700020N01 gene	-2.07	1.42e-06	ENSMUSG00000050844
10	21605336	21605635	1700020N01Rik	RIKEN cDNA 1700020N01 gene	-1.06	0.000854	ENSMUSG00000050844
10	21620991	21621290	1700020N01Rik	RIKEN cDNA 1700020N01 gene	-3.02	1.68e-14	ENSMUSG00000050844
10	21659585	21659884	Gm5420	predicted gene 5420	-2.56	1.02e-11	ENSMUSG00000056716
10	21711871	21712170	Gm5420	predicted gene 5420	-3.29	1.1e-15	ENSMUSG00000056716
10	21762547	21762846	Gm5420	predicted gene 5420	-2.73	6.81e-12	ENSMUSG00000056716
10	21793719	21794018	Sgk1	serum/glucocorticoid regulated kinase 1	-2.79	2.3e-15	ENSMUSG00000019970
10	21832318	21832617	Sgk1	serum/glucocorticoid regulated kinase 1	-4.04	1.35e-15	ENSMUSG00000019970
10	22671029	22671328	Slc2a12	solute carrier family 2 (facilitated glucose transporter), member 12	-3.2	7.05e-11	ENSMUSG00000037490
10	22701743	22702042	Slc2a12	solute carrier family 2 (facilitated glucose transporter), member 12	-2.64	1.84e-13	ENSMUSG00000037490
10	22746462	22746761	Tbpl1	TATA box binding protein-like 1	-1.37	8.5e-07	ENSMUSG00000071359
10	23203676	23203975	Eya4	EYA transcriptional coactivator and phosphatase 4	-2.23	1.64e-05	ENSMUSG00000010461
10	23704104	23704403	Rps12	ribosomal protein S12	-2.28	2.23e-07	ENSMUSG00000061983
10	24318560	24318859	Moxd1	monooxygenase, DBH-like 1	-2.1	6.21e-09	ENSMUSG00000020000
10	24643181	24643480	Enpp1	ectonucleotide pyrophosphatase/phosphodiesterase 1	-2.28	3.73e-07	ENSMUSG00000037370
10	24965740	24966039	Arg1	arginase, liver	-2.24	9.8e-10	ENSMUSG00000019987
10	25001307	25001606	Arg1	arginase, liver	-2.49	9.26e-11	ENSMUSG00000019987
10	25151443	25151742	Akap7	A kinase (PRKA) anchor protein 7	-3.35	4.73e-17	ENSMUSG00000039166
10	25553035	25553334	Gm29571	predicted gene 29571	-1.92	3.4e-06	ENSMUSG00000101537
10	25677877	25678176	Gm29571	predicted gene 29571	-2.82	9.14e-08	ENSMUSG00000101537
10	25858270	25858569	4930401C15Rik	RIKEN cDNA 4930401C15 gene	-2.98	5.62e-10	ENSMUSG00000112444
10	25876292	25876591	4930401C15Rik	RIKEN cDNA 4930401C15 gene	-3.28	3.99e-12	ENSMUSG00000112444
10	25885026	25885325	4930401C15Rik	RIKEN cDNA 4930401C15 gene	-3.54	4.52e-10	ENSMUSG00000112444
10	25982641	25982940	Tmem200a	transmembrane protein 200A	-2.47	8.41e-12	ENSMUSG00000049420
10	25999540	25999839	Tmem200a	transmembrane protein 200A	-1.81	3.03e-08	ENSMUSG00000049420
10	26000939	26001238	Tmem200a	transmembrane protein 200A	-3.01	3.98e-17	ENSMUSG00000049420
10	26020921	26021220	Tmem200a	transmembrane protein 200A	-3.39	1.6e-07	ENSMUSG00000049420
10	26035001	26035300	Tmem200a	transmembrane protein 200A	-2.95	3.51e-20	ENSMUSG00000049420
10	26114531	26114830	Gm9767	predicted gene 9767	-2.1	4.39e-07	ENSMUSG00000039098
10	26178399	26178698	Samd3	sterile alpha motif domain containing 3	-3.29	5.38e-14	ENSMUSG00000051354
10	26185229	26185528	Samd3	sterile alpha motif domain containing 3	-1.29	0.000644	ENSMUSG00000051354
10	26314383	26314682	L3mbtl3	L3MBTL3 histone methyl-lysine binding protein	-2.06	8.72e-09	ENSMUSG00000039089
10	26316782	26317081	L3mbtl3	L3MBTL3 histone methyl-lysine binding protein	-2.69	8.58e-13	ENSMUSG00000039089
10	27103861	27104160	Lama2	laminin, alpha 2	-1.49	2.46e-09	ENSMUSG00000019899
10	27367458	27367757	Lama2	laminin, alpha 2	-3.75	9.15e-13	ENSMUSG00000019899
10	27384685	27384984	Lama2	laminin, alpha 2	-1.23	3.03e-06	ENSMUSG00000019899
10	27484054	27484353	Lama2	laminin, alpha 2	-2.81	5.27e-12	ENSMUSG00000019899
10	27631178	27631477	Lama2	laminin, alpha 2	-3.06	4.62e-15	ENSMUSG00000019899
10	27804901	27805200	Lama2	laminin, alpha 2	-4.14	3.18e-12	ENSMUSG00000019899
10	27891819	27892118	Ptprk	protein tyrosine phosphatase, receptor type, K	-3.2	3.27e-18	ENSMUSG00000019889
10	28059205	28059504	Ptprk	protein tyrosine phosphatase, receptor type, K	-3.16	2.53e-11	ENSMUSG00000019889
10	28123923	28124222	Ptprk	protein tyrosine phosphatase, receptor type, K	-2.92	3.43e-13	ENSMUSG00000019889
10	28128099	28128398	Ptprk	protein tyrosine phosphatase, receptor type, K	-1.87	2.3e-10	ENSMUSG00000019889
10	28144574	28144873	Ptprk	protein tyrosine phosphatase, receptor type, K	-2.52	1.24e-09	ENSMUSG00000019889
10	28157089	28157388	Ptprk	protein tyrosine phosphatase, receptor type, K	-2.13	0.000314	ENSMUSG00000019889
10	28178919	28179218	Ptprk	protein tyrosine phosphatase, receptor type, K	-1.86	2.26e-06	ENSMUSG00000019889
10	28436131	28436430	Ptprk	protein tyrosine phosphatase, receptor type, K	-1.44	6.34e-05	ENSMUSG00000019889
10	28492206	28492505	Ptprk	protein tyrosine phosphatase, receptor type, K	-2.54	7.28e-13	ENSMUSG00000019889
10	28497844	28498143	Ptprk	protein tyrosine phosphatase, receptor type, K	-2.12	3.05e-11	ENSMUSG00000019889
10	28524341	28524640	Ptprk	protein tyrosine phosphatase, receptor type, K	-2.11	3.2e-08	ENSMUSG00000019889
10	28649795	28650094	Themis	thymocyte selection associated	-3.16	5.61e-11	ENSMUSG00000049109
10	28654757	28655056	Themis	thymocyte selection associated	-2.8	1.01e-12	ENSMUSG00000049109
10	28696113	28696412	Themis	thymocyte selection associated	-1.28	0.00384	ENSMUSG00000049109
10	28755016	28755315	Themis	thymocyte selection associated	-3.79	1.96e-19	ENSMUSG00000049109
10	28812251	28812550	Themis	thymocyte selection associated	-3.47	2.56e-14	ENSMUSG00000049109
10	29175772	29176071	Soga3	SOGA family member 3	-2.72	1.4e-09	ENSMUSG00000038916
10	29193934	29194233	Soga3	SOGA family member 3	-2.33	2.95e-08	ENSMUSG00000038916
10	29374040	29374339	Rnf146	ring finger protein 146	-2.72	2.08e-10	ENSMUSG00000038876
10	29420783	29421082	Rspo3	R-spondin 3	-2.89	2.96e-12	ENSMUSG00000019880
10	29433104	29433403	Rspo3	R-spondin 3	-4.32	3.64e-22	ENSMUSG00000019880
10	29581534	29581833	Rspo3	R-spondin 3	-2.73	2.62e-10	ENSMUSG00000019880
10	29820589	29820888	Rspo3	R-spondin 3	-2.65	8.49e-10	ENSMUSG00000019880
10	29823181	29823480	Rspo3	R-spondin 3	-3.12	5.14e-16	ENSMUSG00000019880
10	30030696	30030995	Cenpw	centromere protein W	-3.53	1.15e-21	ENSMUSG00000075266
10	30242353	30242652	Cenpw	centromere protein W	-2.48	5e-09	ENSMUSG00000075266
10	30257832	30258131	Cenpw	centromere protein W	-2.78	1.12e-08	ENSMUSG00000075266
10	30446598	30446897	Trmt11	tRNA methyltransferase 11	-4.71	1.71e-18	ENSMUSG00000019792
10	30775229	30775528	Ncoa7	nuclear receptor coactivator 7	-1.35	0.00145	ENSMUSG00000039697
10	31030759	31031058	Hey2	hairy/enhancer-of-split related with YRPW motif 2	-3.74	2.11e-18	ENSMUSG00000019789
10	31504198	31504497	Rnf217	ring finger protein 217	-1.15	3.17e-06	ENSMUSG00000063760
10	31516003	31516302	Rnf217	ring finger protein 217	-2.39	9.27e-08	ENSMUSG00000063760
10	31609629	31609928	Rnf217	ring finger protein 217	-1.27	0.000783	ENSMUSG00000063760
10	31614161	31614460	Rnf217	ring finger protein 217	-3.84	5.82e-30	ENSMUSG00000063760
10	31708853	31709152	Nkain2	Na+/K+ transporting ATPase interacting 2	-3.33	7.71e-14	ENSMUSG00000069670
10	31932046	31932345	Nkain2	Na+/K+ transporting ATPase interacting 2	-4.14	1.24e-31	ENSMUSG00000069670
10	31943848	31944147	Nkain2	Na+/K+ transporting ATPase interacting 2	-2.23	9.98e-09	ENSMUSG00000069670
10	32052650	32052949	Nkain2	Na+/K+ transporting ATPase interacting 2	-2.04	7.15e-09	ENSMUSG00000069670
10	32290573	32290872	Nkain2	Na+/K+ transporting ATPase interacting 2	-2.68	6.3e-10	ENSMUSG00000069670
10	32361929	32362228	Nkain2	Na+/K+ transporting ATPase interacting 2	-1.74	9.66e-07	ENSMUSG00000069670
10	32400974	32401273	Nkain2	Na+/K+ transporting ATPase interacting 2	-2.25	3.22e-09	ENSMUSG00000069670
10	32462740	32463039	Nkain2	Na+/K+ transporting ATPase interacting 2	-2.49	5.9e-11	ENSMUSG00000069670
10	32796304	32796603	Nkain2	Na+/K+ transporting ATPase interacting 2	-2.85	1.37e-14	ENSMUSG00000069670
10	32815500	32815799	Nkain2	Na+/K+ transporting ATPase interacting 2	-3.28	5.59e-15	ENSMUSG00000069670
10	32952520	32952819	Nkain2	Na+/K+ transporting ATPase interacting 2	-3.01	1.5e-15	ENSMUSG00000069670
10	33125956	33126255	Trdn	triadin	-3.12	1.52e-10	ENSMUSG00000019787
10	33144973	33145272	Trdn	triadin	-2.5	4.73e-10	ENSMUSG00000019787
10	33540403	33540702	Clvs2	clavesin 2	-3.96	2.05e-29	ENSMUSG00000019785
10	33653192	33653491	Clvs2	clavesin 2	-3.01	1.19e-12	ENSMUSG00000019785
10	34842136	34842435	Frk	fyn-related kinase	-2.82	6.85e-13	ENSMUSG00000019779
10	36393594	36393893	Hs3st5	heparan sulfate (glucosamine) 3-O-sulfotransferase 5	-2.03	2.66e-08	ENSMUSG00000044499
10	37691952	37692251	4930591E09Rik	RIKEN cDNA 4930591E09 gene	-1.03	0.000357	ENSMUSG00000111234
10	37694452	37694751	4930591E09Rik	RIKEN cDNA 4930591E09 gene	-2.1	6.2e-09	ENSMUSG00000111234
10	37812642	37812941	4930591E09Rik	RIKEN cDNA 4930591E09 gene	-1.07	1.13e-05	ENSMUSG00000111234
10	38092920	38093219	4930591E09Rik	RIKEN cDNA 4930591E09 gene	-2.21	1.59e-07	ENSMUSG00000111234
10	38345994	38346293	4930591E09Rik	RIKEN cDNA 4930591E09 gene	-2.4	1.06e-12	ENSMUSG00000111234
10	38908333	38908632	Lama4	laminin, alpha 4	-1.02	0.000421	ENSMUSG00000019846
10	39049597	39049896	Lama4	laminin, alpha 4	-3.83	3e-15	ENSMUSG00000019846
10	39512723	39513022	Fyn	Fyn proto-oncogene	-3.19	9.6e-19	ENSMUSG00000019843
10	39572670	39572969	Gm16364	predicted gene 16364	-3.72	9.1e-16	NA
10	39630289	39630588	E130307A14Rik	RIKEN cDNA E130307A14 gene	-3.01	3.95e-20	ENSMUSG00000087177
10	39630289	39630588	Traf3ip2	TRAF3 interacting protein 2	-3.01	3.95e-20	ENSMUSG00000019842
10	39639794	39640093	E130307A14Rik	RIKEN cDNA E130307A14 gene	-1.98	1.14e-07	ENSMUSG00000087177
10	39639794	39640093	Traf3ip2	TRAF3 interacting protein 2	-1.98	1.14e-07	ENSMUSG00000019842
10	40036761	40037060	Slc16a10	solute carrier family 16 (monocarboxylic acid transporters), member 10	-2.02	1.94e-08	ENSMUSG00000019838
10	40053966	40054265	Slc16a10	solute carrier family 16 (monocarboxylic acid transporters), member 10	-2.98	1.59e-15	ENSMUSG00000019838
10	40069294	40069593	Slc16a10	solute carrier family 16 (monocarboxylic acid transporters), member 10	-2.5	6.97e-07	ENSMUSG00000019838
10	40108001	40108300	Slc16a10	solute carrier family 16 (monocarboxylic acid transporters), member 10	-3.23	5e-18	ENSMUSG00000019838
10	40165035	40165334	Slc16a10	solute carrier family 16 (monocarboxylic acid transporters), member 10	-1.92	8.49e-09	ENSMUSG00000019838
10	40592308	40592607	Slc22a16	solute carrier family 22 (organic cation transporter), member 16	-4.15	2.55e-10	ENSMUSG00000019834
10	40638349	40638648	Ddo	D-aspartate oxidase	-3.34	5.13e-23	ENSMUSG00000063428
10	40682521	40682820	Mettl24	methyltransferase like 24	-2.87	2.69e-14	ENSMUSG00000045555
10	40688330	40688629	Mettl24	methyltransferase like 24	-4.42	3.43e-32	ENSMUSG00000045555
10	40716771	40717070	Mettl24	methyltransferase like 24	-4.03	6.83e-22	ENSMUSG00000045555
10	40730211	40730510	Mettl24	methyltransferase like 24	-3.9	3.43e-21	ENSMUSG00000045555
10	40733374	40733673	Mettl24	methyltransferase like 24	-3.25	6.71e-17	ENSMUSG00000045555
10	40762685	40762984	Mettl24	methyltransferase like 24	-2.73	2.65e-13	ENSMUSG00000045555
10	40826028	40826327	Cdc40	cell division cycle 40	-3.14	1.86e-17	ENSMUSG00000038446
10	40827761	40828060	Cdc40	cell division cycle 40	-1.83	2.27e-07	ENSMUSG00000038446
10	40830439	40830738	Cdc40	cell division cycle 40	-2.58	8.39e-10	ENSMUSG00000038446
10	40956259	40956558	Wasf1	WAS protein family, member 1	-3.18	1.4e-19	ENSMUSG00000019831
10	40998308	40998607	Wasf1	WAS protein family, member 1	-1.28	3.54e-05	ENSMUSG00000019831
10	41315957	41316256	Fig4	FIG4 phosphoinositide 5-phosphatase	-2.9	1.24e-15	ENSMUSG00000038417
10	41678764	41679063	Cep57l1	centrosomal protein 57-like 1	-1.07	3.94e-05	ENSMUSG00000019813
10	41819300	41819599	Sesn1	sestrin 1	-2.04	2.36e-07	ENSMUSG00000038332
10	41840115	41840414	Sesn1	sestrin 1	-2.9	3.86e-16	ENSMUSG00000038332
10	41932002	41932301	Armc2	armadillo repeat containing 2	-3.36	1.66e-31	ENSMUSG00000071324
10	42027427	42027726	Armc2	armadillo repeat containing 2	-1.35	0.00036	ENSMUSG00000071324
10	42416138	42416437	Afg1l	AFG1 like ATPase	-1.61	3.81e-09	ENSMUSG00000038302
10	43023843	43024142	Sobp	sine oculis binding protein	-2.9	1.2e-15	ENSMUSG00000038248
10	43075607	43075906	Sobp	sine oculis binding protein	-2.34	3.37e-08	ENSMUSG00000038248
10	43106764	43107063	Sobp	sine oculis binding protein	-2.59	9.78e-13	ENSMUSG00000038248
10	43279851	43280150	Pdss2	prenyl (solanesyl) diphosphate synthase, subunit 2	-1.97	3.01e-08	ENSMUSG00000038240
10	43395892	43396191	Pdss2	prenyl (solanesyl) diphosphate synthase, subunit 2	-3.32	2.31e-16	ENSMUSG00000038240
10	43420874	43421173	Pdss2	prenyl (solanesyl) diphosphate synthase, subunit 2	-3.18	6.15e-14	ENSMUSG00000038240
10	43964957	43965256	Crybg1	crystallin beta-gamma domain containing 1	-2.22	6.98e-09	ENSMUSG00000019866
10	44160324	44160623	Speer5-ps1	spermatogenesis associated glutamate (E)-rich protein 5, pseudogene 1	-1.72	2.29e-05	ENSMUSG00000091358
10	44377898	44378197	Atg5	autophagy related 5	-3.73	5.72e-22	ENSMUSG00000038160
10	44599959	44600258	Prdm1	PR domain containing 1, with ZNF domain	-2.89	9.31e-15	ENSMUSG00000038151
10	45136784	45137083	Prep	prolyl endopeptidase	-2.8	1.6e-12	ENSMUSG00000019849
10	45314890	45315189	Popdc3	popeye domain containing 3	-3.78	4.64e-14	ENSMUSG00000019848
10	45733663	45733962	Hace1	HECT domain and ankyrin repeat containing, E3 ubiquitin protein ligase 1	-2.98	2.58e-09	ENSMUSG00000038822
10	45784697	45784996	D030045P18Rik	RIKEN cDNA D030045P18 gene	-4.8	4.08e-29	ENSMUSG00000110874
10	45810986	45811285	D030045P18Rik	RIKEN cDNA D030045P18 gene	-3.33	1.97e-09	ENSMUSG00000110874
10	45889291	45889590	D030045P18Rik	RIKEN cDNA D030045P18 gene	-1.71	1.31e-07	ENSMUSG00000110874
10	45983714	45984013	D030045P18Rik	RIKEN cDNA D030045P18 gene	-3.44	1.14e-18	ENSMUSG00000110874
10	46345395	46345694	D030045P18Rik	RIKEN cDNA D030045P18 gene	-1.41	0.000167	ENSMUSG00000110874
10	46575037	46575336	D030045P18Rik	RIKEN cDNA D030045P18 gene	-4.31	7.1e-17	ENSMUSG00000110874
10	47400460	47400759	D030045P18Rik	RIKEN cDNA D030045P18 gene	-3.75	4.59e-12	ENSMUSG00000110874
10	47979072	47979371	Grik2	glutamate receptor, ionotropic, kainate 2 (beta 2)	-2.85	1.4e-12	ENSMUSG00000056073
10	48010841	48011140	Grik2	glutamate receptor, ionotropic, kainate 2 (beta 2)	-2.96	9.93e-09	ENSMUSG00000056073
10	48046843	48047142	Grik2	glutamate receptor, ionotropic, kainate 2 (beta 2)	-2.65	6.21e-09	ENSMUSG00000056073
10	48582050	48582349	Grik2	glutamate receptor, ionotropic, kainate 2 (beta 2)	-3.3	9.3e-16	ENSMUSG00000056073
10	48605334	48605633	Grik2	glutamate receptor, ionotropic, kainate 2 (beta 2)	-3.17	5.81e-12	ENSMUSG00000056073
10	49142742	49143041	Grik2	glutamate receptor, ionotropic, kainate 2 (beta 2)	-3.66	3.25e-16	ENSMUSG00000056073
10	49436477	49436776	Grik2	glutamate receptor, ionotropic, kainate 2 (beta 2)	-3.25	2.28e-20	ENSMUSG00000056073
10	49457042	49457341	Grik2	glutamate receptor, ionotropic, kainate 2 (beta 2)	-3.76	5e-16	ENSMUSG00000056073
10	49473679	49473978	Grik2	glutamate receptor, ionotropic, kainate 2 (beta 2)	-2.52	1.06e-07	ENSMUSG00000056073
10	49652373	49652672	Grik2	glutamate receptor, ionotropic, kainate 2 (beta 2)	-3.23	1.07e-19	ENSMUSG00000056073
10	49985110	49985409	Grik2	glutamate receptor, ionotropic, kainate 2 (beta 2)	-3.15	5.01e-17	ENSMUSG00000056073
10	51271400	51271699	Lilr4b	leukocyte immunoglobulin-like receptor, subfamily B, member 4B	-3.2	3.91e-20	ENSMUSG00000112023
10	52336691	52336990	Gopc	golgi associated PDZ and coiled-coil motif containing	-2.71	4.54e-09	ENSMUSG00000019861
10	52464005	52464304	Nus1	NUS1 dehydrodolichyl diphosphate synthase subunit	-3.31	2.56e-16	ENSMUSG00000023068
10	52787150	52787449	Slc35f1	solute carrier family 35, member F1	-2.41	9.48e-14	ENSMUSG00000038602
10	52865004	52865303	Slc35f1	solute carrier family 35, member F1	-1.92	5.02e-06	ENSMUSG00000038602
10	53060817	53061116	Slc35f1	solute carrier family 35, member F1	-2.47	1.45e-07	ENSMUSG00000038602
10	53388540	53388839	Cep85l	centrosomal protein 85-like	-2.4	7.27e-10	ENSMUSG00000038594
10	53397970	53398269	Cep85l	centrosomal protein 85-like	-2.48	1.17e-12	ENSMUSG00000038594
10	53429820	53430119	Cep85l	centrosomal protein 85-like	-2.8	1.55e-14	ENSMUSG00000038594
10	53464611	53464910	Gm20597	predicted gene, 20597	-3.06	2.7e-17	ENSMUSG00000112739
10	53612279	53612578	Mcm9	minichromosome maintenance 9 homologous recombination repair factor	-3.87	7.67e-24	ENSMUSG00000058298
10	53978620	53978919	Man1a	mannosidase 1, alpha	-2.38	4.09e-09	ENSMUSG00000003746
10	54360773	54361072	Gm16998	predicted gene, 16998	-2.5	3.05e-10	ENSMUSG00000097069
10	54381592	54381891	Gm16998	predicted gene, 16998	-3.4	1.46e-17	ENSMUSG00000097069
10	54448426	54448725	Gm16998	predicted gene, 16998	-2.41	1.67e-10	ENSMUSG00000097069
10	54549016	54549315	Gm16998	predicted gene, 16998	-3.94	4.09e-20	ENSMUSG00000097069
10	54551856	54552155	Gm16998	predicted gene, 16998	-2.82	4.87e-13	ENSMUSG00000097069
10	54656457	54656756	Gm16998	predicted gene, 16998	-4.13	7.24e-19	ENSMUSG00000097069
10	54749249	54749548	Gm16998	predicted gene, 16998	-4.69	1.21e-16	ENSMUSG00000097069
10	54797349	54797648	Gm16998	predicted gene, 16998	-3.14	6.29e-15	ENSMUSG00000097069
10	54841610	54841909	Gm16998	predicted gene, 16998	-3.76	8.15e-11	ENSMUSG00000097069
10	54993716	54994015	Gm16998	predicted gene, 16998	-2.77	1.12e-12	ENSMUSG00000097069
10	55099471	55099770	Tbc1d32	TBC1 domain family, member 32	-2.41	1.96e-09	ENSMUSG00000038122
10	55328638	55328937	Tbc1d32	TBC1 domain family, member 32	-2.69	1.54e-07	ENSMUSG00000038122
10	56058961	56059260	Tbc1d32	TBC1 domain family, member 32	-2.63	3.54e-15	ENSMUSG00000038122
10	56204393	56204692	Tbc1d32	TBC1 domain family, member 32	-4.23	1.59e-24	ENSMUSG00000038122
10	56222126	56222425	Tbc1d32	TBC1 domain family, member 32	-3.19	2.81e-10	ENSMUSG00000038122
10	56542113	56542412	Gm36595	predicted gene, 36595	-3.65	8.04e-16	NA
10	56546142	56546441	Gm36595	predicted gene, 36595	-3.91	1.09e-20	NA
10	56582174	56582473	Gm36595	predicted gene, 36595	-1.62	8.18e-06	NA
10	56982545	56982844	4930467K11Rik	RIKEN cDNA 4930467K11 gene	-1.96	2.74e-12	ENSMUSG00000097370
10	57231153	57231452	4930467K11Rik	RIKEN cDNA 4930467K11 gene	-1.8	1.55e-07	ENSMUSG00000097370
10	57322833	57323132	4930467K11Rik	RIKEN cDNA 4930467K11 gene	-2.69	9.95e-16	ENSMUSG00000097370
10	57549677	57549976	Serinc1	serine incorporator 1	-3.57	7.37e-21	ENSMUSG00000019877
10	58294311	58294610	Gcc2	GRIP and coiled-coil domain containing 2	-3.27	3.01e-10	ENSMUSG00000038039;ENSMUSG00000107275
10	58370237	58370536	Lims1	LIM and senescent cell antigen-like domains 1	-2.76	5.3e-18	ENSMUSG00000019920
10	58383378	58383677	Lims1	LIM and senescent cell antigen-like domains 1	-1.96	9.45e-12	ENSMUSG00000019920
10	58385681	58385980	Lims1	LIM and senescent cell antigen-like domains 1	-2.34	1.44e-11	ENSMUSG00000019920
10	58401938	58402237	Lims1	LIM and senescent cell antigen-like domains 1	-1.48	4.78e-07	ENSMUSG00000019920
10	58477201	58477500	Ranbp2	RAN binding protein 2	-1.57	4.99e-08	ENSMUSG00000003226
10	58480146	58480445	Ranbp2	RAN binding protein 2	-2.14	1.24e-10	ENSMUSG00000003226
10	58554826	58555125	Ccdc138	coiled-coil domain containing 138	-3.38	1.79e-13	ENSMUSG00000038010
10	58829781	58830080	Sh3rf3	SH3 domain containing ring finger 3	-1.24	0.000717	ENSMUSG00000037990
10	58936427	58936726	Sh3rf3	SH3 domain containing ring finger 3	-1.81	2.9e-09	ENSMUSG00000037990
10	59077970	59078269	Sh3rf3	SH3 domain containing ring finger 3	-1.68	1.17e-05	ENSMUSG00000037990
10	59104791	59105090	Sh3rf3	SH3 domain containing ring finger 3	-3.43	1.93e-24	ENSMUSG00000037990
10	59115000	59115299	Sh3rf3	SH3 domain containing ring finger 3	-2.84	1.03e-18	ENSMUSG00000037990
10	59127615	59127914	Sh3rf3	SH3 domain containing ring finger 3	-3.19	2.15e-15	ENSMUSG00000037990
10	59164736	59165035	Sept10	septin 10	-2.8	8.06e-09	ENSMUSG00000019917
10	59177107	59177406	Sept10	septin 10	-1.78	2.12e-07	ENSMUSG00000019917
10	59334923	59335222	P4ha1	procollagen-proline, 2-oxoglutarate 4-dioxygenase (proline 4-hydroxylase), alpha 1 polypeptide	-1.08	4.43e-05	ENSMUSG00000019916
10	59387049	59387348	P4ha1	procollagen-proline, 2-oxoglutarate 4-dioxygenase (proline 4-hydroxylase), alpha 1 polypeptide	-1.96	2.56e-08	ENSMUSG00000019916
10	59588265	59588564	Mcu	mitochondrial calcium uniporter	-3.01	1.6e-14	ENSMUSG00000009647
10	59593804	59594103	Mcu	mitochondrial calcium uniporter	-1.85	2.07e-06	ENSMUSG00000009647
10	59816579	59816878	Micu1	mitochondrial calcium uptake 1	-2.89	3e-13	ENSMUSG00000020111
10	59864281	59864580	Micu1	mitochondrial calcium uptake 1	-2.65	1.67e-09	ENSMUSG00000020111
10	60097803	60098102	Ascc1	activating signal cointegrator 1 complex subunit 1	-3.44	1.24e-11	ENSMUSG00000044475
10	60136917	60137216	Spock2	sparc/osteonectin, cwcv and kazal-like domains proteoglycan 2	-1.29	0.000524	ENSMUSG00000058297
10	60173118	60173417	Chst3	carbohydrate sulfotransferase 3	-2.11	2.65e-13	ENSMUSG00000057337
10	60286533	60286832	Psap	prosaposin	-1.37	1.75e-05	ENSMUSG00000004207
10	60634462	60634761	Cdh23	cadherin 23 (otocadherin)	-2.9	1.32e-08	ENSMUSG00000012819
10	61175365	61175664	Tbata	thymus, brain and testes associated	-3.04	2.81e-14	ENSMUSG00000020096
10	61246346	61246645	Adamts14	a disintegrin-like and metallopeptidase (reprolysin type) with thrombospondin type 1 motif, 14	-4.05	1.81e-14	ENSMUSG00000059901
10	61331080	61331379	Pald1	phosphatase domain containing, paladin 1	-2.31	3.02e-14	ENSMUSG00000020092
10	61445038	61445337	Eif4ebp2	eukaryotic translation initiation factor 4E binding protein 2	-2.6	8.32e-08	ENSMUSG00000020091
10	61798338	61798637	H2afy2	H2A histone family, member Y2	-2.26	1.52e-07	ENSMUSG00000020086
10	62236200	62236499	Tspan15	tetraspanin 15	-4.08	2.71e-17	ENSMUSG00000037031
10	62851138	62851437	Tet1	tet methylcytosine dioxygenase 1	-2.31	5.64e-10	ENSMUSG00000047146
10	63004591	63004890	Rufy2	RUN and FYVE domain-containing 2	-2.83	1.44e-13	ENSMUSG00000020070
10	63157035	63157334	Mypn	myopalladin	-1.77	7.65e-08	ENSMUSG00000020067
10	63234203	63234502	Herc4	hect domain and RLD 4	-1.58	7.06e-06	ENSMUSG00000020064
10	63803957	63804256	Ctnna3	catenin (cadherin associated protein), alpha 3	-4.13	3.76e-24	ENSMUSG00000060843
10	64543684	64543983	Ctnna3	catenin (cadherin associated protein), alpha 3	-2.27	0.00189	ENSMUSG00000060843
10	64544430	64544729	Ctnna3	catenin (cadherin associated protein), alpha 3	-3.16	1.03e-14	ENSMUSG00000060843
10	65118221	65118520	Ctnna3	catenin (cadherin associated protein), alpha 3	-1.91	3.89e-06	ENSMUSG00000060843
10	66152845	66153144	4930407I19Rik	RIKEN cDNA 4930407I19 gene	-2.89	1.15e-17	ENSMUSG00000112210
10	66641415	66641714	1110002J07Rik	RIKEN cDNA 1110002J07 gene	-1.55	8.73e-06	NA
10	66879221	66879520	1110002J07Rik	RIKEN cDNA 1110002J07 gene	-1.36	6.69e-07	NA
10	66912411	66912710	1110002J07Rik	RIKEN cDNA 1110002J07 gene	-3.18	3.73e-13	NA
10	67038934	67039233	Gm31763	predicted gene, 31763	-3.71	5.34e-21	ENSMUSG00000112925
10	67038934	67039233	Reep3	receptor accessory protein 3	-3.71	5.34e-21	ENSMUSG00000019873
10	67047870	67048169	Reep3	receptor accessory protein 3	-3.07	4.18e-18	ENSMUSG00000019873
10	67076436	67076735	Reep3	receptor accessory protein 3	-1.25	2.18e-05	ENSMUSG00000019873
10	67482359	67482658	Egr2	early growth response 2	-3.08	1.02e-15	ENSMUSG00000037868;ENSMUSG00000116458
10	67483448	67483747	Egr2	early growth response 2	-3.42	4.52e-10	ENSMUSG00000037868;ENSMUSG00000116458
10	67487562	67487861	Egr2	early growth response 2	-2.65	5.43e-13	ENSMUSG00000037868;ENSMUSG00000116458
10	67558121	67558420	Ado	2-aminoethanethiol (cysteamine) dioxygenase	-3.88	1.2e-20	ENSMUSG00000057134;ENSMUSG00000116486
10	67717535	67717834	Zfp365	zinc finger protein 365	-2.1	1.92e-07	ENSMUSG00000037855
10	67903432	67903731	Zfp365	zinc finger protein 365	-2.47	6.58e-12	ENSMUSG00000037855
10	67927862	67928161	Zfp365	zinc finger protein 365	-3.19	1.59e-13	ENSMUSG00000037855
10	67957385	67957684	Rtkn2	rhotekin 2	-2.45	3.31e-11	ENSMUSG00000037846
10	68182312	68182611	Arid5b	AT rich interactive domain 5B (MRF1-like)	-1.59	5.49e-05	ENSMUSG00000019947
10	68707118	68707417	Tmem26	transmembrane protein 26	-2.23	3.91e-07	ENSMUSG00000060044
10	69485228	69485527	Ank3	ankyrin 3, epithelial	-4.57	7.49e-18	ENSMUSG00000069601
10	69544691	69544990	Ank3	ankyrin 3, epithelial	-2.69	8.14e-11	ENSMUSG00000069601
10	69577083	69577382	Ank3	ankyrin 3, epithelial	-2.79	1.82e-12	ENSMUSG00000069601
10	69579611	69579910	Ank3	ankyrin 3, epithelial	-2.05	3.23e-11	ENSMUSG00000069601
10	69620723	69621022	Ank3	ankyrin 3, epithelial	-4.74	1.93e-19	ENSMUSG00000069601
10	69690669	69690968	Ank3	ankyrin 3, epithelial	-2.62	2.27e-12	ENSMUSG00000069601
10	69710831	69711130	Ank3	ankyrin 3, epithelial	-2.38	1e-07	ENSMUSG00000069601
10	69730627	69730926	Ank3	ankyrin 3, epithelial	-2.18	1.25e-10	ENSMUSG00000069601
10	69744273	69744572	Ank3	ankyrin 3, epithelial	-2.33	2.35e-15	ENSMUSG00000069601
10	69821289	69821588	Ank3	ankyrin 3, epithelial	-3.2	3.5e-13	ENSMUSG00000069601
10	69897892	69898191	Ank3	ankyrin 3, epithelial	-2	2.56e-12	ENSMUSG00000069601
10	70060001	70060300	Ank3	ankyrin 3, epithelial	-1.58	3.76e-06	ENSMUSG00000069601
10	70098348	70098647	Ccdc6	coiled-coil domain containing 6	-1.06	0.000324	ENSMUSG00000048701
10	70372822	70373121	Fam13c	family with sequence similarity 13, member C	-3.56	1.54e-18	ENSMUSG00000043259
10	70396006	70396305	Fam13c	family with sequence similarity 13, member C	-3.43	4.22e-30	ENSMUSG00000043259
10	70398303	70398602	Fam13c	family with sequence similarity 13, member C	-2.81	2.51e-11	ENSMUSG00000043259
10	70414101	70414400	Fam13c	family with sequence similarity 13, member C	-4.77	3.53e-19	ENSMUSG00000043259
10	70414939	70415238	Fam13c	family with sequence similarity 13, member C	-2.98	6.4e-14	ENSMUSG00000043259
10	70418155	70418454	Fam13c	family with sequence similarity 13, member C	-2.46	5.07e-13	ENSMUSG00000043259
10	70428189	70428488	Fam13c	family with sequence similarity 13, member C	-1.32	9.37e-06	ENSMUSG00000043259
10	70532364	70532663	Fam13c	family with sequence similarity 13, member C	-2	1e-08	ENSMUSG00000043259
10	70641190	70641489	D630013N20Rik	RIKEN cDNA D630013N20 gene	-2.11	3.58e-08	ENSMUSG00000037747
10	70733503	70733802	D630013N20Rik	RIKEN cDNA D630013N20 gene	-3.38	4.12e-18	ENSMUSG00000037747
10	70855915	70856214	Bicc1	BicC family RNA binding protein 1	-1.57	1.05e-05	ENSMUSG00000014329
10	70861307	70861606	Bicc1	BicC family RNA binding protein 1	-1.76	6.1e-08	ENSMUSG00000014329
10	70904610	70904909	Bicc1	BicC family RNA binding protein 1	-2.57	1.08e-09	ENSMUSG00000014329
10	70952571	70952870	Bicc1	BicC family RNA binding protein 1	-3.19	2.91e-13	ENSMUSG00000014329
10	70993673	70993972	Bicc1	BicC family RNA binding protein 1	-1.73	8.65e-07	ENSMUSG00000014329
10	71028459	71028758	Bicc1	BicC family RNA binding protein 1	-1.48	2.03e-06	ENSMUSG00000014329
10	71114371	71114670	Bicc1	BicC family RNA binding protein 1	-2.52	1.29e-12	ENSMUSG00000014329
10	71250424	71250723	Ube2d1	ubiquitin-conjugating enzyme E2D 1	-1.96	1.43e-08	ENSMUSG00000019927
10	71272993	71273292	Ube2d1	ubiquitin-conjugating enzyme E2D 1	-1.36	1.7e-06	ENSMUSG00000019927
10	71373757	71374056	Ipmk	inositol polyphosphate multikinase	-3.41	3.22e-10	ENSMUSG00000060733
10	71520384	71520683	Ipmk	inositol polyphosphate multikinase	-3.23	2.27e-09	ENSMUSG00000060733
10	71667174	71667473	Ipmk	inositol polyphosphate multikinase	-4.32	1.45e-28	ENSMUSG00000060733
10	72411706	72412005	Zwint	ZW10 interactor	-2.24	1.58e-09	ENSMUSG00000019923
10	72441281	72441580	Zwint	ZW10 interactor	-3.65	5.4e-13	ENSMUSG00000019923
10	72484365	72484664	Zwint	ZW10 interactor	-2.51	2.05e-16	ENSMUSG00000019923
10	72613631	72613930	Zwint	ZW10 interactor	-3.25	1.2e-20	ENSMUSG00000019923
10	72667892	72668191	Zwint	ZW10 interactor	-3.45	6.07e-17	ENSMUSG00000019923
10	73315863	73316162	Pcdh15	protocadherin 15	-2.78	9.95e-16	ENSMUSG00000052613
10	73391291	73391590	Pcdh15	protocadherin 15	-3.17	3.57e-11	ENSMUSG00000052613
10	74086706	74087005	Pcdh15	protocadherin 15	-3.31	5.45e-18	ENSMUSG00000052613
10	74480851	74481150	Pcdh15	protocadherin 15	-3.4	1.69e-18	ENSMUSG00000052613
10	74680078	74680377	Pcdh15	protocadherin 15	-1.61	2.57e-05	ENSMUSG00000052613
10	74925427	74925726	Rsph14	radial spoke head homolog 14 (Chlamydomonas)	-1.35	0.00243	ENSMUSG00000009070
10	74933550	74933849	Rsph14	radial spoke head homolog 14 (Chlamydomonas)	-3.63	2.13e-16	ENSMUSG00000009070
10	75085335	75085634	Bcr	breakpoint cluster region	-2.97	2.58e-13	ENSMUSG00000009681
10	75100478	75100777	Bcr	breakpoint cluster region	-3.35	2.07e-14	ENSMUSG00000009681
10	75106913	75107212	Bcr	breakpoint cluster region	-4.21	8.98e-22	ENSMUSG00000009681
10	75303677	75303976	Specc1l	sperm antigen with calponin homology and coiled-coil domains 1-like	-3.15	1.58e-20	ENSMUSG00000033444
10	75743377	75743676	Cabin1	calcineurin binding protein 1	-3.12	3.87e-20	ENSMUSG00000020196
10	75973429	75973728	Gm5134	predicted gene 5134	-2.62	3.7e-09	ENSMUSG00000033255
10	76259624	76259923	S100b	S100 protein, beta polypeptide, neural	-2.31	0.000178	ENSMUSG00000033208
10	76358587	76358886	Pcnt	pericentrin (kendrin)	-2.98	1.82e-11	ENSMUSG00000001151
10	76659251	76659550	Col6a2	collagen, type VI, alpha 2	-3.97	2.15e-12	ENSMUSG00000020241
10	76668902	76669201	Col6a1	collagen, type VI, alpha 1	-2.92	2.89e-08	ENSMUSG00000001119
10	76730269	76730568	Col6a1	collagen, type VI, alpha 1	-2	1.96e-09	ENSMUSG00000001119
10	77225403	77225702	Gm10941	predicted gene 10941	-1.54	2.58e-05	ENSMUSG00000078444
10	77239030	77239329	Gm10941	predicted gene 10941	-3.54	5.83e-13	ENSMUSG00000078444
10	77315801	77316100	Adarb1	adenosine deaminase, RNA-specific, B1	-3.66	1.06e-21	ENSMUSG00000020262
10	77491608	77491907	Fam207a	family with sequence similarity 207, member A	-2.43	4.19e-06	ENSMUSG00000032977
10	77544979	77545278	Itgb2	integrin beta 2	-2.63	6.76e-11	ENSMUSG00000000290
10	77624392	77624691	Ube2g2	ubiquitin-conjugating enzyme E2G 2	-2.19	6.34e-13	ENSMUSG00000009293
10	78001826	78002125	Pfkl	phosphofructokinase, liver, B-type	-4.04	1.32e-21	ENSMUSG00000020277
10	78004534	78004833	Pfkl	phosphofructokinase, liver, B-type	-2.14	2.82e-09	ENSMUSG00000020277
10	78144157	78144456	D10Jhu81e	DNA segment, Chr 10, Johns Hopkins University 81 expressed	-1.86	2.32e-08	ENSMUSG00000053329
10	78219584	78219883	Trappc10	trafficking protein particle complex 10	-3.9	3.27e-13	ENSMUSG00000000374
10	78323485	78323784	Agpat3	1-acylglycerol-3-phosphate O-acyltransferase 3	-2.1	5.24e-09	ENSMUSG00000001211
10	78812644	78812943	Slc1a6	solute carrier family 1 (high affinity aspartate/glutamate transporter), member 6	-2.1	3.29e-09	ENSMUSG00000005357
10	79637410	79637709	Shc2	SHC (Src homology 2 domain containing) transforming protein 2	-1.56	0.000376	ENSMUSG00000020312
10	79900897	79901196	Med16	mediator complex subunit 16	-1.58	2.13e-05	ENSMUSG00000013833
10	80372855	80373154	Mex3d	mex3 RNA binding family member D	-3.21	7.95e-11	ENSMUSG00000048696
10	80566632	80566931	Klf16	Kruppel-like factor 16	-2.93	2.99e-06	ENSMUSG00000035397
10	80774589	80774888	Dot1l	DOT1-like, histone H3 methyltransferase (S. cerevisiae)	-1.39	5.36e-06	ENSMUSG00000061589
10	80807211	80807510	Amh	anti-Mullerian hormone	-1.51	2.44e-05	ENSMUSG00000035262
10	80898010	80898309	Tmprss9	transmembrane protease, serine 9	-1.91	5.15e-07	ENSMUSG00000059406
10	80939803	80940102	Gadd45b	growth arrest and DNA-damage-inducible 45 beta	-1.13	0.000192	ENSMUSG00000015312
10	81006101	81006400	Gng7	guanine nucleotide binding protein (G protein), gamma 7	-1.49	6.66e-05	ENSMUSG00000048240
10	81252975	81253274	Matk	megakaryocyte-associated tyrosine kinase	-2.93	6.81e-14	ENSMUSG00000004933
10	81302805	81303104	Pip5k1c	phosphatidylinositol-4-phosphate 5-kinase, type 1 gamma	-1.59	8.6e-05	ENSMUSG00000034902
10	81560274	81560573	Aes	amino-terminal enhancer of split	-1.25	0.00422	ENSMUSG00000054452
10	81615446	81615745	BC025920	zinc finger protein pseudogene	-3.83	2.7e-16	ENSMUSG00000074862
10	82662541	82662840	Glt8d2	glycosyltransferase 8 domain containing 2	-3.44	5.84e-20	ENSMUSG00000020251
10	82680803	82681102	Glt8d2	glycosyltransferase 8 domain containing 2	-4.93	2.59e-28	ENSMUSG00000020251
10	82681715	82682014	Glt8d2	glycosyltransferase 8 domain containing 2	-3.56	6.57e-16	ENSMUSG00000020251
10	82689770	82690069	Glt8d2	glycosyltransferase 8 domain containing 2	-2.55	1.13e-11	ENSMUSG00000020251
10	82795163	82795462	1700028I16Rik	RIKEN cDNA 1700028I16 gene	-1.58	1.55e-06	ENSMUSG00000056821
10	82814310	82814609	1700028I16Rik	RIKEN cDNA 1700028I16 gene	-3.39	1.34e-18	ENSMUSG00000056821
10	82894259	82894558	Txnrd1	thioredoxin reductase 1	-2.16	5.71e-09	ENSMUSG00000020250
10	83004417	83004716	Chst11	carbohydrate sulfotransferase 11	-1.15	0.000117	ENSMUSG00000034612
10	83060388	83060687	Chst11	carbohydrate sulfotransferase 11	-3.09	5.62e-13	ENSMUSG00000034612
10	83133901	83134200	Chst11	carbohydrate sulfotransferase 11	-1.78	5.09e-06	ENSMUSG00000034612
10	83149380	83149679	Chst11	carbohydrate sulfotransferase 11	-2.15	2.69e-08	ENSMUSG00000034612
10	83542459	83542758	Washc4	WASH complex subunit 4	-1.56	4.09e-05	ENSMUSG00000034560
10	84229313	84229612	Nuak1	NUAK family, SNF1-like kinase, 1	-2.86	1.14e-16	ENSMUSG00000020032
10	84372682	84372981	Nuak1	NUAK family, SNF1-like kinase, 1	-2.15	3.23e-08	ENSMUSG00000020032
10	84381429	84381728	Nuak1	NUAK family, SNF1-like kinase, 1	-3.25	8.42e-20	ENSMUSG00000020032
10	84402163	84402462	Nuak1	NUAK family, SNF1-like kinase, 1	-1.51	0.0051	ENSMUSG00000020032
10	84467752	84468051	4930463O16Rik	RIKEN cDNA 4930463O16 gene	-2.1	2.28e-08	ENSMUSG00000020033
10	84564485	84564784	Platr7	pluripotency associated transcript 7	-3.06	9.65e-14	ENSMUSG00000097076
10	84646529	84646828	Polr3b	polymerase (RNA) III (DNA directed) polypeptide B	-1.31	2.98e-05	ENSMUSG00000034453
10	84963785	84964084	Ric8b	RIC8 guanine nucleotide exchange factor B	-2.06	4.74e-13	ENSMUSG00000035620
10	85608610	85608909	Btbd11	BTB (POZ) domain containing 11	-2.31	7.43e-13	ENSMUSG00000020042
10	85673562	85673861	Btbd11	BTB (POZ) domain containing 11	-2.07	9.79e-07	ENSMUSG00000020042
10	86261718	86262017	Syn3	synapsin III	-2.33	1.04e-09	ENSMUSG00000059602
10	86480007	86480306	Syn3	synapsin III	-2.73	4.31e-07	ENSMUSG00000059602
10	86789260	86789559	Nt5dc3	5'-nucleotidase domain containing 3	-4.24	5.85e-21	ENSMUSG00000054027
10	86811695	86811994	Nt5dc3	5'-nucleotidase domain containing 3	-2.16	6.68e-08	ENSMUSG00000054027
10	86842709	86843008	Stab2	stabilin 2	-2.75	7.4e-12	ENSMUSG00000035459
10	86859936	86860235	Stab2	stabilin 2	-4.04	9.05e-14	ENSMUSG00000035459
10	86890612	86890911	Stab2	stabilin 2	-3.12	4.81e-19	ENSMUSG00000035459
10	86902603	86902902	Stab2	stabilin 2	-1.96	8.76e-09	ENSMUSG00000035459
10	86907147	86907446	Stab2	stabilin 2	-4.67	4.5e-24	ENSMUSG00000035459
10	86969383	86969682	Stab2	stabilin 2	-4.07	1.06e-27	ENSMUSG00000035459
10	86976058	86976357	Stab2	stabilin 2	-3.33	3.64e-12	ENSMUSG00000035459
10	87058281	87058580	1700113H08Rik	RIKEN cDNA 1700113H08 gene	-2.44	4.81e-09	ENSMUSG00000047129
10	87084238	87084537	1700113H08Rik	RIKEN cDNA 1700113H08 gene	-2.96	3.85e-17	ENSMUSG00000047129
10	87209494	87209793	1700113H08Rik	RIKEN cDNA 1700113H08 gene	-2.95	3.1e-08	ENSMUSG00000047129
10	87211096	87211395	1700113H08Rik	RIKEN cDNA 1700113H08 gene	-2.17	5.72e-09	ENSMUSG00000047129
10	87654163	87654462	Pah	phenylalanine hydroxylase	-3.03	1.25e-12	ENSMUSG00000020051
10	88392349	88392648	Gnptab	N-acetylglucosamine-1-phosphate transferase, alpha and beta subunits	-3.31	1.73e-19	ENSMUSG00000035311
10	88584505	88584804	Mybpc1	myosin binding protein C, slow-type	-3.2	1.66e-11	ENSMUSG00000020061
10	88708766	88709065	Gm4925	predicted gene 4925	-2.53	4.41e-13	ENSMUSG00000069540
10	88761603	88761902	Utp20	UTP20 small subunit processome component	-3.33	3.71e-13	ENSMUSG00000004356
10	89551582	89551881	Nr1h4	nuclear receptor subfamily 1, group H, member 4	-1.69	5.81e-06	ENSMUSG00000047638
10	89652978	89653277	Scyl2	SCY1-like 2 (S. cerevisiae)	-2.29	6.85e-10	ENSMUSG00000069539
10	89776136	89776435	Uhrf1bp1l	UHRF1 (ICBP90) binding protein 1-like	-2.37	1.83e-08	ENSMUSG00000019951
10	89826959	89827258	Uhrf1bp1l	UHRF1 (ICBP90) binding protein 1-like	-2.27	2.21e-09	ENSMUSG00000019951
10	89855562	89855861	Anks1b	ankyrin repeat and sterile alpha motif domain containing 1B	-4.12	8.41e-25	ENSMUSG00000058589
10	89976665	89976964	Anks1b	ankyrin repeat and sterile alpha motif domain containing 1B	-2.39	4.16e-13	ENSMUSG00000058589
10	90033159	90033458	Anks1b	ankyrin repeat and sterile alpha motif domain containing 1B	-2.62	4.74e-08	ENSMUSG00000058589
10	90222843	90223142	Anks1b	ankyrin repeat and sterile alpha motif domain containing 1B	-3.18	7.76e-16	ENSMUSG00000058589
10	90308196	90308495	Anks1b	ankyrin repeat and sterile alpha motif domain containing 1B	-3.99	6.84e-30	ENSMUSG00000058589
10	90432286	90432585	Anks1b	ankyrin repeat and sterile alpha motif domain containing 1B	-1.7	3.01e-05	ENSMUSG00000058589
10	90495058	90495357	Anks1b	ankyrin repeat and sterile alpha motif domain containing 1B	-1.71	4.44e-09	ENSMUSG00000058589
10	90519880	90520179	Anks1b	ankyrin repeat and sterile alpha motif domain containing 1B	-2.34	1.43e-08	ENSMUSG00000058589
10	90537342	90537641	Anks1b	ankyrin repeat and sterile alpha motif domain containing 1B	-3.66	8.44e-16	ENSMUSG00000058589
10	90576353	90576652	Anks1b	ankyrin repeat and sterile alpha motif domain containing 1B	-2.29	1.2e-14	ENSMUSG00000058589
10	90596557	90596856	Anks1b	ankyrin repeat and sterile alpha motif domain containing 1B	-3.26	2.91e-11	ENSMUSG00000058589
10	90599782	90600081	Anks1b	ankyrin repeat and sterile alpha motif domain containing 1B	-1.6	1.14e-05	ENSMUSG00000058589
10	90630066	90630365	Anks1b	ankyrin repeat and sterile alpha motif domain containing 1B	-2.87	4.08e-13	ENSMUSG00000058589
10	90637071	90637370	Anks1b	ankyrin repeat and sterile alpha motif domain containing 1B	-3.28	2.7e-11	ENSMUSG00000058589
10	90679994	90680293	Anks1b	ankyrin repeat and sterile alpha motif domain containing 1B	-3.88	5.76e-22	ENSMUSG00000058589
10	90684558	90684857	Anks1b	ankyrin repeat and sterile alpha motif domain containing 1B	-3.31	1.98e-09	ENSMUSG00000058589
10	90704638	90704937	Anks1b	ankyrin repeat and sterile alpha motif domain containing 1B	-3.33	5.72e-23	ENSMUSG00000058589
10	90708952	90709251	Anks1b	ankyrin repeat and sterile alpha motif domain containing 1B	-1.16	0.00329	ENSMUSG00000058589
10	90723962	90724261	Anks1b	ankyrin repeat and sterile alpha motif domain containing 1B	-3.17	2.29e-09	ENSMUSG00000058589
10	90735112	90735411	Anks1b	ankyrin repeat and sterile alpha motif domain containing 1B	-2.68	1.74e-09	ENSMUSG00000058589
10	90753279	90753578	Anks1b	ankyrin repeat and sterile alpha motif domain containing 1B	-3.76	3.43e-17	ENSMUSG00000058589
10	90824784	90825083	Anks1b	ankyrin repeat and sterile alpha motif domain containing 1B	-3.47	5.95e-18	ENSMUSG00000058589
10	90828955	90829254	Anks1b	ankyrin repeat and sterile alpha motif domain containing 1B	-1.32	0.000301	ENSMUSG00000058589
10	90859643	90859942	Anks1b	ankyrin repeat and sterile alpha motif domain containing 1B	-4.19	1.06e-26	ENSMUSG00000058589
10	90892804	90893103	Anks1b	ankyrin repeat and sterile alpha motif domain containing 1B	-1.89	3.84e-07	ENSMUSG00000058589
10	90941187	90941486	Anks1b	ankyrin repeat and sterile alpha motif domain containing 1B	-2.58	2.83e-09	ENSMUSG00000058589
10	90966936	90967235	Anks1b	ankyrin repeat and sterile alpha motif domain containing 1B	-2.39	3.6e-11	ENSMUSG00000058589
10	91001459	91001758	Apaf1	apoptotic peptidase activating factor 1	-1.55	1.75e-07	ENSMUSG00000019979
10	91002919	91003218	Apaf1	apoptotic peptidase activating factor 1	-3.25	4.18e-13	ENSMUSG00000019979
10	91192005	91192304	Tmpo	thymopoietin	-3.43	2.75e-23	ENSMUSG00000019961
10	91577113	91577412	Tmpo	thymopoietin	-2.54	2.39e-10	ENSMUSG00000019961
10	91676567	91676866	Mir135a-2	microRNA 135a-2	-1.87	4.8e-06	ENSMUSG00000065524
10	92992619	92992918	Cfap54	cilia and flagella associated protein 54	-1.85	0.000119	ENSMUSG00000020014
10	93071842	93072141	Cfap54	cilia and flagella associated protein 54	-2.24	6.9e-10	ENSMUSG00000020014
10	93104374	93104673	Cfap54	cilia and flagella associated protein 54	-3.79	3.99e-18	ENSMUSG00000020014
10	93119835	93120134	Cfap54	cilia and flagella associated protein 54	-3.14	2.34e-05	ENSMUSG00000020014
10	93130388	93130687	Cdk17	cyclin-dependent kinase 17	-1.96	4.21e-10	ENSMUSG00000020015
10	93144506	93144805	Cdk17	cyclin-dependent kinase 17	-1.86	1.49e-05	ENSMUSG00000020015
10	93945555	93945854	Vezt	vezatin, adherens junctions transmembrane protein	-2.62	1.14e-11	ENSMUSG00000036099
10	94129701	94130000	Fgd6	FYVE, RhoGEF and PH domain containing 6	-3.17	5.4e-23	ENSMUSG00000020021
10	94409716	94410015	Tmcc3	transmembrane and coiled coil domains 3	-3.73	5.25e-15	ENSMUSG00000020023
10	94523815	94524114	Tmcc3	transmembrane and coiled coil domains 3	-1.3	7.08e-05	ENSMUSG00000020023
10	94543962	94544261	Tmcc3	transmembrane and coiled coil domains 3	-1	0.00134	ENSMUSG00000020023
10	94558877	94559176	Tmcc3	transmembrane and coiled coil domains 3	-3.07	6.89e-16	ENSMUSG00000020023
10	94595745	94596044	Tmcc3	transmembrane and coiled coil domains 3	-2.04	1.03e-07	ENSMUSG00000020023
10	94771505	94771804	Cep83	centrosomal protein 83	-2.94	3.04e-14	ENSMUSG00000020024
10	94777605	94777904	Cep83	centrosomal protein 83	-3.27	2.42e-23	ENSMUSG00000020024
10	95033234	95033533	Gm29684	predicted gene, 29684	-1.38	2.94e-05	ENSMUSG00000112481
10	95035431	95035730	Gm29684	predicted gene, 29684	-1.91	9.39e-09	ENSMUSG00000112481
10	95228238	95228537	Cradd	CASP2 and RIPK1 domain containing adaptor with death domain	-2.56	5.36e-12	ENSMUSG00000045867
10	95289835	95290134	Cradd	CASP2 and RIPK1 domain containing adaptor with death domain	-2.46	2.18e-11	ENSMUSG00000045867
10	95472152	95472451	Mrpl42	mitochondrial ribosomal protein L42	-2.5	9.4e-09	ENSMUSG00000062981
10	95542972	95543271	Ube2n	ubiquitin-conjugating enzyme E2N	-3.94	1.97e-24	ENSMUSG00000074781
10	95599816	95600115	Nudt4	nudix (nucleoside diphosphate linked moiety X)-type motif 4	-3.54	4.45e-16	ENSMUSG00000020029
10	95705777	95706076	Nudt4	nudix (nucleoside diphosphate linked moiety X)-type motif 4	-2.92	3.54e-12	ENSMUSG00000020029
10	95923543	95923842	Eea1	early endosome antigen 1	-4.04	2.23e-19	ENSMUSG00000036499
10	96121603	96121902	Eea1	early endosome antigen 1	-3.79	1.93e-19	ENSMUSG00000036499
10	96785164	96785463	Btg1	B cell translocation gene 1, anti-proliferative	-3.13	9.78e-12	ENSMUSG00000036478
10	96828696	96828995	Btg1	B cell translocation gene 1, anti-proliferative	-2.73	2.18e-07	ENSMUSG00000036478
10	96921215	96921514	4930556N09Rik	RIKEN cDNA 4930556N09 gene	-4.05	2.3e-15	ENSMUSG00000111924
10	97078093	97078392	4930556N09Rik	RIKEN cDNA 4930556N09 gene	-3.83	5.59e-25	ENSMUSG00000111924
10	97152822	97153121	4930556N09Rik	RIKEN cDNA 4930556N09 gene	-2.59	3.46e-09	ENSMUSG00000111924
10	97355393	97355692	Mir3966	microRNA 3966	-3.15	4.18e-13	ENSMUSG00000105557
10	97582631	97582930	4930473O22Rik	RIKEN cDNA 4930473O22 gene	-3.08	7.75e-22	ENSMUSG00000112484
10	97588378	97588677	4930473O22Rik	RIKEN cDNA 4930473O22 gene	-2.6	4.22e-07	ENSMUSG00000112484
10	97717305	97717604	4930525C09Rik	RIKEN cDNA 4930525C09 gene	-3.89	1.17e-14	ENSMUSG00000112497
10	97717305	97717604	Gm10754	predicted gene 10754	-3.89	1.17e-14	ENSMUSG00000074776
10	97718112	97718411	4930525C09Rik	RIKEN cDNA 4930525C09 gene	-2.65	3.89e-15	ENSMUSG00000112497
10	97718112	97718411	Gm10754	predicted gene 10754	-2.65	3.89e-15	ENSMUSG00000074776
10	97749307	97749606	4930525C09Rik	RIKEN cDNA 4930525C09 gene	-1.9	1.29e-06	ENSMUSG00000112497
10	97749307	97749606	Gm10754	predicted gene 10754	-1.9	1.29e-06	ENSMUSG00000074776
10	97807984	97808283	Gm10754	predicted gene 10754	-2.99	1.63e-17	ENSMUSG00000074776
10	98118268	98118567	Gm10754	predicted gene 10754	-4.36	3.09e-12	ENSMUSG00000074776
10	98212886	98213185	Gm8633	predicted gene 8633	-3.1	1.47e-11	ENSMUSG00000112896
10	98333828	98334127	Gm8633	predicted gene 8633	-3.5	8.24e-15	ENSMUSG00000112896
10	98349616	98349915	Gm8633	predicted gene 8633	-1.9	2.95e-10	ENSMUSG00000112896
10	98354552	98354851	Gm8633	predicted gene 8633	-2.12	1.42e-06	ENSMUSG00000112896
10	98485789	98486088	Gm8633	predicted gene 8633	-3.32	4.62e-24	ENSMUSG00000112896
10	98518576	98518875	Gm8633	predicted gene 8633	-2.69	8.08e-14	ENSMUSG00000112896
10	98608270	98608569	Gm8633	predicted gene 8633	-2.18	3.84e-05	ENSMUSG00000112896
10	98624847	98625146	Gm8633	predicted gene 8633	-2.87	8.2e-12	ENSMUSG00000112896
10	98646225	98646524	Atp2b1	ATPase, Ca++ transporting, plasma membrane 1	-2.37	3.13e-10	ENSMUSG00000019943
10	98701260	98701559	Atp2b1	ATPase, Ca++ transporting, plasma membrane 1	-1.78	1.37e-09	ENSMUSG00000019943
10	98734250	98734549	Atp2b1	ATPase, Ca++ transporting, plasma membrane 1	-3.1	4.46e-19	ENSMUSG00000019943
10	98742977	98743276	Atp2b1	ATPase, Ca++ transporting, plasma membrane 1	-3.93	9.02e-27	ENSMUSG00000019943
10	98775731	98776030	Atp2b1	ATPase, Ca++ transporting, plasma membrane 1	-2.76	2.86e-12	ENSMUSG00000019943
10	98789811	98790110	Atp2b1	ATPase, Ca++ transporting, plasma membrane 1	-4.21	6.86e-20	ENSMUSG00000019943
10	98806881	98807180	Atp2b1	ATPase, Ca++ transporting, plasma membrane 1	-3.63	7.69e-27	ENSMUSG00000019943
10	98838107	98838406	Atp2b1	ATPase, Ca++ transporting, plasma membrane 1	-2.41	2.46e-11	ENSMUSG00000019943
10	98891371	98891670	Atp2b1	ATPase, Ca++ transporting, plasma membrane 1	-2.46	3.5e-10	ENSMUSG00000019943
10	98907121	98907420	Atp2b1	ATPase, Ca++ transporting, plasma membrane 1	-3.6	1.34e-15	ENSMUSG00000019943
10	98930068	98930367	Atp2b1	ATPase, Ca++ transporting, plasma membrane 1	-3.56	2.13e-14	ENSMUSG00000019943
10	98959484	98959783	Atp2b1	ATPase, Ca++ transporting, plasma membrane 1	-2.54	5.2e-15	ENSMUSG00000019943
10	99188265	99188564	Poc1b	POC1 centriolar protein B	-3.02	2.04e-09	ENSMUSG00000019952
10	99242190	99242489	Dusp6	dual specificity phosphatase 6	-3.27	8.19e-13	ENSMUSG00000019960
10	99323348	99323647	Dusp6	dual specificity phosphatase 6	-2.82	6.87e-15	ENSMUSG00000019960
10	99450225	99450524	Gm20110	predicted gene, 20110	-2.77	1.86e-11	ENSMUSG00000111962
10	99480617	99480916	Gm20110	predicted gene, 20110	-2.61	2.08e-14	ENSMUSG00000111962
10	99482110	99482409	Gm20110	predicted gene, 20110	-4.41	8.05e-20	ENSMUSG00000111962
10	99524659	99524958	Gm20110	predicted gene, 20110	-1.87	2.38e-07	ENSMUSG00000111962
10	99531635	99531934	Gm20110	predicted gene, 20110	-2.19	7.36e-08	ENSMUSG00000111962
10	99532706	99533005	Gm20110	predicted gene, 20110	-3.58	3.47e-22	ENSMUSG00000111962
10	99553190	99553489	Gm20110	predicted gene, 20110	-2.72	4.89e-14	ENSMUSG00000111962
10	99570301	99570600	Gm20110	predicted gene, 20110	-1.85	1.55e-10	ENSMUSG00000111962
10	99599376	99599675	Gm20110	predicted gene, 20110	-1.32	5.29e-06	ENSMUSG00000111962
10	99833003	99833302	Csl	citrate synthase like	-2.11	2.47e-09	ENSMUSG00000046934
10	99862083	99862382	Csl	citrate synthase like	-3.35	2.35e-13	ENSMUSG00000046934
10	100054027	100054326	Kitl	kit ligand	-1.04	0.00129	ENSMUSG00000019966
10	100700640	100700939	1700017N19Rik	RIKEN cDNA 1700017N19 gene	-2.96	6.99e-14	ENSMUSG00000056912
10	100792221	100792520	1700017N19Rik	RIKEN cDNA 1700017N19 gene	-3.02	2.6e-14	ENSMUSG00000056912
10	101189292	101189591	Mgat4c	MGAT4 family, member C	-2.5	5.19e-10	ENSMUSG00000019888
10	101288118	101288417	Mgat4c	MGAT4 family, member C	-2.7	5.98e-07	ENSMUSG00000019888
10	101681576	101681875	Mgat4c	MGAT4 family, member C	-1.49	1.9e-07	ENSMUSG00000019888
10	102594319	102594618	Rassf9	Ras association (RalGDS/AF-6) domain family (N-terminal) member 9	-3.01	5.91e-11	ENSMUSG00000044921
10	103339988	103340287	Slc6a15	solute carrier family 6 (neurotransmitter transporter), member 15	-2.32	2.29e-10	ENSMUSG00000019894
10	103807423	103807722	Gm21293	predicted gene, 21293	-1.89	1.21e-07	ENSMUSG00000091779
10	104210356	104210655	Gm21312	predicted gene, 21312	-1.77	6.82e-06	ENSMUSG00000094144
10	104299214	104299513	Mir6411	microRNA 6411	-3.65	1.22e-14	ENSMUSG00000099264
10	105034998	105035297	Tmtc2	transmembrane and tetratricopeptide repeat containing 2	-3.4	1.08e-14	ENSMUSG00000036019
10	105044429	105044728	Tmtc2	transmembrane and tetratricopeptide repeat containing 2	-2.24	1.37e-08	ENSMUSG00000036019
10	105051474	105051773	Tmtc2	transmembrane and tetratricopeptide repeat containing 2	-2.3	5.18e-11	ENSMUSG00000036019
10	105228653	105228952	Tmtc2	transmembrane and tetratricopeptide repeat containing 2	-1.2	0.000122	ENSMUSG00000036019
10	105338742	105339041	Tmtc2	transmembrane and tetratricopeptide repeat containing 2	-3.39	1.38e-18	ENSMUSG00000036019
10	106122982	106123281	Ccdc59	coiled-coil domain containing 59	-3.93	2.47e-23	ENSMUSG00000019897
10	106254289	106254588	Ppfia2	protein tyrosine phosphatase, receptor type, f polypeptide (PTPRF), interacting protein (liprin), alpha 2	-2.17	5.4e-08	ENSMUSG00000053825
10	106259833	106260132	Ppfia2	protein tyrosine phosphatase, receptor type, f polypeptide (PTPRF), interacting protein (liprin), alpha 2	-3.04	2.24e-10	ENSMUSG00000053825
10	106408850	106409149	Ppfia2	protein tyrosine phosphatase, receptor type, f polypeptide (PTPRF), interacting protein (liprin), alpha 2	-2.4	1.59e-07	ENSMUSG00000053825
10	106469392	106469691	Ppfia2	protein tyrosine phosphatase, receptor type, f polypeptide (PTPRF), interacting protein (liprin), alpha 2	-1.81	4.25e-06	ENSMUSG00000053825
10	106509333	106509632	Ppfia2	protein tyrosine phosphatase, receptor type, f polypeptide (PTPRF), interacting protein (liprin), alpha 2	-2.75	1.04e-12	ENSMUSG00000053825
10	106517602	106517901	Ppfia2	protein tyrosine phosphatase, receptor type, f polypeptide (PTPRF), interacting protein (liprin), alpha 2	-2.05	4.74e-08	ENSMUSG00000053825
10	106591022	106591321	4930532I03Rik	RIKEN cDNA 4930532I03 gene	-4.29	1.19e-26	ENSMUSG00000112201
10	106591022	106591321	Ppfia2	protein tyrosine phosphatase, receptor type, f polypeptide (PTPRF), interacting protein (liprin), alpha 2	-4.29	1.19e-26	ENSMUSG00000053825
10	106610251	106610550	Ppfia2	protein tyrosine phosphatase, receptor type, f polypeptide (PTPRF), interacting protein (liprin), alpha 2	-1.41	4.86e-06	ENSMUSG00000053825
10	106625793	106626092	Ppfia2	protein tyrosine phosphatase, receptor type, f polypeptide (PTPRF), interacting protein (liprin), alpha 2	-3.24	1.83e-13	ENSMUSG00000053825
10	106632346	106632645	Ppfia2	protein tyrosine phosphatase, receptor type, f polypeptide (PTPRF), interacting protein (liprin), alpha 2	-2.04	6.54e-09	ENSMUSG00000053825
10	106658890	106659189	Ppfia2	protein tyrosine phosphatase, receptor type, f polypeptide (PTPRF), interacting protein (liprin), alpha 2	-3.57	2.1e-12	ENSMUSG00000053825
10	106665282	106665581	Ppfia2	protein tyrosine phosphatase, receptor type, f polypeptide (PTPRF), interacting protein (liprin), alpha 2	-3.88	2.12e-24	ENSMUSG00000053825
10	106681495	106681794	Ppfia2	protein tyrosine phosphatase, receptor type, f polypeptide (PTPRF), interacting protein (liprin), alpha 2	-2.63	1.04e-13	ENSMUSG00000053825
10	106685366	106685665	Ppfia2	protein tyrosine phosphatase, receptor type, f polypeptide (PTPRF), interacting protein (liprin), alpha 2	-2.25	3.12e-08	ENSMUSG00000053825
10	106732019	106732318	Ppfia2	protein tyrosine phosphatase, receptor type, f polypeptide (PTPRF), interacting protein (liprin), alpha 2	-1.62	6.17e-05	ENSMUSG00000053825
10	106736391	106736690	Ppfia2	protein tyrosine phosphatase, receptor type, f polypeptide (PTPRF), interacting protein (liprin), alpha 2	-2.14	1.62e-05	ENSMUSG00000053825
10	106815541	106815840	Ppfia2	protein tyrosine phosphatase, receptor type, f polypeptide (PTPRF), interacting protein (liprin), alpha 2	-2.62	4.8e-10	ENSMUSG00000053825
10	106838482	106838781	Ppfia2	protein tyrosine phosphatase, receptor type, f polypeptide (PTPRF), interacting protein (liprin), alpha 2	-1.89	7.06e-06	ENSMUSG00000053825
10	106870313	106870612	Ppfia2	protein tyrosine phosphatase, receptor type, f polypeptide (PTPRF), interacting protein (liprin), alpha 2	-2.6	1.24e-15	ENSMUSG00000053825
10	107024923	107025222	Acss3	acyl-CoA synthetase short-chain family member 3	-2.69	2.32e-05	ENSMUSG00000035948
10	107042747	107043046	Acss3	acyl-CoA synthetase short-chain family member 3	-3.86	7.12e-26	ENSMUSG00000035948
10	107151385	107151684	Acss3	acyl-CoA synthetase short-chain family member 3	-3.7	7.69e-09	ENSMUSG00000035948
10	107814157	107814456	Otogl	otogelin-like	-2.55	1.63e-12	ENSMUSG00000091455
10	107977946	107978245	Gm29685	predicted gene, 29685	-2.95	1.09e-08	ENSMUSG00000112910
10	107986589	107986888	Gm29685	predicted gene, 29685	-2.95	3.86e-11	ENSMUSG00000112910
10	108034071	108034370	Gm29685	predicted gene, 29685	-2.44	2.18e-09	ENSMUSG00000112910
10	108036670	108036969	Gm29685	predicted gene, 29685	-2.1	4.01e-08	ENSMUSG00000112910
10	108071487	108071786	Ppp1r12a	protein phosphatase 1, regulatory subunit 12A	-2.59	6.71e-10	ENSMUSG00000019907
10	108260917	108261216	Ppp1r12a	protein phosphatase 1, regulatory subunit 12A	-1.74	8.67e-07	ENSMUSG00000019907
10	108583727	108584026	Syt1	synaptotagmin I	-1.77	9.12e-06	ENSMUSG00000035864
10	108600687	108600986	Syt1	synaptotagmin I	-2.83	3.6e-20	ENSMUSG00000035864
10	108602055	108602354	Syt1	synaptotagmin I	-1.7	5.74e-06	ENSMUSG00000035864
10	108619443	108619742	Syt1	synaptotagmin I	-3.72	8.21e-12	ENSMUSG00000035864
10	108626460	108626759	Syt1	synaptotagmin I	-1.87	2.53e-06	ENSMUSG00000035864
10	108710549	108710848	Syt1	synaptotagmin I	-2.15	1.63e-09	ENSMUSG00000035864
10	108743832	108744131	Syt1	synaptotagmin I	-2.66	2.42e-09	ENSMUSG00000035864
10	108780637	108780936	Syt1	synaptotagmin I	-2.44	6.44e-05	ENSMUSG00000035864
10	108800803	108801102	Syt1	synaptotagmin I	-2.3	8.86e-09	ENSMUSG00000035864
10	108852789	108853088	Syt1	synaptotagmin I	-2.19	2.75e-09	ENSMUSG00000035864
10	108904466	108904765	Syt1	synaptotagmin I	-3.36	3.5e-16	ENSMUSG00000035864
10	108936858	108937157	Syt1	synaptotagmin I	-2.91	7.23e-14	ENSMUSG00000035864
10	108979659	108979958	Syt1	synaptotagmin I	-1.18	9.06e-05	ENSMUSG00000035864
10	109003473	109003772	Syt1	synaptotagmin I	-1.17	0.000107	ENSMUSG00000035864
10	109010728	109011027	Syt1	synaptotagmin I	-2.26	3.14e-09	ENSMUSG00000035864
10	109117164	109117463	Syt1	synaptotagmin I	-2.52	3.64e-10	ENSMUSG00000035864
10	109142368	109142667	Syt1	synaptotagmin I	-3.48	3.28e-18	ENSMUSG00000035864
10	109326919	109327218	Syt1	synaptotagmin I	-2.67	2.06e-12	ENSMUSG00000035864
10	109378901	109379200	Nav3	neuron navigator 3	-3.84	6.48e-23	ENSMUSG00000020181
10	109488035	109488334	Nav3	neuron navigator 3	-1.01	0.0116	ENSMUSG00000020181
10	109641901	109642200	Nav3	neuron navigator 3	-2.48	5.48e-10	ENSMUSG00000020181
10	109643628	109643927	Nav3	neuron navigator 3	-3.22	1.09e-19	ENSMUSG00000020181
10	109684558	109684857	Nav3	neuron navigator 3	-1.06	0.000491	ENSMUSG00000020181
10	109700080	109700379	Nav3	neuron navigator 3	-3.72	6.12e-20	ENSMUSG00000020181
10	109799281	109799580	Nav3	neuron navigator 3	-1.91	3.14e-07	ENSMUSG00000020181
10	109900656	109900955	Nav3	neuron navigator 3	-3.73	3.44e-15	ENSMUSG00000020181
10	110155457	110155756	Nav3	neuron navigator 3	-3.36	3.85e-19	ENSMUSG00000020181
10	110309542	110309841	9230102K24Rik	RIKEN cDNA 9230102K24 gene	-2.7	2.38e-12	ENSMUSG00000112398
10	110413326	110413625	9230102K24Rik	RIKEN cDNA 9230102K24 gene	-3.41	1.73e-14	ENSMUSG00000112398
10	110421615	110421914	9230102K24Rik	RIKEN cDNA 9230102K24 gene	-3.44	6.09e-17	ENSMUSG00000112398
10	110440326	110440625	9230102K24Rik	RIKEN cDNA 9230102K24 gene	-3.53	1.23e-19	ENSMUSG00000112398
10	110600359	110600658	9230102K24Rik	RIKEN cDNA 9230102K24 gene	-1.1	0.0013	ENSMUSG00000112398
10	110939207	110939506	Csrp2	cysteine and glycine-rich protein 2	-1.74	4.03e-08	ENSMUSG00000020186
10	111177899	111178198	Osbpl8	oxysterol binding protein-like 8	-2.45	3.1e-11	ENSMUSG00000020189
10	111190123	111190422	Osbpl8	oxysterol binding protein-like 8	-3.02	2.19e-20	ENSMUSG00000020189
10	111255302	111255601	Osbpl8	oxysterol binding protein-like 8	-2.68	5.42e-11	ENSMUSG00000020189
10	111711570	111711869	4933440J02Rik	RIKEN cDNA 4933440J02 gene	-3.1	1.89e-10	ENSMUSG00000097082
10	112263525	112263824	Kcnc2	potassium voltage gated channel, Shaw-related subfamily, member 2	-4.36	1.32e-16	ENSMUSG00000035681
10	112357733	112358032	Kcnc2	potassium voltage gated channel, Shaw-related subfamily, member 2	-2.78	1.7e-09	ENSMUSG00000035681
10	112360761	112361060	Kcnc2	potassium voltage gated channel, Shaw-related subfamily, member 2	-2.04	8.05e-08	ENSMUSG00000035681
10	112399215	112399514	Kcnc2	potassium voltage gated channel, Shaw-related subfamily, member 2	-2.91	3.79e-09	ENSMUSG00000035681
10	112572595	112572894	Kcnc2	potassium voltage gated channel, Shaw-related subfamily, member 2	-1.91	5.85e-09	ENSMUSG00000035681
10	112585014	112585313	Kcnc2	potassium voltage gated channel, Shaw-related subfamily, member 2	-2.4	9.84e-07	ENSMUSG00000035681
10	113240802	113241101	Atxn7l3b	ataxin 7-like 3B	-2.52	5.51e-07	ENSMUSG00000074748
10	113368101	113368400	Atxn7l3b	ataxin 7-like 3B	-2.78	3.29e-13	ENSMUSG00000074748
10	113499788	113500087	Atxn7l3b	ataxin 7-like 3B	-2.01	2.03e-05	ENSMUSG00000074748
10	113824674	113824973	Trhde	TRH-degrading enzyme	-2.28	3.97e-09	ENSMUSG00000050663
10	113930507	113930806	Trhde	TRH-degrading enzyme	-3.43	4.16e-17	ENSMUSG00000050663
10	114027432	114027731	Trhde	TRH-degrading enzyme	-3.56	2.28e-10	ENSMUSG00000050663
10	114265900	114266199	Trhde	TRH-degrading enzyme	-2.34	3.42e-13	ENSMUSG00000050663
10	114318571	114318870	Trhde	TRH-degrading enzyme	-3.3	2.92e-21	ENSMUSG00000050663
10	114321516	114321815	Trhde	TRH-degrading enzyme	-2.65	2.63e-11	ENSMUSG00000050663
10	114514726	114515025	Trhde	TRH-degrading enzyme	-3.21	9.07e-15	ENSMUSG00000050663
10	114735236	114735535	Trhde	TRH-degrading enzyme	-1.8	3.28e-07	ENSMUSG00000050663
10	114737641	114737940	Trhde	TRH-degrading enzyme	-2.8	1.7e-09	ENSMUSG00000050663
10	114840612	114840911	Trhde	TRH-degrading enzyme	-3.65	8.04e-13	ENSMUSG00000050663
10	114871354	114871653	Trhde	TRH-degrading enzyme	-4.39	5.13e-12	ENSMUSG00000050663
10	115012993	115013292	Tph2	tryptophan hydroxylase 2	-2.9	3.77e-11	ENSMUSG00000006764
10	115223839	115224138	Tbc1d15	TBC1 domain family, member 15	-3.86	6.23e-17	ENSMUSG00000020130
10	115515561	115515860	Lgr5	leucine rich repeat containing G protein coupled receptor 5	-3.42	3.04e-23	ENSMUSG00000020140
10	115792844	115793143	Tspan8	tetraspanin 8	-2.42	7.97e-11	ENSMUSG00000034127
10	116038211	116038510	Ptprr	protein tyrosine phosphatase, receptor type, R	-3.36	3.26e-15	ENSMUSG00000020151
10	116108209	116108508	Ptprr	protein tyrosine phosphatase, receptor type, R	-3.65	4.71e-19	ENSMUSG00000020151
10	116403553	116403852	Ptprb	protein tyrosine phosphatase, receptor type, B	-2.24	8.37e-06	ENSMUSG00000020154
10	116428089	116428388	Kcnmb4	potassium large conductance calcium-activated channel, subfamily M, beta member 4	-1.72	4.53e-06	ENSMUSG00000054934
10	116435588	116435887	Kcnmb4	potassium large conductance calcium-activated channel, subfamily M, beta member 4	-2.21	8.33e-13	ENSMUSG00000054934
10	116473440	116473739	Kcnmb4	potassium large conductance calcium-activated channel, subfamily M, beta member 4	-2.85	6.87e-10	ENSMUSG00000054934
10	116473440	116473739	Kcnmb4os2	potassium large conductance calcium-activated channel, subfamily M, beta member 4, opposite strand 2	-2.85	6.87e-10	ENSMUSG00000085837
10	116653480	116653779	Gm26579	predicted gene, 26579	-2.78	1.13e-19	ENSMUSG00000097104
10	116756256	116756555	4930579P08Rik	RIKEN cDNA 4930579P08 gene	-2.42	1.18e-11	ENSMUSG00000112924
10	116871336	116871635	Myrfl	myelin regulatory factor-like	-3.45	1.59e-20	ENSMUSG00000034057
10	117001006	117001305	Best3	bestrophin 3	-2.08	1.78e-08	ENSMUSG00000020169
10	117014028	117014327	Best3	bestrophin 3	-2.42	1.35e-11	ENSMUSG00000020169
10	117418155	117418454	Gm32141	predicted gene, 32141	-2.91	1.4e-18	ENSMUSG00000112344
10	117446204	117446503	Gm32141	predicted gene, 32141	-2.8	8.84e-14	ENSMUSG00000112344
10	117647150	117647449	Cpm	carboxypeptidase M	-3.18	2.04e-14	ENSMUSG00000020183
10	117875068	117875367	Rap1b	RAS related protein 1b	-2.06	1.22e-08	ENSMUSG00000052681
10	118161177	118161476	Mdm1	transformed mouse 3T3 cell double minute 1	-4.42	2.93e-15	ENSMUSG00000020212
10	118476731	118477030	Ifngas1	Ifng antisense RNA 1	-2.86	0.00013	ENSMUSG00000112230
10	118640924	118641223	Ifngas1	Ifng antisense RNA 1	-1.54	1.35e-05	ENSMUSG00000112230
10	118699426	118699725	Ifngas1	Ifng antisense RNA 1	-2.86	1.15e-08	ENSMUSG00000112230
10	118746985	118747284	Dyrk2	dual-specificity tyrosine-(Y)-phosphorylation regulated kinase 2	-2.29	1.06e-08	ENSMUSG00000028630
10	118781655	118781954	Dyrk2	dual-specificity tyrosine-(Y)-phosphorylation regulated kinase 2	-2.75	6.26e-16	ENSMUSG00000028630
10	118824899	118825198	Dyrk2	dual-specificity tyrosine-(Y)-phosphorylation regulated kinase 2	-2.42	6.81e-08	ENSMUSG00000028630
10	118952730	118953029	Gm38403	predicted gene, 38403	-3.34	4.74e-11	ENSMUSG00000112854
10	119031931	119032230	1700064J06Rik	RIKEN cDNA 1700064J06 gene	-3.92	5e-20	ENSMUSG00000100681
10	119547910	119548209	Grip1	glutamate receptor interacting protein 1	-2.93	7.63e-12	ENSMUSG00000034813
10	119834132	119834431	Grip1	glutamate receptor interacting protein 1	-2.11	7.48e-08	ENSMUSG00000034813
10	119834132	119834431	Grip1os1	glutamate receptor interacting protein 1, opposite strand 1	-2.11	7.48e-08	ENSMUSG00000085418
10	119872428	119872727	Grip1	glutamate receptor interacting protein 1	-2.56	8.27e-09	ENSMUSG00000034813
10	120038260	120038559	Grip1	glutamate receptor interacting protein 1	-4.09	3.25e-19	ENSMUSG00000034813
10	121290646	121290945	Tbc1d30	TBC1 domain family, member 30	-2.31	4.34e-10	ENSMUSG00000052302
10	121472724	121473023	Rassf3	Ras association (RalGDS/AF-6) domain family member 3	-2.03	2.32e-08	ENSMUSG00000025795
10	121488910	121489209	Rassf3	Ras association (RalGDS/AF-6) domain family member 3	-1.56	0.000206	ENSMUSG00000025795
10	121655952	121656251	D930020B18Rik	RIKEN cDNA D930020B18 gene	-3.39	2.34e-12	ENSMUSG00000047642
10	121845720	121846019	Srgap1	SLIT-ROBO Rho GTPase activating protein 1	-3.36	7.19e-14	ENSMUSG00000020121
10	121956517	121956816	Srgap1	SLIT-ROBO Rho GTPase activating protein 1	-3.34	3.94e-21	ENSMUSG00000020121
10	121958854	121959153	Srgap1	SLIT-ROBO Rho GTPase activating protein 1	-2.65	4.1e-19	ENSMUSG00000020121
10	122193353	122193652	Gm4489	predicted gene 4489	-1.57	4.54e-05	ENSMUSG00000111952
10	122715961	122716260	Ppm1h	protein phosphatase 1H (PP2C domain containing)	-1.99	2.74e-09	ENSMUSG00000034613
10	122718171	122718470	Ppm1h	protein phosphatase 1H (PP2C domain containing)	-3.32	8.24e-20	ENSMUSG00000034613
10	122724783	122725082	Ppm1h	protein phosphatase 1H (PP2C domain containing)	-1.93	4.67e-11	ENSMUSG00000034613
10	122738546	122738845	Ppm1h	protein phosphatase 1H (PP2C domain containing)	-2.72	1.1e-07	ENSMUSG00000034613
10	122746292	122746591	Ppm1h	protein phosphatase 1H (PP2C domain containing)	-2.7	8.76e-07	ENSMUSG00000034613
10	122808150	122808449	Ppm1h	protein phosphatase 1H (PP2C domain containing)	-2.56	1.88e-13	ENSMUSG00000034613
10	122857118	122857417	Ppm1h	protein phosphatase 1H (PP2C domain containing)	-2.99	6.05e-18	ENSMUSG00000034613
10	122861736	122862035	Ppm1h	protein phosphatase 1H (PP2C domain containing)	-2.76	7.84e-14	ENSMUSG00000034613
10	122990429	122990728	Mon2	MON2 homolog, regulator of endosome to Golgi trafficking	-1.11	0.0113	ENSMUSG00000034602
10	123156469	123156768	Usp15	ubiquitin specific peptidase 15	-3.4	3.52e-14	ENSMUSG00000020124
10	123268544	123268843	Fam19a2	family with sequence similarity 19, member A2	-1.83	1.31e-05	ENSMUSG00000044071
10	123375966	123376265	Fam19a2	family with sequence similarity 19, member A2	-3.62	1.23e-09	ENSMUSG00000044071
10	123427048	123427347	Fam19a2	family with sequence similarity 19, member A2	-2.74	6.48e-17	ENSMUSG00000044071
10	123437598	123437897	Fam19a2	family with sequence similarity 19, member A2	-2.53	1.72e-12	ENSMUSG00000044071
[truncated: 12,353 more rows]

## Sheet: Pancell_KAT3
# Description: Differential KAT3 binding dKAT3-ifKO vs Control for all pancellular KAT3 ChIP-seq peak. Columns 'chr', 'start' and 'end' indicates the genomic position of the peaks. 'symbol' contains the gene symbol ID. Column 'description' contains a brief description of the gene. The 'log2FC' column shows the ratio between treatment and control sample expression in log2 scale. 'padj' shows the a…
chr	start	end	symbol	description	log2FC	padj	ensembl
1	4571629	4571928	Sox17	SRY (sex determining region Y)-box 17	1.04	7.68e-05	ENSMUSG00000025902
1	4857524	4857823	Tcea1	transcription elongation factor A (SII) 1	-0.27	0.681	ENSMUSG00000033813
1	5022884	5023183	Rgs20	regulator of G-protein signaling 20	-0.08	0.914	ENSMUSG00000002459
1	6214610	6214909	Rb1cc1	RB1-inducible coiled-coil 1	0.04	0.967	ENSMUSG00000025907
1	7088843	7089142	Pcmtd1	protein-L-isoaspartate (D-aspartate) O-methyltransferase domain containing 1	-0.16	0.835	ENSMUSG00000051285
1	9547922	9548221	Adhfe1	alcohol dehydrogenase, iron containing, 1	0.29	0.56	ENSMUSG00000025911
1	9630265	9630564	2610203C22Rik	RIKEN cDNA 2610203C22 gene	-0.18	0.8	ENSMUSG00000079671
1	10232925	10233224	Arfgef1	ADP-ribosylation factor guanine nucleotide-exchange factor 1(brefeldin A-inhibited)	0.39	0.39	ENSMUSG00000067851
1	10993207	10993506	Prex2	phosphatidylinositol-3,4,5-trisphosphate-dependent Rac exchange factor 2	0.79	0.00131	ENSMUSG00000048960
1	11033520	11033819	Prex2	phosphatidylinositol-3,4,5-trisphosphate-dependent Rac exchange factor 2	0.68	0.0421	ENSMUSG00000048960
1	11046451	11046750	Prex2	phosphatidylinositol-3,4,5-trisphosphate-dependent Rac exchange factor 2	-1.07	0.0716	ENSMUSG00000048960
1	12572114	12572413	Gm17644	predicted gene, 17644	0.01	0.984	ENSMUSG00000097171
1	13589798	13590097	Tram1	translocating chain-associating membrane protein 1	-0.18	0.806	ENSMUSG00000025935
1	14108580	14108879	Eya1	EYA transcriptional coactivator and phosphatase 1	-0.2	0.803	ENSMUSG00000025932
1	16656927	16657226	Eloc	elongin C	-0.35	0.481	ENSMUSG00000079658
1	16688349	16688648	Ly96	lymphocyte antigen 96	-0.02	0.993	ENSMUSG00000025779
1	17480944	17481243	Pi15	peptidase inhibitor 15	0.34	0.559	ENSMUSG00000067780
1	20905775	20906074	Paqr8	progestin and adipoQ receptor family member VIII	0.05	0.953	ENSMUSG00000025931
1	21232038	21232337	Tmem14a	transmembrane protein 14A	0.07	0.95	ENSMUSG00000025933
1	23202497	23202796	Mir30a	microRNA 30a	-0.56	0.101	ENSMUSG00000065405
1	23922264	23922563	Smap1	small ArfGAP 1	-0.03	0.984	ENSMUSG00000026155
1	24678360	24678659	Lmbrd1	LMBR1 domain containing 1	-0.39	0.506	ENSMUSG00000073725
1	25824674	25824973	Adgrb3	adhesion G protein-coupled receptor B3	-0.5	0.251	ENSMUSG00000033569
1	30873676	30873975	Phf3	PHD finger protein 3	-0.12	0.904	ENSMUSG00000048874
1	30949857	30950156	Ptp4a1	protein tyrosine phosphatase 4a1	-0.08	0.941	ENSMUSG00000026064;ENSMUSG00000117310
1	34842027	34842326	Fam168b	family with sequence similarity 168, member B	0.24	0.713	ENSMUSG00000037503
1	36556803	36557102	Sema4c	sema domain, immunoglobulin domain (Ig), transmembrane domain (TM) and short cytoplasmic domain, (semaphorin) 4C	0.16	0.865	ENSMUSG00000026121
1	36920252	36920551	Tmem131	transmembrane protein 131	0.55	0.144	ENSMUSG00000026116
1	37864929	37865228	Tsga10	testis specific 10	-0.04	0.965	ENSMUSG00000060771
1	38129626	38129925	Rev1	REV1, DNA directed polymerase	-0.36	0.629	ENSMUSG00000026082
1	39192685	39192984	Npas2	neuronal PAS domain protein 2	-0.02	0.973	ENSMUSG00000026077
1	39367754	39368053	Rpl31	ribosomal protein L31	-0.08	0.95	ENSMUSG00000073702
1	39762039	39762338	Rfx8	regulatory factor X 8	0.7	0.0142	ENSMUSG00000057173
1	39900801	39901100	Map4k4	mitogen-activated protein kinase kinase kinase kinase 4	-0.12	0.913	ENSMUSG00000026074
1	39943001	39943300	Map4k4	mitogen-activated protein kinase kinase kinase kinase 4	-0.08	0.912	ENSMUSG00000026074
1	40613708	40614007	Slc9a4	solute carrier family 9 (sodium/hydrogen exchanger), member 4	0.44	0.493	ENSMUSG00000026065
1	42539050	42539349	Pantr1	POU domain, class 3, transcription factor 3 adjacent noncoding transcript 1	0.13	0.88	ENSMUSG00000060424
1	42540256	42540555	Pantr1	POU domain, class 3, transcription factor 3 adjacent noncoding transcript 1	-0.01	0.991	ENSMUSG00000060424
1	42694020	42694319	Pantr1	POU domain, class 3, transcription factor 3 adjacent noncoding transcript 1	-0.12	0.899	ENSMUSG00000060424
1	42695792	42696091	Pantr1	POU domain, class 3, transcription factor 3 adjacent noncoding transcript 1	-0.11	0.908	ENSMUSG00000060424
1	43098537	43098836	AI597479	expressed sequence AI597479	-0.26	0.683	ENSMUSG00000010290
1	43098537	43098836	Tgfbrap1	transforming growth factor, beta receptor associated protein 1	-0.26	0.683	ENSMUSG00000070939
1	43933609	43933908	Tpp2	tripeptidyl peptidase II	-0.21	0.746	ENSMUSG00000041763
1	44118827	44119126	Bivm	basic, immunoglobulin-like variable motif containing	0.16	0.862	ENSMUSG00000041684
1	44147788	44148087	Ercc5	excision repair cross-complementing rodent repair deficiency, complementation group 5	0.01	0.994	ENSMUSG00000026048
1	45795124	45795423	Wdr75	WD repeat domain 75	-0.19	0.8	ENSMUSG00000025995
1	45837372	45837905	Wdr75	WD repeat domain 75	-0.14	0.866	ENSMUSG00000025995
1	45925855	45926154	Slc40a1	solute carrier family 40 (iron-regulated transporter), member 1	0.88	0.00601	ENSMUSG00000025993
1	46853373	46853672	Slc39a10	solute carrier family 39 (zinc transporter), member 10	0.1	0.926	ENSMUSG00000025986
1	51478308	51478607	Nabp1	nucleic acid binding protein 1	-0.87	0.0131	ENSMUSG00000026107
1	52113766	52114065	Stat1	signal transducer and activator of transcription 1	0.08	0.928	ENSMUSG00000026104
1	52119220	52119519	Stat1	signal transducer and activator of transcription 1	-0.24	0.758	ENSMUSG00000026104
1	52817430	52817729	Inpp1	inositol polyphosphate-1-phosphatase	0.44	0.319	ENSMUSG00000026102
1	52844784	52845083	Hibch	3-hydroxyisobutyryl-Coenzyme A hydrolase	0.08	0.941	ENSMUSG00000041426
1	55027266	55027565	Sf3b1	splicing factor 3b, subunit 1	0.24	0.768	ENSMUSG00000025982
1	55052418	55052717	Coq10b	coenzyme Q10B	-0.14	0.883	ENSMUSG00000025981
1	55087977	55088276	Hspe1	heat shock protein 1 (chaperonin 10)	0.03	0.973	ENSMUSG00000073676
1	55130941	55131240	Mob4	MOB family member 4, phocein	-0.16	0.838	ENSMUSG00000025979
1	55161184	55161483	Mob4	MOB family member 4, phocein	0.14	0.838	ENSMUSG00000025979
1	55201901	55202200	Rftn2	raftlin family member 2	-0.01	0.984	ENSMUSG00000025978
1	55454118	55454417	Plcl1	phospholipase C-like 1	-0.61	0.161	ENSMUSG00000038349
1	57406491	57406790	Maip1	matrix AAA peptidase interacting protein 1	0.33	0.605	ENSMUSG00000025971
1	57406491	57406790	Tyw5	tRNA-yW synthesizing protein 5	0.33	0.605	ENSMUSG00000048495
1	58392850	58393149	Bzw1	basic leucine zipper and W2 domains 1	-0.06	0.942	ENSMUSG00000051223
1	58423556	58423855	Clk1	CDC-like kinase 1	-0.02	1	ENSMUSG00000026034
1	58586383	58586682	Ndufb3	NADH:ubiquinone oxidoreductase subunit B3	-0.02	0.981	ENSMUSG00000026032
1	58622358	58622657	Ndufb3	NADH:ubiquinone oxidoreductase subunit B3	-1.86	1.17e-08	ENSMUSG00000026032
1	59516288	59516587	Gm973	predicted gene 973	0.07	0.943	ENSMUSG00000047361
1	59833772	59834071	Bmpr2	bone morphogenetic protein receptor, type II (serine/threonine kinase)	0.23	0.765	ENSMUSG00000067336
1	59912506	59912805	Fam117b	family with sequence similarity 117, member B	-0.18	0.857	ENSMUSG00000041040
1	60180240	60180539	Nbeal1	neurobeachin like 1	0.2	0.836	ENSMUSG00000073664
1	60409451	60409750	Abi2	abl-interactor 2	-0.41	0.428	ENSMUSG00000026782
1	61373927	61374226	9530026F06Rik	RIKEN cDNA 9530026F06 gene	0.78	0.0111	ENSMUSG00000085447
1	62747676	62747975	Nrp2	neuropilin 2	0.02	0.984	ENSMUSG00000025969
1	63176737	63177036	Eef1b2	eukaryotic translation elongation factor 1 beta 2	-0.19	0.846	ENSMUSG00000025967
1	63176737	63177036	Ndufs1	NADH:ubiquinone oxidoreductase core subunit S1	-0.19	0.846	ENSMUSG00000025968
1	63459179	63459478	Adam23	a disintegrin and metallopeptidase domain 23	0.32	0.466	ENSMUSG00000025964
1	63730429	63730728	Fastkd2	FAST kinase domains 2	0.14	0.877	ENSMUSG00000025962
1	63763275	63763574	4933402D24Rik	RIKEN cDNA 4933402D24 gene	-0.11	0.908	ENSMUSG00000025961
1	63995099	63995398	Gm13749	predicted gene 13749	-0.4	0.523	ENSMUSG00000044689
1	64121046	64121345	Klf7	Kruppel-like factor 7 (ubiquitous)	-0.04	0.96	ENSMUSG00000025959
1	64121915	64122214	Klf7	Kruppel-like factor 7 (ubiquitous)	0.3	0.553	ENSMUSG00000025959
1	72593488	72593787	Smarcal1	SWI/SNF related matrix associated, actin dependent regulator of chromatin, subfamily a-like 1	-0.23	0.737	ENSMUSG00000039354
1	74332445	74332744	Pnkd	paroxysmal nonkinesiogenic dyskinesia	0.03	0.984	ENSMUSG00000026179
1	74386940	74387239	Slc11a1	solute carrier family 11 (proton-coupled divalent metal ion transporters), member 1	0.37	0.443	ENSMUSG00000026177
1	74391452	74391751	Ctdsp1	CTD (carboxy-terminal domain, RNA polymerase II, polypeptide A) small phosphatase 1	0.31	0.699	ENSMUSG00000026176
1	74397344	74397643	Ctdsp1	CTD (carboxy-terminal domain, RNA polymerase II, polypeptide A) small phosphatase 1	0.58	0.154	ENSMUSG00000026176
1	74506004	74506303	Cnot9	CCR4-NOT transcription complex, subunit 9	0.04	0.964	ENSMUSG00000026174
1	74506004	74506303	Usp37	ubiquitin specific peptidase 37	0.04	0.964	ENSMUSG00000033364
1	74587992	74588291	Bcs1l	BCS1-like (yeast)	-0.17	0.821	ENSMUSG00000026172
1	74587992	74588291	Zfp142	zinc finger protein 142	-0.17	0.821	ENSMUSG00000026135
1	75142476	75142775	Cnppd1	cyclin Pas1/PHO80 domain containing 1	-0.42	0.478	ENSMUSG00000033159
1	75521403	75521702	Stk11ip	serine/threonine kinase 11 interacting protein	0.19	0.836	ENSMUSG00000026213
1	75704734	75705033	Slc4a3	solute carrier family 4 (anion exchanger), member 3	-0.14	0.886	ENSMUSG00000006576
1	77027674	77027973	Epha4	Eph receptor A4	-2.28	0.000184	ENSMUSG00000026235
1	77462020	77462319	Epha4	Eph receptor A4	0.93	0.00159	ENSMUSG00000026235
1	78488837	78489136	Farsb	phenylalanyl-tRNA synthetase, beta subunit	0.23	0.777	ENSMUSG00000026245
1	78537565	78537864	Mogat1	monoacylglycerol O-acyltransferase 1	0.15	0.844	ENSMUSG00000012187
1	78657697	78657996	Acsl3	acyl-CoA synthetase long-chain family member 3	-0.12	0.901	ENSMUSG00000032883
1	78657697	78657996	Utp14b	UTP14B small subunit processome component	-0.12	0.901	ENSMUSG00000079470
1	82283110	82283409	Irs1	insulin receptor substrate 1	0.01	0.983	ENSMUSG00000055980
1	82291291	82291590	Irs1	insulin receptor substrate 1	0.17	0.889	ENSMUSG00000055980
1	82316425	82316724	Rhbdd1	rhomboid domain containing 1	-0.27	0.711	ENSMUSG00000026142
1	82724729	82725028	Mff	mitochondrial fission factor	0.05	0.97	ENSMUSG00000026150
1	84839453	84839752	Trip12	thyroid hormone receptor interactor 12	0.08	0.934	ENSMUSG00000026219
1	86007821	86008120	Spata3	spermatogenesis associated 3	0.48	0.358	ENSMUSG00000026226
1	86032309	86032608	Spata3	spermatogenesis associated 3	0.37	0.379	ENSMUSG00000026226
1	86359083	86359382	Ncl	nucleolin	-0.22	0.812	ENSMUSG00000026234
1	86434488	86434787	Tex44	testis expressed 44	0.07	0.932	ENSMUSG00000036574
1	86442462	86442761	Tex44	testis expressed 44	0.27	0.572	ENSMUSG00000036574
1	86487376	86487675	Ptma	prothymosin alpha	0.1	0.916	ENSMUSG00000026238
1	86504260	86504559	Ptma	prothymosin alpha	0.11	0.894	ENSMUSG00000026238
1	86526110	86526409	Ptma	prothymosin alpha	0.08	0.941	ENSMUSG00000026238
1	86528214	86528513	Ptma	prothymosin alpha	-0.01	0.995	ENSMUSG00000026238
1	87213900	87214199	Eif4e2	eukaryotic translation initiation factor 4E member 2	0.18	0.79	ENSMUSG00000026254
1	87755731	87756030	Atg16l1	autophagy related 16-like 1 (S. cerevisiae)	-0.23	0.737	ENSMUSG00000026289
1	89092660	89092959	Sh3bp4	SH3-domain binding protein 4	0.38	0.315	ENSMUSG00000036206
1	90603255	90603554	Cops8	COP9 signalosome subunit 8	-0.19	0.823	ENSMUSG00000034432
1	91062436	91062735	Lrrfip1	leucine rich repeat (in FLII) interacting protein 1	0.09	0.937	ENSMUSG00000026305
1	91209855	91210154	Ramp1	receptor (calcitonin) activity modifying protein 1	0.31	0.503	ENSMUSG00000034353
1	91250099	91250398	Ube2f	ubiquitin-conjugating enzyme E2F (putative)	-0.01	0.986	ENSMUSG00000034343
1	91459368	91459667	Per2	period circadian clock 2	0.05	0.96	ENSMUSG00000055866
1	92100281	92100580	Hdac4	histone deacetylase 4	0.21	0.761	ENSMUSG00000026313
1	92907172	92907471	Dusp28	dual specificity phosphatase 28	-0.18	0.858	ENSMUSG00000047067
1	92934284	92934583	9430060I03Rik	RIKEN cDNA 9430060I03 gene	0.06	0.948	ENSMUSG00000100632
1	92934284	92934583	Capn10	calpain 10	0.06	0.948	ENSMUSG00000026270
1	93478539	93478838	Hdlbp	high density lipoprotein (HDL) binding protein	0.08	0.941	ENSMUSG00000034088
1	93754749	93755048	Atg4b	autophagy related 4B, cysteine peptidase	-0.25	0.725	ENSMUSG00000026280
1	93754749	93755048	Thap4	THAP domain containing 4	-0.25	0.725	ENSMUSG00000026279
1	95666142	95666441	St8sia4	ST8 alpha-N-acetyl-neuraminide alpha-2,8-sialyltransferase 4	0.64	0.05	ENSMUSG00000040710
1	95668100	95668399	St8sia4	ST8 alpha-N-acetyl-neuraminide alpha-2,8-sialyltransferase 4	0.27	0.76	ENSMUSG00000040710
1	97661119	97661418	D1Ertd622e	DNA segment, Chr 1, ERATO Doi 622, expressed	-0.49	0.355	ENSMUSG00000044768
1	97770067	97770366	Gin1	gypsy retrotransposon integrase 1	-0.03	0.968	ENSMUSG00000026333
1	97770067	97770366	Ppip5k2	diphosphoinositol pentakisphosphate kinase 2	-0.03	0.968	ENSMUSG00000040648
1	100180066	100180365	Cntnap5b	contactin associated protein-like 5B	1.91	0.00278	ENSMUSG00000067028
1	105177783	105178082	Rnf152	ring finger protein 152	0.79	0.0484	ENSMUSG00000047496
1	105990372	105990671	Zcchc2	zinc finger, CCHC domain containing 2	0.09	0.93	ENSMUSG00000038866
1	106155195	106155494	Gm20753	predicted gene, 20753	-0.13	0.823	ENSMUSG00000101583
1	106231838	106232137	Phlpp1	PH domain and leucine rich repeat protein phosphatase 1	0.29	0.619	ENSMUSG00000044340
1	106241112	106241411	Phlpp1	PH domain and leucine rich repeat protein phosphatase 1	0.52	0.102	ENSMUSG00000044340
1	106759765	106760064	Kdsr	3-ketodihydrosphingosine reductase	-0.28	0.68	ENSMUSG00000009905
1	118311141	118311440	Tsn	translin	0.08	0.943	ENSMUSG00000026374
1	118388982	118389281	Clasp1	CLIP associating protein 1	0.12	0.902	ENSMUSG00000064302
1	118459082	118459381	2900060B14Rik	RIKEN cDNA 2900060B14 gene	-0.21	0.768	ENSMUSG00000107722
1	118459082	118459381	Clasp1	CLIP associating protein 1	-0.21	0.768	ENSMUSG00000064302
1	119033965	119034264	Gli2	GLI-Kruppel family member GLI2	-0.4	0.389	ENSMUSG00000048402
1	119878977	119879276	Tmem177	transmembrane protein 177	-0.36	0.456	ENSMUSG00000036975
1	120121125	120121424	3110009E18Rik	RIKEN cDNA 3110009E18 gene	-0.16	0.85	ENSMUSG00000026388
1	120207542	120207841	Steap3	STEAP family member 3	0.11	0.931	ENSMUSG00000026389
1	121327779	121328078	Insig2	insulin induced gene 2	-0.2	0.843	ENSMUSG00000003721
1	121567827	121568126	Ddx18	DEAD (Asp-Glu-Ala-Asp) box polypeptide 18	-0.16	0.859	ENSMUSG00000001674
1	125435659	125435958	Actr3	ARP3 actin-related protein 3	-0.13	0.896	ENSMUSG00000026341
1	125560396	125560695	Slc35f5	solute carrier family 35, member F5	0.06	0.96	ENSMUSG00000026342
1	127204893	127205192	Mgat5	mannoside acetylglucosaminyltransferase 5	-0.05	0.953	ENSMUSG00000036155
1	128244014	128244313	Ubxn4	UBX domain protein 4	0.02	0.979	ENSMUSG00000026353
1	131431919	131432218	Srgap2	SLIT-ROBO Rho GTPase activating protein 2	0.1	0.93	ENSMUSG00000026425
1	131770674	131770973	Slc26a9	solute carrier family 26, member 9	-1.28	1.46e-05	ENSMUSG00000042268
1	131910051	131910350	Nucks1	nuclear casein kinase and cyclin-dependent kinase substrate 1	-0.05	0.953	ENSMUSG00000026434
1	132007511	132007810	Elk4	ELK4, member of ETS oncogene family	-0.05	0.948	ENSMUSG00000026436
1	132417346	132417645	Dstyk	dual serine/threonine and tyrosine protein kinase	0.07	0.95	ENSMUSG00000042046
1	132477026	132477325	Rbbp5	retinoblastoma binding protein 5, histone lysine methyltransferase complex subunit	-0.03	0.97	ENSMUSG00000026439
1	133131045	133131344	Ppp1r15b	protein phosphatase 1, regulatory subunit 15B	-0.18	0.792	ENSMUSG00000046062
1	133610148	133610447	Snrpe	small nuclear ribonucleoprotein E	0.02	0.983	ENSMUSG00000090553
1	133661310	133661609	Zc3h11a	zinc finger CCCH type containing 11A	0.17	0.844	ENSMUSG00000102976;ENSMUSG00000116275
1	134060758	134061057	Fmod	fibromodulin	0.11	0.907	ENSMUSG00000041559
1	134078079	134078378	Btg2	B cell translocation gene 2, anti-proliferative	-1.53	7.46e-06	ENSMUSG00000020423
1	134079158	134079457	Btg2	B cell translocation gene 2, anti-proliferative	-0.05	0.954	ENSMUSG00000020423
1	134093023	134093322	Btg2	B cell translocation gene 2, anti-proliferative	-0.56	0.114	ENSMUSG00000020423
1	134099126	134099425	Chit1	chitinase 1 (chitotriosidase)	0.41	0.249	ENSMUSG00000026450
1	134361950	134362249	Tmem183a	transmembrane protein 183A	-0.11	0.914	ENSMUSG00000042305
1	134415323	134415622	Adipor1	adiponectin receptor 1	0.34	0.48	ENSMUSG00000026457
1	134559986	134560285	Kdm5b	lysine (K)-specific demethylase 5B	0.08	0.93	ENSMUSG00000042207
1	135375152	135375451	Shisa4	shisa family member 4	0.23	0.711	ENSMUSG00000041889
1	136140329	136140628	Kif21b	kinesin family member 21B	-0.22	0.813	ENSMUSG00000041642
1	136142396	136142695	Kif21b	kinesin family member 21B	0.3	0.688	ENSMUSG00000041642
1	136345885	136346184	Camsap2	calmodulin regulated spectrin-associated protein family, member 2	0.05	0.968	ENSMUSG00000041570
1	136415143	136415442	9230116N13Rik	RIKEN cDNA 9230116N13 gene	-0.14	0.855	ENSMUSG00000097403
1	136415143	136415442	Ddx59	DEAD (Asp-Glu-Ala-Asp) box polypeptide 59	-0.14	0.855	ENSMUSG00000026404
1	136683111	136683410	Gm19705	predicted gene, 19705	-0.16	0.9	ENSMUSG00000097113
1	137898521	137898820	Mir181a-1	microRNA 181a-1	0.37	0.553	ENSMUSG00000065565
1	138346883	138347182	Atp6v1g3	ATPase, H+ transporting, lysosomal V1 subunit G3	0.83	0.0238	ENSMUSG00000026394
1	143702776	143703075	Cdc73	cell division cycle 73, Paf1/RNA polymerase II complex component	-0.17	0.829	ENSMUSG00000026361
1	143777062	143777361	Uchl5	ubiquitin carboxyl-terminal esterase L5	-0.18	0.85	ENSMUSG00000018189
1	143916944	143917243	Rgs2	regulator of G-protein signaling 2	-0.27	0.871	ENSMUSG00000026360
1	149862851	149863150	Pla2g4a	phospholipase A2, group IVA (cytosolic, calcium-dependent)	0.61	0.0898	ENSMUSG00000056220
1	150392785	150393084	Odr4	odr4 GPCR localization factor homolog	-0.36	0.591	ENSMUSG00000006010
1	150392785	150393084	Tpr	translocated promoter region, nuclear basket protein	-0.36	0.591	ENSMUSG00000006005
1	151344286	151344585	Ivns1abp	influenza virus NS1A binding protein	-0.5	0.323	ENSMUSG00000023150
1	152766421	152766720	Arpc5	actin related protein 2/3 complex, subunit 5	-0.34	0.636	ENSMUSG00000008475
1	152902846	152903145	Smg7	Smg-7 homolog, nonsense mediated mRNA decay factor (C. elegans)	0.13	0.896	ENSMUSG00000042772
1	153225975	153226274	Lamc1	laminin, gamma 1	-0.72	0.0542	ENSMUSG00000026478
1	153308953	153309252	Lamc1	laminin, gamma 1	-0.56	0.177	ENSMUSG00000026478
1	153679198	153679497	Rgs8	regulator of G-protein signaling 8	0.35	0.493	ENSMUSG00000042671
1	153899713	153900012	Glul	glutamate-ammonia ligase (glutamine synthetase)	0.02	0.983	ENSMUSG00000026473
1	153899713	153900012	Mir8114	microRNA 8114	0.02	0.983	ENSMUSG00000099227
1	154150208	154150507	Zfp648	zinc finger protein 648	0.14	0.892	ENSMUSG00000066797
1	154258539	154258838	4930532M18Rik	RIKEN cDNA 4930532M18 gene	-0.29	0.71	ENSMUSG00000100221
1	155083516	155083815	Gm9530	predicted gene 9530	0.68	0.0948	ENSMUSG00000096950
1	155234198	155234497	Stx6	syntaxin 6	-0.2	0.856	ENSMUSG00000026470
1	155488990	155489289	Gm5532	predicted gene 5532	0.2	0.819	ENSMUSG00000073535
1	155973353	155973652	Cep350	centrosomal protein 350	0.13	0.914	ENSMUSG00000033671
1	156036277	156036576	Tor1aip1	torsin A interacting protein 1	0.5	0.194	ENSMUSG00000026466
1	156036277	156036576	Tor1aip2	torsin A interacting protein 2	0.5	0.194	ENSMUSG00000050565
1	156183599	156183898	Fam163a	family with sequence similarity 163, member A	-0.17	0.786	ENSMUSG00000015484
1	156558641	156558940	Abl2	v-abl Abelson murine leukemia viral oncogene 2 (arg, Abelson-related gene)	-0.34	0.667	ENSMUSG00000026596
1	156718924	156719223	Fam20b	family with sequence similarity 20, member B	-0.24	0.736	ENSMUSG00000033557
1	157412446	157412745	2810025M15Rik	RIKEN cDNA 2810025M15 gene	-0.22	0.798	ENSMUSG00000049881
1	157412446	157412745	Rasal2	RAS protein activator like 2	-0.22	0.798	ENSMUSG00000070565
1	157443378	157443677	Cryzl2	crystallin zeta like 2	-0.44	0.319	ENSMUSG00000033488
1	158547849	158548148	Astn1	astrotactin 1	-0.19	0.763	ENSMUSG00000026587
1	159413451	159413750	Cop1	COP1, E3 ubiquitin ligase	-1.05	0.000742	ENSMUSG00000040782
1	159670883	159671182	Tnr	tenascin R	-0.69	0.0855	ENSMUSG00000015829
1	160212957	160213256	Cacybp	calcyclin binding protein	-0.24	0.741	ENSMUSG00000014226
1	161034982	161035281	Gas5	growth arrest specific 5	-0.03	0.968	ENSMUSG00000053332
1	161070652	161070951	Cenpl	centromere protein L	-0.13	0.896	ENSMUSG00000026708
1	161070652	161070951	Dars2	aspartyl-tRNA synthetase 2 (mitochondrial)	-0.13	0.896	ENSMUSG00000026709
1	161876804	161877103	Suco	SUN domain containing ossification factor	-0.19	0.809	ENSMUSG00000040297
1	162294141	162294440	Dnm3	dynamin 3	0.25	0.725	ENSMUSG00000040265
1	162643765	162644064	Myoc	myocilin	-0.22	0.8	ENSMUSG00000026697
1	163929686	163929985	Scyl3	SCY1-like 3 (S. cerevisiae)	0.17	0.797	ENSMUSG00000026584
1	164307207	164307506	Blzf1	basic leucine zipper nuclear factor 1	-0.02	0.988	ENSMUSG00000026577
1	164307207	164307506	Nme7	NME/NM23 family member 7	-0.02	0.988	ENSMUSG00000026575
1	165460775	165461074	Mpc2	mitochondrial pyruvate carrier 2	-0.31	0.561	ENSMUSG00000026568
1	165641939	165642238	Rcsd1	RCSD domain containing 1	0.12	0.908	ENSMUSG00000040723
1	165935077	165935376	Pou2f1	POU domain, class 2, transcription factor 1	0.29	0.506	ENSMUSG00000026565
1	166002952	166003251	Pou2f1	POU domain, class 2, transcription factor 1	0.27	0.71	ENSMUSG00000026565
1	166244349	166244648	Mael	maelstrom spermatogenic transposon silencer	-0.16	0.817	ENSMUSG00000040629
1	166278952	166279251	Ildr2	immunoglobulin-like domain containing receptor 2	0.61	0.14	ENSMUSG00000040612
1	166279589	166279888	Ildr2	immunoglobulin-like domain containing receptor 2	0.2	0.883	ENSMUSG00000040612
1	166280684	166280983	Ildr2	immunoglobulin-like domain containing receptor 2	-0.01	0.991	ENSMUSG00000040612
1	166282636	166282935	Ildr2	immunoglobulin-like domain containing receptor 2	0.31	0.522	ENSMUSG00000040612
1	166304543	166304842	Ildr2	immunoglobulin-like domain containing receptor 2	-0.7	0.022	ENSMUSG00000040612
1	168214087	168214386	Pbx1	pre B cell leukemia homeobox 1	0.28	0.596	ENSMUSG00000052534
1	169462776	169463075	Nuf2	NUF2, NDC80 kinetochore complex component	-1.43	4.94e-08	ENSMUSG00000026683
1	169531404	169531703	Nuf2	NUF2, NDC80 kinetochore complex component	0.04	0.977	ENSMUSG00000026683
1	169852011	169852310	Ccdc190	coiled-coil domain containing 190	0.63	0.044	ENSMUSG00000070532
1	170174978	170175277	Uap1	UDP-N-acetylglucosamine pyrophosphorylase 1	0.19	0.862	ENSMUSG00000026670
1	170868472	170868771	Atf6	activating transcription factor 6	0.07	0.953	ENSMUSG00000026663
1	171247077	171247376	Ndufs2	NADH:ubiquinone oxidoreductase core subunit S2	-0.04	0.962	ENSMUSG00000013593
1	171328993	171329292	Dedd	death effector domain-containing	0.11	0.912	ENSMUSG00000013973
1	171411021	171411320	Usf1	upstream transcription factor 1	0.16	0.866	ENSMUSG00000026641
1	172082563	172082862	Copa	coatomer protein complex subunit alpha	-0.12	0.902	ENSMUSG00000026553
1	172082563	172082862	Ncstn	nicastrin	-0.12	0.902	ENSMUSG00000003458
1	172217164	172217463	Casq1	calsequestrin 1	-0.4	0.542	ENSMUSG00000007122
1	172306879	172307178	Igsf8	immunoglobulin superfamily, member 8	-0.01	0.986	ENSMUSG00000038034
1	172310045	172310344	Igsf8	immunoglobulin superfamily, member 8	-0.07	0.941	ENSMUSG00000038034
1	172376273	172376572	Pigm	phosphatidylinositol glycan anchor biosynthesis, class M	0	0.995	ENSMUSG00000050229
1	174522386	174522685	Fmn2	formin 2	0.08	0.911	ENSMUSG00000028354
1	177014372	177014671	Sdccag8	serologically defined colon cancer antigen 8	-0.54	0.31	ENSMUSG00000026504
1	177150626	177150925	Akt3	thymoma viral proto-oncogene 3	-0.67	0.053	ENSMUSG00000019699
1	178318441	178318740	Cox20	cytochrome c oxidase assembly protein 20	0.22	0.723	ENSMUSG00000026500;ENSMUSG00000111742
1	178336433	178336732	Hnrnpu	heterogeneous nuclear ribonucleoprotein U	-0.15	0.88	ENSMUSG00000039630;ENSMUSG00000111145
1	178337741	178338040	Hnrnpu	heterogeneous nuclear ribonucleoprotein U	0.17	0.863	ENSMUSG00000039630;ENSMUSG00000111145
1	178368885	178369184	Hnrnpu	heterogeneous nuclear ribonucleoprotein U	-0.44	0.31	ENSMUSG00000039630;ENSMUSG00000111145
1	178406109	178406408	Efcab2	EF-hand calcium binding domain 2	0.33	0.54	ENSMUSG00000026495
1	179003857	179004156	Smyd3	SET and MYND domain containing 3	0.04	0.97	ENSMUSG00000055067
1	179546223	179546522	Tfb2m	transcription factor B2, mitochondrial	0.09	0.931	ENSMUSG00000026492
1	179803667	179803966	Ahctf1	AT hook containing transcription factor 1	0.17	0.88	ENSMUSG00000026491
1	179854371	179854670	Ahctf1	AT hook containing transcription factor 1	0.42	0.286	ENSMUSG00000026491
1	179959609	179959908	Cdc42bpa	CDC42 binding protein kinase alpha	-0.15	0.886	ENSMUSG00000026490
1	180250036	180250335	Psen2	presenilin 2	-0.26	0.761	ENSMUSG00000010609
1	180387499	180387798	Itpkb	inositol 1,4,5-trisphosphate 3-kinase B	0.1	0.912	ENSMUSG00000038855
1	180725925	180726224	Acbd3	acyl-Coenzyme A binding domain containing 3	-0.03	0.977	ENSMUSG00000026499
1	180777760	180778059	Acbd3	acyl-Coenzyme A binding domain containing 3	0.14	0.921	ENSMUSG00000026499
1	180850846	180851145	Sde2	SDE2 telomere maintenance homolog (S. pombe)	0.13	0.865	ENSMUSG00000038806
1	181144138	181144437	Nvl	nuclear VCP-like	-0.33	0.623	ENSMUSG00000026516
1	182021153	182021452	Enah	ENAH actin regulator	0.12	0.903	ENSMUSG00000022995
1	182341474	182341773	Fbxo28	F-box protein 28	-0.45	0.355	ENSMUSG00000047539
1	184853353	184853652	Marc2	mitochondrial amidoxime reducing component 2	0.66	0.191	ENSMUSG00000073481
1	185203867	185204166	Rab3gap2	RAB3 GTPase activating protein subunit 2	0.21	0.807	ENSMUSG00000039318
1	186261359	186261658	Lyplal1	lysophospholipase-like 1	-0.36	0.444	ENSMUSG00000039246
1	187215285	187215584	Gpatch2	G patch domain containing 2	0.46	0.389	ENSMUSG00000039210
1	187215285	187215584	Spata17	spermatogenesis associated 17	0.46	0.389	ENSMUSG00000026611
1	189817875	189818174	Ptpn14	protein tyrosine phosphatase, non-receptor type 14	0.22	0.779	ENSMUSG00000026604
1	190280038	190280337	LOC102632463	uncharacterized LOC102632463	0.57	0.142	ENSMUSG00000079045
1	190682336	190682635	Rps6kc1	ribosomal protein S6 kinase polypeptide 1	0.29	0.538	ENSMUSG00000089872
1	190728226	190728525	Rps6kc1	ribosomal protein S6 kinase polypeptide 1	-0.12	0.907	ENSMUSG00000089872
1	191224288	191224587	D730003I15Rik	RIKEN cDNA D730003I15 gene	0.24	0.629	NA
1	191396804	191397103	Ppp2r5a	protein phosphatase 2, regulatory subunit B', alpha	0.03	0.977	ENSMUSG00000026626
1	191397350	191397649	Ppp2r5a	protein phosphatase 2, regulatory subunit B', alpha	-0.19	0.8	ENSMUSG00000026626
1	191470722	191471021	Dtl	denticleless E3 ubiquitin protein ligase	-0.19	0.797	ENSMUSG00000037474
1	191575799	191576098	Ints7	integrator complex subunit 7	0.18	0.849	ENSMUSG00000037461
1	191717963	191718262	Lpgat1	lysophosphatidylglycerol acyltransferase 1	0.27	0.656	ENSMUSG00000026623
1	193173378	193173677	A130010J15Rik	RIKEN cDNA A130010J15 gene	-0.29	0.559	ENSMUSG00000079144
1	194976296	194976595	Gm16897	predicted gene, 16897	-0.14	0.88	ENSMUSG00000097325
1	195016916	195017215	A330023F24Rik	RIKEN cDNA A330023F24 gene	-0.53	0.341	ENSMUSG00000096929
1	195131323	195131622	Cr1l	complement component (3b/4b) receptor 1-like	0.26	0.727	ENSMUSG00000016481
10	4386792	4387091	Zbtb2	zinc finger and BTB domain containing 2	-0.28	0.711	ENSMUSG00000075327
10	4432404	4432703	Armt1	acidic residue methyltransferase 1	0.22	0.774	ENSMUSG00000061759
10	5528066	5528365	Syne1	spectrin repeat containing, nuclear envelope 1	-0.38	0.627	ENSMUSG00000096054
10	5805813	5806112	Fbxo5	F-box protein 5	0.57	0.138	ENSMUSG00000019773
10	7111687	7111986	Cnksr3	Cnksr family member 3	0.29	0.741	ENSMUSG00000015202
10	8228037	8228336	Ust	uronyl-2-sulfotransferase	-0.17	0.804	ENSMUSG00000047712
10	8801213	8801512	Sash1	SAM and SH3 domain containing 1	0	0.995	ENSMUSG00000015305
10	11280876	11281175	Fbxo30	F-box protein 30	0.43	0.359	ENSMUSG00000047648
10	11343428	11343727	Epm2a	epilepsy, progressive myoclonic epilepsy, type 2 gene alpha	0.39	0.422	ENSMUSG00000055493
10	11875433	11875732	Epm2a	epilepsy, progressive myoclonic epilepsy, type 2 gene alpha	-0.09	0.953	ENSMUSG00000055493
10	13964561	13964860	Hivep2	human immunodeficiency virus type I enhancer binding protein 2	0.78	0.0174	ENSMUSG00000015501
10	14056998	14057297	Hivep2	human immunodeficiency virus type I enhancer binding protein 2	1.04	1.9e-05	ENSMUSG00000015501
10	14085356	14085655	Hivep2	human immunodeficiency virus type I enhancer binding protein 2	-0.34	0.493	ENSMUSG00000015501
10	14086262	14086561	Hivep2	human immunodeficiency virus type I enhancer binding protein 2	0.69	0.0511	ENSMUSG00000015501
10	14195944	14196243	Hivep2	human immunodeficiency virus type I enhancer binding protein 2	-1.94	4.08e-15	ENSMUSG00000015501
10	14705387	14705686	1700016L04Rik	RIKEN cDNA 1700016L04 gene	0.02	0.993	ENSMUSG00000019865
10	14705387	14705686	Vta1	vesicle (multivesicular body) trafficking 1	0.02	0.993	ENSMUSG00000019868
10	15123039	15123338	Nmbr	neuromedin B receptor	-1.35	0.11	ENSMUSG00000019865
10	17722722	17723021	Cited2	Cbp/p300-interacting transactivator, with Glu/Asp-rich carboxy-terminal domain, 2	-0.24	0.763	ENSMUSG00000039910
10	18437670	18437969	Nhsl1	NHS-like 1	0.36	0.441	ENSMUSG00000039835
10	19015306	19015605	Tnfaip3	tumor necrosis factor, alpha-induced protein 3	-0.04	0.964	ENSMUSG00000019850
10	20312178	20312477	Bclaf1	BCL2-associated transcription factor 1	0.1	0.928	ENSMUSG00000037608
10	20492208	20492507	Pde7b	phosphodiesterase 7B	0.66	0.104	ENSMUSG00000019990
10	20632446	20632745	Pde7b	phosphodiesterase 7B	-0.43	0.59	ENSMUSG00000019990
10	20952261	20952560	Ahi1	Abelson helper integration site 1	-0.37	0.479	ENSMUSG00000019986
10	21588340	21588639	1700020N01Rik	RIKEN cDNA 1700020N01 gene	-0.56	0.711	ENSMUSG00000050844
10	21994248	21994547	Sgk1	serum/glucocorticoid regulated kinase 1	0.41	0.393	ENSMUSG00000019970
10	21995254	21995553	Sgk1	serum/glucocorticoid regulated kinase 1	-0.24	0.737	ENSMUSG00000019970
10	23081100	23081399	Eya4	EYA transcriptional coactivator and phosphatase 4	1.02	6.6e-05	ENSMUSG00000010461
10	23787239	23787538	Rps12	ribosomal protein S12	-0.07	0.948	ENSMUSG00000061983
10	25023820	25024119	Arg1	arginase, liver	0.26	0.555	ENSMUSG00000019987
10	25111751	25112050	Akap7	A kinase (PRKA) anchor protein 7	0.77	0.034	ENSMUSG00000039166
10	25297018	25297317	Akap7	A kinase (PRKA) anchor protein 7	0.43	0.206	ENSMUSG00000039166
10	28493531	28493830	Ptprk	protein tyrosine phosphatase, receptor type, K	0.44	0.264	ENSMUSG00000019889
10	29213819	29214118	9330159F19Rik	RIKEN cDNA 9330159F19 gene	0.18	0.788	ENSMUSG00000004360
10	30618217	30618516	Hint3	histidine triad nucleotide binding protein 3	0.33	0.555	ENSMUSG00000019791
10	34019574	34019873	Rwdd1	RWD domain containing 1	-0.03	0.967	ENSMUSG00000019782
10	34281993	34282292	Tspyl1	testis-specific protein, Y-encoded-like 1	-0.18	0.844	ENSMUSG00000047514
10	37136935	37137234	Marcks	myristoylated alanine rich protein kinase C substrate	-0.08	0.941	ENSMUSG00000069662
10	39171489	39171788	Wisp3	WNT1 inducible signaling pathway protein 3	-0.19	0.809	ENSMUSG00000062074
10	39541030	39541329	Fyn	Fyn proto-oncogene	0.27	0.741	ENSMUSG00000019843
10	39731963	39732262	E130307A14Rik	RIKEN cDNA E130307A14 gene	-0.23	0.817	ENSMUSG00000087177
10	39731963	39732262	Rev3l	REV3 like, DNA directed polymerase zeta catalytic subunit	-0.23	0.817	ENSMUSG00000019841
10	40246949	40247248	Rpf2	ribosome production factor 2 homolog	0.23	0.711	ENSMUSG00000038510
10	40349170	40349469	Cdk19	cyclin-dependent kinase 19	-0.29	0.675	ENSMUSG00000038481
10	40883299	40883598	Wasf1	WAS protein family, member 1	-0.17	0.813	ENSMUSG00000019831
10	41450128	41450427	Zbtb24	zinc finger and BTB domain containing 24	-0.06	0.945	ENSMUSG00000019826
10	41519146	41519445	Cd164	CD164 antigen	0.19	0.791	ENSMUSG00000019818
10	41866405	41866704	Sesn1	sestrin 1	0.36	0.532	ENSMUSG00000038332
10	41934657	41934956	Armc2	armadillo repeat containing 2	0.29	0.572	ENSMUSG00000071324
10	42277939	42278238	Foxo3	forkhead box O3	-0.34	0.497	ENSMUSG00000048756
10	42477408	42477707	Afg1l	AFG1 like ATPase	0.69	0.295	ENSMUSG00000038302
10	42478355	42478654	Afg1l	AFG1 like ATPase	0.08	0.941	ENSMUSG00000038302
10	43221165	43221464	Pdss2	prenyl (solanesyl) diphosphate synthase, subunit 2	-0.07	0.952	ENSMUSG00000038240
10	43479682	43479981	Bend3	BEN domain containing 3	0.15	0.859	ENSMUSG00000038214
10	45066966	45067265	Prep	prolyl endopeptidase	0.25	0.741	ENSMUSG00000019849
10	53124549	53124848	Slc35f1	solute carrier family 35, member F1	-0.24	0.681	ENSMUSG00000038602
10	53466818	53467117	Gm20597	predicted gene, 20597	1.02	8.12e-05	ENSMUSG00000112739
10	53509155	53509454	Gm20597	predicted gene, 20597	0.34	0.501	ENSMUSG00000112739
10	53596733	53597032	Asf1a	anti-silencing function 1A histone chaperone	0	0.998	ENSMUSG00000019857
10	53596733	53597032	Mcm9	minichromosome maintenance 9 homologous recombination repair factor	0	0.998	ENSMUSG00000058298
10	56106705	56107004	Msl3l2	MSL3 like 2	-0.1	0.931	ENSMUSG00000047669
10	56106705	56107004	Tbc1d32	TBC1 domain family, member 32	-0.1	0.931	ENSMUSG00000038122
10	56969041	56969340	Gm36595	predicted gene, 36595	-1.1	0.000133	NA
10	57127222	57127521	4930467K11Rik	RIKEN cDNA 4930467K11 gene	0.36	0.3	ENSMUSG00000097370
10	57532282	57532581	Serinc1	serine incorporator 1	-0.09	0.941	ENSMUSG00000019877
10	57822540	57822839	Smpdl3a	sphingomyelin phosphodiesterase, acid-like 3A	-0.28	0.725	ENSMUSG00000019872
10	58255226	58255525	Gcc2	GRIP and coiled-coil domain containing 2	0.36	0.54	ENSMUSG00000038039;ENSMUSG00000107275
10	58673415	58673714	Edar	ectodysplasin-A receptor	0.58	0.157	ENSMUSG00000003227
10	59221643	59221942	Sept10	septin 10	0.27	0.63	ENSMUSG00000019917
10	59221643	59221942	Sowahc	sosondowah ankyrin repeat domain family member C	0.27	0.63	ENSMUSG00000098188
10	59879502	59879801	Dnajb12	DnaJ heat shock protein family (Hsp40) member B12	0.15	0.825	ENSMUSG00000020109
10	59899678	59899977	Dnajb12	DnaJ heat shock protein family (Hsp40) member B12	-0.3	0.506	ENSMUSG00000020109
10	59920986	59921285	Dnajb12	DnaJ heat shock protein family (Hsp40) member B12	0.3	0.575	ENSMUSG00000020109
10	59943144	59943443	Ddit4	DNA-damage-inducible transcript 4	-0.16	0.806	ENSMUSG00000020108
10	59951942	59952241	Ddit4	DNA-damage-inducible transcript 4	0.31	0.617	ENSMUSG00000020108
10	59957935	59958234	Ddit4	DNA-damage-inducible transcript 4	-0.33	0.543	ENSMUSG00000020108
10	60002799	60003098	Anapc16	anaphase promoting complex subunit 16	0.16	0.829	ENSMUSG00000020107
10	60002799	60003098	Ascc1	activating signal cointegrator 1 complex subunit 1	0.16	0.829	ENSMUSG00000044475
10	60105285	60105584	Spock2	sparc/osteonectin, cwcv and kazal-like domains proteoglycan 2	0.46	0.625	ENSMUSG00000058297
10	60277614	60277913	Psap	prosaposin	-0.3	0.719	ENSMUSG00000004207
10	60831472	60831771	Unc5b	unc-5 netrin receptor B	0.65	0.0893	ENSMUSG00000020099
10	61147631	61147930	Sgpl1	sphingosine phosphate lyase 1	0.14	0.907	ENSMUSG00000020097
10	61680111	61680410	1700022H01Rik	RIKEN cDNA 1700022H01 gene	-0.37	0.592	NA
10	61680111	61680410	Sar1a	secretion associated Ras related GTPase 1A	-0.37	0.592	ENSMUSG00000020088
10	62340287	62340586	Hk1	hexokinase 1	-0.29	0.626	ENSMUSG00000037012
10	62449721	62450020	4930507D05Rik	RIKEN cDNA 4930507D05 gene	-0.36	0.591	ENSMUSG00000097129
10	62651325	62651624	Ddx50	DEAD (Asp-Glu-Ala-Asp) box polypeptide 50	0.14	0.858	ENSMUSG00000020076
10	62792330	62792629	Ccar1	cell division cycle and apoptosis regulator 1	0.24	0.761	ENSMUSG00000020074
10	62980223	62980522	Rufy2	RUN and FYVE domain-containing 2	-0.21	0.821	ENSMUSG00000020070
10	63024035	63024334	Pbld2	phenazine biosynthesis-like protein domain containing 2	-0.21	0.8	ENSMUSG00000020072
10	63880416	63880715	Ctnna3	catenin (cadherin associated protein), alpha 3	0.28	0.707	ENSMUSG00000060843
10	66911550	66911849	1110002J07Rik	RIKEN cDNA 1110002J07 gene	0.7	0.0446	NA
10	66921288	66921587	1110002J07Rik	RIKEN cDNA 1110002J07 gene	0.53	0.0779	NA
10	67004825	67005124	Gm31763	predicted gene, 31763	0.3	0.629	ENSMUSG00000112925
10	67056407	67056706	Reep3	receptor accessory protein 3	0.65	0.0161	ENSMUSG00000019873
10	67061724	67062023	Reep3	receptor accessory protein 3	0.69	0.0476	ENSMUSG00000019873
10	67096295	67096594	Jmjd1c	jumonji domain containing 1C	0.09	0.932	ENSMUSG00000037876;ENSMUSG00000116315
10	67096295	67096594	Reep3	receptor accessory protein 3	0.09	0.932	ENSMUSG00000019873
10	67185599	67185898	Jmjd1c	jumonji domain containing 1C	-0.25	0.769	ENSMUSG00000037876;ENSMUSG00000116315
10	67549060	67549359	Ado	2-aminoethanethiol (cysteamine) dioxygenase	0.13	0.883	ENSMUSG00000057134;ENSMUSG00000116486
10	68136633	68136932	Arid5b	AT rich interactive domain 5B (MRF1-like)	0.32	0.555	ENSMUSG00000019947
10	68165622	68165921	Arid5b	AT rich interactive domain 5B (MRF1-like)	0.49	0.193	ENSMUSG00000019947
10	68354760	68355059	4930545H06Rik	RIKEN cDNA 4930545H06 gene	0.82	0.00779	ENSMUSG00000112157
10	68355511	68355810	4930545H06Rik	RIKEN cDNA 4930545H06 gene	0.16	0.886	ENSMUSG00000112157
10	68558495	68558794	Cabcoco1	ciliary associated calcium binding coiled-coil 1	-0.05	0.96	ENSMUSG00000019945
10	69186019	69186318	Rhobtb1	Rho-related BTB domain containing 1	-0.53	0.154	ENSMUSG00000019944
10	69212964	69213263	A930033H14Rik	RIKEN cDNA A930033H14 gene	0.55	0.119	ENSMUSG00000090622
10	69212964	69213263	Rhobtb1	Rho-related BTB domain containing 1	0.55	0.119	ENSMUSG00000019944
10	70440040	70440339	Fam13c	family with sequence similarity 13, member C	0.1	0.941	ENSMUSG00000043259
10	70533373	70533672	Fam13c	family with sequence similarity 13, member C	0.28	0.711	ENSMUSG00000043259
10	70648884	70649183	D630013N20Rik	RIKEN cDNA D630013N20 gene	0.44	0.139	ENSMUSG00000037747
10	70717135	70717434	D630013N20Rik	RIKEN cDNA D630013N20 gene	-0.16	0.877	ENSMUSG00000037747
10	75517739	75518038	Snrpd3	small nuclear ribonucleoprotein D3	-0.05	0.95	ENSMUSG00000020180
10	75704300	75704599	Cabin1	calcineurin binding protein 1	-0.81	0.00227	ENSMUSG00000020196
10	75828502	75828801	Gstt2	glutathione S-transferase, theta 2	0.18	0.865	ENSMUSG00000033318
10	76442404	76442703	Pcnt	pericentrin (kendrin)	-0.14	0.892	ENSMUSG00000001151
10	77206683	77206982	Col18a1	collagen, type XVIII, alpha 1	-0.07	0.937	ENSMUSG00000001435
10	77259156	77259455	Gm10941	predicted gene 10941	0.39	0.509	ENSMUSG00000078444
10	77259156	77259455	Pofut2	protein O-fucosyltransferase 2	0.39	0.509	ENSMUSG00000020260
10	78244580	78244879	Trappc10	trafficking protein particle complex 10	0	0.995	ENSMUSG00000000374
10	78574412	78574711	Ilvbl	ilvB (bacterial acetolactate synthase)-like	0.03	0.967	ENSMUSG00000032763
10	79681689	79681988	Cdc34	cell division cycle 34	-0.22	0.8	ENSMUSG00000020307
10	79704270	79704569	Bsg	basigin	0	0.995	ENSMUSG00000023175
10	79766826	79767125	Rnf126	ring finger protein 126	-0.39	0.506	ENSMUSG00000035890
10	79794769	79795068	Palm	paralemmin	0.51	0.209	ENSMUSG00000035863
10	79841021	79841320	E130317F20Rik	RIKEN cDNA E130317F20 gene	0.51	0.169	ENSMUSG00000091994
10	79854010	79854309	E130317F20Rik	RIKEN cDNA E130317F20 gene	-0.19	0.797	ENSMUSG00000091994
10	79908866	79909165	Med16	mediator complex subunit 16	-0.04	0.97	ENSMUSG00000013833
10	80039702	80040001	Polr2e	polymerase (RNA) II (DNA directed) polypeptide E	-0.16	0.878	ENSMUSG00000004667
10	80053778	80054077	Gpx4	glutathione peroxidase 4	0.21	0.836	ENSMUSG00000075706
10	80102541	80102840	Sbno2	strawberry notch 2	0.11	0.941	ENSMUSG00000035673
10	80141305	80141604	Atp5d	ATP synthase, H+ transporting, mitochondrial F1 complex, delta subunit	-0.88	0.00671	ENSMUSG00000003072
10	80147871	80148170	Midn	midnolin	-0.04	0.967	ENSMUSG00000035621
10	80148742	80149041	Midn	midnolin	-0.13	0.885	ENSMUSG00000035621
10	80158471	80158770	Midn	midnolin	0.31	0.684	ENSMUSG00000035621
10	80159662	80159961	Midn	midnolin	-0.23	0.746	ENSMUSG00000035621
10	80167956	80168255	Cirbp	cold inducible RNA binding protein	-0.31	0.64	ENSMUSG00000045193
10	80249219	80249518	Ndufs7	NADH:ubiquinone oxidoreductase core subunit S7	0.07	0.948	ENSMUSG00000020153
10	80264695	80264994	Dazap1	DAZ associated protein 1	-0.41	0.481	ENSMUSG00000069565
10	80292287	80292586	Rps15	ribosomal protein S15	-0.11	0.911	ENSMUSG00000063457
10	80433696	80433995	Tcf3	transcription factor 3	0.15	0.822	ENSMUSG00000020167
10	80561518	80561817	Rexo1	REX1, RNA exonuclease 1	0.17	0.838	ENSMUSG00000047417
10	80621948	80622247	Csnk1g2	casein kinase 1, gamma 2	-0.95	0.000938	ENSMUSG00000003345
10	80676506	80676805	Mknk2	MAP kinase-interacting serine/threonine kinase 2	-0.24	0.786	ENSMUSG00000020190
10	80678197	80678496	Mknk2	MAP kinase-interacting serine/threonine kinase 2	0.52	0.109	ENSMUSG00000020190
10	80754903	80755202	Dot1l	DOT1-like, histone H3 methyltransferase (S. cerevisiae)	-0.25	0.713	ENSMUSG00000061589
10	80798190	80798489	Plekhj1	pleckstrin homology domain containing, family J member 1	0.1	0.916	ENSMUSG00000035278
10	80826440	80826739	Oaz1	ornithine decarboxylase antizyme 1	-0.95	0.037	ENSMUSG00000035242
10	80929853	80930152	Gadd45b	growth arrest and DNA-damage-inducible 45 beta	-0.22	0.741	ENSMUSG00000015312
10	81060216	81060515	Sgta	small glutamine-rich tetratricopeptide repeat (TPR)-containing, alpha	0.28	0.758	ENSMUSG00000004937
10	81105936	81106235	Map2k2	mitogen-activated protein kinase kinase 2	-0.07	0.943	ENSMUSG00000035027
10	81175045	81175344	Eef2	eukaryotic translation elongation factor 2	0.27	0.713	ENSMUSG00000034994
10	81176442	81176741	Eef2	eukaryotic translation elongation factor 2	0.4	0.428	ENSMUSG00000034994
10	81192441	81192740	Dapk3	death-associated protein kinase 3	-0.29	0.747	ENSMUSG00000034974
10	81266663	81266962	Mrpl54	mitochondrial ribosomal protein L54	-0.36	0.621	ENSMUSG00000034932
10	81320953	81321252	Cactin	cactin, spliceosome C complex subunit	0.06	0.962	ENSMUSG00000034889
10	81384234	81384533	Dohh	deoxyhypusine hydroxylase/monooxygenase	-0.24	0.804	ENSMUSG00000078440
10	81551639	81551938	Gna11	guanine nucleotide binding protein, alpha 11	-0.14	0.877	ENSMUSG00000034781
10	81570819	81571118	Tle2	transducin-like enhancer of split 2	-0.01	0.991	ENSMUSG00000034771
10	81606204	81606503	BC025920	zinc finger protein pseudogene	0.39	0.53	ENSMUSG00000074862
10	81627422	81627721	Sirt6	sirtuin 6	0.12	0.883	ENSMUSG00000034748
10	82623176	82623475	1190007I07Rik	RIKEN cDNA 1190007I07 gene	0.65	0.113	ENSMUSG00000063320
10	82698907	82699206	Hcfc2	host cell factor C2	-0.51	0.215	ENSMUSG00000020246
10	82763926	82764225	Nfyb	nuclear transcription factor-Y beta	-0.46	0.441	ENSMUSG00000020248
10	83106225	83106524	Chst11	carbohydrate sulfotransferase 11	-0.46	0.295	ENSMUSG00000034612
10	83359935	83360234	D10Wsu102e	DNA segment, Chr 10, Wayne State University 102, expressed	-0.37	0.493	ENSMUSG00000020255
10	83543825	83544124	Washc4	WASH complex subunit 4	-0.23	0.792	ENSMUSG00000034560
10	83648592	83648891	Appl2	adaptor protein, phosphotyrosine interaction, PH domain and leucine zipper containing 2	0.01	0.995	ENSMUSG00000020263
10	84055849	84056148	1500009L16Rik	RIKEN cDNA 1500009L16 gene	0.49	0.175	ENSMUSG00000087651
10	84286128	84286427	Nuak1	NUAK family, SNF1-like kinase, 1	-0.91	0.00954	ENSMUSG00000020032
10	84358061	84358360	Nuak1	NUAK family, SNF1-like kinase, 1	-2.4	2.29e-18	ENSMUSG00000020032
10	84388566	84388865	Nuak1	NUAK family, SNF1-like kinase, 1	0.17	0.862	ENSMUSG00000020032
10	84416818	84417117	Nuak1	NUAK family, SNF1-like kinase, 1	0.59	0.132	ENSMUSG00000020032
10	84622235	84622534	Polr3b	polymerase (RNA) III (DNA directed) polypeptide B	-0.15	0.874	ENSMUSG00000034453
10	84917202	84917501	Ric8b	RIC8 guanine nucleotide exchange factor B	-0.21	0.774	ENSMUSG00000035620
10	85185115	85185414	Cry1	cryptochrome 1 (photolyase-like)	-0.07	0.941	ENSMUSG00000020038
10	85917053	85917352	Prdm4	PR domain containing 4	-0.36	0.439	ENSMUSG00000035529
10	86389978	86390277	Syn3	synapsin III	-0.01	0.977	ENSMUSG00000059602
10	86685240	86685539	1810014B01Rik	RIKEN cDNA 1810014B01 gene	0.24	0.788	ENSMUSG00000097412
10	86778633	86778932	Nt5dc3	5'-nucleotidase domain containing 3	0.4	0.428	ENSMUSG00000054027
10	86819835	86820134	Nt5dc3	5'-nucleotidase domain containing 3	0.24	0.71	ENSMUSG00000054027
10	87666340	87666639	Pah	phenylalanine hydroxylase	-0.47	0.348	ENSMUSG00000020051
10	88731051	88731350	Gm4925	predicted gene 4925	-0.19	0.841	ENSMUSG00000069540
10	91123871	91124170	Slc25a3	solute carrier family 25 (mitochondrial carrier, phosphate carrier), member 3	-0.66	0.0375	ENSMUSG00000061904
10	91171570	91171869	Tmpo	thymopoietin	0.18	0.866	ENSMUSG00000019961
10	91181661	91181960	Tmpo	thymopoietin	0.06	0.953	ENSMUSG00000019961
10	91720019	91720318	Mir135a-2	microRNA 135a-2	0.14	0.862	ENSMUSG00000065524
10	93069944	93070243	Cfap54	cilia and flagella associated protein 54	0.09	0.948	ENSMUSG00000020014
10	93124283	93124582	Cdk17	cyclin-dependent kinase 17	0.71	0.0104	ENSMUSG00000020015
10	93160562	93160861	Cdk17	cyclin-dependent kinase 17	-0.13	0.862	ENSMUSG00000020015
10	93255392	93255691	Cdk17	cyclin-dependent kinase 17	0.22	0.741	ENSMUSG00000020015
10	93255392	93255691	Elk3	ELK3, member of ETS oncogene family	0.22	0.741	ENSMUSG00000008398
10	93275685	93275984	Elk3	ELK3, member of ETS oncogene family	-0.79	0.0398	ENSMUSG00000008398
10	93432521	93432820	Mir7688	microRNA 7688	0.73	0.0441	ENSMUSG00000098679
10	93771890	93772189	Ntn4	netrin 4	0.28	0.509	ENSMUSG00000020019
10	94147899	94148198	Nr2c1	nuclear receptor subfamily 2, group C, member 1	-0.14	0.894	ENSMUSG00000005897
10	94378333	94378632	Tmcc3	transmembrane and coiled coil domains 3	0.13	0.901	ENSMUSG00000020023
10	94494552	94494851	Tmcc3	transmembrane and coiled coil domains 3	0.11	0.901	ENSMUSG00000020023
10	94514830	94515129	Tmcc3	transmembrane and coiled coil domains 3	-0.4	0.493	ENSMUSG00000020023
10	94829487	94829786	Plxnc1	plexin C1	0.08	0.941	ENSMUSG00000074785
10	95323958	95324257	Cradd	CASP2 and RIPK1 domain containing adaptor with death domain	-0.07	0.941	ENSMUSG00000045867
10	95416739	95417038	Socs2	suppressor of cytokine signaling 2	-0.07	0.943	ENSMUSG00000020027
10	95514757	95515056	Ube2n	ubiquitin-conjugating enzyme E2N	-0.29	0.64	ENSMUSG00000074781
10	95940601	95940900	Eea1	early endosome antigen 1	-0.01	0.99	ENSMUSG00000036499
10	96398088	96398387	4930459C07Rik	RIKEN cDNA 4930459C07 gene	-0.02	0.978	ENSMUSG00000112762
10	96616670	96616969	Btg1	B cell translocation gene 1, anti-proliferative	-0.16	0.819	ENSMUSG00000036478
10	97313383	97313682	Mir3966	microRNA 3966	-0.02	0.983	ENSMUSG00000105557
10	98914269	98914568	Atp2b1	ATPase, Ca++ transporting, plasma membrane 1	-0.34	0.663	ENSMUSG00000019943
10	99106810	99107109	Poc1b	POC1 centriolar protein B	0.07	0.941	ENSMUSG00000019952
10	99228313	99228612	Poc1b	POC1 centriolar protein B	-0.7	0.266	ENSMUSG00000019952
10	99261325	99261624	Dusp6	dual specificity phosphatase 6	-0.75	0.0117	ENSMUSG00000019960
10	99262939	99263238	Dusp6	dual specificity phosphatase 6	0.17	0.788	ENSMUSG00000019960
10	99265360	99265659	Dusp6	dual specificity phosphatase 6	0.55	0.114	ENSMUSG00000019960
10	99451500	99451799	Gm20110	predicted gene, 20110	0.19	0.849	ENSMUSG00000111962
10	104898817	104899116	Tmtc2	transmembrane and tetratricopeptide repeat containing 2	-0.1	0.913	ENSMUSG00000036019
10	105841184	105841483	Ccdc59	coiled-coil domain containing 59	-0.12	0.908	ENSMUSG00000019897
10	105841184	105841483	Mettl25	methyltransferase like 25	-0.12	0.908	ENSMUSG00000036009
10	107932446	107932745	Gm29685	predicted gene, 29685	0.65	0.0492	ENSMUSG00000112910
10	108161803	108162102	Ppp1r12a	protein phosphatase 1, regulatory subunit 12A	0.23	0.725	ENSMUSG00000019907
10	108581015	108581314	Syt1	synaptotagmin I	-0.12	0.908	ENSMUSG00000035864
10	109986174	109986473	Nav3	neuron navigator 3	-1.05	0.00234	ENSMUSG00000020181
10	111164408	111164707	Osbpl8	oxysterol binding protein-like 8	-0.09	0.926	ENSMUSG00000020189
10	111567079	111567378	4933440J02Rik	RIKEN cDNA 4933440J02 gene	0.39	0.34	ENSMUSG00000097082
10	115251317	115251616	Tbc1d15	TBC1 domain family, member 15	0.16	0.864	ENSMUSG00000020130
10	116208207	116208506	Ptprr	protein tyrosine phosphatase, receptor type, R	0.72	0.0129	ENSMUSG00000020151
10	116261208	116261507	Ptprr	protein tyrosine phosphatase, receptor type, R	0.77	0.058	ENSMUSG00000020151
10	117063647	117063946	Cct2	chaperonin containing Tcp1, subunit 2 (beta)	0.27	0.773	ENSMUSG00000034024
10	117906107	117906406	4933411E08Rik	RIKEN cDNA 4933411E08 gene	0.14	0.886	ENSMUSG00000112500
10	118103251	118103550	Mdm1	transformed mouse 3T3 cell double minute 1	0.37	0.542	ENSMUSG00000020212
10	118121565	118121864	Mdm1	transformed mouse 3T3 cell double minute 1	-0.05	0.976	ENSMUSG00000020212
10	119240185	119240484	Cand1	cullin associated and neddylation disassociated 1	0.14	0.899	ENSMUSG00000020114
10	121505194	121505493	Rassf3	Ras association (RalGDS/AF-6) domain family member 3	-0.35	0.68	ENSMUSG00000025795
10	121626214	121626513	Xpot	exportin, tRNA (nuclear export receptor for tRNAs)	-0.15	0.862	ENSMUSG00000034667
10	122711567	122711866	Ppm1h	protein phosphatase 1H (PP2C domain containing)	0.19	0.828	ENSMUSG00000034613
10	122807133	122807432	Ppm1h	protein phosphatase 1H (PP2C domain containing)	-0.46	0.278	ENSMUSG00000034613
10	122884281	122884580	Ppm1h	protein phosphatase 1H (PP2C domain containing)	0.15	0.88	ENSMUSG00000034613
10	122913079	122913378	Ppm1h	protein phosphatase 1H (PP2C domain containing)	0.19	0.777	ENSMUSG00000034613
10	122931354	122931653	Ppm1h	protein phosphatase 1H (PP2C domain containing)	0.18	0.8	ENSMUSG00000034613
10	122986129	122986428	Mirlet7i	microRNA let7i	0.35	0.541	ENSMUSG00000065406
10	123076356	123076655	Mon2	MON2 homolog, regulator of endosome to Golgi trafficking	-0.49	0.216	ENSMUSG00000034602
10	126845471	126845770	Atp23	ATP23 metallopeptidase and ATP synthase assembly factor homolog	-0.56	0.18	ENSMUSG00000025436
10	126928195	126928494	Atp23	ATP23 metallopeptidase and ATP synthase assembly factor homolog	0.3	0.64	ENSMUSG00000025436
10	126978630	126978929	Ctdsp2	CTD (carboxy-terminal domain, RNA polymerase II, polypeptide A) small phosphatase 2	0.11	0.904	ENSMUSG00000078429
10	127063261	127063560	Cdk4	cyclin-dependent kinase 4	-0.42	0.503	ENSMUSG00000006728
10	127196440	127196739	F420014N23Rik	RIKEN cDNA F420014N23 gene	-0.16	0.862	ENSMUSG00000097331
10	127290396	127290695	Ddit3	DNA-damage inducible transcript 3	-0.01	0.99	ENSMUSG00000025408
10	127621676	127621975	Lrp1	low density lipoprotein receptor-related protein 1	0.19	0.806	ENSMUSG00000040249
10	127667984	127668283	1700012D01Rik	RIKEN cDNA 1700012D01 gene	0.14	0.892	ENSMUSG00000040195
10	127667984	127668283	Nemp1	nuclear envelope integral membrane protein 1	0.14	0.892	ENSMUSG00000040195
10	128035402	128035701	Naca	nascent polypeptide-associated complex alpha polypeptide	-0.11	0.908	ENSMUSG00000061315
10	128303123	128303422	Pan2	PAN2 poly(A) specific ribonuclease subunit	0.15	0.855	ENSMUSG00000005682
10	128493823	128494122	Myl6	myosin, light polypeptide 6, alkali, smooth muscle and non-muscle	0.05	0.964	ENSMUSG00000090841
10	128498666	128498965	Myl6b	myosin, light polypeptide 6B	0.58	0.572	ENSMUSG00000039824
10	128547635	128547934	Zc3h10	zinc finger CCCH type containing 10	-0.14	0.888	ENSMUSG00000039810
10	128549139	128549438	Rpl41	ribosomal protein L41	0.11	0.904	ENSMUSG00000093674
10	128626588	128626887	Rps26	ribosomal protein S26	0.33	0.444	ENSMUSG00000025362
10	128805241	128805540	Dnajc14	DnaJ heat shock protein family (Hsp40) member C14	0.02	0.983	ENSMUSG00000025354
10	128923416	128923715	Bloc1s1	biogenesis of lysosomal organelles complex-1, subunit 1	-0.03	0.96	ENSMUSG00000090247
11	3202310	3202609	Eif4enif1	eukaryotic translation initiation factor 4E nuclear import factor 1	0.25	0.761	ENSMUSG00000020454
11	3289919	3290218	Patz1	POZ (BTB) and AT hook containing zinc finger 1	0.02	0.976	ENSMUSG00000020453
11	3332296	3332595	Pik3ip1	phosphoinositide-3-kinase interacting protein 1	0.57	0.0871	ENSMUSG00000034614
11	3452239	3452538	8430429K09Rik	RIKEN cDNA 8430429K09 gene	0.25	0.698	ENSMUSG00000034587
11	3452239	3452538	Rnf185	ring finger protein 185	0.25	0.698	ENSMUSG00000020448
11	3535466	3535765	Smtn	smoothelin	0.68	0.122	ENSMUSG00000020439
11	3913859	3914158	Slc35e4	solute carrier family 35, member E4	-0.23	0.788	ENSMUSG00000048807
11	3963673	3963972	Pes1	pescadillo ribosomal biogenesis factor 1	0.03	0.978	ENSMUSG00000020430
11	4096624	4096923	Sec14l2	SEC14-like lipid binding 2	0.06	0.96	ENSMUSG00000003585
11	4594613	4594912	Mtmr3	myotubularin related protein 3	-0.18	0.838	ENSMUSG00000034354
11	5099072	5099371	Ewsr1	Ewing sarcoma breakpoint region 1	0.01	0.998	ENSMUSG00000009079
11	5099072	5099371	Rhbdd3	rhomboid domain containing 3	0.01	0.998	ENSMUSG00000034175
11	5421986	5422285	Znrf3	zinc and ring finger 3	0.24	0.725	ENSMUSG00000041961
11	5762157	5762456	Ube2d-ps	ubiquitin-conjugating enzyme E2D, pseudogene	0.13	0.903	ENSMUSG00000083844
11	5762157	5762456	Urgcp	upregulator of cell proliferation	0.13	0.903	ENSMUSG00000049680
11	5788297	5788596	Dbnl	drebrin-like	-0.01	0.984	ENSMUSG00000020476
11	5848744	5849043	Polm	polymerase (DNA directed), mu	0.13	0.889	ENSMUSG00000020474
11	6000465	6000764	Camk2b	calcium/calmodulin-dependent protein kinase II, beta	-0.17	0.774	ENSMUSG00000057897
11	6200241	6200540	Nudcd3	NudC domain containing 3	0.07	0.941	ENSMUSG00000053838
11	6291559	6291858	Ogdh	oxoglutarate (alpha-ketoglutarate) dehydrogenase (lipoamide)	-0.46	0.382	ENSMUSG00000020456
11	6406231	6406530	Zmiz2	zinc finger, MIZ-type containing 2	0.19	0.792	ENSMUSG00000041164
11	6416022	6416321	Ppia	peptidylprolyl isomerase A	0.03	0.967	ENSMUSG00000071866
11	6475997	6476296	Purb	purine rich element binding protein B	-0.2	0.812	ENSMUSG00000094483
11	6528638	6528937	Snhg15	small nucleolar RNA host gene 15	-0.16	0.857	ENSMUSG00000085156
11	6546247	6546546	Ccm2	cerebral cavernous malformation 2	0.31	0.66	ENSMUSG00000000378
11	6625973	6626272	Tbrg4	transforming growth factor beta regulated gene 4	0.01	0.993	ENSMUSG00000000384
11	8523697	8523996	Tns3	tensin 3	0.59	0.129	ENSMUSG00000020422
11	11809038	11809337	Fignl1	fidgetin-like 1	-0.03	0.977	ENSMUSG00000035455
11	17158971	17159270	Ppp3r1	protein phosphatase 3, regulatory subunit B, alpha isoform (calcineurin B, type I)	-0.04	0.964	ENSMUSG00000033953
11	19920311	19920610	Spred2	sprouty-related, EVH1 domain containing 2	0.1	0.904	ENSMUSG00000045671
11	19924143	19924442	Spred2	sprouty-related, EVH1 domain containing 2	-0.13	0.903	ENSMUSG00000045671
11	20200952	20201251	Rab1a	RAB1A, member RAS oncogene family	-0.15	0.901	ENSMUSG00000020149
11	20333036	20333335	Slc1a4	solute carrier family 1 (glutamate/neutral amino acid transporter), member 4	-0.09	0.912	ENSMUSG00000020142
11	20400820	20401119	Slc1a4	solute carrier family 1 (glutamate/neutral amino acid transporter), member 4	0.18	0.85	ENSMUSG00000020142
11	20632056	20632355	Sertad2	SERTA domain containing 2	0.25	0.719	ENSMUSG00000049800
11	20915206	20915505	Lgalsl	lectin, galactoside binding-like	0.16	0.81	ENSMUSG00000042363
11	21091000	21091299	Peli1	pellino 1	0.25	0.653	ENSMUSG00000020134
11	21572022	21572321	Wdpcp	WD repeat containing planar cell polarity effector	-0.23	0.741	ENSMUSG00000020319
11	22512626	22512925	Tmem17	transmembrane protein 17	0.45	0.316	ENSMUSG00000049904
11	22587848	22588147	Tmem17	transmembrane protein 17	0.1	0.912	ENSMUSG00000049904
11	22859790	22860089	B3gnt2	UDP-GlcNAc:betaGal beta-1,3-N-acetylglucosaminyltransferase 2	0.02	0.977	ENSMUSG00000051650
11	22982154	22982453	Commd1	COMM domain containing 1	0.1	0.914	ENSMUSG00000051355
11	22990421	22990720	Cct4	chaperonin containing Tcp1, subunit 4 (delta)	-0.35	0.49	ENSMUSG00000007739
11	23067746	23068045	Fam161a	family with sequence similarity 161, member A	-0.28	0.711	ENSMUSG00000049811
11	23306184	23306483	Usp34	ubiquitin specific peptidase 34	0.08	0.931	ENSMUSG00000056342
11	23770999	23771298	Rel	reticuloendotheliosis oncogene	-0.02	0.983	ENSMUSG00000020275
11	28422860	28423159	Ccdc85a	coiled-coil domain containing 85A	-0.89	0.0068	ENSMUSG00000032878
11	28582211	28582510	Ccdc85a	coiled-coil domain containing 85A	0.84	0.0126	ENSMUSG00000032878
11	29172736	29173035	Ppp4r3b	protein phosphatase 4 regulatory subunit 3B	0.12	0.904	ENSMUSG00000020463
11	29373441	29373740	Ccdc88a	coiled coil domain containing 88A	-0.03	0.959	ENSMUSG00000032740
11	29428826	29429125	Ccdc88a	coiled coil domain containing 88A	-0.04	0.96	ENSMUSG00000032740
11	30161141	30161440	Sptbn1	spectrin beta, non-erythrocytic 1	0.36	0.528	ENSMUSG00000020315
11	30268406	30268705	Sptbn1	spectrin beta, non-erythrocytic 1	-0.2	0.797	ENSMUSG00000020315
11	30471744	30472043	4930505A04Rik	RIKEN cDNA 4930505A04 gene	0.44	0.29	ENSMUSG00000040919
11	31771067	31771366	D630024D03Rik	RIKEN cDNA D630024D03 gene	-0.14	0.851	ENSMUSG00000085772
11	31870441	31870740	Cpeb4	cytoplasmic polyadenylation element binding protein 4	-0.25	0.741	ENSMUSG00000020300
11	32235701	32236000	Nprl3	nitrogen permease regulator-like 3	-0.27	0.626	ENSMUSG00000020289
11	32642567	32642866	Fbxw11	F-box and WD-40 domain protein 11	0	0.999	ENSMUSG00000020271
11	35769301	35769600	Pank3	pantothenate kinase 3	0.03	0.983	ENSMUSG00000018846
11	35856705	35857004	Wwc1	WW, C2 and coiled-coil domain containing 1	-0.36	0.501	ENSMUSG00000018849
11	35927252	35927551	Wwc1	WW, C2 and coiled-coil domain containing 1	-0.01	0.999	ENSMUSG00000018849
11	36334172	36334471	Tenm2	teneurin transmembrane protein 2	0.85	0.0223	ENSMUSG00000049336
11	41159266	41159565	Ccng1	cyclin G1	-0.65	0.14	ENSMUSG00000020326
11	44470411	44470710	Ublcp1	ubiquitin-like domain containing CTD phosphatase 1	-0.02	0.976	ENSMUSG00000041231
11	45955312	45955611	Thg1l	tRNA-histidine guanylyltransferase 1-like (S. cerevisiae)	0	0.988	ENSMUSG00000011254
11	48800088	48800387	Rack1	receptor for activated C kinase 1	0.17	0.821	ENSMUSG00000020372
11	48817075	48817374	Trim41	tripartite motif-containing 41	0.26	0.696	ENSMUSG00000040365
11	48856572	48856871	Trim7	tripartite motif-containing 7	0.42	0.323	ENSMUSG00000040350;ENSMUSG00000116503;ENSMUSG00000116408
11	49203346	49203645	Zfp62	zinc finger protein 62	0.38	0.532	ENSMUSG00000046311
11	49712678	49712977	Cnot6	CCR4-NOT transcription complex, subunit 6	-0.26	0.711	ENSMUSG00000020362
11	50377674	50377973	Hnrnph1	heterogeneous nuclear ribonucleoprotein H1	0.24	0.681	ENSMUSG00000007850
11	50378398	50378697	Hnrnph1	heterogeneous nuclear ribonucleoprotein H1	-0.32	0.656	ENSMUSG00000007850
11	51606399	51606698	Hnrnpab	heterogeneous nuclear ribonucleoprotein A/B	0.13	0.91	ENSMUSG00000020358
11	51688960	51689259	0610009B22Rik	RIKEN cDNA 0610009B22 gene	-0.28	0.711	ENSMUSG00000007777
11	51858665	51858964	Jade2	jade family PHD finger 2	0.14	0.864	ENSMUSG00000020387
11	51967463	51967762	Cdkn2aipnl	CDKN2A interacting protein N-terminal like	-0.06	0.943	ENSMUSG00000020392
11	52000566	52000865	Ube2b	ubiquitin-conjugating enzyme E2B	0.09	0.93	ENSMUSG00000020390
11	52086423	52086722	Cdkl3	cyclin-dependent kinase-like 3	-0.55	0.0855	ENSMUSG00000020389
11	52098613	52098912	Ppp2ca	protein phosphatase 2 (formerly 2A), catalytic subunit, alpha isoform	0.06	0.95	ENSMUSG00000020349
11	52231643	52231942	Skp1a	S-phase kinase-associated protein 1A	0.04	0.967	ENSMUSG00000036309
11	52360683	52360982	Vdac1	voltage-dependent anion channel 1	-0.46	0.358	ENSMUSG00000020402
11	53300405	53300704	Hspa4	heat shock protein 4	-0.16	0.841	ENSMUSG00000020361
11	53350605	53350904	Aff4	AF4/FMR2 family, member 4	-0.58	0.262	ENSMUSG00000049470
11	54112987	54113286	P4ha2	procollagen-proline, 2-oxoglutarate 4-dioxygenase (proline 4-hydroxylase), alpha II polypeptide	-0.22	0.761	ENSMUSG00000018906
11	54122406	54122705	P4ha2	procollagen-proline, 2-oxoglutarate 4-dioxygenase (proline 4-hydroxylase), alpha II polypeptide	0.22	0.751	ENSMUSG00000018906
11	54522543	54522842	Rapgef6	Rap guanine nucleotide exchange factor (GEF) 6	-0.11	0.912	ENSMUSG00000037533
11	54805208	54805507	Lyrm7os	LYR motif containing 7, opposite strand	-0.77	0.0104	ENSMUSG00000086789
11	54866358	54866657	Hint1	histidine triad nucleotide binding protein 1	-0.02	0.986	ENSMUSG00000020267
11	55469281	55469580	G3bp1	GTPase activating protein (SH3 domain) binding protein 1	0.43	0.533	ENSMUSG00000018583
11	56762756	56763055	Gria1	glutamate receptor, ionotropic, AMPA1 (alpha 1)	-2.11	1.56e-15	ENSMUSG00000020524
11	57645208	57645507	4933424L21Rik	RIKEN cDNA 4933424L21 gene	0.36	0.548	NA
11	57645208	57645507	Galnt10	polypeptide N-acetylgalactosaminyltransferase 10	0.36	0.548	ENSMUSG00000020520
11	58103957	58104256	Cnot8	CCR4-NOT transcription complex, subunit 8	0.31	0.554	ENSMUSG00000020515
11	58330436	58330735	Sh3bp5l	SH3 binding domain protein 5 like	-0.28	0.698	ENSMUSG00000013646
11	58938782	58939081	Rnf187	ring finger protein 187	-0.63	0.085	ENSMUSG00000020496
11	58954479	58954778	Hist3h2a	histone cluster 3, H2a	-0.43	0.464	ENSMUSG00000078851
11	58954479	58954778	Hist3h2bb-ps	histone cluster 3, H2bb, pseudogene	-0.43	0.464	ENSMUSG00000080712
11	58954479	58954778	Trim17	tripartite motif-containing 17	-0.43	0.464	ENSMUSG00000036964
11	59163461	59163760	Iba57	IBA57 homolog, iron-sulfur cluster assembly	0.13	0.858	ENSMUSG00000049287
11	59228056	59228355	Arf1	ADP-ribosylation factor 1	-0.04	0.97	ENSMUSG00000048076
11	59707653	59707952	Mprip	myosin phosphatase Rho interacting protein	0.56	0.0935	ENSMUSG00000005417
11	59848036	59848335	Nt5m	5',3'-nucleotidase, mitochondrial	0.12	0.911	ENSMUSG00000032615
11	60046341	60046640	Pemt	phosphatidylethanolamine N-methyltransferase	-0.21	0.761	ENSMUSG00000000301
11	60115106	60115405	Rai1	retinoic acid induced 1	0.13	0.9	ENSMUSG00000062115
11	60176773	60177072	Rai1	retinoic acid induced 1	-0.33	0.639	ENSMUSG00000062115
11	60294204	60294503	Tom1l2	target of myb1-like 2 (chicken)	0.01	0.995	ENSMUSG00000000538
11	60537219	60537518	Alkbh5	alkB homolog 5, RNA demethylase	0.23	0.743	ENSMUSG00000042650
11	60699504	60699803	Llgl1	LLGL1 scribble cell polarity complex component	-0.19	0.842	ENSMUSG00000020536
11	60777279	60777578	Smcr8	Smith-Magenis syndrome chromosome region, candidate 8 homolog (human)	0.1	0.914	ENSMUSG00000049323
11	60777279	60777578	Top3a	topoisomerase (DNA) III alpha	0.1	0.914	ENSMUSG00000002814
11	60830504	60830803	Dhrs7b	dehydrogenase/reductase (SDR family) member 7B	0.34	0.632	ENSMUSG00000042569
11	61504940	61505239	B9d1	B9 protein domain 1	0.18	0.829	ENSMUSG00000001039
11	61579054	61579353	Epn2	epsin 2	-1.39	0.0234	ENSMUSG00000001036
11	61854987	61855286	Ulk2	unc-51 like kinase 2	0.04	0.965	ENSMUSG00000004798
11	61930168	61930467	Akap10	A kinase (PRKA) anchor protein 10	-0.21	0.797	ENSMUSG00000047804
11	62024249	62024548	Specc1	sperm antigen with calponin homology and coiled-coil domains 1	0.82	0.0129	ENSMUSG00000042331
11	62281240	62281539	Ttc19	tetratricopeptide repeat domain 19	-0.27	0.665	ENSMUSG00000042298
11	62281240	62281539	Zswim7	zinc finger SWIM-type containing 7	-0.27	0.665	ENSMUSG00000014243
11	62551181	62551480	Ubb	ubiquitin B	-0.21	0.821	ENSMUSG00000019505
11	62602679	62602978	2410006H16Rik	RIKEN cDNA 2410006H16 gene	-0.32	0.698	ENSMUSG00000086841
11	63135767	63136066	Pmp22	peripheral myelin protein 22	0.46	0.142	ENSMUSG00000018217
11	67588894	67589193	Gas7	growth arrest specific 7	0.27	0.589	ENSMUSG00000033066
11	68852994	68853293	Ndel1	nudE neurodevelopment protein 1 like 1	0.08	0.939	ENSMUSG00000018736
11	68853462	68853761	Ndel1	nudE neurodevelopment protein 1 like 1	-0.2	0.899	ENSMUSG00000018736
11	68853785	68854084	Ndel1	nudE neurodevelopment protein 1 like 1	0.22	0.851	ENSMUSG00000018736
11	68901396	68901695	Gm15772	ribosomal protein L26 pseudogene	-0.27	0.743	ENSMUSG00000062353
11	68901396	68901695	Rpl26	ribosomal protein L26	-0.27	0.743	ENSMUSG00000060938
11	69073198	69073497	Snord118	small nucleolar RNA, C/D box 118	-0.15	0.862	ENSMUSG00000064899
11	69073198	69073497	Tmem107	transmembrane protein 107	-0.15	0.862	ENSMUSG00000020895
11	69094796	69095095	Per1	period circadian clock 1	-0.09	0.921	ENSMUSG00000020893
11	69096937	69097236	Per1	period circadian clock 1	0.28	0.61	ENSMUSG00000020893
11	69364978	69365277	Chd3	chromodomain helicase DNA binding protein 3	0.42	0.37	ENSMUSG00000018474
11	69366424	69366723	Chd3	chromodomain helicase DNA binding protein 3	-0.25	0.725	ENSMUSG00000018474
11	69395466	69395765	Naa38	N(alpha)-acetyltransferase 38, NatC auxiliary subunit	0.3	0.552	ENSMUSG00000059278
11	69396780	69397079	Tmem88	transmembrane protein 88	0.55	0.293	ENSMUSG00000045377
11	69411201	69411500	Kdm6b	KDM1 lysine (K)-specific demethylase 6B	0.25	0.739	ENSMUSG00000018476
11	69417558	69417857	Dnah2	dynein, axonemal, heavy chain 2	0.17	0.877	ENSMUSG00000005237
11	69579345	69579644	Wrap53	WD repeat containing, antisense to Trp53	0.05	0.964	ENSMUSG00000041346
11	69581242	69581541	Trp53	transformation related protein 53	0.1	0.908	ENSMUSG00000059552
11	69662314	69662613	Mpdu1	mannose-P-dolichol utilization defect 1	-0.07	0.939	ENSMUSG00000018761
11	69671280	69671579	Eif4a1	eukaryotic translation initiation factor 4A1	-0.38	0.454	ENSMUSG00000059796
11	69681879	69682178	Senp3	SUMO/sentrin specific peptidase 3	-0.52	0.416	ENSMUSG00000005204
11	69758519	69758818	Polr2a	polymerase (RNA) II (DNA directed) polypeptide A	-0.47	0.37	ENSMUSG00000005198
11	69901464	69901763	Neurl4	neuralized E3 ubiquitin protein ligase 4	-0.06	0.95	ENSMUSG00000047284
11	69980411	69980710	Elp5	elongator acetyltransferase complex subunit 5	-0.25	0.737	ENSMUSG00000018565
11	69990944	69991243	Gabarap	gamma-aminobutyric acid receptor associated protein	0.07	0.941	ENSMUSG00000018567
11	69995427	69995726	Phf23	PHD finger protein 23	0.02	0.993	ENSMUSG00000018572
11	70221167	70221466	Slc16a13	solute carrier family 16 (monocarboxylic acid transporters), member 13	-0.35	0.651	ENSMUSG00000044367
11	70237705	70238004	0610010K14Rik	RIKEN cDNA 0610010K14 gene	-0.32	0.609	ENSMUSG00000020831
11	70237705	70238004	Rnasek	ribonuclease, RNase K	-0.32	0.609	ENSMUSG00000093989
11	70432131	70432430	Arrb2	arrestin, beta 2	-0.55	0.14	ENSMUSG00000060216
11	70687835	70688134	Camta2	calmodulin binding transcription activator 2	-0.23	0.784	ENSMUSG00000040712
11	70700209	70700508	Kif1c	kinesin family member 1C	0.03	0.971	ENSMUSG00000020821
11	71447927	71448226	Nlrp1c-ps	NLR family, pyrin domain containing 1C, pseudogene	-0.95	0.000643	ENSMUSG00000092528
11	72795856	72796155	Cyb5d2	cytochrome b5 domain containing 2	0.13	0.908	ENSMUSG00000057778
11	74649190	74649489	Cluh	clustered mitochondria (cluA/CLU1) homolog	-0.02	0.983	ENSMUSG00000020741
11	74830432	74830731	Mnt	max binding protein	0.08	0.93	ENSMUSG00000000282
11	74838374	74838673	Mnt	max binding protein	0.52	0.353	ENSMUSG00000000282
11	75461052	75461351	Mir22hg	Mir22 host gene (non-protein coding)	-0.3	0.632	ENSMUSG00000085148
11	75630746	75631045	Inpp5k	inositol polyphosphate 5-phosphatase K	-0.21	0.761	ENSMUSG00000006127
11	75732858	75733157	Ywhae	tyrosine 3-monooxygenase/tryptophan 5-monooxygenase activation protein, epsilon polypeptide	0.19	0.794	ENSMUSG00000020849
11	76406930	76407229	Timm22	translocase of inner mitochondrial membrane 22	0.31	0.508	ENSMUSG00000020843
11	76506493	76506792	Abr	active BCR-related gene	0.7	0.0362	ENSMUSG00000017631
11	76846873	76847172	Cpd	carboxypeptidase D	-0.24	0.786	ENSMUSG00000020841
11	77685686	77685985	Nufip2	nuclear fragile X mental retardation protein interacting protein 2	-0.15	0.83	ENSMUSG00000037857
11	77763129	77763428	Myo18a	myosin XVIIIA	0.03	0.977	ENSMUSG00000000631
11	77792378	77792677	Myo18a	myosin XVIIIA	0.53	0.205	ENSMUSG00000000631
11	77965506	77965805	Sez6	seizure related gene 6	-0.74	0.0124	ENSMUSG00000000632
11	77981908	77982207	Phf12	PHD finger protein 12	0.21	0.774	ENSMUSG00000037791
11	78032009	78032308	Dhrs13	dehydrogenase/reductase (SDR family) member 13	-0.81	0.0198	ENSMUSG00000020834
11	78261642	78261941	2610507B11Rik	RIKEN cDNA 2610507B11 gene	-0.16	0.85	ENSMUSG00000010277
11	78536175	78536474	Ift20	intraflagellar transport 20	0.12	0.903	ENSMUSG00000001105
11	78536175	78536474	Tnfaip1	tumor necrosis factor, alpha-induced protein 1 (endothelial)	0.12	0.903	ENSMUSG00000017615
11	79254493	79254792	Wsb1	WD repeat and SOCS box-containing 1	0.07	0.948	ENSMUSG00000017677
11	80877229	80877528	Asic2	acid-sensing (proton-gated) ion channel 2	-0.21	0.784	ENSMUSG00000020704
11	82781242	82781541	Lig3	ligase III, DNA, ATP-dependent	0.1	0.93	ENSMUSG00000020697
11	83271322	83271621	Slfn14	schlafen 14	0.32	0.591	ENSMUSG00000082101;ENSMUSG00000116067;ENSMUSG00000116344;ENSMUSG00000116327
11	83753592	83753891	Heatr6	HEAT repeat containing 6	0.05	0.962	ENSMUSG00000000976
11	84869938	84870237	Ggnbp2	gametogenetin binding protein 2	0.13	0.911	ENSMUSG00000020530
11	84869938	84870237	Ggnbp2os	gametogenetin binding protein 2, opposite strand	0.13	0.911	NA
11	85140093	85140392	Usp32	ubiquitin specific peptidase 32	-0.33	0.635	ENSMUSG00000000804
11	85234802	85235101	Appbp2	amyloid beta precursor protein (cytoplasmic tail) binding protein 2	0.01	0.983	ENSMUSG00000018481
11	85492286	85492585	Bcas3	breast carcinoma amplified sequence 3	0.22	0.681	ENSMUSG00000059439
11	86484050	86484349	Rnft1	ring finger protein, transmembrane 1	-0.1	0.901	ENSMUSG00000020521
11	86683761	86684060	Ptrh2	peptidyl-tRNA hydrolase 2	0.07	0.95	ENSMUSG00000072582
11	86683761	86684060	Vmp1	vacuole membrane protein 1	0.07	0.95	ENSMUSG00000018171
11	86757490	86757789	Cltc	clathrin, heavy polypeptide (Hc)	-0.06	0.946	ENSMUSG00000047126
11	87127052	87127351	Trim37	tripartite motif-containing 37	-0.28	0.683	ENSMUSG00000018548
11	87404323	87404622	Rad51c	RAD51 paralog C	-0.32	0.673	ENSMUSG00000007646
11	87422718	87423017	Tex14	testis expressed gene 14	0.04	0.973	ENSMUSG00000010342
11	87426670	87426969	Tex14	testis expressed gene 14	0.01	0.997	ENSMUSG00000010342
11	87448776	87449075	Tex14	testis expressed gene 14	-0.6	0.207	ENSMUSG00000010342
11	87579281	87579580	Sept4	septin 4	0.02	0.994	ENSMUSG00000020486
11	87591640	87591939	Mtmr4	myotubularin related protein 4	-0.22	0.711	ENSMUSG00000018401
11	87737314	87737613	Supt4a	suppressor of Ty 4A	0.03	0.979	ENSMUSG00000020485
11	88047376	88047675	Srsf1	serine/arginine-rich splicing factor 1	0.05	0.953	ENSMUSG00000018379;ENSMUSG00000098301
11	88620382	88620681	0610039H22Rik	RIKEN cDNA 0610039H22 gene	-0.27	0.629	NA
11	88620382	88620681	Msi2	musashi RNA-binding protein 2	-0.27	0.629	ENSMUSG00000069769
11	88718388	88718687	C030037D09Rik	RIKEN cDNA C030037D09 gene	-0.06	0.95	NA
11	90369511	90369810	Hlf	hepatic leukemia factor	0.07	0.914	ENSMUSG00000003949
11	90382014	90382313	Hlf	hepatic leukemia factor	0.12	0.91	ENSMUSG00000003949
11	90417952	90418251	Hlf	hepatic leukemia factor	0.12	0.886	ENSMUSG00000003949
11	90548497	90548796	Stxbp4	syntaxin binding protein 4	0.13	0.862	ENSMUSG00000020546
11	90637905	90638204	Cox11	cytochrome c oxidase assembly protein 11, copper chaperone	-0.14	0.892	ENSMUSG00000020544
11	90637905	90638204	Stxbp4	syntaxin binding protein 4	-0.14	0.892	ENSMUSG00000020546
11	93968253	93968552	Nme1	NME/NM23 nucleoside diphosphate kinase 1	-0.33	0.626	ENSMUSG00000037601
11	93995753	93996052	Spag9	sperm associated antigen 9	-0.11	0.911	ENSMUSG00000020859
11	94149110	94149409	Spag9	sperm associated antigen 9	-0.09	0.943	ENSMUSG00000020859
11	94160469	94160768	Spag9	sperm associated antigen 9	-0.07	0.941	ENSMUSG00000020859
11	94161301	94161600	Spag9	sperm associated antigen 9	0.39	0.623	ENSMUSG00000020859
11	94209528	94209827	Tob1	transducer of ErbB-2.1	-0.69	0.146	ENSMUSG00000037573
11	94210408	94210707	Tob1	transducer of ErbB-2.1	-0.47	0.416	ENSMUSG00000037573
11	94321902	94322201	Luc7l3	LUC7-like 3 (S. cerevisiae)	-0.3	0.651	ENSMUSG00000020863
11	94327777	94328076	Ankrd40	ankyrin repeat domain 40	-0.62	0.0492	ENSMUSG00000020864
11	94548977	94549276	Rsad1	radical S-adenosyl methionine domain containing 1	-0.34	0.51	ENSMUSG00000039096
11	94988780	94989079	Ppp1r9b	protein phosphatase 1, regulatory subunit 9B	-0.15	0.9	ENSMUSG00000038976
11	94989690	94989989	Ppp1r9b	protein phosphatase 1, regulatory subunit 9B	-0.15	0.877	ENSMUSG00000038976
11	94998213	94998512	Ppp1r9b	protein phosphatase 1, regulatory subunit 9B	-0.65	0.106	ENSMUSG00000038976
11	95310230	95310529	Gm11520	predicted gene 11520	-0.42	0.439	NA
11	95310230	95310529	Kat7	K(lysine) acetyltransferase 7	-0.42	0.439	ENSMUSG00000038909
11	95365650	95365949	Fam117a	family with sequence similarity 117, member A	0.39	0.406	ENSMUSG00000038893
11	95384509	95384808	Slc35b1	solute carrier family 35, member B1	-0.05	0.953	ENSMUSG00000020873
11	96075857	96076156	Atp5g1	ATP synthase, H+ transporting, mitochondrial F0 complex, subunit C1 (subunit 9)	-0.11	0.914	ENSMUSG00000006057
11	96861451	96861750	Copz2	coatomer protein complex, subunit zeta 2	0.49	0.279	ENSMUSG00000018672
11	97041372	97041671	Mrpl10	mitochondrial ribosomal protein L10	-0.15	0.901	ENSMUSG00000001445
11	97150002	97150301	Tbkbp1	TBK1 binding protein 1	0.62	0.142	ENSMUSG00000038517
11	97315562	97315861	Mrpl45	mitochondrial ribosomal protein L45	0.1	0.925	ENSMUSG00000018882
11	97449941	97450240	Arhgap23	Rho GTPase activating protein 23	-0.33	0.686	ENSMUSG00000049807
11	97744960	97745259	Mir8102	microRNA 8102	0.13	0.908	ENSMUSG00000098919
11	97799562	97799861	Lasp1	LIM and SH3 protein 1	-0.02	0.983	ENSMUSG00000038366
11	98202551	98202850	Cdk12	cyclin-dependent kinase 12	0.08	0.949	ENSMUSG00000003119
11	98400264	98400563	Pgap3	post-GPI attachment to proteins 3	-0.27	0.741	ENSMUSG00000038208
11	98682364	98682663	Psmd3	proteasome (prosome, macropain) 26S subunit, non-ATPase, 3	0.12	0.908	ENSMUSG00000017221
11	98741722	98742021	Thra	thyroid hormone receptor alpha	-0.18	0.836	ENSMUSG00000058756
11	98773855	98774154	Nr1d1	nuclear receptor subfamily 1, group D, member 1	0.23	0.737	ENSMUSG00000020889
11	98783346	98783645	Nr1d1	nuclear receptor subfamily 1, group D, member 1	0.28	0.626	ENSMUSG00000020889
11	98809627	98809926	Casc3	cancer susceptibility candidate 3	-0.43	0.419	ENSMUSG00000078676
11	98809627	98809926	Gm12359	predicted gene 12359	-0.43	0.419	ENSMUSG00000075576
11	100320295	100320594	Eif1	eukaryotic translation initiation factor 1	-0.04	0.957	ENSMUSG00000035530
11	100619612	100619911	Dnajc7	DnaJ heat shock protein family (Hsp40) member C7	-0.31	0.677	ENSMUSG00000014195
11	100939609	100939908	Stat3	signal transducer and activator of transcription 3	0.45	0.217	ENSMUSG00000004040
11	101008667	101008966	Atp6v0a1	ATPase, H+ transporting, lysosomal V0 subunit A1	0.7	0.142	ENSMUSG00000019302
11	101009208	101009507	Atp6v0a1	ATPase, H+ transporting, lysosomal V0 subunit A1	-0.08	0.941	ENSMUSG00000019302
11	101059390	101059689	Atp6v0a1	ATPase, H+ transporting, lysosomal V0 subunit A1	0.88	0.106	ENSMUSG00000019302
11	101060278	101060577	Atp6v0a1	ATPase, H+ transporting, lysosomal V0 subunit A1	0.65	0.0285	ENSMUSG00000019302
11	101315924	101316223	Psme3	proteaseome (prosome, macropain) activator subunit 3 (PA28 gamma, Ki)	0.16	0.874	ENSMUSG00000078652
11	101442125	101442424	Rpl27	ribosomal protein L27	-0.26	0.71	ENSMUSG00000063316
11	101627301	101627600	Rdm1	RAD52 motif 1	0.22	0.786	ENSMUSG00000010362
11	101658300	101658599	Arl4d	ADP-ribosylation factor-like 4D	-0.26	0.654	ENSMUSG00000034936
11	101732743	101733042	Dhx8	DEAH (Asp-Glu-Ala-His) box polypeptide 8	0.11	0.911	ENSMUSG00000034931
11	101984034	101984333	Dusp3	dual specificity phosphatase 3 (vaccinia virus phosphatase VH1-related)	0.53	0.105	ENSMUSG00000003518
11	102087198	102087497	Mpp2	membrane protein, palmitoylated 2 (MAGUK p55 subfamily member 2)	-0.69	0.052	ENSMUSG00000017314
11	102218833	102219132	Hdac5	histone deacetylase 5	-0.2	0.758	ENSMUSG00000008855
11	102230014	102230313	Hdac5	histone deacetylase 5	-0.22	0.741	ENSMUSG00000008855
11	102230014	102230313	Mir8101	microRNA 8101	-0.22	0.741	ENSMUSG00000098863
11	102284768	102285067	Tmub2	transmembrane and ubiquitin-like domain containing 2	-0.33	0.677	ENSMUSG00000034757
11	102316876	102317175	Ubtf	upstream binding transcription factor, RNA polymerase I	-0.53	0.35	ENSMUSG00000020923
11	102408251	102408550	Slc25a39	solute carrier family 25, member 39	-0.12	0.901	ENSMUSG00000018677
11	102556155	102556454	Gpatch8	G patch domain containing 8	-0.36	0.619	ENSMUSG00000034621
11	102880924	102881223	Eftud2	elongation factor Tu GTP binding domain containing 2	-0.23	0.777	ENSMUSG00000020929
11	103028435	103028734	Nmt1	N-myristoyltransferase 1	-0.13	0.886	ENSMUSG00000020936
11	103115558	103115857	Hexim1	hexamethylene bis-acetamide inducible 1	0.14	0.829	ENSMUSG00000048878
11	103132965	103133264	Hexim2	hexamethylene bis-acetamide inducible 2	0.19	0.741	ENSMUSG00000043372
11	103697664	103697963	C130046K22Rik	RIKEN cDNA C130046K22 gene	-0.03	0.975	NA
11	103697664	103697963	Gosr2	golgi SNAP receptor complex member 2	-0.03	0.975	ENSMUSG00000020946
11	105589462	105589761	Tanc2	tetratricopeptide repeat, ankyrin repeat and coiled-coil containing 2	-0.54	0.151	ENSMUSG00000053580
11	105944361	105944660	Cyb561	cytochrome b-561	0.87	0.0239	ENSMUSG00000019590
11	106216550	106216849	Ddx42	DEAD (Asp-Glu-Ala-Asp) box polypeptide 42	0.08	0.938	ENSMUSG00000020705
11	106272912	106273211	Smarcd2	SWI/SNF related, matrix associated, actin dependent regulator of chromatin, subfamily d, member 2	0.07	0.95	ENSMUSG00000078619
11	106779426	106779725	Polg2	polymerase (DNA directed), gamma 2, accessory subunit	-0.24	0.725	ENSMUSG00000020718
11	106787623	106787922	Ddx5	DEAD (Asp-Glu-Ala-Asp) box polypeptide 5	0.17	0.843	ENSMUSG00000020719
11	106788765	106789064	Ddx5	DEAD (Asp-Glu-Ala-Asp) box polypeptide 5	0.08	0.932	ENSMUSG00000020719
11	107390241	107390540	Pitpnc1	phosphatidylinositol transfer protein, cytoplasmic 1	0.19	0.883	ENSMUSG00000040430
11	107470582	107470881	Pitpnc1	phosphatidylinositol transfer protein, cytoplasmic 1	-0.24	0.725	ENSMUSG00000040430
11	108150520	108150819	Prkca	protein kinase C, alpha	0.09	0.908	ENSMUSG00000050965
11	108221521	108221820	Prkca	protein kinase C, alpha	-1	0.000149	ENSMUSG00000050965
11	108223152	108223451	Prkca	protein kinase C, alpha	-0.89	0.0359	ENSMUSG00000050965
11	108917458	108917757	Axin2	axin 2	0.64	0.0956	ENSMUSG00000000142
11	108920354	108920653	Axin2	axin 2	-0.04	0.97	ENSMUSG00000000142
11	108980537	108980836	Axin2	axin 2	-0.28	0.504	ENSMUSG00000000142
11	109362430	109362729	Gm11696	predicted gene 11696	0.04	0.974	ENSMUSG00000056687
11	109425953	109426252	Amz2	archaelysin family metallopeptidase 2	0.01	0.991	ENSMUSG00000020610
11	109425953	109426252	Gm45916	predicted gene, 45916	0.01	0.991	NA
11	109439884	109440183	Gm45916	predicted gene, 45916	0.18	0.858	NA
11	109650883	109651182	Prkar1a	protein kinase, cAMP dependent regulatory, type I, alpha	-0.29	0.707	ENSMUSG00000020612
11	109809722	109810021	1700012B07Rik	RIKEN cDNA 1700012B07 gene	-0.39	0.476	ENSMUSG00000020617
11	110266874	110267173	Abca5	ATP-binding cassette, sub-family A (ABC1), member 5	-0.45	0.53	ENSMUSG00000018800
11	110399061	110399360	Map2k6	mitogen-activated protein kinase kinase 6	-0.14	0.905	ENSMUSG00000020623
11	112811145	112811444	1700012H19Rik	RIKEN cDNA 1700012H19 gene	0.29	0.613	NA
11	113684082	113684381	Fam104a	family with sequence similarity 104, member A	0.05	0.96	ENSMUSG00000041629
11	113722599	113722898	D11Wsu47e	DNA segment, Chr 11, Wayne State University 47, expressed	-0.07	0.943	ENSMUSG00000041623
11	113785814	113786113	Sdk2	sidekick cell adhesion molecule 2	0.33	0.625	ENSMUSG00000041592
11	114198364	114198663	1700092K14Rik	RIKEN cDNA 1700092K14 gene	-0.71	0.052	ENSMUSG00000078600
11	114669656	114669955	Rpl38	ribosomal protein L38	0.82	0.00837	ENSMUSG00000057322
11	114795231	114795530	Btbd17	BTB (POZ) domain containing 17	-2.13	1.05e-12	ENSMUSG00000000202
11	115381890	115382189	Cdr2l	cerebellar degeneration-related protein 2-like	0.11	0.925	ENSMUSG00000050910
11	115403681	115403980	Mrpl58	mitochondrial ribosomal protein L58	-0.17	0.838	ENSMUSG00000018858
11	115413126	115413425	Mrpl58	mitochondrial ribosomal protein L58	-0.21	0.844	ENSMUSG00000018858
11	115473819	115474118	Slc16a5	solute carrier family 16 (monocarboxylic acid transporters), member 5	0.1	0.889	ENSMUSG00000045775
11	115536224	115536523	Sumo2	small ubiquitin-like modifier 2	0.1	0.901	ENSMUSG00000020738
11	116024123	116024422	H3f3b	H3 histone, family 3B	-0.08	0.928	ENSMUSG00000016559
11	116030241	116030540	Unk	unkempt family zinc finger	-0.07	0.953	ENSMUSG00000020770
11	116130677	116130976	Trim65	tripartite motif-containing 65	0.01	0.995	ENSMUSG00000054517
11	116198844	116199143	Acox1	acyl-Coenzyme A oxidase 1, palmitoyl	0.4	0.462	ENSMUSG00000020777
11	116198844	116199143	Ten1	TEN1 telomerase capping complex subunit	0.4	0.462	ENSMUSG00000020778
11	116306636	116306935	Exoc7	exocyst complex component 7	-0.49	0.451	ENSMUSG00000020792
11	116490327	116490626	Prpsap1	phosphoribosyl pyrophosphate synthetase-associated protein 1	0.3	0.675	ENSMUSG00000015869
11	116843383	116843682	Jmjd6	jumonji domain containing 6	-0.01	0.983	ENSMUSG00000056962
11	116843383	116843682	Mettl23	methyltransferase like 23	-0.01	0.983	ENSMUSG00000090266
11	116853360	116853659	Mfsd11	major facilitator superfamily domain containing 11	-0.3	0.68	ENSMUSG00000020818
11	117114980	117115279	Sec14l1	SEC14-like lipid binding 1	0.29	0.67	ENSMUSG00000020823
11	117523262	117523561	Gm11733	predicted gene 11733	-0.08	0.943	ENSMUSG00000069588
11	117654228	117654527	Tnrc6c	trinucleotide repeat containing 6C	-0.29	0.683	ENSMUSG00000025571
11	117963461	117963760	Socs3	suppressor of cytokine signaling 3	0.41	0.285	ENSMUSG00000053113
11	118202313	118202612	Cyth1	cytohesin 1	0.18	0.844	ENSMUSG00000017132
11	118212043	118212342	Cyth1	cytohesin 1	-0.96	0.000783	ENSMUSG00000017132
11	118254530	118254829	Usp36	ubiquitin specific peptidase 36	0.16	0.813	ENSMUSG00000033909
11	118290237	118290536	Usp36	ubiquitin specific peptidase 36	0.04	0.968	ENSMUSG00000033909
11	118327638	118327937	Timp2	tissue inhibitor of metalloproteinase 2	-0.62	0.0484	ENSMUSG00000017466
11	119085184	119085483	Cbx4	chromobox 4	0.17	0.862	ENSMUSG00000039989
11	119086058	119086357	Cbx4	chromobox 4	-0.14	0.903	ENSMUSG00000039989
11	119491282	119491581	Endov	endonuclease V	-0.27	0.725	ENSMUSG00000039850
11	120189875	120190174	2810410L24Rik	RIKEN cDNA 2810410L24 gene	-0.12	0.899	NA
11	120231458	120231757	2900052L18Rik	RIKEN cDNA 2900052L18 gene	0.23	0.71	NA
11	120232719	120233018	Bahcc1	BAH domain and coiled-coil containing 1	0.06	0.948	ENSMUSG00000039741
11	120305192	120305491	Bahcc1	BAH domain and coiled-coil containing 1	-0.44	0.425	ENSMUSG00000039741
11	120348379	120348678	0610009L18Rik	RIKEN cDNA 0610009L18 gene	-0.82	0.0348	ENSMUSG00000043644
11	120348379	120348678	Actg1	actin, gamma, cytoplasmic 1	-0.82	0.0348	ENSMUSG00000062825
11	120484460	120484759	Mrpl12	mitochondrial ribosomal protein L12	-0.38	0.589	ENSMUSG00000039640
11	120573107	120573406	P4hb	prolyl 4-hydroxylase, beta polypeptide	-0.14	0.877	ENSMUSG00000025130
11	120672957	120673256	Aspscr1	alveolar soft part sarcoma chromosome region, candidate 1 (human)	0.29	0.516	ENSMUSG00000025142
11	120824110	120824409	Fasn	fatty acid synthase	-0.17	0.838	ENSMUSG00000025153
11	120991037	120991336	Csnk1d	casein kinase 1, delta	0.1	0.915	ENSMUSG00000025162
11	121236676	121236975	Narf	nuclear prelamin A recognition factor	0.28	0.71	ENSMUSG00000000056
12	3426533	3426832	1110002L01Rik	RIKEN cDNA 1110002L01 gene	0.23	0.786	ENSMUSG00000071456
12	3807657	3807956	Dnmt3a	DNA methyltransferase 3A	-0.28	0.751	ENSMUSG00000020661
12	3959838	3960137	Pomc	pro-opiomelanocortin-alpha	0.19	0.8	ENSMUSG00000020660
12	4038686	4038985	Efr3b	EFR3 homolog B	0.09	0.911	ENSMUSG00000020658
12	4082516	4082815	Dnajc27	DnaJ heat shock protein family (Hsp40) member C27	-0.21	0.784	ENSMUSG00000020657
12	4271266	4271565	Ncoa1	nuclear receptor coactivator 1	-0.45	0.478	ENSMUSG00000020647
12	4507567	4507866	Gm31938	predicted gene, 31938	0.22	0.725	ENSMUSG00000112422
12	4676345	4676644	Itsn2	intersectin 2	-0.67	0.0274	ENSMUSG00000020640
12	4768567	4768866	Fam228b	family with sequence similarity 228, member B	0.49	0.149	ENSMUSG00000050545
12	5428743	5429042	2810032G03Rik	RIKEN cDNA 2810032G03 gene	0.34	0.592	NA
12	8325970	8326269	Hs1bp3	HCLS1 binding protein 3	0.36	0.405	ENSMUSG00000020605
12	8326930	8327229	Hs1bp3	HCLS1 binding protein 3	0.03	0.98	ENSMUSG00000020605
12	8344935	8345234	Hs1bp3	HCLS1 binding protein 3	0.32	0.493	ENSMUSG00000020605
12	8357502	8357801	Hs1bp3	HCLS1 binding protein 3	-0.09	0.911	ENSMUSG00000020605
12	8395005	8395304	Hs1bp3	HCLS1 binding protein 3	0.5	0.115	ENSMUSG00000020605
12	8453150	8453449	Rhob	ras homolog family member B	-0.27	0.642	ENSMUSG00000054364
12	8496076	8496375	Rhob	ras homolog family member B	0.64	0.0362	ENSMUSG00000054364
12	8499835	8500134	Rhob	ras homolog family member B	0.08	0.941	ENSMUSG00000054364
12	9029954	9030253	Ttc32	tetratricopeptide repeat domain 32	0.13	0.886	ENSMUSG00000066637
12	10390854	10391153	Rdh14	retinol dehydrogenase 14 (all-trans and 9-cis)	0.47	0.304	ENSMUSG00000020621
12	11265843	11266142	Smc6	structural maintenance of chromosomes 6	0.28	0.681	ENSMUSG00000020608
12	12904562	12904861	Mycn	v-myc avian myelocytomatosis viral related oncogene, neuroblastoma derived	0.16	0.829	ENSMUSG00000037169
12	15816895	15817194	Trib2	tribbles pseudokinase 2	0.15	0.844	ENSMUSG00000020601
12	16653491	16653790	Ntsr2	neurotensin receptor 2	0.24	0.711	ENSMUSG00000020591
12	16894810	16895109	Rock2	Rho-associated coiled-coil containing protein kinase 2	-0.06	0.968	ENSMUSG00000020580
12	17544692	17544991	Odc1	ornithine decarboxylase, structural 1	-0.15	0.894	ENSMUSG00000011179
12	21111620	21111919	Asap2	ArfGAP with SH3 domain, ankyrin repeat and PH domain 2	-0.03	0.968	ENSMUSG00000052632
12	21373546	21373845	Adam17	a disintegrin and metallopeptidase domain 17	0.52	0.0969	ENSMUSG00000052593
12	21417499	21417798	Ywhaq	tyrosine 3-monooxygenase/tryptophan 5-monooxygenase activation protein theta	0.1	0.916	ENSMUSG00000076432
12	24651029	24651328	Klf11	Kruppel-like factor 11	0.67	0.0492	ENSMUSG00000020653
12	24679965	24680264	Cys1	cystin 1	0.56	0.161	ENSMUSG00000062563
12	25098736	25099035	Id2	inhibitor of DNA binding 2	0.66	0.0238	ENSMUSG00000020644
12	25099947	25100246	Id2	inhibitor of DNA binding 2	0.9	0.0089	ENSMUSG00000020644
12	26488362	26488661	Cmpk2	cytidine monophosphate (UMP-CMP) kinase 2, mitochondrial	-0.04	0.97	ENSMUSG00000020638
12	28607883	28608182	Colec11	collectin sub-family member 11	-0.69	0.0362	ENSMUSG00000036655
12	28635815	28636114	Rps7	ribosomal protein S7	-0.04	0.964	ENSMUSG00000061477
12	29698093	29698392	Myt1l	myelin transcription factor 1-like	-0.27	0.62	ENSMUSG00000061911
12	31499637	31499936	Cbll1	Casitas B-lineage lymphoma-like 1	0.03	0.977	ENSMUSG00000020659
12	31949283	31949582	Hbp1	high mobility group box transcription factor 1	-0.22	0.761	ENSMUSG00000002996
12	31950587	31950886	Hbp1	high mobility group box transcription factor 1	0.35	0.517	ENSMUSG00000002996
12	32378793	32379092	Ccdc71l	coiled-coil domain containing 71 like	0.03	0.975	ENSMUSG00000090946
12	32717594	32717893	Nampt	nicotinamide phosphoribosyltransferase	0.16	0.836	ENSMUSG00000020572
12	32757122	32757421	Nampt	nicotinamide phosphoribosyltransferase	-0.91	0.104	ENSMUSG00000020572
12	32819987	32820286	Nampt	nicotinamide phosphoribosyltransferase	0.13	0.886	ENSMUSG00000020572
12	33035607	33035906	Cdhr3	cadherin-related family member 3	-0.27	0.688	ENSMUSG00000035860
12	33147585	33147884	Atxn7l1	ataxin 7-like 1	-0.21	0.8	ENSMUSG00000020564
12	33147585	33147884	F730043M19Rik	RIKEN cDNA F730043M19 gene	-0.21	0.8	ENSMUSG00000052125
12	33225320	33225619	Atxn7l1	ataxin 7-like 1	-0.4	0.375	ENSMUSG00000020564
12	35736443	35736742	9130015A21Rik	RIKEN cDNA 9130015A21 gene	0.67	0.14	ENSMUSG00000113985
12	35847199	35847498	Agr3	anterior gradient 3	0.83	0.00125	ENSMUSG00000036231
12	36028367	36028666	Tspan13	tetraspanin 13	0.65	0.16	ENSMUSG00000020577
12	36041591	36041890	Tspan13	tetraspanin 13	0.85	0.0132	ENSMUSG00000020577
12	39958261	39958560	Arl4a	ADP-ribosylation factor-like 4A	0.28	0.666	ENSMUSG00000047446
12	40037778	40038077	Arl4a	ADP-ribosylation factor-like 4A	0.34	0.553	ENSMUSG00000047446
12	40220131	40220430	Ifrd1	interferon-related developmental regulator 1	0.09	0.908	ENSMUSG00000001627
12	40222660	40222959	Ifrd1	interferon-related developmental regulator 1	0	0.991	ENSMUSG00000001627
12	40222660	40222959	Mir1938	microRNA 1938	0	0.991	ENSMUSG00000089371
12	40837962	40838261	Dock4	dedicator of cytokinesis 4	-1.45	3.27e-05	ENSMUSG00000035954
12	41485985	41486284	Immp2l	IMP2 inner mitochondrial membrane peptidase-like (S. cerevisiae)	-0.11	0.921	ENSMUSG00000056899
12	41485985	41486284	Lrrn3	leucine rich repeat protein 3, neuronal	-0.11	0.921	ENSMUSG00000036295
12	44210070	44210369	Mir5627	microRNA 5627	0.24	0.731	ENSMUSG00000093618
12	44269040	44269339	Pnpla8	patatin-like phospholipase domain containing 8	-0.1	0.916	ENSMUSG00000036257
12	44375990	44376289	Nrcam	neuronal cell adhesion molecule	0.11	0.912	ENSMUSG00000020598
12	44380871	44381170	Nrcam	neuronal cell adhesion molecule	-1.44	5.71e-07	ENSMUSG00000020598
12	45013275	45013574	Stxbp6	syntaxin binding protein 6 (amisyn)	-1	0.000892	ENSMUSG00000046314
12	49400947	49401246	3110039M20Rik	RIKEN cDNA 3110039M20 gene	-0.29	0.652	ENSMUSG00000104861
12	49828003	49828302	1810007C17Rik	RIKEN cDNA 1810007C17 gene	0.33	0.521	ENSMUSG00000100844
12	50120352	50120651	Prkd1	protein kinase D1	0.7	0.0352	ENSMUSG00000002688
12	50549928	50550227	Prkd1	protein kinase D1	0.01	0.998	ENSMUSG00000002688
12	51118003	51118302	1700008C04Rik	RIKEN cDNA 1700008C04 gene	-1.03	1.75e-06	ENSMUSG00000111986
12	51348034	51348333	G2e3	G2/M-phase specific E3 ubiquitin ligase	0.06	0.943	ENSMUSG00000035293
12	51692221	51692520	Ap4s1	adaptor-related protein complex AP-4, sigma 1	0.58	0.0738	ENSMUSG00000020955
12	51829438	51829737	Hectd1	HECT domain E3 ubiquitin protein ligase 1	0.06	0.953	ENSMUSG00000035247
12	51844935	51845234	Hectd1	HECT domain E3 ubiquitin protein ligase 1	0.95	0.00161	ENSMUSG00000035247
12	52361197	52361496	Nubpl	nucleotide binding protein-like	0.91	0.00123	ENSMUSG00000035142
12	52474326	52474625	Gm35135	predicted gene, 35135	0.24	0.617	ENSMUSG00000111982
12	52503640	52503939	Arhgap5	Rho GTPase activating protein 5	-0.33	0.514	ENSMUSG00000035133
12	52604540	52604839	1700031P21Rik	RIKEN cDNA 1700031P21 gene	0.04	0.97	ENSMUSG00000100315
12	53033483	53033782	Akap6	A kinase (PRKA) anchor protein 6	-1.13	1.8e-05	ENSMUSG00000061603
12	54405145	54405444	Gm7550	predicted gene 7550	-0.01	0.998	NA
12	54696595	54696894	Eapp	E2F-associated phosphoprotein	-0.1	0.91	ENSMUSG00000054302
12	55080233	55080532	Srp54a	signal recognition particle 54A	0.01	0.986	ENSMUSG00000073079
12	55302824	55303123	1110008L16Rik	RIKEN cDNA 1110008L16 gene	0.16	0.844	ENSMUSG00000021023
12	55302824	55303123	Ppp2r3c	protein phosphatase 2, regulatory subunit B'', gamma	0.16	0.844	ENSMUSG00000021022
12	55398630	55398929	Psma6	proteasome (prosome, macropain) subunit, alpha type 6	0.07	0.948	ENSMUSG00000021024
12	55446759	55447058	Psma6	proteasome (prosome, macropain) subunit, alpha type 6	0.08	0.911	ENSMUSG00000021024
12	55491838	55492137	Nfkbia	nuclear factor of kappa light polypeptide gene enhancer in B cells inhibitor, alpha	0.59	0.0989	ENSMUSG00000021025
12	55820871	55821170	Ralgapa1	Ral GTPase activating protein, alpha subunit 1	-0.07	0.941	ENSMUSG00000021027
12	58269154	58269453	Clec14a	C-type lectin domain family 14, member a	1.12	8.12e-05	ENSMUSG00000045930
12	59219485	59219784	Fbxo33	F-box protein 33	0.16	0.892	ENSMUSG00000035329
12	64917765	64918064	Gm527	predicted gene 527	0.17	0.862	ENSMUSG00000047227
12	65073684	65073983	Fkbp3	FK506 binding protein 3	-0.09	0.928	ENSMUSG00000020949
12	65172695	65172994	Mis18bp1	MIS18 binding protein 1	0.11	0.912	ENSMUSG00000047534
12	69159436	69159735	Rps29	ribosomal protein S29	-0.04	0.982	ENSMUSG00000034892
12	69296532	69296831	Klhdc2	kelch domain containing 2	0.05	0.96	ENSMUSG00000020978
12	69371846	69372145	Arf6	ADP-ribosylation factor 6	-0.04	0.96	ENSMUSG00000044147
12	69644890	69645189	Sos2	SOS Ras/Rho guanine nucleotide exchange factor 2	-0.32	0.741	ENSMUSG00000034801
12	69892923	69893222	Atl1	atlastin GTPase 1	-0.36	0.408	ENSMUSG00000021066
12	69892923	69893222	Map4k5	mitogen-activated protein kinase kinase kinase kinase 5	-0.36	0.408	ENSMUSG00000034761
12	69986980	69987279	Sav1	salvador family WW domain containing 1	-0.23	0.734	ENSMUSG00000021067
12	70347493	70347792	Trim9	tripartite motif-containing 9	-0.86	0.00226	ENSMUSG00000021071
12	70825419	70825718	Frmd6	FERM domain containing 6	0.2	0.85	ENSMUSG00000048285
12	70968750	70969049	Actr10	ARP10 actin-related protein 10	0.68	0.0566	ENSMUSG00000021076
12	71015395	71015694	3110056K07Rik	RIKEN cDNA 3110056K07 gene	0.07	0.943	ENSMUSG00000085622
12	71048200	71048499	Arid4a	AT rich interactive domain 4A (RBP1-like)	-0.02	0.991	ENSMUSG00000048118
12	71136712	71137011	2700049A03Rik	RIKEN cDNA 2700049A03 gene	0.46	0.285	ENSMUSG00000034601
12	71748048	71748347	Daam1	dishevelled associated activator of morphogenesis 1	-0.23	0.705	ENSMUSG00000034574
12	71954182	71954481	Daam1	dishevelled associated activator of morphogenesis 1	-0.62	0.043	ENSMUSG00000034574
12	71957376	71957675	Daam1	dishevelled associated activator of morphogenesis 1	0.13	0.904	ENSMUSG00000034574
12	72085826	72086125	Jkamp	JNK1/MAPK8-associated membrane protein	0.28	0.744	ENSMUSG00000005078
12	72664911	72665210	Dhrs7	dehydrogenase/reductase (SDR family) member 7	0.14	0.851	ENSMUSG00000021094
12	72760735	72761034	Ppm1a	protein phosphatase 1A, magnesium dependent, alpha isoform	-0.03	0.976	ENSMUSG00000021096
12	73907094	73907393	Hif1a	hypoxia inducible factor 1, alpha subunit	0.83	0.000736	ENSMUSG00000021109
12	75308146	75308445	Rhoj	ras homolog family member J	0.58	0.11	ENSMUSG00000046768
12	75669686	75669985	Wdr89	WD repeat domain 89	-0.14	0.886	ENSMUSG00000045690
12	76264454	76264753	Mthfd1	methylenetetrahydrofolate dehydrogenase (NADP+ dependent), methenyltetrahydrofolate cyclohydrolase, formyltetrahydrofolate synthase	-0.7	0.0702	ENSMUSG00000021048
12	76837300	76837599	Fntb	farnesyltransferase, CAAX box, beta	0.06	0.953	ENSMUSG00000033373
12	77238758	77239057	Fut8	fucosyltransferase 8	0.25	0.725	ENSMUSG00000021065
12	77781253	77781552	Fut8	fucosyltransferase 8	0.25	0.653	ENSMUSG00000021065
12	78861523	78861822	Atp6v1d	ATPase, H+ transporting, lysosomal V1 subunit D	0.3	0.625	ENSMUSG00000021114
12	79172398	79172697	Vti1b	vesicle transport through interaction with t-SNAREs 1B	0.03	0.979	ENSMUSG00000021124
12	79612741	79613040	Rad51b	RAD51 paralog B	0.2	0.836	ENSMUSG00000059060
12	79925425	79925724	9430078K24Rik	RIKEN cDNA 9430078K24 gene	-0.41	0.356	ENSMUSG00000112765
12	80115417	80115716	Zfp36l1	zinc finger protein 36, C3H type-like 1	0.35	0.389	ENSMUSG00000021127
12	80132647	80132946	2310015A10Rik	RIKEN cDNA 2310015A10 gene	0.11	0.884	NA
12	80643842	80644141	Erh	ERH mRNA splicing and mitosis factor	-0.18	0.837	ENSMUSG00000021131
12	80790340	80790639	Susd6	sushi domain containing 6	-0.31	0.565	ENSMUSG00000021133
12	80803938	80804237	Susd6	sushi domain containing 6	-0.42	0.606	ENSMUSG00000021133
12	80945308	80945607	Gm20337	predicted gene, 20337	0.19	0.838	ENSMUSG00000112880
12	80945308	80945607	Srsf5	serine/arginine-rich splicing factor 5	0.19	0.838	ENSMUSG00000021134
12	81484894	81485193	Cox16	cytochrome c oxidase assembly protein 16	0.03	0.964	ENSMUSG00000091803
12	81484894	81485193	Gm20498	predicted gene 20498	0.03	0.964	ENSMUSG00000021139
12	81594894	81595193	Med6	mediator complex subunit 6	-0.26	0.763	ENSMUSG00000002679
12	82412419	82412718	Sipa1l1	signal-induced proliferation-associated 1 like 1	-0.45	0.425	ENSMUSG00000042700
12	83631951	83632250	Rbm25	RNA binding motif protein 25	0.02	0.995	ENSMUSG00000010608
12	83987808	83988107	Acot2	acyl-CoA thioesterase 2	-0.04	0.964	ENSMUSG00000021226
12	84193760	84194059	Elmsan1	ELM2 and Myb/SANT-like domain containing 1	-0.18	0.844	ENSMUSG00000042507
12	84451076	84451375	Aldh6a1	aldehyde dehydrogenase family 6, subfamily A1	0.05	0.964	ENSMUSG00000021238
12	85374783	85375082	Tmed10	transmembrane p24 trafficking protein 10	0.24	0.761	ENSMUSG00000021248
12	85436077	85436376	Fos	FBJ osteosarcoma oncogene	-1.55	3.71e-09	ENSMUSG00000021250
12	85455240	85455539	Fos	FBJ osteosarcoma oncogene	-0.25	0.684	ENSMUSG00000021250
12	85473583	85473882	Fos	FBJ osteosarcoma oncogene	-0.05	0.964	ENSMUSG00000021250
12	85485945	85486244	Fos	FBJ osteosarcoma oncogene	0.08	0.921	ENSMUSG00000021250
12	85598972	85599271	Jdp2	Jun dimerization protein 2	-0.13	0.858	ENSMUSG00000034271
12	85879673	85879972	Ttll5	tubulin tyrosine ligase-like family, member 5	-0.3	0.601	ENSMUSG00000012609
12	86158721	86159020	Ift43	intraflagellar transport 43	0.31	0.624	ENSMUSG00000007867
12	86801179	86801478	Lrrc74a	leucine rich repeat containing 74A	-0.17	0.775	ENSMUSG00000059114
12	86816738	86817037	Lrrc74a	leucine rich repeat containing 74A	0.54	0.184	ENSMUSG00000059114
12	86824108	86824407	Irf2bpl	interferon regulatory factor 2 binding protein-like	0.64	0.0252	ENSMUSG00000034168
12	86884701	86885000	Irf2bpl	interferon regulatory factor 2 binding protein-like	-0.11	0.9	ENSMUSG00000034168
12	86888261	86888560	Irf2bpl	interferon regulatory factor 2 binding protein-like	0.5	0.0941	ENSMUSG00000034168
12	86888800	86889099	Irf2bpl	interferon regulatory factor 2 binding protein-like	-0.02	0.983	ENSMUSG00000034168
12	86894476	86894775	Irf2bpl	interferon regulatory factor 2 binding protein-like	-0.2	0.77	ENSMUSG00000034168
12	86897183	86897482	Irf2bpl	interferon regulatory factor 2 binding protein-like	0.55	0.0751	ENSMUSG00000034168
12	86947060	86947359	Cipc	CLOCK interacting protein, circadian	0.15	0.855	ENSMUSG00000034157
12	86948077	86948376	Cipc	CLOCK interacting protein, circadian	-0.05	0.964	ENSMUSG00000034157
12	87266367	87266666	Ahsa1	AHA1, activator of heat shock protein ATPase 1	0.19	0.855	ENSMUSG00000021037
12	87472026	87472325	Snw1	SNW domain containing 1	-0.21	0.783	ENSMUSG00000021039
12	90113608	90113907	Nrxn3	neurexin III	0.38	0.478	ENSMUSG00000066392
12	91589697	91589996	Gtf2a1	general transcription factor II A, 1	-0.11	0.901	ENSMUSG00000020962
12	91590181	91590480	Gtf2a1	general transcription factor II A, 1	0.24	0.758	ENSMUSG00000020962
12	91672569	91672868	Ston2	stonin 2	0.13	0.842	ENSMUSG00000020961
12	94420877	94421176	4930559C10Rik	RIKEN cDNA 4930559C10 gene	1.07	9.57e-06	ENSMUSG00000113164
12	94424809	94425108	4930559C10Rik	RIKEN cDNA 4930559C10 gene	1.06	0.0127	ENSMUSG00000113164
12	95693970	95694269	Flrt2	fibronectin leucine rich transmembrane protein 2	0.28	0.666	ENSMUSG00000047414
12	98046800	98047099	Galc	galactosylceramidase	-0.8	0.0126	ENSMUSG00000021003
12	99097506	99097805	4930474N09Rik	RIKEN cDNA 4930474N09 gene	0.49	0.161	ENSMUSG00000113210
12	99392938	99393237	Foxn3	forkhead box N3	0.21	0.747	ENSMUSG00000033713
12	99562353	99562652	Gm26839	predicted gene, 26839	0.28	0.666	ENSMUSG00000097917
12	99563475	99563774	Gm26839	predicted gene, 26839	-0.12	0.914	ENSMUSG00000097917
12	99627849	99628148	1700064M15Rik	RIKEN cDNA 1700064M15 gene	-0.45	0.323	ENSMUSG00000100211
12	100109951	100110250	Psmc1	protease (prosome, macropain) 26S subunit, ATPase 1	-0.07	0.914	ENSMUSG00000021178
12	100187382	100187681	Gm10433	predicted gene 10433	-0.29	0.62	ENSMUSG00000072884
12	100199372	100199671	Calm1	calmodulin 1	0.02	0.986	ENSMUSG00000001175
12	100201106	100201405	Calm1	calmodulin 1	-0.27	0.737	ENSMUSG00000001175
12	100201941	100202240	Calm1	calmodulin 1	-0.15	0.88	ENSMUSG00000001175
12	100223577	100223876	Calm1	calmodulin 1	0.92	0.000333	ENSMUSG00000001175
12	100276843	100277142	Gm10432	predicted gene 10432	0.6	0.0384	ENSMUSG00000113679
12	100289625	100289924	Gm10432	predicted gene 10432	0.45	0.281	ENSMUSG00000113679
12	100362353	100362652	Ttc7b	tetratricopeptide repeat domain 7B	1.27	5.6e-05	ENSMUSG00000033530
12	100724973	100725272	Rps6ka5	ribosomal protein S6 kinase, polypeptide 5	-0.24	0.777	ENSMUSG00000021180
12	102468972	102469271	Golga5	golgi autoantigen, golgin subfamily a, 5	-0.07	0.932	ENSMUSG00000021192
12	102705158	102705457	Itpk1	inositol 1,3,4-triphosphate 5/6 kinase	-0.05	0.964	ENSMUSG00000057963
12	102878544	102878843	Btbd7	BTB (POZ) domain containing 7	0.52	0.167	ENSMUSG00000041702
12	103425818	103426117	Ddx24	DEAD (Asp-Glu-Ala-Asp) box polypeptide 24	0.11	0.912	ENSMUSG00000041645
12	103513296	103513595	Ppp4r4	protein phosphatase 4, regulatory subunit 4	-0.41	0.381	ENSMUSG00000021209
12	104837188	104837487	Clmn	calmin	-0.72	0.0275	ENSMUSG00000021097
12	107931044	107931343	Bcl11b	B cell leukemia/lymphoma 11B	0.38	0.433	ENSMUSG00000048251
12	107952298	107952597	Bcl11b	B cell leukemia/lymphoma 11B	-0.05	0.964	ENSMUSG00000048251
12	108179544	108179843	Ccnk	cyclin K	-0.32	0.605	ENSMUSG00000021258
12	108193951	108194250	Ccnk	cyclin K	-1.23	3.93e-05	ENSMUSG00000021258
12	108792561	108792860	Yy1	YY1 transcription factor	0.07	0.941	ENSMUSG00000021264
12	108794219	108794518	Yy1	YY1 transcription factor	-0.38	0.439	ENSMUSG00000021264
12	110485962	110486261	Ppp2r5c	protein phosphatase 2, regulatory subunit B', gamma	0.36	0.478	ENSMUSG00000017843
12	110591373	110591672	B930059L03Rik	RIKEN cDNA B930059L03 gene	0.02	0.983	NA
12	110696206	110696505	Hsp90aa1	heat shock protein 90, alpha (cytosolic), class A member 1	-0.43	0.451	ENSMUSG00000021270
12	111377554	111377853	Cdc42bpb	CDC42 binding protein kinase beta	-0.01	0.995	ENSMUSG00000021279
12	111504979	111505278	Gm266	predicted gene 266	-0.25	0.736	ENSMUSG00000010529
12	111538215	111538514	Eif5	eukaryotic translation initiation factor 5	0.21	0.746	ENSMUSG00000021282
12	111668433	111668732	Ckb	creatine kinase, brain	-0.29	0.664	ENSMUSG00000001270
12	111677890	111678189	Trmt61a	tRNA methyltransferase 61A	-0.04	0.965	ENSMUSG00000060950
12	111814189	111814488	Zfyve21	zinc finger, FYVE domain containing 21	0.27	0.741	ENSMUSG00000021286
12	111901141	111901440	Ppp1r13b	protein phosphatase 1, regulatory subunit 13B	-0.6	0.0891	ENSMUSG00000021285
12	112449652	112449951	B020018J22Rik	Riken cDNA B020018J22 gene	0.09	0.901	ENSMUSG00000113189
12	112644733	112645032	Siva1	SIVA1, apoptosis-inducing factor	0.31	0.684	ENSMUSG00000064326
12	112950183	112950482	Nudt14	nudix (nucleoside diphosphate linked moiety X)-type motif 14	0.57	0.142	ENSMUSG00000002804
12	112976436	112976735	Brf1	BRF1, RNA polymerase III transcription initiation factor 90 kDa subunit	-0.02	0.983	ENSMUSG00000011158
12	112976436	112976735	Btbd6	BTB (POZ) domain containing 6	-0.02	0.983	ENSMUSG00000002803
12	113000454	113000753	Brf1	BRF1, RNA polymerase III transcription initiation factor 90 kDa subunit	0.14	0.886	ENSMUSG00000011158
12	113140101	113140400	Crip2	cysteine rich protein 2	0.36	0.552	ENSMUSG00000006356
12	113141177	113141476	Crip2	cysteine rich protein 2	0.78	0.163	ENSMUSG00000006356
12	113155883	113156182	Tedc1	tubulin epsilon and delta complex 1	0.09	0.943	ENSMUSG00000037466
12	116280969	116281268	Esyt2	extended synaptotagmin-like protein 2	-0.23	0.725	ENSMUSG00000021171
12	116293846	116294145	Esyt2	extended synaptotagmin-like protein 2	-0.4	0.516	ENSMUSG00000021171
12	117107146	117107445	Ptprn2	protein tyrosine phosphatase, receptor type, N polypeptide 2	0.06	0.954	ENSMUSG00000056553
12	117501291	117501590	Rapgef5	Rap guanine nucleotide exchange factor (GEF) 5	-0.71	0.0329	ENSMUSG00000041992
12	117751581	117751880	Rapgef5	Rap guanine nucleotide exchange factor (GEF) 5	0.65	0.0492	ENSMUSG00000041992
12	118302002	118302301	Sp4	trans-acting transcription factor 4	-0.65	0.101	ENSMUSG00000025323
13	3537851	3538150	Gdi2	guanosine diphosphate (GDP) dissociation inhibitor 2	0.32	0.642	ENSMUSG00000021218
13	4771467	4771766	Akr1e1	aldo-keto reductase family 1, member E1	0.36	0.355	ENSMUSG00000045410
13	5861380	5861679	Klf6	Kruppel-like factor 6	0.03	0.984	ENSMUSG00000000078
13	8870975	8871274	Wdr37	WD repeat domain 37	0.35	0.601	ENSMUSG00000021147
13	12461322	12461621	Lgals8	lectin, galactose binding, soluble 8	0.43	0.389	ENSMUSG00000057554
13	16762678	16762977	Sugct	succinyl-CoA glutarate-CoA transferase	0.47	0.213	ENSMUSG00000055137
13	16937776	16938075	Sugct	succinyl-CoA glutarate-CoA transferase	-0.71	0.0239	ENSMUSG00000055137
13	17695123	17695422	Mplkip	M-phase specific PLK1 intereacting protein	0.09	0.928	ENSMUSG00000012429
13	17805185	17805484	Cdk13	cyclin-dependent kinase 13	0.08	0.953	ENSMUSG00000041297
13	19395557	19395856	Stard3nl	STARD3 N-terminal like	-0.22	0.744	ENSMUSG00000003062
13	20228444	20228743	Elmo1	engulfment and cell motility 1	0.8	0.00498	ENSMUSG00000041112
13	21408420	21408719	Zkscan3	zinc finger with KRAB and SCAN domains 3	-0.72	0.0935	ENSMUSG00000021327
13	21453574	21453873	Zscan26	zinc finger and SCAN domain containing 26	-0.04	0.96	ENSMUSG00000022228
13	21506316	21506615	Zfp389	zinc finger protein 389	-0.18	0.816	NA
13	21750455	21750754	Hist1h4k	histone cluster 1, H4k	-0.21	0.837	ENSMUSG00000064288
13	22041271	22041570	Hist1h4i	histone cluster 1, H4i	-0.46	0.279	ENSMUSG00000060639
13	23432834	23433133	C230035I16Rik	RIKEN cDNA C230035I16 gene	0.19	0.812	ENSMUSG00000085024
13	23530881	23531180	Hist1h4h	histone cluster 1, H4h	-0.03	0.974	ENSMUSG00000060981
13	23544254	23544553	Hist1h3f	histone cluster 1, H3f	-0.26	0.741	ENSMUSG00000100210
13	23562423	23562722	Hist1h3e	histone cluster 1, H3e	-0.35	0.557	ENSMUSG00000069273
13	23581379	23581678	Hist1h4d	histone cluster 1, H4d	-0.47	0.31	ENSMUSG00000061482
13	23683910	23684209	Hist1h2ac	histone cluster 1, H2ac	-0.26	0.694	ENSMUSG00000069270
13	23683910	23684209	Hist1h2bc	histone cluster 1, H2bc	-0.26	0.694	ENSMUSG00000018102
13	23698379	23698678	Hist1h4c	histone cluster 1, H4c	-0.31	0.61	ENSMUSG00000060678
13	23739679	23739978	Hist1h1c	histone cluster 1, H1c	-0.12	0.894	ENSMUSG00000036181
13	23756805	23757104	Hist1h4b	histone cluster 1, H4b	-0.35	0.591	ENSMUSG00000069266
13	23761317	23761616	Hist1h4a	histone cluster 1, H4a	-0.22	0.769	ENSMUSG00000060093
13	24800844	24801143	BC005537	cDNA sequence BC005537	-0.01	0.998	ENSMUSG00000019132
13	28416144	28416443	2610307P16Rik	RIKEN cDNA 2610307P16 gene	-0.09	0.93	NA
13	29855478	29855777	Cdkal1	CDK5 regulatory subunit associated protein 1-like 1	0.25	0.741	ENSMUSG00000006191
13	34096125	34096424	4930447K03Rik	RIKEN cDNA 4930447K03 gene	-0.13	0.843	ENSMUSG00000113591
13	34148773	34149072	Psmg4	proteasome (prosome, macropain) assembly chaperone 4	0.31	0.424	ENSMUSG00000071451
13	34874304	34874603	Prpf4b	pre-mRNA processing factor 4B	-0.08	0.941	ENSMUSG00000021413
13	34874833	34875132	Prpf4b	pre-mRNA processing factor 4B	-0.27	0.797	ENSMUSG00000021413
13	34994217	34994516	Eci2	enoyl-Coenzyme A delta isomerase 2	0.51	0.128	ENSMUSG00000021417
13	35994057	35994356	Lyrm4	LYR motif containing 4	0.36	0.449	ENSMUSG00000046573
13	36117624	36117923	Fars2	phenylalanine-tRNA synthetase 2 (mitochondrial)	-0.23	0.743	ENSMUSG00000021420
13	37388569	37388868	Ly86	lymphocyte antigen 86	-1.05	0.00312	ENSMUSG00000021423
13	37434190	37434489	Ly86	lymphocyte antigen 86	0.51	0.179	ENSMUSG00000021423
13	37468682	37468981	Ly86	lymphocyte antigen 86	0.52	0.377	ENSMUSG00000021423
13	37514304	37514603	Ly86	lymphocyte antigen 86	0.9	0.000505	ENSMUSG00000021423
13	37994040	37994339	Ssr1	signal sequence receptor, alpha	-0.05	0.964	ENSMUSG00000021427
13	40651029	40651328	Tfap2a	transcription factor AP-2, alpha	0.67	0.12	ENSMUSG00000021359
13	41000854	41001153	A730081D07Rik	RIKEN cDNA A730081D07 gene	0.26	0.666	NA
13	41000854	41001153	Pak1ip1	PAK1 interacting protein 1	0.26	0.666	ENSMUSG00000038683
13	41016212	41016511	Tmem14c	transmembrane protein 14C	-0.03	0.972	ENSMUSG00000021361
13	41339782	41340081	Nedd9	neural precursor cell expressed, developmentally down-regulated gene 9	-0.19	0.773	ENSMUSG00000021365
13	41605530	41605829	Tmem170b	transmembrane protein 170B	-0.7	0.0898	ENSMUSG00000087370
13	41801424	41801723	Adtrp	androgen dependent TFPI regulating protein	0.32	0.466	ENSMUSG00000058022
13	42403234	42403533	Edn1	endothelin 1	-1.16	1.47e-06	ENSMUSG00000021367
13	43011574	43011873	Phactr1	phosphatase and actin regulator 1	0.19	0.844	ENSMUSG00000054728
13	43231956	43232255	Gfod1	glucose-fructose oxidoreductase domain containing 1	0.68	0.0459	ENSMUSG00000051335
13	43236536	43236835	Gfod1	glucose-fructose oxidoreductase domain containing 1	0.92	0.00201	ENSMUSG00000051335
13	43239985	43240284	Gfod1	glucose-fructose oxidoreductase domain containing 1	1	8.99e-05	ENSMUSG00000051335
13	43398274	43398573	Nol7	nucleolar protein 7	0.09	0.928	ENSMUSG00000063200
13	43481158	43481457	Ranbp9	RAN binding protein 9	-0.22	0.774	ENSMUSG00000038546
13	43524243	43524542	Mcur1	mitochondrial calcium uniporter regulator 1	0.23	0.731	ENSMUSG00000021371
13	43531141	43531440	Mcur1	mitochondrial calcium uniporter regulator 1	0.11	0.894	ENSMUSG00000021371
13	43567561	43567860	Mcur1	mitochondrial calcium uniporter regulator 1	0.33	0.534	ENSMUSG00000021371
13	43864544	43864843	Cd83	CD83 antigen	-0.1	0.914	ENSMUSG00000015396
13	44232339	44232638	A330076C08Rik	RIKEN cDNA A330076C08 gene	-0.55	0.0855	ENSMUSG00000113186
13	44840087	44840386	Jarid2	jumonji, AT rich interactive domain 2	0.56	0.0815	ENSMUSG00000038518
13	44907791	44908090	Jarid2	jumonji, AT rich interactive domain 2	-0.14	0.844	ENSMUSG00000038518
13	45963671	45963970	Atxn1	ataxin 1	-0.01	0.999	ENSMUSG00000046876
13	46038948	46039247	Atxn1	ataxin 1	-0.38	0.41	ENSMUSG00000046876
13	46669275	46669574	Fam8a1	family with sequence similarity 8, member A1	0.29	0.65	ENSMUSG00000069237
13	46727916	46728215	Nup153	nucleoporin 153	-0.17	0.93	ENSMUSG00000021374
13	46930288	46930587	Kif13a	kinesin family member 13A	0	0.995	ENSMUSG00000021375
13	47224790	47225089	Rnf144b	ring finger protein 144B	0.2	0.786	ENSMUSG00000038068
13	48227732	48228031	A330033J07Rik	RIKEN cDNA A330033J07 gene	0.18	0.725	ENSMUSG00000097622
13	48545468	48545767	Mirlet7a-1	microRNA let7a-1	0.05	0.964	ENSMUSG00000065421
13	48545947	48546246	Mirlet7a-1	microRNA let7a-1	0.11	0.916	ENSMUSG00000065421
13	48968112	48968411	Fam120aos	family with sequence similarity 120A, opposite strand	-0.16	0.837	NA
13	49016297	49016596	Wnk2	WNK lysine deficient protein kinase 2	-0.91	0.000382	ENSMUSG00000037989
13	49371455	49371754	Bicd2	BICD cargo adaptor 2	0.32	0.65	ENSMUSG00000037933
13	49420970	49421269	Ippk	inositol 1,3,4,5,6-pentakisphosphate 2-kinase	-0.11	0.908	ENSMUSG00000021385
13	49461066	49461365	Ippk	inositol 1,3,4,5,6-pentakisphosphate 2-kinase	-1.02	0.000473	ENSMUSG00000021385
13	49480117	49480416	Cenpp	centromere protein P	0.61	0.0454	ENSMUSG00000021391
13	49652968	49653267	Nol8	nucleolar protein 8	-0.08	0.941	ENSMUSG00000021392
13	51569372	51569671	Shc3	src homology 2 domain-containing transforming protein C3	-0.25	0.696	ENSMUSG00000021448
13	51651578	51651877	Secisbp2	SECIS binding protein 2	0	0.995	ENSMUSG00000035139
13	51777263	51777562	Sema4d	sema domain, immunoglobulin domain (Ig), transmembrane domain (TM) and short cytoplasmic domain, (semaphorin) 4D	-0.32	0.623	ENSMUSG00000021451
13	51846358	51846657	Gadd45g	growth arrest and DNA-damage-inducible 45 gamma	-0.6	0.05	ENSMUSG00000021453
13	51849256	51849555	Gadd45g	growth arrest and DNA-damage-inducible 45 gamma	0.18	0.845	ENSMUSG00000021453
13	52154893	52155192	4921525O09Rik	RIKEN cDNA 4921525O09 gene	-0.51	0.204	ENSMUSG00000113211
13	52240553	52240852	4921525O09Rik	RIKEN cDNA 4921525O09 gene	-1.11	0.0197	ENSMUSG00000113211
13	52976460	52976759	Nfil3	nuclear factor, interleukin 3, regulated	0.83	0.00694	ENSMUSG00000056749
13	54303549	54303848	Cplx2	complexin 2	-0.23	0.765	ENSMUSG00000025867
13	54565320	54565619	4833439L19Rik	RIKEN cDNA 4833439L19 gene	0.33	0.627	ENSMUSG00000025871
13	54687926	54688225	Rnf44	ring finger protein 44	-0.12	0.914	ENSMUSG00000034928
13	54693979	54694278	Rnf44	ring finger protein 44	0	0.999	ENSMUSG00000034928
13	55211210	55211509	Nsd1	nuclear receptor-binding SET-domain protein 1	0.13	0.912	ENSMUSG00000021488
13	55727254	55727553	Pcbd2	pterin 4 alpha carbinolamine dehydratase/dimerization cofactor of hepatocyte nuclear factor 1 alpha (TCF1) 2	-0.05	0.953	ENSMUSG00000021496
13	56702991	56703290	Smad5	SMAD family member 5	0.1	0.911	ENSMUSG00000021540
13	58128620	58128919	Hnrnpa0	heterogeneous nuclear ribonucleoprotein A0	-0.02	0.983	ENSMUSG00000007836
13	58215581	58215880	Ubqln1	ubiquilin 1	-0.14	0.899	ENSMUSG00000005312
13	58402397	58402696	Hnrnpk	heterogeneous nuclear ribonucleoprotein K	0.06	0.947	ENSMUSG00000021546
13	58402397	58402696	Rmi1	RecQ mediated genome instability 1	0.06	0.947	ENSMUSG00000035367
13	58560890	58561189	Slc28a3	solute carrier family 28 (sodium-coupled nucleoside transporter), member 3	0.08	0.934	ENSMUSG00000021553
13	58809803	58810102	Ntrk2	neurotrophic tyrosine kinase, receptor, type 2	0	0.991	ENSMUSG00000055254
13	59144279	59144578	Ntrk2	neurotrophic tyrosine kinase, receptor, type 2	0.08	0.931	ENSMUSG00000055254
13	59145730	59146029	Ntrk2	neurotrophic tyrosine kinase, receptor, type 2	-1	0.0037	ENSMUSG00000055254
13	59585045	59585344	A230056J06Rik	RIKEN cDNA A230056J06 gene	0.12	0.914	ENSMUSG00000021557
13	59585045	59585344	Naa35	N(alpha)-acetyltransferase 35, NatC auxiliary subunit	0.12	0.914	ENSMUSG00000021555
13	59668193	59668492	Golm1	golgi membrane protein 1	-0.22	0.877	ENSMUSG00000021556
13	59769884	59770183	Etohd2	ethanol decreased 2	-0.2	0.798	NA
13	59823041	59823340	Tut7	terminal uridylyl transferase 7	0.62	0.0822	ENSMUSG00000035248
13	63278849	63279148	2010111I01Rik	RIKEN cDNA 2010111I01 gene	0.66	0.149	ENSMUSG00000021458
13	63301995	63302294	2010111I01Rik	RIKEN cDNA 2010111I01 gene	0.31	0.626	ENSMUSG00000021458
13	63431446	63431745	Fancc	Fanconi anemia, complementation group C	0.25	0.777	ENSMUSG00000021461
13	63565613	63565912	Ptch1	patched 1	0.02	0.975	ENSMUSG00000021466
13	63566339	63566638	Ptch1	patched 1	0.36	0.403	ENSMUSG00000021466
13	63567777	63568076	Ptch1	patched 1	0.3	0.713	ENSMUSG00000021466
13	63815197	63815496	Ercc6l2	excision repair cross-complementing rodent repair deficiency, complementation group 6 like 2	-0.08	0.943	ENSMUSG00000021470
13	64432371	64432670	Cdk20	cyclin-dependent kinase 20	-0.37	0.556	ENSMUSG00000021483
13	65278453	65278752	Zfp369	zinc finger protein 369	-0.15	0.892	ENSMUSG00000021514
13	66932915	66933214	Mterf3	mitochondrial transcription termination factor 3	0.2	0.794	ENSMUSG00000021519
13	66932915	66933214	Ptdss1	phosphatidylserine synthase 1	0.2	0.794	ENSMUSG00000021518
13	67484148	67484447	Zfp874b	zinc finger protein 874b	-0.15	0.886	ENSMUSG00000059839
13	69482135	69482434	Tent4a	terminal nucleotidyltransferase 4A	0.06	0.953	ENSMUSG00000034575
13	69534776	69535075	Tent4a	terminal nucleotidyltransferase 4A	-0.19	0.829	ENSMUSG00000034575
13	69611757	69612056	Nsun2	NOL1/NOP2/Sun domain family member 2	-0.04	0.96	ENSMUSG00000021595
13	70884011	70884310	8030423J24Rik	RIKEN cDNA 8030423J24 gene	-0.13	0.894	ENSMUSG00000021600
13	71376185	71376484	Mir466f-4	microRNA 466f-4	-0.22	0.727	ENSMUSG00000080580
13	73603818	73604117	Clptm1l	CLPTM1-like	-0.22	0.763	ENSMUSG00000021610
13	74208587	74208886	Exoc3	exocyst complex component 3	-0.03	0.965	ENSMUSG00000034152
13	76018423	76018722	Rfesd	Rieske (Fe-S) domain containing	-0.25	0.777	ENSMUSG00000043190
13	78203444	78203743	A830082K12Rik	RIKEN cDNA A830082K12 gene	-0.12	0.883	NA
13	78698114	78698413	A830082K12Rik	RIKEN cDNA A830082K12 gene	0.26	0.685	NA
13	80885299	80885598	Arrdc3	arrestin domain containing 3	0.27	0.699	ENSMUSG00000074794
13	80962857	80963156	9330111N05Rik	RIKEN cDNA 9330111N05 gene	0.6	0.182	ENSMUSG00000097098
13	81710977	81711276	Polr3g	polymerase (RNA) III (DNA directed) polypeptide G	-0.43	0.456	ENSMUSG00000035834
13	83065440	83065739	Mir3961	microRNA 3961	-0.54	0.449	ENSMUSG00000106655
13	83566315	83566614	Mef2c	myocyte enhancer factor 2C	-0.2	0.823	ENSMUSG00000005583
13	83572032	83572331	Mef2c	myocyte enhancer factor 2C	0.66	0.0368	ENSMUSG00000005583
13	83729939	83730238	C130071C03Rik	RIKEN cDNA C130071C03 gene	0.01	0.979	ENSMUSG00000050334
13	83732222	83732521	C130071C03Rik	RIKEN cDNA C130071C03 gene	-0.14	0.877	ENSMUSG00000050334
13	83741634	83741933	C130071C03Rik	RIKEN cDNA C130071C03 gene	0.4	0.275	ENSMUSG00000050334
13	83872837	83873136	2810049E08Rik	RIKEN cDNA 2810049E08 gene	-0.12	0.904	ENSMUSG00000100891
13	84064598	84064897	Gm17750	predicted gene, 17750	0.13	0.912	ENSMUSG00000098087
13	84348069	84348368	Tmem161b	transmembrane protein 161B	-1.19	7.68e-05	ENSMUSG00000035762
13	84449314	84449613	Tmem161b	transmembrane protein 161B	0.2	0.66	ENSMUSG00000035762
13	84571408	84571707	Tmem161b	transmembrane protein 161B	0.31	0.518	ENSMUSG00000035762
13	84612901	84613200	Tmem161b	transmembrane protein 161B	-1.79	7.82e-12	ENSMUSG00000035762
13	84753716	84754015	Ccnh	cyclin H	0.21	0.774	ENSMUSG00000021548
13	84755381	84755680	Ccnh	cyclin H	0.04	0.964	ENSMUSG00000021548
13	85289141	85289440	Rasa1	RAS p21 protein activator 1	-0.23	0.741	ENSMUSG00000021549
13	89412864	89413163	Edil3	EGF-like repeats and discoidin I-like domains 3	0.01	0.997	ENSMUSG00000034488
13	90089196	90089495	Xrcc4	X-ray repair complementing defective repair in Chinese hamster cells 4	0.29	0.602	ENSMUSG00000021615
13	91370926	91371225	A830009L08Rik	RIKEN cDNA A830009L08 gene	0.12	0.883	ENSMUSG00000097182
13	91460615	91460914	Ssbp2	single-stranded DNA binding protein 2	-0.4	0.486	ENSMUSG00000003992
13	92610782	92611081	Serinc5	serine incorporator 5	0.11	0.905	ENSMUSG00000021703
13	93303545	93303844	Homer1	homer scaffolding protein 1	-1.11	5.6e-05	ENSMUSG00000007617
13	93499596	93499895	Jmy	junction-mediating and regulatory protein	-0.07	0.931	ENSMUSG00000021690
13	93839185	93839484	Arsb	arylsulfatase B	-0.09	0.941	ENSMUSG00000042082
13	94178590	94178889	Lhfpl2	lipoma HMGIC fusion partner-like 2	-0.43	0.303	ENSMUSG00000045312
13	94285249	94285548	Scamp1	secretory carrier membrane protein 1	-0.07	0.953	ENSMUSG00000021687
13	94317065	94317364	Scamp1	secretory carrier membrane protein 1	-0.13	0.904	ENSMUSG00000021687
13	94399049	94399348	Ap3b1	adaptor-related protein complex 3, beta 1 subunit	0.42	0.462	ENSMUSG00000021686
13	94976254	94976553	Wdr41	WD repeat domain 41	-0.33	0.534	ENSMUSG00000042015
13	95223006	95223305	Pde8b	phosphodiesterase 8B	0.17	0.862	ENSMUSG00000021684
13	96542594	96542893	Col4a3bp	collagen, type IV, alpha 3 (Goodpasture antigen) binding protein	0.08	0.943	ENSMUSG00000021669
13	96670779	96671078	Hmgcr	3-hydroxy-3-methylglutaryl-Coenzyme A reductase	-0.51	0.212	ENSMUSG00000021670
13	97137777	97138076	Gfm2	G elongation factor, mitochondrial 2	-0.18	0.858	ENSMUSG00000021666
13	97137777	97138076	Nsa2	NSA2 ribosome biogenesis homolog	-0.18	0.858	ENSMUSG00000060739
13	97549172	97549471	Gm5086	predicted gene 5086	-0.68	0.377	ENSMUSG00000110235
13	97559682	97559981	Gm5086	predicted gene 5086	-1.84	2.89e-12	ENSMUSG00000110235
13	98815439	98815738	Fcho2	FCH domain only 2	0.62	0.125	ENSMUSG00000041685
13	98926268	98926567	Tnpo1	transportin 1	0.15	0.877	ENSMUSG00000009470
13	99100371	99100670	2310020H05Rik	RIKEN cDNA 2310020H05 gene	-0.79	0.0037	ENSMUSG00000100410
13	99444531	99444830	Map1b	microtubule-associated protein 1B	0.51	0.303	ENSMUSG00000052727
13	100492481	100492780	Gtf2h2	general transcription factor II H, polypeptide 2	-0.03	0.97	ENSMUSG00000021639
13	100594160	100594459	Marveld2	MARVEL (membrane-associating) domain containing 2	-0.09	0.945	ENSMUSG00000021636
13	100651046	100651345	Ak6	adenylate kinase 6	0.29	0.679	ENSMUSG00000078941
13	100651046	100651345	Rad17	RAD17 checkpoint clamp loader component	0.29	0.679	ENSMUSG00000021635
13	100651046	100651345	Taf9	TATA-box binding protein associated factor 9	0.29	0.679	ENSMUSG00000052293;ENSMUSG00000078941
13	100744342	100744641	Mrps36	mitochondrial ribosomal protein S36	-0.1	0.929	ENSMUSG00000061474
13	100833243	100833542	Slc30a5	solute carrier family 30 (zinc transporter), member 5	-0.05	0.95	ENSMUSG00000021629
13	100963177	100963476	Slc30a5	solute carrier family 30 (zinc transporter), member 5	-1.17	8.12e-05	ENSMUSG00000021629
13	101092447	101092746	5930438M14Rik	RIKEN cDNA 5930438M14 gene	0.53	0.0805	ENSMUSG00000114590
13	102906044	102906343	Mast4	microtubule associated serine/threonine kinase family member 4	0.01	0.983	ENSMUSG00000034751
13	103211455	103211754	Mast4	microtubule associated serine/threonine kinase family member 4	0.42	0.428	ENSMUSG00000034751
13	103920602	103920901	Erbin	Erbb2 interacting protein	0.06	0.945	ENSMUSG00000021709
13	104285799	104286098	Adamts6	a disintegrin-like and metallopeptidase (reprolysin type) with thrombospondin type 1 motif, 6	0.06	0.953	ENSMUSG00000046169
13	104286882	104287181	Adamts6	a disintegrin-like and metallopeptidase (reprolysin type) with thrombospondin type 1 motif, 6	-0.1	0.921	ENSMUSG00000046169
13	107407381	107407680	AI197445	expressed sequence AI197445	0.12	0.888	ENSMUSG00000114780
13	107449829	107450128	AI197445	expressed sequence AI197445	-0.04	0.953	ENSMUSG00000114780
13	107831286	107831585	Zswim6	zinc finger SWIM-type containing 6	0.13	0.858	ENSMUSG00000032846
13	107846548	107846847	Zswim6	zinc finger SWIM-type containing 6	0.24	0.723	ENSMUSG00000032846
13	107890494	107890793	Zswim6	zinc finger SWIM-type containing 6	0.34	0.536	ENSMUSG00000032846
13	109440641	109440940	Pde4d	phosphodiesterase 4D, cAMP specific	0.86	0.0334	ENSMUSG00000021699
13	109822394	109822693	Pde4d	phosphodiesterase 4D, cAMP specific	-0.34	0.493	ENSMUSG00000021699
13	110394469	110394768	Plk2	polo like kinase 2	-0.17	0.886	ENSMUSG00000021701
13	110558089	110558388	Plk2	polo like kinase 2	0.43	0.213	ENSMUSG00000021701
13	111235679	111235978	3110015C05Rik	RIKEN cDNA 3110015C05 gene	-0.26	0.64	ENSMUSG00000114824
13	111490278	111490577	Gpbp1	GC-rich promoter binding protein 1	0.05	0.97	ENSMUSG00000032745
13	112927343	112927642	Mtrex	Mtr4 exosome RNA helicase	-0.18	0.844	ENSMUSG00000016018
13	113418242	113418541	4921509O07Rik	RIKEN cDNA 4921509O07 gene	-0.44	0.142	ENSMUSG00000114790
13	113618474	113618773	Snx18	sorting nexin 18	0.05	0.964	ENSMUSG00000042364
13	114387926	114388225	Ndufs4	NADH:ubiquinone oxidoreductase core subunit S4	-0.22	0.822	ENSMUSG00000021764
13	115090415	115090714	Itga1	integrin alpha 1	0.14	0.877	ENSMUSG00000042284
13	115090415	115090714	Pelo	pelota mRNA surveillance and ribosome rescue factor	0.14	0.877	ENSMUSG00000042275
13	119462496	119462795	4833420G17Rik	RIKEN cDNA 4833420G17 gene	0.09	0.914	ENSMUSG00000062822
13	119753904	119754203	Nim1k	NIM1 serine/threonine protein kinase	0.12	0.894	ENSMUSG00000095930
14	8039069	8039368	Abhd6	abhydrolase domain containing 6	-0.18	0.811	ENSMUSG00000025277
14	8098039	8098338	Pxk	PX domain containing serine/threonine kinase	-0.03	0.96	ENSMUSG00000033885
14	11553363	11553662	Ptprg	protein tyrosine phosphatase, receptor type, G	0.19	0.797	ENSMUSG00000021745
14	12062740	12063039	Ptprg	protein tyrosine phosphatase, receptor type, G	0.23	0.765	ENSMUSG00000021745
14	12338019	12338318	Fezf2	Fez family zinc finger 2	0.49	0.212	ENSMUSG00000021743
14	14012790	14013089	Atxn7	ataxin 7	0.01	0.977	ENSMUSG00000021738
14	16249289	16249588	Ngly1	N-glycanase 1	0.5	0.252	ENSMUSG00000021785
14	16249289	16249588	Oxsm	3-oxoacyl-ACP synthase, mitochondrial	0.5	0.252	ENSMUSG00000021786
14	16365156	16365455	Top2b	topoisomerase (DNA) II beta	0.16	0.883	ENSMUSG00000017485
14	17641944	17642243	Thrb	thyroid hormone receptor beta	-0.93	0.0838	ENSMUSG00000021779
14	18238449	18238748	Nr1d2	nuclear receptor subfamily 1, group D, member 2	0.01	0.995	ENSMUSG00000021775
14	18271000	18271299	Nkiras1	NFKB inhibitor interacting Ras-like protein 1	-0.23	0.804	ENSMUSG00000021772
14	19748566	19748865	Nid2	nidogen 2	-0.1	0.911	ENSMUSG00000021806
14	20640994	20641293	Myoz1	myozenin 1	-0.07	0.954	ENSMUSG00000068697
14	20673907	20674206	Sec24c	Sec24 related gene family, member C (S. cerevisiae)	0.24	0.777	ENSMUSG00000039367
14	20707335	20707634	Zswim8	zinc finger SWIM-type containing 8	-0.07	0.953	ENSMUSG00000021819
14	20734323	20734622	Ndst2	N-deacetylase/N-sulfotransferase (heparan glucosaminyl) 2	0.14	0.85	ENSMUSG00000039308
14	20892032	20892331	Vcl	vinculin	0.3	0.466	ENSMUSG00000021823
14	20929105	20929404	Vcl	vinculin	0.46	0.277	ENSMUSG00000021823
14	21032175	21032474	Vcl	vinculin	1.08	2.97e-07	ENSMUSG00000021823
14	21052186	21052485	Ap3m1	adaptor-related protein complex 3, mu 1 subunit	0.11	0.908	ENSMUSG00000021824
14	21075851	21076150	Adk	adenosine kinase	0.02	0.983	ENSMUSG00000039197
14	21252330	21252629	Adk	adenosine kinase	-0.1	0.914	ENSMUSG00000039197
14	21369140	21369439	Adk	adenosine kinase	-1.2	8.99e-05	ENSMUSG00000039197
14	21500197	21500496	Kat6b	K(lysine) acetyltransferase 6B	-0.5	0.281	ENSMUSG00000021767
14	21522942	21523241	Kat6b	K(lysine) acetyltransferase 6B	-1.04	0.0822	ENSMUSG00000021767
14	21831132	21831431	Vdac2	voltage-dependent anion channel 2	-0.09	0.937	ENSMUSG00000021771
14	21988000	21988299	Zfp503	zinc finger protein 503	0.48	0.295	ENSMUSG00000039081
14	24578815	24579114	Rps24	ribosomal protein S24	-1.6	5.22e-11	ENSMUSG00000025290
14	24779155	24779454	Rps24	ribosomal protein S24	-0.74	0.0143	ENSMUSG00000025290
14	25226536	25226835	4930572O13Rik	RIKEN cDNA 4930572O13 gene	-0.43	0.291	ENSMUSG00000114916
14	25378324	25378623	Zmiz1	zinc finger, MIZ-type containing 1	0.38	0.449	ENSMUSG00000007817
14	25457548	25457847	Zmiz1	zinc finger, MIZ-type containing 1	0.34	0.558	ENSMUSG00000007817
14	25459064	25459363	Zmiz1	zinc finger, MIZ-type containing 1	0.41	0.373	ENSMUSG00000007817
14	25460176	25460475	Zmiz1	zinc finger, MIZ-type containing 1	0.57	0.333	ENSMUSG00000007817
14	25587587	25587886	4931406H21Rik	RIKEN cDNA 4931406H21 gene	0.39	0.492	NA
14	25587587	25587886	Zmiz1	zinc finger, MIZ-type containing 1	0.39	0.492	ENSMUSG00000007817
14	26669655	26669954	Pde12	phosphodiesterase 12	0.05	0.949	ENSMUSG00000043702;ENSMUSG00000116251
14	27429020	27429319	Fam208a	family with sequence similarity 208, member A	0.21	0.8	ENSMUSG00000040651
14	29968123	29968422	Selenok	selenoprotein K	-0.09	0.925	ENSMUSG00000042682
14	30479455	30479754	Cacna1d	calcium channel, voltage-dependent, L type, alpha 1D subunit	0.01	0.997	ENSMUSG00000015968
14	30479455	30479754	Dcp1a	decapping mRNA 1A	0.01	0.997	ENSMUSG00000021962
14	30548320	30548619	Tkt	transketolase	0.2	0.81	ENSMUSG00000021957
14	31251155	31251454	Phf7	PHD finger protein 7	-0.11	0.914	ENSMUSG00000021902
14	31494934	31495233	Eaf1	ELL associated factor 1	-0.03	0.973	ENSMUSG00000021890
14	31494934	31495233	Mettl6	methyltransferase like 6	-0.03	0.973	ENSMUSG00000021891
14	31662323	31662622	Btd	biotinidase	0.87	9.64e-05	ENSMUSG00000021900
14	31781131	31781430	Ankrd28	ankyrin repeat domain 28	-0.18	0.858	ENSMUSG00000014496
14	31830618	31830917	Ankrd28	ankyrin repeat domain 28	-0.15	0.858	ENSMUSG00000014496
14	32085406	32085705	Dph3	diphthamine biosynthesis 3	0.14	0.892	ENSMUSG00000021905
14	34310344	34310643	Shld2	shieldin complex subunit 2	0.03	0.979	ENSMUSG00000041471
14	37135264	37135563	Ghitm	growth hormone inducible transmembrane protein	-0.7	0.0773	ENSMUSG00000041028
14	40956275	40956574	Tspan14	tetraspanin 14	0.66	0.044	ENSMUSG00000037824
14	40958506	40958805	Tspan14	tetraspanin 14	0.44	0.605	ENSMUSG00000037824
14	45565200	45565499	4930527F14Rik	RIKEN cDNA 4930527F14 gene	0.1	0.901	ENSMUSG00000115324
14	45657954	45658253	Ddhd1	DDHD domain containing 1	-0.14	0.901	ENSMUSG00000037697
14	45657954	45658253	Mir5131	microRNA 5131	-0.14	0.901	ENSMUSG00000093167
14	46822075	46822374	Gmfb	glia maturation factor, beta	0.2	0.761	ENSMUSG00000062014
14	47568298	47568597	Atg14	autophagy related 14	0.12	0.911	ENSMUSG00000037526
14	47911901	47912200	4930447J18Rik	RIKEN cDNA 4930447J18 gene	0.24	0.73	ENSMUSG00000115609
14	48446056	48446355	Tmem260	transmembrane protein 260	0.39	0.468	ENSMUSG00000036339
14	49066329	49066628	Ap5m1	adaptor-related protein complex 5, mu 1 subunit	0.18	0.844	ENSMUSG00000036291
14	49066329	49066628	Exoc5	exocyst complex component 5	0.18	0.844	ENSMUSG00000061244
14	49171925	49172224	Naa30	N(alpha)-acetyltransferase 30, NatC catalytic subunit	-0.02	0.974	ENSMUSG00000036282
14	50807554	50807853	Rpph1	ribonuclease P RNA component H1	-0.07	0.948	ENSMUSG00000092837
14	50930976	50931275	Pip4p1	phosphatidylinositol-4,5-bisphosphate 4-phosphatase 1	-0.17	0.88	ENSMUSG00000035953
14	51143307	51143606	Rnase1	ribonuclease, RNase A family, 1 (pancreatic)	-0.18	0.804	ENSMUSG00000035896
14	51930514	51930813	Rnase13	ribonuclease, RNase A family, 13 (non-active)	-0.16	0.901	ENSMUSG00000068392
14	52019742	52020041	Tmem253	transmembrane protein 253	0.06	0.945	ENSMUSG00000072571
14	52019742	52020041	Zfp219	zinc finger protein 219	0.06	0.945	ENSMUSG00000049295
14	52257768	52258067	Rab2b	RAB2B, member RAS oncogene family	-0.27	0.664	ENSMUSG00000022159
14	54253910	54254209	Abhd4	abhydrolase domain containing 4	-0.42	0.488	ENSMUSG00000040997
14	54253910	54254209	Dad1	defender against cell death 1	-0.42	0.488	ENSMUSG00000022174
14	54426686	54426985	Mrpl52	mitochondrial ribosomal protein L52	0.16	0.844	ENSMUSG00000010406
14	54686821	54687120	1700123O20Rik	RIKEN cDNA 1700123O20 gene	0.3	0.62	ENSMUSG00000040822
14	54686821	54687120	Acin1	apoptotic chromatin condensation inducer 1	0.3	0.62	ENSMUSG00000022185
14	54876512	54876811	Ppp1r3e	protein phosphatase 1, regulatory subunit 3E	-0.07	0.941	ENSMUSG00000072494
14	55054506	55054805	Thtpa	thiamine triphosphatase	-0.15	0.9	ENSMUSG00000045691
14	55077887	55078186	Thtpa	thiamine triphosphatase	0.51	0.291	ENSMUSG00000045691
14	55077887	55078186	Zfhx2	zinc finger homeobox 2	0.51	0.291	ENSMUSG00000040721
14	55092133	55092432	Thtpa	thiamine triphosphatase	-0.43	0.447	ENSMUSG00000045691
14	55560476	55560775	Dcaf11	DDB1 and CUL4 associated factor 11	-0.39	0.54	ENSMUSG00000022214
14	55591346	55591645	Rnf31	ring finger protein 31	0.11	0.904	ENSMUSG00000047098
14	55635568	55635867	Ipo4	importin 4	-0.16	0.85	ENSMUSG00000002319
14	55643316	55643615	Tm9sf1	transmembrane 9 superfamily member 1	-0.29	0.719	ENSMUSG00000002320
14	55681751	55682050	Tinf2	Terf1 (TRF1)-interacting nuclear factor 2	-0.12	0.904	ENSMUSG00000007589
14	57423855	57424154	Ift88	intraflagellar transport 88	0.26	0.705	ENSMUSG00000040040
14	59201006	59201305	Rcbtb1	regulator of chromosome condensation (RCC1) and BTB (POZ) domain containing protein 1	-0.03	0.97	ENSMUSG00000035469
14	60251428	60251727	Nupl1	nucleoporin like 1	-0.33	0.609	ENSMUSG00000114797
14	60265007	60265306	Mtmr6	myotubularin related protein 6	0.02	0.991	ENSMUSG00000021987
14	61012572	61012871	Tnfrsf19	tumor necrosis factor receptor superfamily, member 19	-0.14	0.894	ENSMUSG00000060548
14	61330650	61330949	Ebpl	emopamil binding protein-like	0.21	0.741	ENSMUSG00000021928
14	61439832	61440131	Kpna3	karyopherin (importin) alpha 3	0.2	0.794	ENSMUSG00000021929
14	61682216	61682515	Dleu2	deleted in lymphocytic leukemia, 2	-0.09	0.924	ENSMUSG00000097589
14	62332110	62332409	Rnaseh2b	ribonuclease H2, subunit B	0.37	0.465	ENSMUSG00000021932
14	62837198	62837497	Wdfy2	WD repeat and FYVE domain containing 2	0	0.997	ENSMUSG00000014547
14	62879991	62880290	Wdfy2	WD repeat and FYVE domain containing 2	-1.18	3.46e-06	ENSMUSG00000014547
14	64146681	64146980	Msra	methionine sulfoxide reductase A	0.02	0.979	ENSMUSG00000054733
14	64440686	64440985	Msra	methionine sulfoxide reductase A	0.11	0.901	ENSMUSG00000054733
14	65098000	65098299	Extl3	exostoses (multiple)-like 3	0.33	0.633	ENSMUSG00000021978
14	65262124	65262423	Fzd3	frizzled class receptor 3	0.24	0.737	ENSMUSG00000007989
14	65343811	65344110	Zfp395	zinc finger protein 395	-0.04	0.954	ENSMUSG00000034522
14	65381544	65381843	Zfp395	zinc finger protein 395	-0.02	0.983	ENSMUSG00000034522
14	66494613	66494912	Stmn4	stathmin-like 4	-0.31	0.625	ENSMUSG00000022044
14	66868774	66869073	Gm5464	predicted gene 5464	-0.21	0.788	ENSMUSG00000075553
14	67008940	67009239	Bnip3l	BCL2/adenovirus E1B interacting protein 3-like	0.5	0.275	ENSMUSG00000022051
14	67135250	67135549	Ppp2r2a	protein phosphatase 2, regulatory subunit B, alpha	0.13	0.883	ENSMUSG00000022052
14	67188685	67188984	Ebf2	early B cell factor 2	0.19	0.817	ENSMUSG00000022053
14	68934605	68934904	Stc1	stanniocalcin 1	-2.06	1.34e-11	ENSMUSG00000014813
14	69805308	69805607	Rhobtb2	Rho-related BTB domain containing 2	0.31	0.7	ENSMUSG00000022075
14	70076639	70076938	Egr3	early growth response 3	-0.59	0.251	ENSMUSG00000033730
14	70153668	70153967	Ccar2	cell cycle activator and apoptosis regulator 2	0.08	0.948	ENSMUSG00000033712
14	70253058	70253357	Ppp3cc	protein phosphatase 3, catalytic subunit, gamma isoform	1.32	3.91e-09	ENSMUSG00000022092
14	70289190	70289489	Ppp3cc	protein phosphatase 3, catalytic subunit, gamma isoform	0.18	0.916	ENSMUSG00000022092
14	72042262	72042561	4930434J06Rik	RIKEN cDNA 4930434J06 gene	0.28	0.626	ENSMUSG00000115304
14	72602912	72603211	Fndc3a	fibronectin type III domain containing 3A	0.18	0.837	ENSMUSG00000033487
14	73143141	73143440	Rcbtb2	regulator of chromosome condensation (RCC1) and BTB (POZ) domain containing protein 2	0.41	0.555	ENSMUSG00000022106
14	73227281	73227580	Rb1	RB transcriptional corepressor 1	0.74	0.0246	ENSMUSG00000022105
14	73325721	73326020	Rb1	RB transcriptional corepressor 1	0	0.998	ENSMUSG00000022105
14	73385394	73385693	Itm2b	integral membrane protein 2B	0.41	0.359	ENSMUSG00000022108
14	73386514	73386813	Itm2b	integral membrane protein 2B	-0.63	0.292	ENSMUSG00000022108
14	73474341	73474640	Med4	mediator complex subunit 4	-0.02	0.977	ENSMUSG00000022109
14	73524868	73525167	Nudt15	nudix (nucleoside diphosphate linked moiety X)-type motif 15	-0.05	0.964	ENSMUSG00000033405
14	74553687	74553986	Htr2a	5-hydroxytryptamine (serotonin) receptor 2A	0.42	0.268	ENSMUSG00000034997
14	75236167	75236466	Lcp1	lymphocyte cytosolic protein 1	0.17	0.821	ENSMUSG00000021998
14	75754486	75754785	Cog3	component of oligomeric golgi complex 3	0.25	0.724	ENSMUSG00000034893
14	75834193	75834492	Gm4285	predicted gene 4285	0.94	0.00239	NA
14	75845063	75845362	Tpt1	tumor protein, translationally-controlled 1	-0.17	0.821	ENSMUSG00000060126
14	75899714	75900013	Gtf2f2	general transcription factor IIF, polypeptide 2	-0.82	0.0158	ENSMUSG00000067995
14	76152499	76152798	Nufip1	nuclear fragile X mental retardation protein interacting protein 1	0.12	0.893	ENSMUSG00000022009
14	76505157	76505456	Tsc22d1	TSC22 domain family, member 1	0	0.995	ENSMUSG00000022010
14	76610838	76611137	Serp2	stress-associated endoplasmic reticulum protein family member 2	0.24	0.711	ENSMUSG00000052584
14	76658131	76658430	1700108F19Rik	RIKEN cDNA 1700108F19 gene	1.08	0.000182	ENSMUSG00000101009
14	76749206	76749505	1700108F19Rik	RIKEN cDNA 1700108F19 gene	-0.18	0.813	ENSMUSG00000101009
14	76760597	76760896	1700108F19Rik	RIKEN cDNA 1700108F19 gene	-1.19	4.01e-05	ENSMUSG00000101009
14	78536832	78537131	Akap11	A kinase (PRKA) anchor protein 11	0.09	0.931	ENSMUSG00000022016
14	78848903	78849202	Vwa8	von Willebrand factor A domain containing 8	0.19	0.784	ENSMUSG00000058997
14	79200175	79200474	Vwa8	von Willebrand factor A domain containing 8	0.18	0.824	ENSMUSG00000058997
14	79390527	79390826	Naa16	N(alpha)-acetyltransferase 16, NatA auxiliary subunit	0.09	0.914	ENSMUSG00000022020
14	79481136	79481435	Elf1	E74-like factor 1	0.08	0.926	ENSMUSG00000036461
14	79481136	79481435	Wbp4	WW domain binding protein 4	0.08	0.926	ENSMUSG00000022023
14	79587180	79587479	Sugt1	SGT1, suppressor of G2 allele of SKP1 (S. cerevisiae)	0.15	0.854	ENSMUSG00000022024
14	84547575	84547874	Pcdh17	protocadherin 17	-0.38	0.517	ENSMUSG00000035566
14	86748927	86749226	Diaph3	diaphanous related formin 3	-1.6	2.02e-12	ENSMUSG00000022021
14	87416225	87416524	Tdrd3	tudor domain containing 3	0.04	0.968	ENSMUSG00000022019
14	93543710	93544009	Pcdh9	protocadherin 9	0.01	0.983	ENSMUSG00000055421
14	100211138	100211437	Klf12	Kruppel-like factor 12	-0.29	0.64	ENSMUSG00000072294
14	100234736	100235035	Klf12	Kruppel-like factor 12	0.8	0.00229	ENSMUSG00000072294
14	100284314	100284613	Klf12	Kruppel-like factor 12	-0.34	0.56	ENSMUSG00000072294
14	100459141	100459440	Klf12	Kruppel-like factor 12	-0.12	0.899	ENSMUSG00000072294
14	100750235	100750534	Prr30	proline rich 30	0.15	0.889	ENSMUSG00000042888
14	101869260	101869559	Lmo7	LIM domain only 7	1	0.000283	ENSMUSG00000033060
14	101878331	101878630	Lmo7	LIM domain only 7	0	0.997	ENSMUSG00000033060
14	101879463	101879762	Lmo7	LIM domain only 7	-0.16	0.838	ENSMUSG00000033060
14	102902943	102903242	Kctd12	potassium channel tetramerisation domain containing 12	-0.91	0.00585	ENSMUSG00000098557
14	103070059	103070358	Cln5	ceroid-lipofuscinosis, neuronal 5	0.41	0.464	ENSMUSG00000022125
14	103099598	103099897	Fbxl3	F-box and leucine-rich repeat protein 3	0.09	0.926	ENSMUSG00000022124
14	103346764	103347063	Mycbp2	MYC binding protein 2, E3 ubiquitin protein ligase	-0.19	0.838	ENSMUSG00000033004
14	103778215	103778514	Ednrb	endothelin receptor type B	0.16	0.821	ENSMUSG00000022122
14	105328644	105328943	Ndfip2	Nedd4 family interacting protein 2	-0.21	0.706	ENSMUSG00000053253
14	105588412	105588711	9330188P03Rik	RIKEN cDNA 9330188P03 gene	0.08	0.916	ENSMUSG00000115149
14	105631182	105631481	Mir6390	microRNA 6390	-0.48	0.146	ENSMUSG00000098780
14	105676546	105676845	Mir6390	microRNA 6390	0.14	0.858	ENSMUSG00000098780
14	105732858	105733157	Mir6390	microRNA 6390	-0.01	0.998	ENSMUSG00000098780
14	105779462	105779761	Spry2	sprouty RTK signaling antagonist 2	-0.89	0.00953	ENSMUSG00000022114
14	105897229	105897528	Spry2	sprouty RTK signaling antagonist 2	0.01	0.979	ENSMUSG00000022114
14	115444996	115445295	Gpc5	glypican 5	-0.55	0.14	ENSMUSG00000022112
14	118706225	118706524	Abcc4	ATP-binding cassette, sub-family C (CFTR/MRP), member 4	0.07	0.941	ENSMUSG00000032849
14	118709733	118710032	Abcc4	ATP-binding cassette, sub-family C (CFTR/MRP), member 4	0.04	0.979	ENSMUSG00000032849
14	120137805	120138104	Oxgr1	oxoglutarate (alpha-ketoglutarate) receptor 1	0.6	0.111	ENSMUSG00000044819
14	120155710	120156009	Oxgr1	oxoglutarate (alpha-ketoglutarate) receptor 1	0.28	0.637	ENSMUSG00000044819
14	120477605	120477904	Rap2a	RAS related protein 2a	-0.34	0.609	ENSMUSG00000051615
14	120910838	120911137	Ipo5	importin 5	0.03	0.979	ENSMUSG00000030662
14	121062352	121062651	Farp1	FERM, RhoGEF (Arhgef) and pleckstrin domain protein 1 (chondrocyte-derived)	0.15	0.908	ENSMUSG00000025555
14	121451252	121451551	Slc15a1	solute carrier family 15 (oligopeptide transporter), member 1	0.97	0.00601	ENSMUSG00000025557
14	121698430	121698729	Dock9	dedicator of cytokinesis 9	0.72	0.0328	ENSMUSG00000025558
14	121878317	121878616	1810041H14Rik	RIKEN cDNA 1810041H14 gene	0.3	0.657	ENSMUSG00000102112
14	121878317	121878616	Ubac2	ubiquitin associated domain containing 2	0.3	0.657	ENSMUSG00000041765
14	122534012	122534311	Pcca	propionyl-Coenzyme A carboxylase, alpha polypeptide	-0.07	0.948	ENSMUSG00000041650
14	122912653	122912952	Ggact	gamma-glutamylamine cyclotransferase	0.38	0.555	ENSMUSG00000041625
14	122958023	122958322	Tmtc4	transmembrane and tetratricopeptide repeat containing 4	-1.2	2.73e-05	ENSMUSG00000041594
15	3979261	3979560	Fbxo4	F-box protein 4	0.05	0.95	ENSMUSG00000022184
15	3995720	3996019	AW549877	expressed sequence AW549877	-0.15	0.865	ENSMUSG00000041935
15	4027065	4027364	BC037032	cDNA Sequence BC037032	-0.08	0.937	NA
15	4027065	4027364	Oxct1	3-oxoacid CoA transferase 1	-0.08	0.937	ENSMUSG00000022186
15	5116471	5116770	Rpl37	ribosomal protein L37	0.06	0.953	ENSMUSG00000041841
15	6988267	6988566	Osmr	oncostatin M receptor	0.03	0.959	ENSMUSG00000022146
15	7128889	7129188	Lifr	LIF receptor alpha	0.27	0.675	ENSMUSG00000054263
15	8663776	8664075	Slc1a3	solute carrier family 1 (glial high affinity glutamate transporter), member 3	-0.24	0.777	ENSMUSG00000005360
15	8717284	8717583	Slc1a3	solute carrier family 1 (glial high affinity glutamate transporter), member 3	0.35	0.553	ENSMUSG00000005360
15	9061206	9061505	Ranbp3l	RAN binding protein 3-like	-0.01	0.983	ENSMUSG00000048424;ENSMUSG00000110746
15	9071225	9071524	Nadk2	NAD kinase 2, mitochondrial	0.13	0.9	ENSMUSG00000022253;ENSMUSG00000111527
15	12066539	12066838	Zfr	zinc finger RNA binding protein	0.7	0.0287	ENSMUSG00000022201
15	12084280	12084579	Zfr	zinc finger RNA binding protein	-0.18	0.846	ENSMUSG00000022201
15	12321364	12321663	Golph3	golgi phosphoprotein 3	0.1	0.941	ENSMUSG00000022200
15	12456899	12457198	Pdzd2	PDZ domain containing 2	0.42	0.444	ENSMUSG00000022197
15	25291361	25291660	Basp1	brain abundant, membrane attached signal protein 1	-0.08	0.941	ENSMUSG00000045763
15	25761868	25762167	Myo10	myosin X	0.07	0.941	ENSMUSG00000022272
15	25774797	25775096	Myo10	myosin X	0.42	0.399	ENSMUSG00000022272
15	25929971	25930270	Retreg1	reticulophagy regulator 1	0.86	0.00359	ENSMUSG00000022270
15	25984198	25984497	Zfp622	zinc finger protein 622	-0.12	0.886	ENSMUSG00000052253
15	27596817	27597116	Ank	progressive ankylosis	0.08	0.919	ENSMUSG00000022265
15	34082589	34082888	Mtdh	metadherin	-0.08	0.931	ENSMUSG00000022255
15	34237795	34238094	Laptm4b	lysosomal-associated protein transmembrane 4B	0.26	0.673	ENSMUSG00000022257
15	35371311	35371610	Vps13b	vacuolar protein sorting 13B	-0.29	0.721	ENSMUSG00000037646
15	36500222	36500521	Ankrd46	ankyrin repeat domain 46	0.26	0.725	ENSMUSG00000048307
15	36609073	36609372	Pabpc1	poly(A) binding protein, cytoplasmic 1	-0.16	0.862	ENSMUSG00000022283
15	36716165	36716464	Ywhaz	tyrosine 3-monooxygenase/tryptophan 5-monooxygenase activation protein, zeta polypeptide	-0.64	0.0698	ENSMUSG00000022285
15	36792452	36792751	Ywhaz	tyrosine 3-monooxygenase/tryptophan 5-monooxygenase activation protein, zeta polypeptide	0.06	0.953	ENSMUSG00000022285
15	36793552	36793851	Ywhaz	tyrosine 3-monooxygenase/tryptophan 5-monooxygenase activation protein, zeta polypeptide	-0.24	0.737	ENSMUSG00000022285
15	36938581	36938880	Zfp706	zinc finger protein 706	-0.58	0.0727	ENSMUSG00000062397
15	37007301	37007600	Zfp706	zinc finger protein 706	-0.55	0.172	ENSMUSG00000062397
15	37031616	37031915	Zfp706	zinc finger protein 706	-0.59	0.0541	ENSMUSG00000062397
15	37428269	37428568	4930447A16Rik	RIKEN cDNA 4930447A16 gene	0.3	0.6	ENSMUSG00000022288
15	37428269	37428568	Gm15941	predicted gene 15941	0.3	0.6	ENSMUSG00000086992
15	37428269	37428568	Ncald	neurocalcin delta	0.3	0.6	ENSMUSG00000051359
15	37432516	37432815	4930447A16Rik	RIKEN cDNA 4930447A16 gene	-0.95	0.0198	ENSMUSG00000022288
15	37432516	37432815	Gm15941	predicted gene 15941	-0.95	0.0198	ENSMUSG00000086992
15	37432516	37432815	Ncald	neurocalcin delta	-0.95	0.0198	ENSMUSG00000051359
15	38198739	38199038	Odf1	outer dense fiber of sperm tails 1	0.14	0.878	ENSMUSG00000061923
15	38300082	38300381	Klf10	Kruppel-like factor 10	-0.6	0.425	ENSMUSG00000037465
15	38302247	38302546	Klf10	Kruppel-like factor 10	0.38	0.441	ENSMUSG00000037465
15	38384715	38385014	Klf10	Kruppel-like factor 10	-0.07	0.943	ENSMUSG00000037465
15	38470542	38470841	Azin1	antizyme inhibitor 1	0.55	0.0994	ENSMUSG00000037458
15	38473680	38473979	Azin1	antizyme inhibitor 1	0.34	0.589	ENSMUSG00000037458
15	38519316	38519615	Azin1	antizyme inhibitor 1	0.06	0.943	ENSMUSG00000037458
15	38710564	38710863	Gm45924	predicted gene, 45924	0.38	0.209	ENSMUSG00000115620
15	39112698	39112997	Dcaf13	DDB1 and CUL4 associated factor 13	-0.25	0.725	ENSMUSG00000022300;ENSMUSG00000106903
15	39112698	39112997	Slc25a32	solute carrier family 25, member 32	-0.25	0.725	ENSMUSG00000022299;ENSMUSG00000107007
15	39943767	39944066	Lrp12	low density lipoprotein-related protein 12	-0.36	0.589	ENSMUSG00000022305
15	41447152	41447451	Oxr1	oxidation resistance 1	-0.3	0.708	ENSMUSG00000022307
15	42429818	42430117	Angpt1	angiopoietin 1	-0.44	0.292	ENSMUSG00000022309
15	44706632	44706931	Sybu	syntabulin (syntaxin-interacting)	0.22	0.725	ENSMUSG00000022340
15	45453857	45454156	Kcnv1	potassium channel, subfamily V, member 1	-0.53	0.183	ENSMUSG00000022342
15	50735970	50736269	Trps1	transcriptional repressor GATA binding 1	0.29	0.725	ENSMUSG00000038679
15	51865419	51865718	Eif3h	eukaryotic translation initiation factor 3, subunit H	-0.07	0.967	ENSMUSG00000022312
15	58076322	58076621	9130401M01Rik	RIKEN cDNA 9130401M01 gene	0.38	0.555	ENSMUSG00000101892;ENSMUSG00000116094
15	58076322	58076621	Zhx1	zinc fingers and homeoboxes 1	0.38	0.555	ENSMUSG00000022361;ENSMUSG00000116334
15	58078536	58078835	9130401M01Rik	RIKEN cDNA 9130401M01 gene	-1.17	2.79e-05	ENSMUSG00000101892;ENSMUSG00000116094
15	58078536	58078835	Zhx1	zinc fingers and homeoboxes 1	-1.17	2.79e-05	ENSMUSG00000022361;ENSMUSG00000116334
15	58135143	58135442	Atad2	ATPase family, AAA domain containing 2	0.4	0.373	ENSMUSG00000022360;ENSMUSG00000116053
15	58823359	58823658	Tmem65	transmembrane protein 65	-0.09	0.93	ENSMUSG00000062373
15	58888792	58889091	Rnf139	ring finger protein 139	-0.16	0.864	ENSMUSG00000037075
15	59054887	59055186	Mtss1	metastasis suppressor 1	-0.9	0.00954	ENSMUSG00000022353
15	59448750	59449049	Nsmce2	NSE2/MMS21 homolog, SMC5-SMC6 complex SUMO ligase	-0.14	0.868	ENSMUSG00000059586
15	59647709	59648008	Trib1	tribbles pseudokinase 1	-0.97	0.00259	ENSMUSG00000032501
15	63997902	63998201	Fam49b	family with sequence similarity 49, member B	0.27	0.747	ENSMUSG00000022378
15	64382681	64382980	Asap1	ArfGAP with SH3 domain, ankyrin repeat and PH domain1	0.29	0.679	ENSMUSG00000022377
15	65593153	65593452	Efr3a	EFR3 homolog A	-0.6	0.029	ENSMUSG00000015002
15	66239262	66239561	Kcnq3	potassium voltage-gated channel, subfamily Q, member 3	-1.64	3.48e-09	ENSMUSG00000056258
15	66577411	66577710	Phf20l1	PHD finger protein 20-like 1	0.04	0.965	ENSMUSG00000072501
15	66969603	66969902	Ndrg1	N-myc downstream regulated gene 1	0.59	0.0866	ENSMUSG00000005125
15	67146747	67147046	St3gal1	ST3 beta-galactoside alpha-2,3-sialyltransferase 1	0.17	0.885	ENSMUSG00000013846
15	67176863	67177162	St3gal1	ST3 beta-galactoside alpha-2,3-sialyltransferase 1	0.35	0.558	ENSMUSG00000013846
15	67245340	67245639	1700012I11Rik	RIKEN cDNA 1700012I11 gene	0.06	0.941	ENSMUSG00000102069
15	68071376	68071675	Zfat	zinc finger and AT hook domain containing	0.51	0.213	ENSMUSG00000022335
15	68258437	68258736	Zfat	zinc finger and AT hook domain containing	-0.36	0.493	ENSMUSG00000022335
15	68363209	68363508	Mir30d	microRNA 30d	0.17	0.848	ENSMUSG00000065437
15	73061030	73061329	Trappc9	trafficking protein particle complex 9	0.23	0.786	ENSMUSG00000047921
15	73067614	73067913	Trappc9	trafficking protein particle complex 9	-0.14	0.883	ENSMUSG00000047921
15	73090408	73090707	Chrac1	chromatin accessibility complex 1	-0.01	0.998	ENSMUSG00000068391
15	73137033	73137332	Ago2	argonaute RISC catalytic subunit 2	-0.05	0.966	ENSMUSG00000036698
15	73352705	73353004	Ptk2	PTK2 protein tyrosine kinase 2	0.02	0.992	ENSMUSG00000022607
15	73535881	73536180	Dennd3	DENN/MADD domain containing 3	0.59	0.0523	ENSMUSG00000036661
15	74329248	74329547	Adgrb1	adhesion G protein-coupled receptor B1	-0.18	0.774	ENSMUSG00000034730
15	74535767	74536066	Adgrb1	adhesion G protein-coupled receptor B1	0.17	0.862	ENSMUSG00000034730
15	74709229	74709528	4933427E11Rik	RIKEN cDNA 4933427E11 gene	0.11	0.931	ENSMUSG00000044276
15	74709229	74709528	Jrk	jerky	0.11	0.931	ENSMUSG00000046380
15	75616398	75616697	Zfp41	zinc finger protein 41	-0.33	0.675	ENSMUSG00000047003
15	75909289	75909588	Eef1d	eukaryotic translation elongation factor 1 delta (guanine nucleotide exchange protein)	-0.15	0.886	ENSMUSG00000055762
15	76080706	76081005	Puf60	poly-U binding splicing factor 60	0.25	0.725	ENSMUSG00000002524
15	76327246	76327545	Exosc4	exosome component 4	-0.09	0.921	ENSMUSG00000034259
15	76511778	76512077	Dgat1	diacylglycerol O-acyltransferase 1	-0.09	0.932	ENSMUSG00000022555
15	76538636	76538935	Fbxl6	F-box and leucine-rich repeat protein 6	0.17	0.858	ENSMUSG00000022559
15	76659880	76660179	Cyhr1	cysteine and histidine rich 1	0.1	0.934	ENSMUSG00000053929
15	76659880	76660179	Kifc2	kinesin family member C2	0.1	0.934	ENSMUSG00000004187
15	76770308	76770607	Arhgap39	Rho GTPase activating protein 39	-0.01	0.986	ENSMUSG00000033697
15	77245432	77245731	Rbfox2	RNA binding protein, fox-1 homolog (C. elegans) 2	0.27	0.623	ENSMUSG00000033565
15	77306698	77306997	Rbfox2	RNA binding protein, fox-1 homolog (C. elegans) 2	-0.03	0.983	ENSMUSG00000033565
15	77841730	77842029	Myh9	myosin, heavy polypeptide 9, non-muscle	0.48	0.33	ENSMUSG00000022443
15	77928887	77929186	Txn2	thioredoxin 2	-0.09	0.921	ENSMUSG00000005354
15	77970724	77971023	Eif3d	eukaryotic translation initiation factor 3, subunit D	-0.05	0.964	ENSMUSG00000016554
15	78406012	78406311	Tst	thiosulfate sulfurtransferase, mitochondrial	0.55	0.093	ENSMUSG00000044986
15	78877073	78877372	Gga1	golgi associated, gamma adaptin ear containing, ARF binding protein 1	0.06	0.95	ENSMUSG00000033128
15	78913945	78914244	Pdxp	pyridoxal (pyridoxine, vitamin B6) phosphatase	-0.06	0.96	ENSMUSG00000116165
15	78934882	78935181	Nol12	nucleolar protein 12	0.06	0.953	ENSMUSG00000033099
15	79028445	79028744	H1f0	H1 histone family, member 0	0.09	0.931	ENSMUSG00000096210
15	79243423	79243722	Pick1	protein interacting with C kinase 1	-0.27	0.725	ENSMUSG00000068206
15	79328136	79328435	Pla2g6	phospholipase A2, group VI	-0.23	0.758	ENSMUSG00000042632
15	79687850	79688149	Josd1	Josephin domain containing 1	-0.43	0.501	ENSMUSG00000022426
15	79742095	79742394	Sun2	Sad1 and UNC84 domain containing 2	0.7	0.0347	ENSMUSG00000042524
15	79879342	79879641	D730005E14Rik	RIKEN cDNA D730005E14 gene	0.13	0.886	NA
15	79883454	79883753	D730005E14Rik	RIKEN cDNA D730005E14 gene	0.03	0.977	NA
15	80083393	80083692	Rpl3	ribosomal protein L3	-0.61	0.128	ENSMUSG00000060036
15	80132974	80133273	Tab1	TGF-beta activated kinase 1/MAP3K7 binding protein 1	0.02	0.983	ENSMUSG00000022414
15	80233861	80234160	Mief1	mitochondrial elongation factor 1	-0.19	0.837	ENSMUSG00000022412
15	80255176	80255475	Atf4	activating transcription factor 4	-0.24	0.761	ENSMUSG00000042406
15	80710736	80711035	Tnrc6b	trinucleotide repeat containing 6b	-0.22	0.792	ENSMUSG00000047888
15	80798352	80798651	Tnrc6b	trinucleotide repeat containing 6b	-0.97	0.000168	ENSMUSG00000047888
15	80948267	80948566	Adsl	adenylosuccinate lyase	-0.33	0.625	ENSMUSG00000022407
15	81399784	81400083	St13	suppression of tumorigenicity 13	0.22	0.741	ENSMUSG00000022403
15	81466084	81466383	Rbx1	ring-box 1	0.17	0.886	ENSMUSG00000022400
15	81730040	81730339	Rangap1	RAN GTPase activating protein 1	0.33	0.592	ENSMUSG00000022391
15	81802462	81802761	Gm17597	predicted gene, 17597	-0.21	0.803	ENSMUSG00000097613
15	81802462	81802761	Tef	thyrotroph embryonic factor	-0.21	0.803	ENSMUSG00000022389
15	81810317	81810616	Tef	thyrotroph embryonic factor	0.66	0.0135	ENSMUSG00000022389
15	81858208	81858507	Tob2	transducer of ERBB2, 2	0.08	0.914	ENSMUSG00000048546
15	81859786	81860085	Tob2	transducer of ERBB2, 2	-0.42	0.538	ENSMUSG00000048546
15	81860770	81861069	Tob2	transducer of ERBB2, 2	0.53	0.182	ENSMUSG00000048546
15	81872014	81872313	Phf5a	PHD finger protein 5A	0.22	0.707	ENSMUSG00000061360
15	81879992	81880291	Aco2	aconitase 2, mitochondrial	-0.07	0.931	ENSMUSG00000022477
15	81926064	81926363	Polr3h	polymerase (RNA) III (DNA directed) polypeptide H	-0.07	0.943	ENSMUSG00000022476
15	81989685	81989984	Desi1	desumoylating isopeptidase 1	0.29	0.733	ENSMUSG00000022472
15	82146935	82147234	Srebf2	sterol regulatory element binding factor 2	-0.52	0.219	ENSMUSG00000022463
15	83149329	83149628	Poldip3	polymerase (DNA-directed), delta interacting protein 3	0.05	0.959	ENSMUSG00000041815
15	83172183	83172482	Cyb5r3	cytochrome b5 reductase 3	-0.01	0.985	ENSMUSG00000018042
15	84557652	84557951	Rtl6	retrotransposon Gag like 6	-0.01	0.998	ENSMUSG00000055745
15	84852918	84853217	Phf21b	PHD finger protein 21B	0.77	0.0636	ENSMUSG00000016624
15	84923027	84923326	Nup50	nucleoporin 50	0.16	0.844	ENSMUSG00000016619
15	84957834	84958133	5031439G07Rik	RIKEN cDNA 5031439G07 gene	-0.25	0.649	ENSMUSG00000036046
15	85042560	85042859	Fam118a	family with sequence similarity 118, member A	0.91	8.12e-05	ENSMUSG00000022434
15	85610715	85611014	AU022754	expressed sequence AU022754	0.36	0.56	ENSMUSG00000097209
15	85634570	85634869	AU022754	expressed sequence AU022754	0.03	0.983	ENSMUSG00000097209
15	85653871	85654170	Lncppara	long noncoding RNA near Ppara	0.16	0.843	NA
15	85670575	85670874	Lncppara	long noncoding RNA near Ppara	-0.11	0.93	NA
15	85679274	85679573	Lncppara	long noncoding RNA near Ppara	-0.24	0.763	NA
15	86185475	86185774	Cerk	ceramide kinase	0.41	0.39	ENSMUSG00000035891
15	86214185	86214484	Tbc1d22a	TBC1 domain family, member 22a	-0.15	0.941	ENSMUSG00000051864
15	88408671	88408970	B230214G05Rik	RIKEN cDNA B230214G05 gene	0.25	0.711	ENSMUSG00000116331
15	88468217	88468516	B230214G05Rik	RIKEN cDNA B230214G05 gene	0.27	0.642	ENSMUSG00000116331
15	88734133	88734432	Brd1	bromodomain containing 1	-0.22	0.844	ENSMUSG00000022387
15	88862192	88862491	Pim3	proviral integration site 3	0.22	0.775	ENSMUSG00000035828
15	88863793	88864092	Pim3	proviral integration site 3	-0.06	0.943	ENSMUSG00000035828
15	89088977	89089276	Selenoo	selenoprotein O	0	0.987	ENSMUSG00000035757
15	89128480	89128779	Hdac10	histone deacetylase 10	0.12	0.928	ENSMUSG00000062906
15	89196285	89196584	Dennd6b	DENN/MADD domain containing 6B	-0.14	0.879	ENSMUSG00000015377
15	89429724	89430023	Chkb	choline kinase beta	-0.26	0.699	ENSMUSG00000022617
15	89497756	89498055	Shank3	SH3 and multiple ankyrin repeat domains 3	0.65	0.00873	ENSMUSG00000022623
15	91018604	91018903	Kif21a	kinesin family member 21A	-0.03	0.972	ENSMUSG00000022629
15	92975832	92976131	Pdzrn4	PDZ domain containing RING finger 4	0.03	0.97	ENSMUSG00000036218
15	93479552	93479851	Pphln1	periphilin 1	0.67	0.0603	ENSMUSG00000036167
15	93520199	93520498	Prickle1	prickle planar cell polarity protein 1	1.14	8.4e-06	ENSMUSG00000036158
15	93832421	93832720	9430014N10Rik	RIKEN cDNA 9430014N10 gene	-0.32	0.65	ENSMUSG00000116360
15	94430791	94431090	Adamts20	a disintegrin-like and metallopeptidase (reprolysin type) with thrombospondin type 1 motif, 20	0.33	0.608	ENSMUSG00000022449
15	96285854	96286153	Arid2	AT rich interactive domain 2 (ARID, RFX-like)	0	0.995	ENSMUSG00000033237
15	96461167	96461466	Scaf11	SR-related CTD-associated factor 11	0.4	0.504	ENSMUSG00000033228
15	96699060	96699359	Slc38a2	solute carrier family 38, member 2	0.07	0.943	ENSMUSG00000022462
15	96709829	96710128	Slc38a2	solute carrier family 38, member 2	0.01	0.995	ENSMUSG00000022462
15	97788833	97789132	Slc48a1	solute carrier family 48 (heme transporter), member 1	0.53	0.213	ENSMUSG00000081534
15	97812220	97812519	Hdac7	histone deacetylase 7	-0.9	0.00395	ENSMUSG00000022475
15	97831515	97831814	Hdac7	histone deacetylase 7	0.38	0.519	ENSMUSG00000022475
15	98093278	98093577	Pfkm	phosphofructokinase, muscle	0.07	0.931	ENSMUSG00000033065
15	98093278	98093577	Senp1	SUMO1/sentrin specific peptidase 1	0.07	0.931	ENSMUSG00000033075
15	98567699	98567998	9330020H09Rik	RIKEN cDNA 9330020H09 gene	-0.17	0.843	NA
15	98567699	98567998	Ccnt1	cyclin T1	-0.17	0.843	ENSMUSG00000011960
15	98831378	98831677	Kmt2d	lysine (K)-specific methyltransferase 2D	0.2	0.798	ENSMUSG00000048154
15	98831378	98831677	Prkag1	protein kinase, AMP-activated, gamma 1 non-catalytic subunit	0.2	0.798	ENSMUSG00000067713
15	98872046	98872345	Kmt2d	lysine (K)-specific methyltransferase 2D	-0.14	0.877	ENSMUSG00000048154
15	98953276	98953575	Tuba1a	tubulin, alpha 1A	-0.31	0.711	ENSMUSG00000072235
15	98985680	98985979	4930578M01Rik	RIKEN cDNA 4930578M01 gene	0.22	0.755	ENSMUSG00000097587
15	98992963	98993262	4930578M01Rik	RIKEN cDNA 4930578M01 gene	0.17	0.843	ENSMUSG00000097587
15	99251922	99252221	1700120C14Rik	RIKEN cDNA 1700120C14 gene	0.56	0.189	ENSMUSG00000100599
15	99251922	99252221	Mcrs1	microspherule protein 1	0.56	0.189	ENSMUSG00000037570
15	99457837	99458136	Nckap5l	NCK-associated protein 5-like	-0.37	0.623	ENSMUSG00000023009
15	99701978	99702277	Smarcd1	SWI/SNF related, matrix associated, actin dependent regulator of chromatin, subfamily d, member 1	-0.12	0.908	ENSMUSG00000023018
15	99723900	99724199	Gpd1	glycerol-3-phosphate dehydrogenase 1 (soluble)	0.2	0.844	ENSMUSG00000023019
15	99725489	99725788	Cox14	cytochrome c oxidase assembly protein 14	-0.34	0.61	ENSMUSG00000023020
15	99818589	99818888	Lima1	LIM domain and actin binding 1	0.16	0.843	ENSMUSG00000023022
15	99972588	99972887	2310068J16Rik	RIKEN cDNA 2310068J16 gene	-0.09	0.914	ENSMUSG00000100084
15	99972588	99972887	Larp4	La ribonucleoprotein domain family, member 4	-0.09	0.914	ENSMUSG00000023025
15	100468755	100469054	Letmd1	LETM1 domain containing 1	-0.14	0.886	ENSMUSG00000037353
15	101234182	101234481	Grasp	GRP1 (general receptor for phosphoinositides 1)-associated scaffold protein	0.05	0.953	ENSMUSG00000000531
15	101246343	101246642	Grasp	GRP1 (general receptor for phosphoinositides 1)-associated scaffold protein	0.26	0.681	ENSMUSG00000000531
15	101253932	101254231	Nr4a1	nuclear receptor subfamily 4, group A, member 1	-0.14	0.886	ENSMUSG00000023034
15	101266473	101266772	Nr4a1	nuclear receptor subfamily 4, group A, member 1	-0.41	0.376	ENSMUSG00000023034
15	101283913	101284212	Atg101	autophagy related 101	0.08	0.941	ENSMUSG00000037204
15	101984138	101984437	Krt8	keratin 8	0.32	0.466	ENSMUSG00000049382
15	102073639	102073938	Eif4b	eukaryotic translation initiation factor 4B	-0.31	0.707	ENSMUSG00000058655
15	102203444	102203743	Zfp740	zinc finger protein 740	-0.47	0.403	ENSMUSG00000046897
15	102246808	102247107	Rarg	retinoic acid receptor, gamma	0.11	0.93	ENSMUSG00000001288
15	102247317	102247616	Rarg	retinoic acid receptor, gamma	0.67	0.39	ENSMUSG00000001288
15	102279393	102279692	Mfsd5	major facilitator superfamily domain containing 5	-0.04	0.977	ENSMUSG00000045665
15	102405301	102405600	Sp1	trans-acting transcription factor 1	-0.15	0.885	ENSMUSG00000001280
15	102518358	102518657	Tarbp2	TARBP2, RISC loading complex RNA binding subunit	-0.34	0.596	ENSMUSG00000023051
15	102584083	102584382	Atf7	activating transcription factor 7	-1.64	4.18e-09	ENSMUSG00000099083
[truncated: 2,861 more rows]

## Sheet: NoNeuro_KAT3
# Description: Differential KAT3 binding dKAT3-ifKO vs Control for all no neuronal KAT3 ChIP-seq peak. Columns 'chr', 'start' and 'end' indicates the genomic position of the peaks. 'symbol' contains the gene symbol ID. Column 'description' contains a brief description of the gene. The 'log2FC' column shows the ratio between treatment and control sample expression in log2 scale. 'padj' shows the a…
[truncated: 5,492 more rows]
