# Supplementary material for: KAT3-dependent acetylation of cell type-specific genes maintains neuronal identity in the adult mouse brain
Source: Nat Commun. 2020 May 22;11:2588. doi: 10.1038/s41467-020-16246-0 (PMC7244750; doi:10.1038/s41467-020-16246-0)
Supplement: Supplementary file 9 — Supplementary Data 5 [file 41467_2020_16246_MOESM9_ESM.xlsx]

## Sheet: ATAC Sample Description
# Description: Overview of ATAC-seq samples with some quality control values.
#Statistics: Model-based Analysis (MACS)
Column 'Sample' indicates the identity of the samples, name indicates the genotype (floxed control or TMX induced mutant), number indicates replica. Column 'Tissue' contains the Tissue used in ChIP. Column 'Cell type' indicates the cell selection performed by FANS. Column 'genome' indicates the reference genome mapped to. Column 'replica' indicates the replica number. Column 'Raw (M)' indicates t…
Sample	Tissue	Cell type	genome	replica	Raw (M)	Map (M)	Map (%)
Control_1	Hippocampus	NeuN+ nuclei (Neurons)	mm10	1	60.9	55.4	91
Control_2	Hippocampus	NeuN+ nuclei (Neurons)	mm10	2	87.1	78.9	91
dKAT3-ifKO_1	Hippocampus	NeuN+ nuclei (Neurons)	mm10	1	53.1	52.6	99
dKAT3-ifKO_2	Hippocampus	NeuN+ nuclei (Neurons)	mm10	2	56.2	44.8	80

## Sheet: Global ATAC
# Description: Global ATAC-seq peaks in control mice annotated to the closest gene; 45,5723peaks annotated to 49,146 genes. The 'chr', 'start' and 'end' columns indicates the genomic position of the ATAC peaks. Columnn 'symbol' contains the gene symbol ID corresponding to the closest gene for the given peak. Column 'description' contains a brief description of the gene. Columns 'gene_start', 'gen…
chr	start	end	symbol	description	width	peak	gene_start	gene_end	gene_strand	ensembl
chr1	3112977	3114162	Xkr4	X-linked Kx blood group related 4	1186	peak_1	3214482	3671498	-	ENSMUSG00000051951
chr1	3119291	3121578	Xkr4	X-linked Kx blood group related 4	2288	peak_2	3214482	3671498	-	ENSMUSG00000051951
chr1	3292176	3293242	Xkr4	X-linked Kx blood group related 4	1067	peak_3	3214482	3671498	-	ENSMUSG00000051951
chr1	3299144	3300364	Xkr4	X-linked Kx blood group related 4	1221	peak_4	3214482	3671498	-	ENSMUSG00000051951
chr1	3309579	3310560	Xkr4	X-linked Kx blood group related 4	982	peak_5	3214482	3671498	-	ENSMUSG00000051951
chr1	3378740	3380384	Xkr4	X-linked Kx blood group related 4	1645	peak_6	3214482	3671498	-	ENSMUSG00000051951
chr1	3399060	3400426	Xkr4	X-linked Kx blood group related 4	1367	peak_7	3214482	3671498	-	ENSMUSG00000051951
chr1	3406776	3408222	Xkr4	X-linked Kx blood group related 4	1447	peak_8	3214482	3671498	-	ENSMUSG00000051951
chr1	3427782	3428804	Xkr4	X-linked Kx blood group related 4	1023	peak_9	3214482	3671498	-	ENSMUSG00000051951
chr1	3432786	3434911	Xkr4	X-linked Kx blood group related 4	2126	peak_10	3214482	3671498	-	ENSMUSG00000051951
chr1	3669066	3672635	Xkr4	X-linked Kx blood group related 4	3570	peak_11	3214482	3671498	-	ENSMUSG00000051951
chr1	3764120	3765248	Xkr4	X-linked Kx blood group related 4	1129	peak_12	3214482	3671498	-	ENSMUSG00000051951
chr1	3899951	3900953	Xkr4	X-linked Kx blood group related 4	1003	peak_13	3214482	3671498	-	ENSMUSG00000051951
chr1	4061537	4062452	Rp1	retinitis pigmentosa 1 (human)	916	peak_14	4290846	4409241	-	ENSMUSG00000025900;ENSMUSG00000109048
chr1	4068109	4069479	Rp1	retinitis pigmentosa 1 (human)	1371	peak_15	4290846	4409241	-	ENSMUSG00000025900;ENSMUSG00000109048
chr1	4077237	4078487	Rp1	retinitis pigmentosa 1 (human)	1251	peak_16	4290846	4409241	-	ENSMUSG00000025900;ENSMUSG00000109048
chr1	4089060	4090376	Rp1	retinitis pigmentosa 1 (human)	1317	peak_17	4290846	4409241	-	ENSMUSG00000025900;ENSMUSG00000109048
chr1	4414105	4415151	Rp1	retinitis pigmentosa 1 (human)	1047	peak_18	4290846	4409241	-	ENSMUSG00000025900;ENSMUSG00000109048
chr1	4571426	4572329	Sox17	SRY (sex determining region Y)-box 17	904	peak_19	4490928	4497354	-	ENSMUSG00000025902
chr1	4785064	4786451	Mrpl15	mitochondrial ribosomal protein L15	1388	peak_20	4773200	4785726	-	ENSMUSG00000033845
chr1	4807020	4808933	Lypla1	lysophospholipase 1	1914	peak_21	4807893	4846735	+	ENSMUSG00000025903
chr1	4856837	4859056	Tcea1	transcription elongation factor A (SII) 1	2220	peak_22	4857694	4897909	+	ENSMUSG00000033813
chr1	5021392	5023409	Rgs20	regulator of G-protein signaling 20	2018	peak_23	4909576	5070285	-	ENSMUSG00000002459
chr1	5070331	5070886	Rgs20	regulator of G-protein signaling 20	556	peak_24	4909576	5070285	-	ENSMUSG00000002459
chr1	5082528	5084261	Atp6v1h	ATPase, H+ transporting, lysosomal V1 subunit H	1734	peak_25	5083086	5162549	+	ENSMUSG00000033793
chr1	5102915	5104302	Atp6v1h	ATPase, H+ transporting, lysosomal V1 subunit H	1388	peak_26	5083086	5162549	+	ENSMUSG00000033793
chr1	5176854	5178067	Atp6v1h	ATPase, H+ transporting, lysosomal V1 subunit H	1214	peak_27	5083086	5162549	+	ENSMUSG00000033793
chr1	5220333	5221243	Atp6v1h	ATPase, H+ transporting, lysosomal V1 subunit H	911	peak_28	5083086	5162549	+	ENSMUSG00000033793
chr1	5242625	5243828	Atp6v1h	ATPase, H+ transporting, lysosomal V1 subunit H	1204	peak_29	5083086	5162549	+	ENSMUSG00000033793
chr1	5249328	5249873	Atp6v1h	ATPase, H+ transporting, lysosomal V1 subunit H	546	peak_30	5083086	5162549	+	ENSMUSG00000033793
chr1	5315430	5316576	Atp6v1h	ATPase, H+ transporting, lysosomal V1 subunit H	1147	peak_31	5083086	5162549	+	ENSMUSG00000033793
chr1	5382256	5382895	Oprk1	opioid receptor, kappa 1	640	peak_32	5588493	5606133	+	ENSMUSG00000025905
chr1	5463099	5463875	Oprk1	opioid receptor, kappa 1	777	peak_33	5588493	5606133	+	ENSMUSG00000025905
chr1	5904680	5905417	Npbwr1	neuropeptides B/W receptor 1	738	peak_34	5913707	5917398	-	ENSMUSG00000033774
chr1	5914978	5916043	Npbwr1	neuropeptides B/W receptor 1	1066	peak_35	5913707	5917398	-	ENSMUSG00000033774
chr1	5917027	5918034	Npbwr1	neuropeptides B/W receptor 1	1008	peak_36	5913707	5917398	-	ENSMUSG00000033774
chr1	6089513	6090701	Rb1cc1	RB1-inducible coiled-coil 1	1189	peak_37	6214662	6276104	+	ENSMUSG00000025907
chr1	6093667	6094936	Rb1cc1	RB1-inducible coiled-coil 1	1270	peak_38	6214662	6276104	+	ENSMUSG00000025907
chr1	6134882	6135841	Rb1cc1	RB1-inducible coiled-coil 1	960	peak_39	6214662	6276104	+	ENSMUSG00000025907
chr1	6213667	6216830	Rb1cc1	RB1-inducible coiled-coil 1	3164	peak_40	6214662	6276104	+	ENSMUSG00000025907
chr1	6223861	6226500	Rb1cc1	RB1-inducible coiled-coil 1	2640	peak_41	6214662	6276104	+	ENSMUSG00000025907
chr1	6271520	6273152	Rb1cc1	RB1-inducible coiled-coil 1	1633	peak_42	6214662	6276104	+	ENSMUSG00000025907
chr1	6320204	6321309	Fam150a	family with sequence similarity 150, member A	1106	peak_43	6359331	6394731	+	ENSMUSG00000087247
chr1	6382584	6383909	Fam150a	family with sequence similarity 150, member A	1326	peak_44	6359331	6394731	+	ENSMUSG00000087247
chr1	6405911	6407181	Fam150a	family with sequence similarity 150, member A	1271	peak_45	6359331	6394731	+	ENSMUSG00000087247
chr1	6409882	6410387	Fam150a	family with sequence similarity 150, member A	506	peak_46	6359331	6394731	+	ENSMUSG00000087247
chr1	6482796	6485582	St18	suppression of tumorigenicity 18	2787	peak_47	6487231	6860940	+	ENSMUSG00000033740
chr1	6526576	6527683	St18	suppression of tumorigenicity 18	1108	peak_48	6487231	6860940	+	ENSMUSG00000033740
chr1	6656759	6658191	St18	suppression of tumorigenicity 18	1433	peak_49	6487231	6860940	+	ENSMUSG00000033740
chr1	6728653	6737879	St18	suppression of tumorigenicity 18	9227	peak_50	6487231	6860940	+	ENSMUSG00000033740
chr1	6738577	6740437	St18	suppression of tumorigenicity 18	1861	peak_51	6487231	6860940	+	ENSMUSG00000033740
chr1	6769481	6770411	St18	suppression of tumorigenicity 18	931	peak_52	6487231	6860940	+	ENSMUSG00000033740
chr1	6804750	6805880	St18	suppression of tumorigenicity 18	1131	peak_53	6487231	6860940	+	ENSMUSG00000033740
chr1	6809059	6811370	St18	suppression of tumorigenicity 18	2312	peak_54	6487231	6860940	+	ENSMUSG00000033740
chr1	6831434	6832814	St18	suppression of tumorigenicity 18	1381	peak_55	6487231	6860940	+	ENSMUSG00000033740
chr1	6858605	6860255	St18	suppression of tumorigenicity 18	1651	peak_56	6487231	6860940	+	ENSMUSG00000033740
chr1	6861754	6862820	St18	suppression of tumorigenicity 18	1067	peak_57	6487231	6860940	+	ENSMUSG00000033740
chr1	6866002	6867512	St18	suppression of tumorigenicity 18	1511	peak_58	6487231	6860940	+	ENSMUSG00000033740
chr1	6979338	6980059	Pcmtd1	protein-L-isoaspartate (D-aspartate) O-methyltransferase domain containing 1	722	peak_59	7088920	7173628	+	ENSMUSG00000051285
chr1	7010162	7010619	Pcmtd1	protein-L-isoaspartate (D-aspartate) O-methyltransferase domain containing 1	458	peak_60	7088920	7173628	+	ENSMUSG00000051285
chr1	7087799	7091294	Pcmtd1	protein-L-isoaspartate (D-aspartate) O-methyltransferase domain containing 1	3496	peak_61	7088920	7173628	+	ENSMUSG00000051285
chr1	7104668	7105914	Pcmtd1	protein-L-isoaspartate (D-aspartate) O-methyltransferase domain containing 1	1247	peak_62	7088920	7173628	+	ENSMUSG00000051285
chr1	7112814	7113961	Pcmtd1	protein-L-isoaspartate (D-aspartate) O-methyltransferase domain containing 1	1148	peak_63	7088920	7173628	+	ENSMUSG00000051285
chr1	7137615	7140677	Pcmtd1	protein-L-isoaspartate (D-aspartate) O-methyltransferase domain containing 1	3063	peak_64	7088920	7173628	+	ENSMUSG00000051285
chr1	7199578	7200507	Pcmtd1	protein-L-isoaspartate (D-aspartate) O-methyltransferase domain containing 1	930	peak_65	7088920	7173628	+	ENSMUSG00000051285
chr1	7204693	7205473	Pcmtd1	protein-L-isoaspartate (D-aspartate) O-methyltransferase domain containing 1	781	peak_66	7088920	7173628	+	ENSMUSG00000051285
chr1	7206200	7207075	Pcmtd1	protein-L-isoaspartate (D-aspartate) O-methyltransferase domain containing 1	876	peak_67	7088920	7173628	+	ENSMUSG00000051285
chr1	7218630	7219489	Pcmtd1	protein-L-isoaspartate (D-aspartate) O-methyltransferase domain containing 1	860	peak_68	7088920	7173628	+	ENSMUSG00000051285
chr1	7396723	7398754	Pcmtd1	protein-L-isoaspartate (D-aspartate) O-methyltransferase domain containing 1	2032	peak_69	7088920	7173628	+	ENSMUSG00000051285
chr1	7543427	7544060	Pcmtd1	protein-L-isoaspartate (D-aspartate) O-methyltransferase domain containing 1	634	peak_70	7088920	7173628	+	ENSMUSG00000051285
chr1	7750689	7751415	Pcmtd1	protein-L-isoaspartate (D-aspartate) O-methyltransferase domain containing 1	727	peak_71	7088920	7173628	+	ENSMUSG00000051285
chr1	8385798	8387157	Sntg1	syntrophin, gamma 1	1360	peak_72	8359739	9299877	-	ENSMUSG00000025909
chr1	8493437	8494970	Sntg1	syntrophin, gamma 1	1534	peak_73	8359739	9299877	-	ENSMUSG00000025909
chr1	8582648	8583990	Sntg1	syntrophin, gamma 1	1343	peak_74	8359739	9299877	-	ENSMUSG00000025909
chr1	8678554	8680478	Sntg1	syntrophin, gamma 1	1925	peak_75	8359739	9299877	-	ENSMUSG00000025909
chr1	8722132	8722653	Sntg1	syntrophin, gamma 1	522	peak_76	8359739	9299877	-	ENSMUSG00000025909
chr1	8947256	8948683	Sntg1	syntrophin, gamma 1	1428	peak_77	8359739	9299877	-	ENSMUSG00000025909
chr1	9125491	9128096	Sntg1	syntrophin, gamma 1	2606	peak_78	8359739	9299877	-	ENSMUSG00000025909
chr1	9130156	9130985	Sntg1	syntrophin, gamma 1	830	peak_79	8359739	9299877	-	ENSMUSG00000025909
chr1	9156793	9157714	Sntg1	syntrophin, gamma 1	922	peak_80	8359739	9299877	-	ENSMUSG00000025909
chr1	9167825	9169829	Sntg1	syntrophin, gamma 1	2005	peak_81	8359739	9299877	-	ENSMUSG00000025909
chr1	9295176	9301279	Sntg1	syntrophin, gamma 1	6104	peak_82	8359739	9299877	-	ENSMUSG00000025909
chr1	9458271	9459240	Rrs1	ribosome biogenesis regulator 1	970	peak_83	9545408	9547455	+	ENSMUSG00000061024
chr1	9540990	9541914	Rrs1	ribosome biogenesis regulator 1	925	peak_84	9545408	9547455	+	ENSMUSG00000061024
chr1	9544732	9546209	Rrs1	ribosome biogenesis regulator 1	1478	peak_85	9545408	9547455	+	ENSMUSG00000061024
chr1	9548033	9549597	Adhfe1	alcohol dehydrogenase, iron containing, 1	1565	peak_86	9548046	9577968	+	ENSMUSG00000025911
chr1	9573032	9573801	2610203C22Rik	RIKEN cDNA 2610203C22 gene	770	peak_87	9560833	9631092	-	ENSMUSG00000079671
chr1	9573032	9573801	Adhfe1	alcohol dehydrogenase, iron containing, 1	770	peak_87	9548046	9577968	+	ENSMUSG00000025911
chr1	9577675	9578616	2610203C22Rik	RIKEN cDNA 2610203C22 gene	942	peak_88	9560833	9631092	-	ENSMUSG00000079671
chr1	9577675	9578616	Adhfe1	alcohol dehydrogenase, iron containing, 1	942	peak_88	9548046	9577968	+	ENSMUSG00000025911
chr1	9600602	9603394	2610203C22Rik	RIKEN cDNA 2610203C22 gene	2793	peak_89	9560833	9631092	-	ENSMUSG00000079671
chr1	9600602	9603394	3110035E14Rik	RIKEN cDNA 3110035E14 gene	2793	peak_89	9601267	9627142	+	ENSMUSG00000067879
chr1	9606066	9606887	2610203C22Rik	RIKEN cDNA 2610203C22 gene	822	peak_90	9560833	9631092	-	ENSMUSG00000079671
chr1	9606066	9606887	3110035E14Rik	RIKEN cDNA 3110035E14 gene	822	peak_90	9601267	9627142	+	ENSMUSG00000067879
chr1	9608958	9609754	2610203C22Rik	RIKEN cDNA 2610203C22 gene	797	peak_91	9560833	9631092	-	ENSMUSG00000079671
chr1	9608958	9609754	3110035E14Rik	RIKEN cDNA 3110035E14 gene	797	peak_91	9601267	9627142	+	ENSMUSG00000067879
chr1	9619136	9620733	2610203C22Rik	RIKEN cDNA 2610203C22 gene	1598	peak_92	9560833	9631092	-	ENSMUSG00000079671
chr1	9619136	9620733	3110035E14Rik	RIKEN cDNA 3110035E14 gene	1598	peak_92	9601267	9627142	+	ENSMUSG00000067879
chr1	9622214	9623165	2610203C22Rik	RIKEN cDNA 2610203C22 gene	952	peak_93	9560833	9631092	-	ENSMUSG00000079671
chr1	9622214	9623165	3110035E14Rik	RIKEN cDNA 3110035E14 gene	952	peak_93	9601267	9627142	+	ENSMUSG00000067879
chr1	9626402	9631201	2610203C22Rik	RIKEN cDNA 2610203C22 gene	4800	peak_94	9560833	9631092	-	ENSMUSG00000079671
chr1	9626402	9631201	3110035E14Rik	RIKEN cDNA 3110035E14 gene	4800	peak_94	9601267	9627142	+	ENSMUSG00000067879
chr1	9696606	9697284	Mybl1	myeloblastosis oncogene-like 1	679	peak_95	9667411	9700209	-	ENSMUSG00000025912
chr1	9700031	9701475	Mybl1	myeloblastosis oncogene-like 1	1445	peak_96	9667411	9700209	-	ENSMUSG00000025912
chr1	9722131	9723468	Vcpip1	valosin containing protein (p97)/p47 complex interacting protein 1	1338	peak_97	9718622	9748382	-	ENSMUSG00000045210
chr1	9730932	9732177	Vcpip1	valosin containing protein (p97)/p47 complex interacting protein 1	1246	peak_98	9718622	9748382	-	ENSMUSG00000045210
chr1	9747418	9749704	1700034P13Rik	RIKEN cDNA 1700034P13 gene	2287	peak_99	9747648	9791922	+	NA
chr1	9747418	9749704	Vcpip1	valosin containing protein (p97)/p47 complex interacting protein 1	2287	peak_99	9718622	9748382	-	ENSMUSG00000045210
chr1	9772520	9773398	1700034P13Rik	RIKEN cDNA 1700034P13 gene	879	peak_100	9747648	9791922	+	NA
chr1	9797330	9799021	Sgk3	serum/glucocorticoid regulated kinase 3	1692	peak_101	9798130	9902568	+	ENSMUSG00000025915
chr1	9815657	9816367	Sgk3	serum/glucocorticoid regulated kinase 3	711	peak_102	9798130	9902568	+	ENSMUSG00000025915
chr1	9847557	9850316	Sgk3	serum/glucocorticoid regulated kinase 3	2760	peak_103	9798130	9902568	+	ENSMUSG00000025915
chr1	9907883	9909211	Mcmdc2	minichromosome maintenance domain containing 2	1329	peak_104	9908638	9940954	+	ENSMUSG00000046101
chr1	9942609	9944776	Snhg6	small nucleolar RNA host gene 6	2168	peak_105	9942025	9944118	-	ENSMUSG00000098234
chr1	9993462	9994329	Ppp1r42	protein phosphatase 1, regulatory subunit 42	868	peak_106	9968622	10009136	-	ENSMUSG00000025916
chr1	10007191	10007552	Ppp1r42	protein phosphatase 1, regulatory subunit 42	362	peak_107	9968622	10009136	-	ENSMUSG00000025916
chr1	10037211	10040717	Cops5	COP9 signalosome subunit 5	3507	peak_108	10024600	10038159	-	ENSMUSG00000025917
chr1	10037211	10040717	Cspp1	centrosome and spindle pole associated protein 1	3507	peak_108	10038218	10136768	+	ENSMUSG00000056763
chr1	10080563	10080939	Cspp1	centrosome and spindle pole associated protein 1	377	peak_109	10038218	10136768	+	ENSMUSG00000056763
chr1	10164797	10165850	Arfgef1	ADP-ribosylation factor guanine nucleotide-exchange factor 1(brefeldin A-inhibited)	1054	peak_110	10137507	10232670	-	ENSMUSG00000067851
chr1	10228136	10229902	Arfgef1	ADP-ribosylation factor guanine nucleotide-exchange factor 1(brefeldin A-inhibited)	1767	peak_111	10137507	10232670	-	ENSMUSG00000067851
chr1	10231141	10234293	Arfgef1	ADP-ribosylation factor guanine nucleotide-exchange factor 1(brefeldin A-inhibited)	3153	peak_112	10137507	10232670	-	ENSMUSG00000067851
chr1	10317047	10318018	Cpa6	carboxypeptidase A6	972	peak_113	10324719	10719945	-	ENSMUSG00000042501
chr1	10327818	10328984	Cpa6	carboxypeptidase A6	1167	peak_114	10324719	10719945	-	ENSMUSG00000042501
chr1	10429717	10430650	Cpa6	carboxypeptidase A6	934	peak_115	10324719	10719945	-	ENSMUSG00000042501
chr1	10483938	10484520	Cpa6	carboxypeptidase A6	583	peak_116	10324719	10719945	-	ENSMUSG00000042501
chr1	10596054	10597305	Cpa6	carboxypeptidase A6	1252	peak_117	10324719	10719945	-	ENSMUSG00000042501
chr1	10699598	10701706	Cpa6	carboxypeptidase A6	2109	peak_118	10324719	10719945	-	ENSMUSG00000042501
chr1	10704200	10705293	Cpa6	carboxypeptidase A6	1094	peak_119	10324719	10719945	-	ENSMUSG00000042501
chr1	10718600	10721581	Cpa6	carboxypeptidase A6	2982	peak_120	10324719	10719945	-	ENSMUSG00000042501
chr1	10759497	10760117	Cpa6	carboxypeptidase A6	621	peak_121	10324719	10719945	-	ENSMUSG00000042501
chr1	10771546	10772521	Cpa6	carboxypeptidase A6	976	peak_122	10324719	10719945	-	ENSMUSG00000042501
chr1	10835447	10836609	Cpa6	carboxypeptidase A6	1163	peak_123	10324719	10719945	-	ENSMUSG00000042501
chr1	10837051	10837592	Cpa6	carboxypeptidase A6	542	peak_124	10324719	10719945	-	ENSMUSG00000042501
chr1	10992899	10994719	Prex2	phosphatidylinositol-3,4,5-trisphosphate-dependent Rac exchange factor 2	1821	peak_125	10993465	11303682	+	ENSMUSG00000048960
chr1	11033150	11034396	Prex2	phosphatidylinositol-3,4,5-trisphosphate-dependent Rac exchange factor 2	1247	peak_126	10993465	11303682	+	ENSMUSG00000048960
chr1	11044088	11047264	Prex2	phosphatidylinositol-3,4,5-trisphosphate-dependent Rac exchange factor 2	3177	peak_127	10993465	11303682	+	ENSMUSG00000048960
chr1	11089201	11090469	Prex2	phosphatidylinositol-3,4,5-trisphosphate-dependent Rac exchange factor 2	1269	peak_128	10993465	11303682	+	ENSMUSG00000048960
chr1	11097158	11097599	Prex2	phosphatidylinositol-3,4,5-trisphosphate-dependent Rac exchange factor 2	442	peak_129	10993465	11303682	+	ENSMUSG00000048960
chr1	11116528	11118138	Prex2	phosphatidylinositol-3,4,5-trisphosphate-dependent Rac exchange factor 2	1611	peak_130	10993465	11303682	+	ENSMUSG00000048960
chr1	11137825	11138534	Prex2	phosphatidylinositol-3,4,5-trisphosphate-dependent Rac exchange factor 2	710	peak_131	10993465	11303682	+	ENSMUSG00000048960
chr1	11139646	11140705	Prex2	phosphatidylinositol-3,4,5-trisphosphate-dependent Rac exchange factor 2	1060	peak_132	10993465	11303682	+	ENSMUSG00000048960
chr1	11168751	11169576	Prex2	phosphatidylinositol-3,4,5-trisphosphate-dependent Rac exchange factor 2	826	peak_133	10993465	11303682	+	ENSMUSG00000048960
chr1	11176735	11179410	Prex2	phosphatidylinositol-3,4,5-trisphosphate-dependent Rac exchange factor 2	2676	peak_134	10993465	11303682	+	ENSMUSG00000048960
chr1	11179571	11180624	Prex2	phosphatidylinositol-3,4,5-trisphosphate-dependent Rac exchange factor 2	1054	peak_135	10993465	11303682	+	ENSMUSG00000048960
chr1	11267486	11268796	Prex2	phosphatidylinositol-3,4,5-trisphosphate-dependent Rac exchange factor 2	1311	peak_136	10993465	11303682	+	ENSMUSG00000048960
chr1	11355295	11356081	Prex2	phosphatidylinositol-3,4,5-trisphosphate-dependent Rac exchange factor 2	787	peak_137	10993465	11303682	+	ENSMUSG00000048960
chr1	11413147	11416691	A830018L16Rik	RIKEN cDNA A830018L16 gene	3545	peak_138	11414105	11975902	+	ENSMUSG00000057715
chr1	11446447	11448214	A830018L16Rik	RIKEN cDNA A830018L16 gene	1768	peak_139	11414105	11975902	+	ENSMUSG00000057715
chr1	11457748	11459487	A830018L16Rik	RIKEN cDNA A830018L16 gene	1740	peak_140	11414105	11975902	+	ENSMUSG00000057715
chr1	11558302	11559534	A830018L16Rik	RIKEN cDNA A830018L16 gene	1233	peak_141	11414105	11975902	+	ENSMUSG00000057715
chr1	11564915	11568334	A830018L16Rik	RIKEN cDNA A830018L16 gene	3420	peak_142	11414105	11975902	+	ENSMUSG00000057715
chr1	11572353	11574320	A830018L16Rik	RIKEN cDNA A830018L16 gene	1968	peak_143	11414105	11975902	+	ENSMUSG00000057715
chr1	11578693	11581795	A830018L16Rik	RIKEN cDNA A830018L16 gene	3103	peak_144	11414105	11975902	+	ENSMUSG00000057715
chr1	11649673	11650738	A830018L16Rik	RIKEN cDNA A830018L16 gene	1066	peak_145	11414105	11975902	+	ENSMUSG00000057715
chr1	11656921	11658426	A830018L16Rik	RIKEN cDNA A830018L16 gene	1506	peak_146	11414105	11975902	+	ENSMUSG00000057715
chr1	11742008	11743033	A830018L16Rik	RIKEN cDNA A830018L16 gene	1026	peak_147	11414105	11975902	+	ENSMUSG00000057715
chr1	11750564	11751380	A830018L16Rik	RIKEN cDNA A830018L16 gene	817	peak_148	11414105	11975902	+	ENSMUSG00000057715
chr1	11895060	11896567	A830018L16Rik	RIKEN cDNA A830018L16 gene	1508	peak_149	11414105	11975902	+	ENSMUSG00000057715
chr1	11977477	11978252	A830018L16Rik	RIKEN cDNA A830018L16 gene	776	peak_150	11414105	11975902	+	ENSMUSG00000057715
chr1	11978986	11980147	A830018L16Rik	RIKEN cDNA A830018L16 gene	1162	peak_151	11414105	11975902	+	ENSMUSG00000057715
chr1	11997165	11998581	A830018L16Rik	RIKEN cDNA A830018L16 gene	1417	peak_152	11414105	11975902	+	ENSMUSG00000057715
chr1	12008920	12009730	A830018L16Rik	RIKEN cDNA A830018L16 gene	811	peak_153	11414105	11975902	+	ENSMUSG00000057715
chr1	12010223	12011358	A830018L16Rik	RIKEN cDNA A830018L16 gene	1136	peak_154	11414105	11975902	+	ENSMUSG00000057715
chr1	12029375	12030091	A830018L16Rik	RIKEN cDNA A830018L16 gene	717	peak_155	11414105	11975902	+	ENSMUSG00000057715
chr1	12366822	12368978	Mir6341	microRNA 6341	2157	peak_156	12425986	12426106	+	ENSMUSG00000098555
chr1	12405609	12406276	Mir6341	microRNA 6341	668	peak_157	12425986	12426106	+	ENSMUSG00000098555
chr1	12452813	12453381	Mir6341	microRNA 6341	569	peak_158	12425986	12426106	+	ENSMUSG00000098555
chr1	12555577	12556617	Gm17644	predicted gene, 17644	1041	peak_159	12667563	12673090	+	ENSMUSG00000097171
chr1	12571803	12572913	Gm17644	predicted gene, 17644	1111	peak_160	12667563	12673090	+	ENSMUSG00000097171
chr1	12576527	12577583	Gm17644	predicted gene, 17644	1057	peak_161	12667563	12673090	+	ENSMUSG00000097171
chr1	12669158	12669816	Gm17644	predicted gene, 17644	659	peak_162	12667563	12673090	+	ENSMUSG00000097171
chr1	12717930	12719743	Sulf1	sulfatase 1	1814	peak_163	12692430	12860372	+	ENSMUSG00000016918
chr1	12835564	12837433	Sulf1	sulfatase 1	1870	peak_164	12692430	12860372	+	ENSMUSG00000016918
chr1	12863805	12865274	Slco5a1	solute carrier organic anion transporter family, member 5A1	1470	peak_165	12866550	12991135	-	ENSMUSG00000025938
chr1	12947403	12947914	Slco5a1	solute carrier organic anion transporter family, member 5A1	512	peak_166	12866550	12991135	-	ENSMUSG00000025938
chr1	12991016	12993225	Slco5a1	solute carrier organic anion transporter family, member 5A1	2210	peak_167	12866550	12991135	-	ENSMUSG00000025938
chr1	13004992	13005621	Slco5a1	solute carrier organic anion transporter family, member 5A1	630	peak_168	12866550	12991135	-	ENSMUSG00000025938
chr1	13069417	13069992	Prdm14	PR domain containing 14	576	peak_169	13113428	13127163	-	ENSMUSG00000042414
chr1	13134253	13134805	Ncoa2	nuclear receptor coactivator 2	553	peak_170	13139105	13374083	-	ENSMUSG00000005886
chr1	13141640	13143301	Ncoa2	nuclear receptor coactivator 2	1662	peak_171	13139105	13374083	-	ENSMUSG00000005886
chr1	13187056	13189915	Ncoa2	nuclear receptor coactivator 2	2860	peak_172	13139105	13374083	-	ENSMUSG00000005886
chr1	13194595	13197820	Ncoa2	nuclear receptor coactivator 2	3226	peak_173	13139105	13374083	-	ENSMUSG00000005886
chr1	13214208	13215284	Ncoa2	nuclear receptor coactivator 2	1077	peak_174	13139105	13374083	-	ENSMUSG00000005886
chr1	13250961	13252513	Ncoa2	nuclear receptor coactivator 2	1553	peak_175	13139105	13374083	-	ENSMUSG00000005886
chr1	13305042	13307172	Ncoa2	nuclear receptor coactivator 2	2131	peak_176	13139105	13374083	-	ENSMUSG00000005886
chr1	13307702	13309120	Ncoa2	nuclear receptor coactivator 2	1419	peak_177	13139105	13374083	-	ENSMUSG00000005886
chr1	13313294	13314258	Ncoa2	nuclear receptor coactivator 2	965	peak_178	13139105	13374083	-	ENSMUSG00000005886
chr1	13366062	13367366	Ncoa2	nuclear receptor coactivator 2	1305	peak_179	13139105	13374083	-	ENSMUSG00000005886
chr1	13371204	13374868	Ncoa2	nuclear receptor coactivator 2	3665	peak_180	13139105	13374083	-	ENSMUSG00000005886
chr1	13531309	13531892	Tram1	translocating chain-associating membrane protein 1	584	peak_181	13564693	13589910	-	ENSMUSG00000025935
chr1	13573846	13574683	Tram1	translocating chain-associating membrane protein 1	838	peak_182	13564693	13589910	-	ENSMUSG00000025935
chr1	13588255	13590767	Tram1	translocating chain-associating membrane protein 1	2513	peak_183	13564693	13589910	-	ENSMUSG00000025935
chr1	13659418	13661341	Lactb2	lactamase, beta 2	1924	peak_184	13625900	13660509	-	ENSMUSG00000025937
chr1	13682738	13683551	Xkr9	X-linked Kx blood group related 9	814	peak_185	13668771	13701723	+	ENSMUSG00000067813
chr1	13706200	13707051	Xkr9	X-linked Kx blood group related 9	852	peak_186	13668771	13701723	+	ENSMUSG00000067813
chr1	13752177	13753179	Gm5523	glyceraldehyde-3-phosphate dehydrogenase pseudogene	1003	peak_187	13785685	13786929	-	ENSMUSG00000097711
chr1	13788754	13789923	Gm5523	glyceraldehyde-3-phosphate dehydrogenase pseudogene	1170	peak_188	13785685	13786929	-	ENSMUSG00000097711
chr1	13870365	13871370	Gm5523	glyceraldehyde-3-phosphate dehydrogenase pseudogene	1006	peak_189	13785685	13786929	-	ENSMUSG00000097711
chr1	13990811	13993561	Eya1	EYA transcriptional coactivator and phosphatase 1	2751	peak_190	14168958	14310199	-	ENSMUSG00000025932
chr1	14108189	14109360	Eya1	EYA transcriptional coactivator and phosphatase 1	1172	peak_191	14168958	14310199	-	ENSMUSG00000025932
chr1	14129059	14130556	Eya1	EYA transcriptional coactivator and phosphatase 1	1498	peak_192	14168958	14310199	-	ENSMUSG00000025932
chr1	14134888	14135637	Eya1	EYA transcriptional coactivator and phosphatase 1	750	peak_193	14168958	14310199	-	ENSMUSG00000025932
chr1	14144048	14145494	Eya1	EYA transcriptional coactivator and phosphatase 1	1447	peak_194	14168958	14310199	-	ENSMUSG00000025932
chr1	14166854	14167344	Eya1	EYA transcriptional coactivator and phosphatase 1	491	peak_195	14168958	14310199	-	ENSMUSG00000025932
chr1	14234095	14234545	Eya1	EYA transcriptional coactivator and phosphatase 1	451	peak_196	14168958	14310199	-	ENSMUSG00000025932
chr1	14293155	14294624	Eya1	EYA transcriptional coactivator and phosphatase 1	1470	peak_197	14168958	14310199	-	ENSMUSG00000025932
chr1	14302297	14305567	Eya1	EYA transcriptional coactivator and phosphatase 1	3271	peak_198	14168958	14310199	-	ENSMUSG00000025932
chr1	14308404	14310857	Eya1	EYA transcriptional coactivator and phosphatase 1	2454	peak_199	14168958	14310199	-	ENSMUSG00000025932
chr1	14512889	14514325	Eya1	EYA transcriptional coactivator and phosphatase 1	1437	peak_200	14168958	14310199	-	ENSMUSG00000025932
chr1	14635816	14636334	Msc	musculin	519	peak_201	14753346	14755966	-	ENSMUSG00000025930
chr1	14669083	14670193	Msc	musculin	1111	peak_202	14753346	14755966	-	ENSMUSG00000025930
chr1	14675342	14675708	Msc	musculin	367	peak_203	14753346	14755966	-	ENSMUSG00000025930
chr1	14704744	14705659	Msc	musculin	916	peak_204	14753346	14755966	-	ENSMUSG00000025930
chr1	14739820	14740644	Msc	musculin	825	peak_205	14753346	14755966	-	ENSMUSG00000025930
chr1	14754859	14756745	Msc	musculin	1887	peak_206	14753346	14755966	-	ENSMUSG00000025930
chr1	14937508	14938823	Trpa1	transient receptor potential cation channel, subfamily A, member 1	1316	peak_207	14872648	14918862	-	ENSMUSG00000032769
chr1	15007442	15008406	Trpa1	transient receptor potential cation channel, subfamily A, member 1	965	peak_208	14872648	14918862	-	ENSMUSG00000032769
chr1	15285760	15289980	Kcnb2	potassium voltage gated channel, Shab-related subfamily, member 2	4221	peak_209	15312452	15714214	+	ENSMUSG00000092083
chr1	15357768	15359296	Kcnb2	potassium voltage gated channel, Shab-related subfamily, member 2	1529	peak_210	15312452	15714214	+	ENSMUSG00000092083
chr1	15426636	15427335	Kcnb2	potassium voltage gated channel, Shab-related subfamily, member 2	700	peak_211	15312452	15714214	+	ENSMUSG00000092083
chr1	15482518	15484607	Kcnb2	potassium voltage gated channel, Shab-related subfamily, member 2	2090	peak_212	15312452	15714214	+	ENSMUSG00000092083
chr1	15506055	15506854	Kcnb2	potassium voltage gated channel, Shab-related subfamily, member 2	800	peak_213	15312452	15714214	+	ENSMUSG00000092083
chr1	15570075	15571102	Kcnb2	potassium voltage gated channel, Shab-related subfamily, member 2	1028	peak_214	15312452	15714214	+	ENSMUSG00000092083
chr1	15609723	15611069	Kcnb2	potassium voltage gated channel, Shab-related subfamily, member 2	1347	peak_215	15312452	15714214	+	ENSMUSG00000092083
chr1	15615775	15617185	Kcnb2	potassium voltage gated channel, Shab-related subfamily, member 2	1411	peak_216	15312452	15714214	+	ENSMUSG00000092083
chr1	15621768	15622504	Kcnb2	potassium voltage gated channel, Shab-related subfamily, member 2	737	peak_217	15312452	15714214	+	ENSMUSG00000092083
chr1	15651317	15652634	Kcnb2	potassium voltage gated channel, Shab-related subfamily, member 2	1318	peak_218	15312452	15714214	+	ENSMUSG00000092083
chr1	15656810	15659231	Kcnb2	potassium voltage gated channel, Shab-related subfamily, member 2	2422	peak_219	15312452	15714214	+	ENSMUSG00000092083
chr1	15682549	15684490	Kcnb2	potassium voltage gated channel, Shab-related subfamily, member 2	1942	peak_220	15312452	15714214	+	ENSMUSG00000092083
chr1	15709872	15710832	Kcnb2	potassium voltage gated channel, Shab-related subfamily, member 2	961	peak_221	15312452	15714214	+	ENSMUSG00000092083
chr1	15770261	15771150	Terf1	telomeric repeat binding factor 1	890	peak_222	15805646	15844052	+	ENSMUSG00000025925
chr1	15777706	15778980	Terf1	telomeric repeat binding factor 1	1275	peak_223	15805646	15844052	+	ENSMUSG00000025925
chr1	15791386	15792192	Terf1	telomeric repeat binding factor 1	807	peak_224	15805646	15844052	+	ENSMUSG00000025925
chr1	15805038	15806806	Terf1	telomeric repeat binding factor 1	1769	peak_225	15805646	15844052	+	ENSMUSG00000025925
chr1	15898576	15900056	Sbspon	somatomedin B and thrombospondin, type 1 domain containing	1481	peak_226	15853862	15892722	-	ENSMUSG00000032719
chr1	15936018	15936894	Sbspon	somatomedin B and thrombospondin, type 1 domain containing	877	peak_227	15853862	15892722	-	ENSMUSG00000032719
chr1	15943022	15944464	Sbspon	somatomedin B and thrombospondin, type 1 domain containing	1443	peak_228	15853862	15892722	-	ENSMUSG00000032719
chr1	16057013	16059586	4930444P10Rik	RIKEN cDNA 4930444P10 gene	2574	peak_229	16065979	16093325	-	ENSMUSG00000067795
chr1	16091466	16093840	4930444P10Rik	RIKEN cDNA 4930444P10 gene	2375	peak_230	16065979	16093325	-	ENSMUSG00000067795
chr1	16103634	16106698	Rdh10	retinol dehydrogenase 10 (all-trans)	3065	peak_231	16105882	16132550	+	ENSMUSG00000025921
chr1	16103634	16106698	Rpl7	ribosomal protein L7	3065	peak_231	16101296	16104433	-	ENSMUSG00000043716
chr1	16107039	16107928	Rdh10	retinol dehydrogenase 10 (all-trans)	890	peak_232	16105882	16132550	+	ENSMUSG00000025921
chr1	16112437	16113588	Rdh10	retinol dehydrogenase 10 (all-trans)	1152	peak_233	16105882	16132550	+	ENSMUSG00000025921
chr1	16129697	16130712	Rdh10	retinol dehydrogenase 10 (all-trans)	1016	peak_234	16105882	16132550	+	ENSMUSG00000025921
chr1	16201126	16203172	Stau2	staufen (RNA binding protein) homolog 2 (Drosophila)	2047	peak_235	16228810	16519302	-	ENSMUSG00000025920
chr1	16236856	16238036	Stau2	staufen (RNA binding protein) homolog 2 (Drosophila)	1181	peak_236	16228810	16519302	-	ENSMUSG00000025920
chr1	16248818	16250336	Stau2	staufen (RNA binding protein) homolog 2 (Drosophila)	1519	peak_237	16228810	16519302	-	ENSMUSG00000025920
chr1	16261017	16262474	Stau2	staufen (RNA binding protein) homolog 2 (Drosophila)	1458	peak_238	16228810	16519302	-	ENSMUSG00000025920
chr1	16398619	16400112	Stau2	staufen (RNA binding protein) homolog 2 (Drosophila)	1494	peak_239	16228810	16519302	-	ENSMUSG00000025920
chr1	16433161	16434292	Stau2	staufen (RNA binding protein) homolog 2 (Drosophila)	1132	peak_240	16228810	16519302	-	ENSMUSG00000025920
chr1	16440040	16440785	Stau2	staufen (RNA binding protein) homolog 2 (Drosophila)	746	peak_241	16228810	16519302	-	ENSMUSG00000025920
chr1	16484486	16485041	Stau2	staufen (RNA binding protein) homolog 2 (Drosophila)	556	peak_242	16228810	16519302	-	ENSMUSG00000025920
chr1	16517994	16520729	Stau2	staufen (RNA binding protein) homolog 2 (Drosophila)	2736	peak_243	16228810	16519302	-	ENSMUSG00000025920
chr1	16545103	16545613	Ube2w	ubiquitin-conjugating enzyme E2W (putative)	511	peak_244	16540788	16619338	-	ENSMUSG00000025939
chr1	16546600	16547429	Ube2w	ubiquitin-conjugating enzyme E2W (putative)	830	peak_245	16540788	16619338	-	ENSMUSG00000025939
chr1	16586454	16587874	Ube2w	ubiquitin-conjugating enzyme E2W (putative)	1421	peak_246	16540788	16619338	-	ENSMUSG00000025939
chr1	16616839	16620578	Ube2w	ubiquitin-conjugating enzyme E2W (putative)	3740	peak_247	16540788	16619338	-	ENSMUSG00000025939
chr1	16636115	16637304	Tceb1	transcription elongation factor B (SIII), polypeptide 1	1190	peak_248	16641725	16657119	-	ENSMUSG00000079658
chr1	16656090	16658133	D030040B21Rik	RIKEN cDNA D030040B21 gene	2044	peak_249	16657552	16662278	+	ENSMUSG00000097744
chr1	16656090	16658133	Tceb1	transcription elongation factor B (SIII), polypeptide 1	2044	peak_249	16641725	16657119	-	ENSMUSG00000079658
chr1	16664939	16666304	Tmem70	transmembrane protein 70	1366	peak_250	16665191	16678275	+	ENSMUSG00000025940
chr1	16688062	16689347	Ly96	lymphocyte antigen 96	1286	peak_251	16688456	16709605	+	ENSMUSG00000025779
chr1	16758835	16760042	Ly96	lymphocyte antigen 96	1208	peak_252	16688456	16709605	+	ENSMUSG00000025779
chr1	16760360	16761558	Ly96	lymphocyte antigen 96	1199	peak_253	16688456	16709605	+	ENSMUSG00000025779
chr1	16779866	16780527	Ly96	lymphocyte antigen 96	662	peak_254	16688456	16709605	+	ENSMUSG00000025779
chr1	16798139	16799094	Ly96	lymphocyte antigen 96	956	peak_255	16688456	16709605	+	ENSMUSG00000025779
chr1	16809315	16811721	Ly96	lymphocyte antigen 96	2407	peak_256	16688456	16709605	+	ENSMUSG00000025779
chr1	16815747	16817487	Ly96	lymphocyte antigen 96	1741	peak_257	16688456	16709605	+	ENSMUSG00000025779
chr1	16846642	16848134	Ly96	lymphocyte antigen 96	1493	peak_258	16688456	16709605	+	ENSMUSG00000025779
chr1	16916327	16917192	Jph1	junctophilin 1	866	peak_259	16994940	17097889	-	ENSMUSG00000042686
chr1	16929721	16931236	Jph1	junctophilin 1	1516	peak_260	16994940	17097889	-	ENSMUSG00000042686
chr1	16979646	16980724	Jph1	junctophilin 1	1079	peak_261	16994940	17097889	-	ENSMUSG00000042686
chr1	16987209	16989165	Jph1	junctophilin 1	1957	peak_262	16994940	17097889	-	ENSMUSG00000042686
chr1	16996632	16997571	Jph1	junctophilin 1	940	peak_263	16994940	17097889	-	ENSMUSG00000042686
chr1	17008579	17011173	Jph1	junctophilin 1	2595	peak_264	16994940	17097889	-	ENSMUSG00000042686
chr1	17039941	17044279	Jph1	junctophilin 1	4339	peak_265	16994940	17097889	-	ENSMUSG00000042686
chr1	17053474	17055145	Jph1	junctophilin 1	1672	peak_266	16994940	17097889	-	ENSMUSG00000042686
chr1	17058594	17061282	Jph1	junctophilin 1	2689	peak_267	16994940	17097889	-	ENSMUSG00000042686
chr1	17094688	17100019	Jph1	junctophilin 1	5332	peak_268	16994940	17097889	-	ENSMUSG00000042686
chr1	17122170	17124073	Gdap1	ganglioside-induced differentiation-associated-protein 1	1904	peak_269	17145373	17164270	+	ENSMUSG00000025777
chr1	17144786	17146396	Gdap1	ganglioside-induced differentiation-associated-protein 1	1611	peak_270	17145373	17164270	+	ENSMUSG00000025777
chr1	17162829	17164406	Gdap1	ganglioside-induced differentiation-associated-protein 1	1578	peak_271	17145373	17164270	+	ENSMUSG00000025777
chr1	17308525	17310658	Gdap1	ganglioside-induced differentiation-associated-protein 1	2134	peak_272	17145373	17164270	+	ENSMUSG00000025777
chr1	17310864	17312651	Gdap1	ganglioside-induced differentiation-associated-protein 1	1788	peak_273	17145373	17164270	+	ENSMUSG00000025777
chr1	17480398	17481573	Pi15	peptidase inhibitor 15	1176	peak_274	17601901	17630939	+	ENSMUSG00000067780
chr1	17600302	17602282	Pi15	peptidase inhibitor 15	1981	peak_275	17601901	17630939	+	ENSMUSG00000067780
chr1	17629681	17630703	Pi15	peptidase inhibitor 15	1023	peak_276	17601901	17630939	+	ENSMUSG00000067780
chr1	17726704	17728126	Crispld1	cysteine-rich secretory protein LCCL domain containing 1	1423	peak_277	17727052	17766207	+	ENSMUSG00000025776
chr1	17726704	17728126	Gm16070	predicted gene 16070	1423	peak_277	17676027	17727646	-	ENSMUSG00000085125
chr1	17840374	17841460	Crispld1	cysteine-rich secretory protein LCCL domain containing 1	1087	peak_278	17727052	17766207	+	ENSMUSG00000025776
chr1	17875252	17875882	Crispld1	cysteine-rich secretory protein LCCL domain containing 1	631	peak_279	17727052	17766207	+	ENSMUSG00000025776
chr1	17980275	17981272	Crisp4	cysteine-rich secretory protein 4	998	peak_280	18115191	18145902	-	ENSMUSG00000025774
chr1	18012777	18013290	Crisp4	cysteine-rich secretory protein 4	514	peak_281	18115191	18145902	-	ENSMUSG00000025774
chr1	18057043	18059434	Crisp4	cysteine-rich secretory protein 4	2392	peak_282	18115191	18145902	-	ENSMUSG00000025774
chr1	18105983	18107326	Crisp4	cysteine-rich secretory protein 4	1344	peak_283	18115191	18145902	-	ENSMUSG00000025774
chr1	18147919	18149011	Crisp4	cysteine-rich secretory protein 4	1093	peak_284	18115191	18145902	-	ENSMUSG00000025774
chr1	18168043	18168893	Crisp4	cysteine-rich secretory protein 4	851	peak_285	18115191	18145902	-	ENSMUSG00000025774
chr1	18180692	18182078	Defb44-ps	defensin beta 44, pseudogene	1387	peak_286	18210053	18223564	-	ENSMUSG00000070977
chr1	18292442	18293615	Defb41	defensin beta 41	1174	peak_287	18250978	18265138	-	ENSMUSG00000067773
chr1	18307369	18308900	Defb41	defensin beta 41	1532	peak_288	18250978	18265138	-	ENSMUSG00000067773
chr1	18359674	18360562	Defb41	defensin beta 41	889	peak_289	18250978	18265138	-	ENSMUSG00000067773
chr1	18371475	18372370	Defb41	defensin beta 41	896	peak_290	18250978	18265138	-	ENSMUSG00000067773
chr1	18458193	18459650	Defb41	defensin beta 41	1458	peak_291	18250978	18265138	-	ENSMUSG00000067773
chr1	18551035	18551798	Defb41	defensin beta 41	764	peak_292	18250978	18265138	-	ENSMUSG00000067773
chr1	18698130	18699080	Tfap2d	transcription factor AP-2, delta	951	peak_293	19103022	19166332	+	ENSMUSG00000042596
chr1	18758135	18759072	Tfap2d	transcription factor AP-2, delta	938	peak_294	19103022	19166332	+	ENSMUSG00000042596
chr1	18852892	18854254	Tfap2d	transcription factor AP-2, delta	1363	peak_295	19103022	19166332	+	ENSMUSG00000042596
chr1	18975237	18978229	Tfap2d	transcription factor AP-2, delta	2993	peak_296	19103022	19166332	+	ENSMUSG00000042596
chr1	19178752	19179584	Tfap2d	transcription factor AP-2, delta	833	peak_297	19103022	19166332	+	ENSMUSG00000042596
chr1	19205632	19206689	Tfap2b	transcription factor AP-2 beta	1058	peak_298	19208914	19238845	+	ENSMUSG00000025927
chr1	19459851	19460703	Tfap2b	transcription factor AP-2 beta	853	peak_299	19208914	19238845	+	ENSMUSG00000025927
chr1	19973310	19973731	Pkhd1	polycystic kidney and hepatic disease 1	422	peak_300	20057779	20618057	-	ENSMUSG00000043760
chr1	20039092	20040103	Pkhd1	polycystic kidney and hepatic disease 1	1012	peak_301	20057779	20618057	-	ENSMUSG00000043760
chr1	20049607	20052049	Pkhd1	polycystic kidney and hepatic disease 1	2443	peak_302	20057779	20618057	-	ENSMUSG00000043760
chr1	20069319	20070927	Pkhd1	polycystic kidney and hepatic disease 1	1609	peak_303	20057779	20618057	-	ENSMUSG00000043760
chr1	20224186	20225098	Pkhd1	polycystic kidney and hepatic disease 1	913	peak_304	20057779	20618057	-	ENSMUSG00000043760
chr1	20301050	20303467	Pkhd1	polycystic kidney and hepatic disease 1	2418	peak_305	20057779	20618057	-	ENSMUSG00000043760
chr1	20449556	20450637	Pkhd1	polycystic kidney and hepatic disease 1	1082	peak_306	20057779	20618057	-	ENSMUSG00000043760
chr1	20554290	20555021	Pkhd1	polycystic kidney and hepatic disease 1	732	peak_307	20057779	20618057	-	ENSMUSG00000043760
chr1	20699972	20700477	Linc-md1	long intergenic non-coding RNA muscle differentiation 1	506	peak_308	20669882	20682958	+	NA
chr1	20801501	20802188	Mcm3	minichromosome maintenance complex component 3	688	peak_309	20803014	20820213	-	ENSMUSG00000041859
chr1	20820069	20820916	Mcm3	minichromosome maintenance complex component 3	848	peak_310	20803014	20820213	-	ENSMUSG00000041859
chr1	20889762	20893316	6720483E21Rik	RIKEN cDNA 6720483E21 gene	3555	peak_311	20888650	20890473	-	ENSMUSG00000097934
chr1	20889762	20893316	Paqr8	progestin and adipoQ receptor family member VIII	3555	peak_311	20890622	20938756	+	ENSMUSG00000025931
chr1	20905155	20907548	Paqr8	progestin and adipoQ receptor family member VIII	2394	peak_312	20890622	20938756	+	ENSMUSG00000025931
chr1	20920606	20924206	Paqr8	progestin and adipoQ receptor family member VIII	3601	peak_313	20890622	20938756	+	ENSMUSG00000025931
chr1	20933342	20934292	Paqr8	progestin and adipoQ receptor family member VIII	951	peak_314	20890622	20938756	+	ENSMUSG00000025931
chr1	20938736	20940137	Paqr8	progestin and adipoQ receptor family member VIII	1402	peak_315	20890622	20938756	+	ENSMUSG00000025931
chr1	20941147	20942047	Paqr8	progestin and adipoQ receptor family member VIII	901	peak_316	20890622	20938756	+	ENSMUSG00000025931
chr1	20950540	20952807	Efhc1	EF-hand domain (C-terminal) containing 1	2268	peak_317	20951626	20990841	+	ENSMUSG00000041809
chr1	21073934	21074754	Tram2	translocating chain-associating membrane protein 2	821	peak_318	21001397	21079225	-	ENSMUSG00000041779
chr1	21078767	21079899	Tram2	translocating chain-associating membrane protein 2	1133	peak_319	21001397	21079225	-	ENSMUSG00000041779
chr1	21101198	21101867	Tram2	translocating chain-associating membrane protein 2	670	peak_320	21001397	21079225	-	ENSMUSG00000041779
chr1	21161575	21162241	Tmem14a	transmembrane protein 14A	667	peak_321	21218575	21230167	+	ENSMUSG00000025933
chr1	21165870	21167366	Tmem14a	transmembrane protein 14A	1497	peak_322	21218575	21230167	+	ENSMUSG00000025933
chr1	21218080	21219839	Tmem14a	transmembrane protein 14A	1760	peak_323	21218575	21230167	+	ENSMUSG00000025933
chr1	21231788	21232891	Tmem14a	transmembrane protein 14A	1104	peak_324	21218575	21230167	+	ENSMUSG00000025933
chr1	21270982	21272745	Gsta3	glutathione S-transferase, alpha 3	1764	peak_325	21240585	21265575	+	ENSMUSG00000025934
chr1	21305332	21306139	Gm4956	predicted gene 4956	808	peak_326	21285246	21298312	-	ENSMUSG00000025936
chr1	21410990	21412182	Kcnq5	potassium voltage-gated channel, subfamily Q, member 5	1193	peak_327	21398399	21962650	-	ENSMUSG00000028033
chr1	21419312	21419831	Kcnq5	potassium voltage-gated channel, subfamily Q, member 5	520	peak_328	21398399	21962650	-	ENSMUSG00000028033
chr1	21431718	21433317	Kcnq5	potassium voltage-gated channel, subfamily Q, member 5	1600	peak_329	21398399	21962650	-	ENSMUSG00000028033
chr1	21445705	21446462	Kcnq5	potassium voltage-gated channel, subfamily Q, member 5	758	peak_330	21398399	21962650	-	ENSMUSG00000028033
chr1	21460836	21461804	Kcnq5	potassium voltage-gated channel, subfamily Q, member 5	969	peak_331	21398399	21962650	-	ENSMUSG00000028033
chr1	21635375	21635911	Kcnq5	potassium voltage-gated channel, subfamily Q, member 5	537	peak_332	21398399	21962650	-	ENSMUSG00000028033
chr1	21676262	21677493	Kcnq5	potassium voltage-gated channel, subfamily Q, member 5	1232	peak_333	21398399	21962650	-	ENSMUSG00000028033
chr1	21797690	21798720	Kcnq5	potassium voltage-gated channel, subfamily Q, member 5	1031	peak_334	21398399	21962650	-	ENSMUSG00000028033
chr1	21803695	21805470	Kcnq5	potassium voltage-gated channel, subfamily Q, member 5	1776	peak_335	21398399	21962650	-	ENSMUSG00000028033
chr1	21829689	21830832	Kcnq5	potassium voltage-gated channel, subfamily Q, member 5	1144	peak_336	21398399	21962650	-	ENSMUSG00000028033
chr1	21868280	21869433	Kcnq5	potassium voltage-gated channel, subfamily Q, member 5	1154	peak_337	21398399	21962650	-	ENSMUSG00000028033
chr1	21959888	21963665	Kcnq5	potassium voltage-gated channel, subfamily Q, member 5	3778	peak_338	21398399	21962650	-	ENSMUSG00000028033
chr1	21966879	21967755	Kcnq5	potassium voltage-gated channel, subfamily Q, member 5	877	peak_339	21398399	21962650	-	ENSMUSG00000028033
chr1	22211326	22212132	Rims1	regulating synaptic membrane exocytosis 1	807	peak_340	22288422	22805724	-	ENSMUSG00000041670
chr1	22266093	22267136	Rims1	regulating synaptic membrane exocytosis 1	1044	peak_341	22288422	22805724	-	ENSMUSG00000041670
chr1	22268773	22269756	Rims1	regulating synaptic membrane exocytosis 1	984	peak_342	22288422	22805724	-	ENSMUSG00000041670
chr1	22319814	22320877	Rims1	regulating synaptic membrane exocytosis 1	1064	peak_343	22288422	22805724	-	ENSMUSG00000041670
chr1	22508116	22509703	Rims1	regulating synaptic membrane exocytosis 1	1588	peak_344	22288422	22805724	-	ENSMUSG00000041670
chr1	22511127	22512427	Rims1	regulating synaptic membrane exocytosis 1	1301	peak_345	22288422	22805724	-	ENSMUSG00000041670
chr1	22526050	22527493	Rims1	regulating synaptic membrane exocytosis 1	1444	peak_346	22288422	22805724	-	ENSMUSG00000041670
chr1	22654280	22656755	Rims1	regulating synaptic membrane exocytosis 1	2476	peak_347	22288422	22805724	-	ENSMUSG00000041670
chr1	22709235	22710550	Rims1	regulating synaptic membrane exocytosis 1	1316	peak_348	22288422	22805724	-	ENSMUSG00000041670
chr1	22717295	22718456	Rims1	regulating synaptic membrane exocytosis 1	1162	peak_349	22288422	22805724	-	ENSMUSG00000041670
chr1	22733063	22733880	Rims1	regulating synaptic membrane exocytosis 1	818	peak_350	22288422	22805724	-	ENSMUSG00000041670
chr1	22803100	22807654	Rims1	regulating synaptic membrane exocytosis 1	4555	peak_351	22288422	22805724	-	ENSMUSG00000041670
chr1	23003532	23004278	4933415F23Rik	RIKEN cDNA 4933415F23 gene	747	peak_352	23100474	23102253	-	ENSMUSG00000073730
chr1	23007182	23009037	4933415F23Rik	RIKEN cDNA 4933415F23 gene	1856	peak_353	23100474	23102253	-	ENSMUSG00000073730
chr1	23023122	23024216	4933415F23Rik	RIKEN cDNA 4933415F23 gene	1095	peak_354	23100474	23102253	-	ENSMUSG00000073730
chr1	23061390	23062668	4933415F23Rik	RIKEN cDNA 4933415F23 gene	1279	peak_355	23100474	23102253	-	ENSMUSG00000073730
chr1	23067341	23069145	4933415F23Rik	RIKEN cDNA 4933415F23 gene	1805	peak_356	23100474	23102253	-	ENSMUSG00000073730
chr1	23075118	23075881	4933415F23Rik	RIKEN cDNA 4933415F23 gene	764	peak_357	23100474	23102253	-	ENSMUSG00000073730
chr1	23097834	23099232	4933415F23Rik	RIKEN cDNA 4933415F23 gene	1399	peak_358	23100474	23102253	-	ENSMUSG00000073730
chr1	23102747	23103264	4933415F23Rik	RIKEN cDNA 4933415F23 gene	518	peak_359	23100474	23102253	-	ENSMUSG00000073730
chr1	23118797	23120134	4933415F23Rik	RIKEN cDNA 4933415F23 gene	1338	peak_360	23100474	23102253	-	ENSMUSG00000073730
chr1	23176870	23178742	4933415F23Rik	RIKEN cDNA 4933415F23 gene	1873	peak_361	23100474	23102253	-	ENSMUSG00000073730
chr1	23197254	23198254	Mir30a	microRNA 30a	1001	peak_362	23272269	23272339	+	ENSMUSG00000065405
chr1	23202312	23203289	Mir30a	microRNA 30a	978	peak_363	23272269	23272339	+	ENSMUSG00000065405
chr1	23231142	23231934	Mir30a	microRNA 30a	793	peak_364	23272269	23272339	+	ENSMUSG00000065405
chr1	23255341	23258062	Mir30a	microRNA 30a	2722	peak_365	23272269	23272339	+	ENSMUSG00000065405
chr1	23263789	23264708	Mir30a	microRNA 30a	920	peak_366	23272269	23272339	+	ENSMUSG00000065405
chr1	23286325	23287539	Mir30c-2	microRNA 30c-2	1215	peak_367	23291701	23291784	+	ENSMUSG00000065567
chr1	23365460	23366431	Ogfrl1	opioid growth factor receptor-like 1	972	peak_368	23366424	23383175	-	ENSMUSG00000026158
chr1	23378953	23380962	Ogfrl1	opioid growth factor receptor-like 1	2010	peak_369	23366424	23383175	-	ENSMUSG00000026158
chr1	23382132	23383958	Ogfrl1	opioid growth factor receptor-like 1	1827	peak_370	23366424	23383175	-	ENSMUSG00000026158
chr1	23409691	23410583	Ogfrl1	opioid growth factor receptor-like 1	893	peak_371	23366424	23383175	-	ENSMUSG00000026158
chr1	23463499	23464873	Ogfrl1	opioid growth factor receptor-like 1	1375	peak_372	23366424	23383175	-	ENSMUSG00000026158
chr1	23490294	23491350	Ogfrl1	opioid growth factor receptor-like 1	1057	peak_373	23366424	23383175	-	ENSMUSG00000026158
chr1	23494853	23495713	Ogfrl1	opioid growth factor receptor-like 1	861	peak_374	23366424	23383175	-	ENSMUSG00000026158
chr1	23557759	23559130	Ogfrl1	opioid growth factor receptor-like 1	1372	peak_375	23366424	23383175	-	ENSMUSG00000026158
chr1	23655875	23657382	B3gat2	beta-1,3-glucuronyltransferase 2 (glucuronosyltransferase S)	1508	peak_376	23761926	23847858	+	ENSMUSG00000026156
chr1	23670457	23671236	B3gat2	beta-1,3-glucuronyltransferase 2 (glucuronosyltransferase S)	780	peak_377	23761926	23847858	+	ENSMUSG00000026156
chr1	23705503	23705970	B3gat2	beta-1,3-glucuronyltransferase 2 (glucuronosyltransferase S)	468	peak_378	23761926	23847858	+	ENSMUSG00000026156
chr1	23761814	23763909	B3gat2	beta-1,3-glucuronyltransferase 2 (glucuronosyltransferase S)	2096	peak_379	23761926	23847858	+	ENSMUSG00000026156
chr1	23834210	23835656	B3gat2	beta-1,3-glucuronyltransferase 2 (glucuronosyltransferase S)	1447	peak_380	23761926	23847858	+	ENSMUSG00000026156
chr1	23843270	23844992	B3gat2	beta-1,3-glucuronyltransferase 2 (glucuronosyltransferase S)	1723	peak_381	23761926	23847858	+	ENSMUSG00000026156
chr1	23843270	23844992	Smap1	small ArfGAP 1	1723	peak_381	23844825	23922381	-	ENSMUSG00000026155
chr1	23845294	23846856	B3gat2	beta-1,3-glucuronyltransferase 2 (glucuronosyltransferase S)	1563	peak_382	23761926	23847858	+	ENSMUSG00000026156
chr1	23845294	23846856	Smap1	small ArfGAP 1	1563	peak_382	23844825	23922381	-	ENSMUSG00000026155
chr1	23919982	23923291	Smap1	small ArfGAP 1	3310	peak_383	23844825	23922381	-	ENSMUSG00000026155
chr1	23934685	23935557	Smap1	small ArfGAP 1	873	peak_384	23844825	23922381	-	ENSMUSG00000026155
chr1	23942805	23944310	Smap1	small ArfGAP 1	1506	peak_385	23844825	23922381	-	ENSMUSG00000026155
chr1	23970037	23970555	Sdhaf4	succinate dehydrogenase complex assembly factor 4	519	peak_386	23995939	24005640	-	ENSMUSG00000026154
chr1	23978142	23978925	Sdhaf4	succinate dehydrogenase complex assembly factor 4	784	peak_387	23995939	24005640	-	ENSMUSG00000026154
chr1	24004608	24006266	Sdhaf4	succinate dehydrogenase complex assembly factor 4	1659	peak_388	23995939	24005640	-	ENSMUSG00000026154
chr1	24033798	24034696	Fam135a	family with sequence similarity 135, member A	899	peak_389	24010758	24100341	-	ENSMUSG00000026153
chr1	24089895	24090635	Fam135a	family with sequence similarity 135, member A	741	peak_390	24010758	24100341	-	ENSMUSG00000026153
chr1	24099661	24101408	Fam135a	family with sequence similarity 135, member A	1748	peak_391	24010758	24100341	-	ENSMUSG00000026153
chr1	24119182	24120996	Fam135a	family with sequence similarity 135, member A	1815	peak_392	24010758	24100341	-	ENSMUSG00000026153
chr1	24122424	24123067	Fam135a	family with sequence similarity 135, member A	644	peak_393	24010758	24100341	-	ENSMUSG00000026153
chr1	24134829	24135295	Fam135a	family with sequence similarity 135, member A	467	peak_394	24010758	24100341	-	ENSMUSG00000026153
chr1	24137007	24137668	Fam135a	family with sequence similarity 135, member A	662	peak_395	24010758	24100341	-	ENSMUSG00000026153
chr1	24171350	24172062	Col9a1	collagen, type IX, alpha 1	713	peak_396	24177610	24252738	+	ENSMUSG00000026147
chr1	24218869	24219581	Col9a1	collagen, type IX, alpha 1	713	peak_397	24177610	24252738	+	ENSMUSG00000026147
chr1	24222547	24223859	Col9a1	collagen, type IX, alpha 1	1313	peak_398	24177610	24252738	+	ENSMUSG00000026147
chr1	24248510	24249728	Col9a1	collagen, type IX, alpha 1	1219	peak_399	24177610	24252738	+	ENSMUSG00000026147
chr1	24302505	24303600	Col19a1	collagen, type XIX, alpha 1	1096	peak_400	24257683	24587437	-	ENSMUSG00000026141
chr1	24367476	24368366	Col19a1	collagen, type XIX, alpha 1	891	peak_401	24257683	24587437	-	ENSMUSG00000026141
chr1	24378399	24378945	Col19a1	collagen, type XIX, alpha 1	547	peak_402	24257683	24587437	-	ENSMUSG00000026141
chr1	24457861	24458618	Col19a1	collagen, type XIX, alpha 1	758	peak_403	24257683	24587437	-	ENSMUSG00000026141
chr1	24495414	24496021	Col19a1	collagen, type XIX, alpha 1	608	peak_404	24257683	24587437	-	ENSMUSG00000026141
chr1	24514887	24515867	Col19a1	collagen, type XIX, alpha 1	981	peak_405	24257683	24587437	-	ENSMUSG00000026141
chr1	24612468	24612895	Col19a1	collagen, type XIX, alpha 1	428	peak_406	24257683	24587437	-	ENSMUSG00000026141
chr1	24633654	24634352	Lmbrd1	LMBR1 domain containing 1	699	peak_407	24678544	24766301	+	ENSMUSG00000073725
chr1	24660837	24662557	Lmbrd1	LMBR1 domain containing 1	1721	peak_408	24678544	24766301	+	ENSMUSG00000073725
chr1	24663773	24664608	Lmbrd1	LMBR1 domain containing 1	836	peak_409	24678544	24766301	+	ENSMUSG00000073725
chr1	24677250	24680211	Lmbrd1	LMBR1 domain containing 1	2962	peak_410	24678544	24766301	+	ENSMUSG00000073725
chr1	24719301	24720359	Lmbrd1	LMBR1 domain containing 1	1059	peak_411	24678544	24766301	+	ENSMUSG00000073725
chr1	24758247	24760563	Lmbrd1	LMBR1 domain containing 1	2317	peak_412	24678544	24766301	+	ENSMUSG00000073725
chr1	24773434	24774019	Lmbrd1	LMBR1 domain containing 1	586	peak_413	24678544	24766301	+	ENSMUSG00000073725
chr1	24793602	24794529	Lmbrd1	LMBR1 domain containing 1	928	peak_414	24678544	24766301	+	ENSMUSG00000073725
chr1	24869662	24870349	Lmbrd1	LMBR1 domain containing 1	688	peak_415	24678544	24766301	+	ENSMUSG00000073725
chr1	24900925	24901735	Lmbrd1	LMBR1 domain containing 1	811	peak_416	24678544	24766301	+	ENSMUSG00000073725
chr1	25033250	25034787	Adgrb3	adhesion G protein-coupled receptor B3	1538	peak_417	25067476	25829707	-	ENSMUSG00000033569
chr1	25057196	25058209	Adgrb3	adhesion G protein-coupled receptor B3	1014	peak_418	25067476	25829707	-	ENSMUSG00000033569
chr1	25059666	25062020	Adgrb3	adhesion G protein-coupled receptor B3	2355	peak_419	25067476	25829707	-	ENSMUSG00000033569
chr1	25081565	25083421	Adgrb3	adhesion G protein-coupled receptor B3	1857	peak_420	25067476	25829707	-	ENSMUSG00000033569
chr1	25084762	25087637	Adgrb3	adhesion G protein-coupled receptor B3	2876	peak_421	25067476	25829707	-	ENSMUSG00000033569
chr1	25105264	25108766	Adgrb3	adhesion G protein-coupled receptor B3	3503	peak_422	25067476	25829707	-	ENSMUSG00000033569
chr1	25145740	25147131	Adgrb3	adhesion G protein-coupled receptor B3	1392	peak_423	25067476	25829707	-	ENSMUSG00000033569
chr1	25162968	25164947	Adgrb3	adhesion G protein-coupled receptor B3	1980	peak_424	25067476	25829707	-	ENSMUSG00000033569
chr1	25164990	25167886	Adgrb3	adhesion G protein-coupled receptor B3	2897	peak_425	25067476	25829707	-	ENSMUSG00000033569
chr1	25177821	25181285	Adgrb3	adhesion G protein-coupled receptor B3	3465	peak_426	25067476	25829707	-	ENSMUSG00000033569
chr1	25226029	25230422	Adgrb3	adhesion G protein-coupled receptor B3	4394	peak_427	25067476	25829707	-	ENSMUSG00000033569
chr1	25267297	25268268	Adgrb3	adhesion G protein-coupled receptor B3	972	peak_428	25067476	25829707	-	ENSMUSG00000033569
chr1	25281399	25282011	Adgrb3	adhesion G protein-coupled receptor B3	613	peak_429	25067476	25829707	-	ENSMUSG00000033569
chr1	25325132	25327007	Adgrb3	adhesion G protein-coupled receptor B3	1876	peak_430	25067476	25829707	-	ENSMUSG00000033569
chr1	25430061	25431841	Adgrb3	adhesion G protein-coupled receptor B3	1781	peak_431	25067476	25829707	-	ENSMUSG00000033569
chr1	25442513	25444345	Adgrb3	adhesion G protein-coupled receptor B3	1833	peak_432	25067476	25829707	-	ENSMUSG00000033569
chr1	25454326	25455388	Adgrb3	adhesion G protein-coupled receptor B3	1063	peak_433	25067476	25829707	-	ENSMUSG00000033569
chr1	25468613	25469732	Adgrb3	adhesion G protein-coupled receptor B3	1120	peak_434	25067476	25829707	-	ENSMUSG00000033569
chr1	25475299	25476567	Adgrb3	adhesion G protein-coupled receptor B3	1269	peak_435	25067476	25829707	-	ENSMUSG00000033569
chr1	25489550	25492201	Adgrb3	adhesion G protein-coupled receptor B3	2652	peak_436	25067476	25829707	-	ENSMUSG00000033569
chr1	25503638	25505359	Adgrb3	adhesion G protein-coupled receptor B3	1722	peak_437	25067476	25829707	-	ENSMUSG00000033569
chr1	25509871	25512644	Adgrb3	adhesion G protein-coupled receptor B3	2774	peak_438	25067476	25829707	-	ENSMUSG00000033569
chr1	25526598	25527698	Adgrb3	adhesion G protein-coupled receptor B3	1101	peak_439	25067476	25829707	-	ENSMUSG00000033569
chr1	25576121	25578590	Adgrb3	adhesion G protein-coupled receptor B3	2470	peak_440	25067476	25829707	-	ENSMUSG00000033569
chr1	25672302	25673473	Adgrb3	adhesion G protein-coupled receptor B3	1172	peak_441	25067476	25829707	-	ENSMUSG00000033569
chr1	25678076	25679995	Adgrb3	adhesion G protein-coupled receptor B3	1920	peak_442	25067476	25829707	-	ENSMUSG00000033569
chr1	25681289	25683313	Adgrb3	adhesion G protein-coupled receptor B3	2025	peak_443	25067476	25829707	-	ENSMUSG00000033569
chr1	25695500	25699920	Adgrb3	adhesion G protein-coupled receptor B3	4421	peak_444	25067476	25829707	-	ENSMUSG00000033569
chr1	25711129	25712168	Adgrb3	adhesion G protein-coupled receptor B3	1040	peak_445	25067476	25829707	-	ENSMUSG00000033569
chr1	25744883	25747244	Adgrb3	adhesion G protein-coupled receptor B3	2362	peak_446	25067476	25829707	-	ENSMUSG00000033569
chr1	25774540	25780036	Adgrb3	adhesion G protein-coupled receptor B3	5497	peak_447	25067476	25829707	-	ENSMUSG00000033569
chr1	25792116	25792934	Adgrb3	adhesion G protein-coupled receptor B3	819	peak_448	25067476	25829707	-	ENSMUSG00000033569
chr1	25823219	25832917	Adgrb3	adhesion G protein-coupled receptor B3	9699	peak_449	25067476	25829707	-	ENSMUSG00000033569
chr1	25952331	25952685	Adgrb3	adhesion G protein-coupled receptor B3	355	peak_450	25067476	25829707	-	ENSMUSG00000033569
chr1	26050831	26051282	Adgrb3	adhesion G protein-coupled receptor B3	452	peak_451	25067476	25829707	-	ENSMUSG00000033569
chr1	26116511	26116874	Adgrb3	adhesion G protein-coupled receptor B3	364	peak_452	25067476	25829707	-	ENSMUSG00000033569
chr1	26242911	26243737	Adgrb3	adhesion G protein-coupled receptor B3	827	peak_453	25067476	25829707	-	ENSMUSG00000033569
chr1	26559581	26560024	4931408C20Rik	RIKEN cDNA 4931408C20 gene	444	peak_454	26681801	26687460	-	ENSMUSG00000073722
chr1	26793748	26794663	4931408C20Rik	RIKEN cDNA 4931408C20 gene	916	peak_455	26681801	26687460	-	ENSMUSG00000073722
chr1	26909422	26910708	4931408C20Rik	RIKEN cDNA 4931408C20 gene	1287	peak_456	26681801	26687460	-	ENSMUSG00000073722
chr1	27025338	27026243	4931408C20Rik	RIKEN cDNA 4931408C20 gene	906	peak_457	26681801	26687460	-	ENSMUSG00000073722
chr1	27287400	27288829	4931408C20Rik	RIKEN cDNA 4931408C20 gene	1430	peak_458	26681801	26687460	-	ENSMUSG00000073722
chr1	27298421	27299504	4931408C20Rik	RIKEN cDNA 4931408C20 gene	1084	peak_459	26681801	26687460	-	ENSMUSG00000073722
chr1	27459112	27459654	4931408C20Rik	RIKEN cDNA 4931408C20 gene	543	peak_460	26681801	26687460	-	ENSMUSG00000073722
chr1	27478691	27479521	4931408C20Rik	RIKEN cDNA 4931408C20 gene	831	peak_461	26681801	26687460	-	ENSMUSG00000073722
chr1	27480942	27481709	4931408C20Rik	RIKEN cDNA 4931408C20 gene	768	peak_462	26681801	26687460	-	ENSMUSG00000073722
chr1	27628171	27629754	4931408C20Rik	RIKEN cDNA 4931408C20 gene	1584	peak_463	26681801	26687460	-	ENSMUSG00000073722
chr1	27641729	27642705	4931408C20Rik	RIKEN cDNA 4931408C20 gene	977	peak_464	26681801	26687460	-	ENSMUSG00000073722
chr1	27879602	27880734	Gm597	predicted gene 597	1133	peak_465	28776122	28780252	-	ENSMUSG00000048411
chr1	28053866	28054873	Gm597	predicted gene 597	1008	peak_466	28776122	28780252	-	ENSMUSG00000048411
chr1	28213652	28215053	Gm597	predicted gene 597	1402	peak_467	28776122	28780252	-	ENSMUSG00000048411
chr1	28339887	28340841	Gm597	predicted gene 597	955	peak_468	28776122	28780252	-	ENSMUSG00000048411
chr1	28348490	28350330	Gm597	predicted gene 597	1841	peak_469	28776122	28780252	-	ENSMUSG00000048411
chr1	28373276	28374321	Gm597	predicted gene 597	1046	peak_470	28776122	28780252	-	ENSMUSG00000048411
chr1	28602226	28602912	Gm597	predicted gene 597	687	peak_471	28776122	28780252	-	ENSMUSG00000048411
chr1	28800659	28801527	Gm597	predicted gene 597	869	peak_472	28776122	28780252	-	ENSMUSG00000048411
chr1	28806207	28807389	Gm597	predicted gene 597	1183	peak_473	28776122	28780252	-	ENSMUSG00000048411
chr1	28870009	28871157	Gm597	predicted gene 597	1149	peak_474	28776122	28780252	-	ENSMUSG00000048411
chr1	28981277	28982107	Gm597	predicted gene 597	831	peak_475	28776122	28780252	-	ENSMUSG00000048411
chr1	29182187	29183201	Mir6342	microRNA 6342	1015	peak_476	29421488	29421612	+	ENSMUSG00000099257
chr1	29216807	29217787	Mir6342	microRNA 6342	981	peak_477	29421488	29421612	+	ENSMUSG00000099257
chr1	29322474	29322900	Mir6342	microRNA 6342	427	peak_478	29421488	29421612	+	ENSMUSG00000099257
chr1	29561563	29562153	Mir6342	microRNA 6342	591	peak_479	29421488	29421612	+	ENSMUSG00000099257
chr1	29587492	29588159	Mir6342	microRNA 6342	668	peak_480	29421488	29421612	+	ENSMUSG00000099257
chr1	30144597	30145664	Phf3	PHD finger protein 3	1068	peak_481	30802342	30873872	-	ENSMUSG00000048874
chr1	30204537	30205624	Phf3	PHD finger protein 3	1088	peak_482	30802342	30873872	-	ENSMUSG00000048874
chr1	30502826	30503733	Phf3	PHD finger protein 3	908	peak_483	30802342	30873872	-	ENSMUSG00000048874
chr1	30583904	30585560	Phf3	PHD finger protein 3	1657	peak_484	30802342	30873872	-	ENSMUSG00000048874
chr1	30587613	30589417	Phf3	PHD finger protein 3	1805	peak_485	30802342	30873872	-	ENSMUSG00000048874
chr1	30590100	30591654	Phf3	PHD finger protein 3	1555	peak_486	30802342	30873872	-	ENSMUSG00000048874
chr1	30700027	30702145	Phf3	PHD finger protein 3	2119	peak_487	30802342	30873872	-	ENSMUSG00000048874
chr1	30715931	30717216	Phf3	PHD finger protein 3	1286	peak_488	30802342	30873872	-	ENSMUSG00000048874
chr1	30718610	30722438	Phf3	PHD finger protein 3	3829	peak_489	30802342	30873872	-	ENSMUSG00000048874
chr1	30740560	30741967	Phf3	PHD finger protein 3	1408	peak_490	30802342	30873872	-	ENSMUSG00000048874
chr1	30750559	30751700	Phf3	PHD finger protein 3	1142	peak_491	30802342	30873872	-	ENSMUSG00000048874
chr1	30754964	30756542	Phf3	PHD finger protein 3	1579	peak_492	30802342	30873872	-	ENSMUSG00000048874
chr1	30871981	30874913	Phf3	PHD finger protein 3	2933	peak_493	30802342	30873872	-	ENSMUSG00000048874
chr1	30930798	30931171	Ptp4a1	protein tyrosine phosphatase 4a1	374	peak_494	30940303	30949755	-	ENSMUSG00000026064
chr1	30946697	30950833	Ptp4a1	protein tyrosine phosphatase 4a1	4137	peak_495	30940303	30949755	-	ENSMUSG00000026064
chr1	31064960	31066120	4931428L18Rik	RIKEN cDNA 4931428L18 gene	1161	peak_496	31141078	31222656	-	ENSMUSG00000086727
chr1	31153747	31154859	4931428L18Rik	RIKEN cDNA 4931428L18 gene	1113	peak_497	31141078	31222656	-	ENSMUSG00000086727
chr1	31156776	31157439	4931428L18Rik	RIKEN cDNA 4931428L18 gene	664	peak_498	31141078	31222656	-	ENSMUSG00000086727
chr1	31177653	31179084	4931428L18Rik	RIKEN cDNA 4931428L18 gene	1432	peak_499	31141078	31222656	-	ENSMUSG00000086727
chr1	31177653	31179084	Lgsn	lengsin, lens protein with glutamine synthetase domain	1432	peak_499	31176435	31204725	+	ENSMUSG00000050217
chr1	31209745	31210749	4931428L18Rik	RIKEN cDNA 4931428L18 gene	1005	peak_500	31141078	31222656	-	ENSMUSG00000086727
chr1	31260089	31261075	Gm4850	THO complex 4 pseudogene	987	peak_501	31264847	31268061	+	NA
chr1	31453327	31454290	Gm4850	THO complex 4 pseudogene	964	peak_502	31264847	31268061	+	NA
chr1	32171876	32176360	Khdrbs2	KH domain containing, RNA binding, signal transduction associated 2	4485	peak_503	32172806	32657738	+	ENSMUSG00000026058
chr1	32240576	32243003	Khdrbs2	KH domain containing, RNA binding, signal transduction associated 2	2428	peak_504	32172806	32657738	+	ENSMUSG00000026058
chr1	32274794	32276373	Khdrbs2	KH domain containing, RNA binding, signal transduction associated 2	1580	peak_505	32172806	32657738	+	ENSMUSG00000026058
chr1	32309242	32310503	Khdrbs2	KH domain containing, RNA binding, signal transduction associated 2	1262	peak_506	32172806	32657738	+	ENSMUSG00000026058
chr1	32363248	32364419	Khdrbs2	KH domain containing, RNA binding, signal transduction associated 2	1172	peak_507	32172806	32657738	+	ENSMUSG00000026058
chr1	32396626	32398584	Khdrbs2	KH domain containing, RNA binding, signal transduction associated 2	1959	peak_508	32172806	32657738	+	ENSMUSG00000026058
chr1	32427787	32429744	Khdrbs2	KH domain containing, RNA binding, signal transduction associated 2	1958	peak_509	32172806	32657738	+	ENSMUSG00000026058
chr1	32432722	32434102	Khdrbs2	KH domain containing, RNA binding, signal transduction associated 2	1381	peak_510	32172806	32657738	+	ENSMUSG00000026058
chr1	32443439	32444900	Khdrbs2	KH domain containing, RNA binding, signal transduction associated 2	1462	peak_511	32172806	32657738	+	ENSMUSG00000026058
chr1	32487580	32489022	Khdrbs2	KH domain containing, RNA binding, signal transduction associated 2	1443	peak_512	32172806	32657738	+	ENSMUSG00000026058
chr1	32502846	32503908	Khdrbs2	KH domain containing, RNA binding, signal transduction associated 2	1063	peak_513	32172806	32657738	+	ENSMUSG00000026058
chr1	32552664	32554437	Khdrbs2	KH domain containing, RNA binding, signal transduction associated 2	1774	peak_514	32172806	32657738	+	ENSMUSG00000026058
chr1	32631446	32633994	Khdrbs2	KH domain containing, RNA binding, signal transduction associated 2	2549	peak_515	32172806	32657738	+	ENSMUSG00000026058
chr1	32638829	32639884	Khdrbs2	KH domain containing, RNA binding, signal transduction associated 2	1056	peak_516	32172806	32657738	+	ENSMUSG00000026058
chr1	32688428	32689833	Khdrbs2	KH domain containing, RNA binding, signal transduction associated 2	1406	peak_517	32172806	32657738	+	ENSMUSG00000026058
chr1	32700379	32702272	Khdrbs2	KH domain containing, RNA binding, signal transduction associated 2	1894	peak_518	32172806	32657738	+	ENSMUSG00000026058
chr1	32767666	32768853	Khdrbs2	KH domain containing, RNA binding, signal transduction associated 2	1188	peak_519	32172806	32657738	+	ENSMUSG00000026058
chr1	32826651	32828476	Khdrbs2	KH domain containing, RNA binding, signal transduction associated 2	1826	peak_520	32172806	32657738	+	ENSMUSG00000026058
chr1	32830340	32831722	Khdrbs2	KH domain containing, RNA binding, signal transduction associated 2	1383	peak_521	32172806	32657738	+	ENSMUSG00000026058
chr1	32877648	32878033	Khdrbs2	KH domain containing, RNA binding, signal transduction associated 2	386	peak_522	32172806	32657738	+	ENSMUSG00000026058
chr1	32902396	32903141	Khdrbs2	KH domain containing, RNA binding, signal transduction associated 2	746	peak_523	32172806	32657738	+	ENSMUSG00000026058
chr1	33124617	33125714	Prim2	DNA primase, p58 subunit	1098	peak_524	33453808	33669794	-	ENSMUSG00000026134
chr1	33173220	33176497	Prim2	DNA primase, p58 subunit	3278	peak_525	33453808	33669794	-	ENSMUSG00000026134
chr1	33194422	33195520	Prim2	DNA primase, p58 subunit	1099	peak_526	33453808	33669794	-	ENSMUSG00000026134
chr1	33201206	33202371	Prim2	DNA primase, p58 subunit	1166	peak_527	33453808	33669794	-	ENSMUSG00000026134
chr1	33249245	33250382	Prim2	DNA primase, p58 subunit	1138	peak_528	33453808	33669794	-	ENSMUSG00000026134
chr1	33270459	33272353	Prim2	DNA primase, p58 subunit	1895	peak_529	33453808	33669794	-	ENSMUSG00000026134
chr1	33333815	33334525	Prim2	DNA primase, p58 subunit	711	peak_530	33453808	33669794	-	ENSMUSG00000026134
chr1	33379593	33380467	Prim2	DNA primase, p58 subunit	875	peak_531	33453808	33669794	-	ENSMUSG00000026134
chr1	33454289	33455336	Prim2	DNA primase, p58 subunit	1048	peak_532	33453808	33669794	-	ENSMUSG00000026134
chr1	33459937	33461094	Prim2	DNA primase, p58 subunit	1158	peak_533	33453808	33669794	-	ENSMUSG00000026134
chr1	33483213	33484943	Prim2	DNA primase, p58 subunit	1731	peak_534	33453808	33669794	-	ENSMUSG00000026134
chr1	33489894	33490728	Prim2	DNA primase, p58 subunit	835	peak_535	33453808	33669794	-	ENSMUSG00000026134
chr1	33499449	33501234	Prim2	DNA primase, p58 subunit	1786	peak_536	33453808	33669794	-	ENSMUSG00000026134
chr1	33522962	33523791	Prim2	DNA primase, p58 subunit	830	peak_537	33453808	33669794	-	ENSMUSG00000026134
chr1	33526817	33527990	Prim2	DNA primase, p58 subunit	1174	peak_538	33453808	33669794	-	ENSMUSG00000026134
chr1	33529562	33532396	Prim2	DNA primase, p58 subunit	2835	peak_539	33453808	33669794	-	ENSMUSG00000026134
chr1	33609555	33610967	Prim2	DNA primase, p58 subunit	1413	peak_540	33453808	33669794	-	ENSMUSG00000026134
chr1	33641209	33642254	Prim2	DNA primase, p58 subunit	1046	peak_541	33453808	33669794	-	ENSMUSG00000026134
chr1	33645404	33646379	Prim2	DNA primase, p58 subunit	976	peak_542	33453808	33669794	-	ENSMUSG00000026134
chr1	33646766	33647731	Prim2	DNA primase, p58 subunit	966	peak_543	33453808	33669794	-	ENSMUSG00000026134
chr1	33669379	33670897	1700001G17Rik	RIKEN cDNA 1700001G17 gene	1519	peak_544	33669824	33670712	+	ENSMUSG00000103746
chr1	33669379	33670897	Prim2	DNA primase, p58 subunit	1519	peak_544	33453808	33669794	-	ENSMUSG00000026134
chr1	33671377	33673332	1700001G17Rik	RIKEN cDNA 1700001G17 gene	1956	peak_545	33669824	33670712	+	ENSMUSG00000103746
chr1	33700934	33701595	Rab23	RAB23, member RAS oncogene family	662	peak_546	33719896	33742564	+	ENSMUSG00000004768
chr1	33719212	33721180	Rab23	RAB23, member RAS oncogene family	1969	peak_547	33719896	33742564	+	ENSMUSG00000004768
chr1	33734325	33735049	Rab23	RAB23, member RAS oncogene family	725	peak_548	33719896	33742564	+	ENSMUSG00000004768
chr1	33738797	33739943	Rab23	RAB23, member RAS oncogene family	1147	peak_549	33719896	33742564	+	ENSMUSG00000004768
chr1	33742645	33743665	Rab23	RAB23, member RAS oncogene family	1021	peak_550	33719896	33742564	+	ENSMUSG00000004768
chr1	33750970	33752126	Bag2	BCL2-associated athanogene 2	1157	peak_551	33745484	33757750	-	ENSMUSG00000042215
chr1	33756811	33758921	Bag2	BCL2-associated athanogene 2	2111	peak_552	33745484	33757750	-	ENSMUSG00000042215
chr1	33783830	33784998	Zfp451	zinc finger protein 451	1169	peak_553	33761541	33814595	-	ENSMUSG00000042197
chr1	33813395	33815241	Zfp451	zinc finger protein 451	1847	peak_554	33761541	33814595	-	ENSMUSG00000042197
chr1	33906370	33909566	Bend6	BEN domain containing 6	3197	peak_555	33852052	33907767	-	ENSMUSG00000042182
chr1	33906370	33909566	Dst	dystonin	3197	peak_555	33908225	34308662	+	ENSMUSG00000026131
chr1	33932858	33934121	Dst	dystonin	1264	peak_556	33908225	34308662	+	ENSMUSG00000026131
chr1	33935631	33936514	Dst	dystonin	884	peak_557	33908225	34308662	+	ENSMUSG00000026131
chr1	33945389	33948956	Dst	dystonin	3568	peak_558	33908225	34308662	+	ENSMUSG00000026131
chr1	33964499	33965193	Dst	dystonin	695	peak_559	33908225	34308662	+	ENSMUSG00000026131
chr1	33965807	33967028	Dst	dystonin	1222	peak_560	33908225	34308662	+	ENSMUSG00000026131
chr1	34005237	34007173	Dst	dystonin	1937	peak_561	33908225	34308662	+	ENSMUSG00000026131
chr1	34010759	34012322	Dst	dystonin	1564	peak_562	33908225	34308662	+	ENSMUSG00000026131
chr1	34022735	34024036	Dst	dystonin	1302	peak_563	33908225	34308662	+	ENSMUSG00000026131
chr1	34041229	34042121	Dst	dystonin	893	peak_564	33908225	34308662	+	ENSMUSG00000026131
chr1	34060151	34061402	Dst	dystonin	1252	peak_565	33908225	34308662	+	ENSMUSG00000026131
chr1	34097612	34098139	Dst	dystonin	528	peak_566	33908225	34308662	+	ENSMUSG00000026131
chr1	34182660	34183855	Dst	dystonin	1196	peak_567	33908225	34308662	+	ENSMUSG00000026131
chr1	34218056	34219156	Dst	dystonin	1101	peak_568	33908225	34308662	+	ENSMUSG00000026131
chr1	34331567	34332273	Dst	dystonin	707	peak_569	33908225	34308662	+	ENSMUSG00000026131
chr1	34344325	34345253	Dst	dystonin	929	peak_570	33908225	34308662	+	ENSMUSG00000026131
chr1	34409416	34410378	Mir5103	microRNA 5103	963	peak_571	34433121	34433199	-	ENSMUSG00000092852
chr1	34432722	34436218	Mir5103	microRNA 5103	3497	peak_572	34433121	34433199	-	ENSMUSG00000092852
chr1	34439079	34440427	Ccdc115	coiled-coil domain containing 115	1349	peak_573	34436670	34439672	-	ENSMUSG00000042111
chr1	34439079	34440427	Imp4	IMP4, U3 small nucleolar ribonucleoprotein	1349	peak_573	34439829	34445747	+	ENSMUSG00000026127
chr1	34459157	34460209	Ptpn18	protein tyrosine phosphatase, non-receptor type 18	1053	peak_574	34459746	34475733	+	ENSMUSG00000026126
chr1	34571002	34572067	Amer3	APC membrane recruitment 3	1066	peak_575	34579693	34590944	+	ENSMUSG00000045174
chr1	34578491	34581160	Amer3	APC membrane recruitment 3	2670	peak_576	34579693	34590944	+	ENSMUSG00000045174
chr1	34581994	34585442	Amer3	APC membrane recruitment 3	3449	peak_577	34579693	34590944	+	ENSMUSG00000045174
chr1	34602204	34602767	Amer3	APC membrane recruitment 3	564	peak_578	34579693	34590944	+	ENSMUSG00000045174
chr1	34653615	34654843	AA619741	PHD finger protein 19 pseudogene	1229	peak_579	34633535	34636210	-	NA
chr1	34686297	34687040	Arhgef4	Rho guanine nucleotide exchange factor (GEF) 4	744	peak_580	34721924	34812754	+	ENSMUSG00000037509
chr1	34738312	34738951	Arhgef4	Rho guanine nucleotide exchange factor (GEF) 4	640	peak_581	34721924	34812754	+	ENSMUSG00000037509
chr1	34749000	34750150	Arhgef4	Rho guanine nucleotide exchange factor (GEF) 4	1151	peak_582	34721924	34812754	+	ENSMUSG00000037509
chr1	34801017	34807478	Arhgef4	Rho guanine nucleotide exchange factor (GEF) 4	6462	peak_583	34721924	34812754	+	ENSMUSG00000037509
chr1	34810565	34815674	Arhgef4	Rho guanine nucleotide exchange factor (GEF) 4	5110	peak_584	34721924	34812754	+	ENSMUSG00000037509
chr1	34810565	34815674	Fam168b	family with sequence similarity 168, member B	5110	peak_584	34813218	34843050	-	ENSMUSG00000037503
chr1	34821689	34822343	Fam168b	family with sequence similarity 168, member B	655	peak_585	34813218	34843050	-	ENSMUSG00000037503
chr1	34841481	34843726	Fam168b	family with sequence similarity 168, member B	2246	peak_586	34813218	34843050	-	ENSMUSG00000037503
chr1	34849479	34850780	Plekhb2	pleckstrin homology domain containing, family B (evectins) member 2	1302	peak_587	34849959	34879585	+	ENSMUSG00000026123
chr1	34862935	34863855	Plekhb2	pleckstrin homology domain containing, family B (evectins) member 2	921	peak_588	34849959	34879585	+	ENSMUSG00000026123
chr1	34867085	34867533	Plekhb2	pleckstrin homology domain containing, family B (evectins) member 2	449	peak_589	34849959	34879585	+	ENSMUSG00000026123
chr1	34891500	34892217	Plekhb2	pleckstrin homology domain containing, family B (evectins) member 2	718	peak_590	34849959	34879585	+	ENSMUSG00000026123
chr1	35201076	35203353	Plekhb2	pleckstrin homology domain containing, family B (evectins) member 2	2278	peak_591	34849959	34879585	+	ENSMUSG00000026123
chr1	35663568	35664229	Hs6st1	heparan sulfate 6-O-sulfotransferase 1	662	peak_592	36068400	36106446	+	ENSMUSG00000045216
chr1	35729711	35730646	Hs6st1	heparan sulfate 6-O-sulfotransferase 1	936	peak_593	36068400	36106446	+	ENSMUSG00000045216
chr1	35758660	35760368	Hs6st1	heparan sulfate 6-O-sulfotransferase 1	1709	peak_594	36068400	36106446	+	ENSMUSG00000045216
chr1	35802693	35803548	Hs6st1	heparan sulfate 6-O-sulfotransferase 1	856	peak_595	36068400	36106446	+	ENSMUSG00000045216
chr1	35849564	35850503	Hs6st1	heparan sulfate 6-O-sulfotransferase 1	940	peak_596	36068400	36106446	+	ENSMUSG00000045216
chr1	35869377	35870254	Hs6st1	heparan sulfate 6-O-sulfotransferase 1	878	peak_597	36068400	36106446	+	ENSMUSG00000045216
chr1	35878639	35880292	Hs6st1	heparan sulfate 6-O-sulfotransferase 1	1654	peak_598	36068400	36106446	+	ENSMUSG00000045216
chr1	35935043	35935892	Hs6st1	heparan sulfate 6-O-sulfotransferase 1	850	peak_599	36068400	36106446	+	ENSMUSG00000045216
chr1	35945382	35946229	Hs6st1	heparan sulfate 6-O-sulfotransferase 1	848	peak_600	36068400	36106446	+	ENSMUSG00000045216
chr1	35950997	35951491	Hs6st1	heparan sulfate 6-O-sulfotransferase 1	495	peak_601	36068400	36106446	+	ENSMUSG00000045216
chr1	36030355	36031041	Hs6st1	heparan sulfate 6-O-sulfotransferase 1	687	peak_602	36068400	36106446	+	ENSMUSG00000045216
chr1	36064630	36065882	Hs6st1	heparan sulfate 6-O-sulfotransferase 1	1253	peak_603	36068400	36106446	+	ENSMUSG00000045216
chr1	36067848	36069401	Hs6st1	heparan sulfate 6-O-sulfotransferase 1	1554	peak_604	36068400	36106446	+	ENSMUSG00000045216
chr1	36095031	36096058	Hs6st1	heparan sulfate 6-O-sulfotransferase 1	1028	peak_605	36068400	36106446	+	ENSMUSG00000045216
chr1	36243726	36244647	Uggt1	UDP-glucose glycoprotein glucosyltransferase 1	922	peak_606	36140028	36244302	-	ENSMUSG00000037470
chr1	36252777	36253279	Uggt1	UDP-glucose glycoprotein glucosyltransferase 1	503	peak_607	36140028	36244302	-	ENSMUSG00000037470
chr1	36303071	36304277	Arid5a	AT rich interactive domain 5A (MRF1-like)	1207	peak_608	36307733	36324029	+	ENSMUSG00000037447
chr1	36307070	36308320	Arid5a	AT rich interactive domain 5A (MRF1-like)	1251	peak_609	36307733	36324029	+	ENSMUSG00000037447
chr1	36326351	36327576	Arid5a	AT rich interactive domain 5A (MRF1-like)	1226	peak_610	36307733	36324029	+	ENSMUSG00000037447
chr1	36368038	36369502	Kansl3	KAT8 regulatory NSL complex subunit 3	1465	peak_611	36335730	36369181	-	ENSMUSG00000010453
chr1	36401184	36402328	Fer1l5	fer-1-like 5 (C. elegans)	1145	peak_612	36372291	36422110	+	ENSMUSG00000037432
chr1	36440614	36442074	Lman2l	lectin, mannose-binding 2-like	1461	peak_613	36423186	36445271	-	ENSMUSG00000001143
chr1	36444365	36445818	Lman2l	lectin, mannose-binding 2-like	1454	peak_614	36423186	36445271	-	ENSMUSG00000001143
chr1	36470774	36474401	Cnnm4	cyclin M4	3628	peak_615	36471597	36508776	+	ENSMUSG00000037408
chr1	36511172	36513267	Cnnm3	cyclin M3	2096	peak_616	36511876	36528237	+	ENSMUSG00000001138
chr1	36545870	36547828	Ankrd39	ankyrin repeat domain 39	1959	peak_617	36538171	36547252	-	ENSMUSG00000079610
chr1	36556227	36558842	Sema4c	sema domain, immunoglobulin domain (Ig), transmembrane domain (TM) and short cytoplasmic domain, (semaphorin) 4C	2616	peak_618	36548639	36558381	-	ENSMUSG00000026121
chr1	36683855	36684681	Fam178b	family with sequence similarity 178, member B	827	peak_619	36562696	36683183	-	ENSMUSG00000046337
chr1	36690919	36692750	Cox5b	cytochrome c oxidase subunit Vb	1832	peak_620	36691487	36693388	+	ENSMUSG00000061518
chr1	36709103	36710546	Actr1b	ARP1 actin-related protein 1B, centractin beta	1444	peak_621	36699202	36709925	-	ENSMUSG00000037351
chr1	36737258	36737893	4933424G06Rik	RIKEN cDNA 4933424G06 gene	636	peak_622	36714538	36757960	+	ENSMUSG00000102416
chr1	36743625	36745141	4933424G06Rik	RIKEN cDNA 4933424G06 gene	1517	peak_623	36714538	36757960	+	ENSMUSG00000102416
chr1	36784540	36785709	Zap70	zeta-chain (TCR) associated protein kinase	1170	peak_624	36761798	36782820	+	ENSMUSG00000026117
chr1	36800707	36801565	Tmem131	transmembrane protein 131	859	peak_625	36792189	36939527	-	ENSMUSG00000026116
chr1	36808033	36808852	Tmem131	transmembrane protein 131	820	peak_626	36792189	36939527	-	ENSMUSG00000026116
chr1	36813424	36814402	Tmem131	transmembrane protein 131	979	peak_627	36792189	36939527	-	ENSMUSG00000026116
chr1	36864387	36865316	Tmem131	transmembrane protein 131	930	peak_628	36792189	36939527	-	ENSMUSG00000026116
chr1	36920385	36920795	Tmem131	transmembrane protein 131	411	peak_629	36792189	36939527	-	ENSMUSG00000026116
chr1	36938506	36940470	Tmem131	transmembrane protein 131	1965	peak_630	36792189	36939527	-	ENSMUSG00000026116
chr1	37028879	37029736	Tmem131	transmembrane protein 131	858	peak_631	36792189	36939527	-	ENSMUSG00000026116
chr1	37065600	37066385	Tmem131	transmembrane protein 131	786	peak_632	36792189	36939527	-	ENSMUSG00000026116
chr1	37097320	37098282	Cnga3	cyclic nucleotide gated channel alpha 3	963	peak_633	37218278	37263384	+	ENSMUSG00000026114
chr1	37099920	37102258	Cnga3	cyclic nucleotide gated channel alpha 3	2339	peak_634	37218278	37263384	+	ENSMUSG00000026114
chr1	37149557	37150632	Cnga3	cyclic nucleotide gated channel alpha 3	1076	peak_635	37218278	37263384	+	ENSMUSG00000026114
chr1	37219531	37220946	Cnga3	cyclic nucleotide gated channel alpha 3	1416	peak_636	37218278	37263384	+	ENSMUSG00000026114
chr1	37250651	37251081	Cnga3	cyclic nucleotide gated channel alpha 3	431	peak_637	37218278	37263384	+	ENSMUSG00000026114
chr1	37272350	37273471	Cnga3	cyclic nucleotide gated channel alpha 3	1122	peak_638	37218278	37263384	+	ENSMUSG00000026114
chr1	37288252	37289022	Inpp4a	inositol polyphosphate-4-phosphatase, type I	771	peak_639	37299838	37410740	+	ENSMUSG00000026113
chr1	37299450	37301420	Inpp4a	inositol polyphosphate-4-phosphatase, type I	1971	peak_640	37299838	37410740	+	ENSMUSG00000026113
chr1	37322460	37323269	Inpp4a	inositol polyphosphate-4-phosphatase, type I	810	peak_641	37299838	37410740	+	ENSMUSG00000026113
chr1	37350643	37351773	Inpp4a	inositol polyphosphate-4-phosphatase, type I	1131	peak_642	37299838	37410740	+	ENSMUSG00000026113
chr1	37367548	37369028	Inpp4a	inositol polyphosphate-4-phosphatase, type I	1481	peak_643	37299838	37410740	+	ENSMUSG00000026113
chr1	37429362	37430760	Coa5	cytochrome C oxidase assembly factor 5	1399	peak_644	37417085	37430103	-	ENSMUSG00000026112
chr1	37429362	37430760	Unc50	unc-50 homolog (C. elegans)	1399	peak_644	37430172	37439124	+	ENSMUSG00000026111
chr1	37525567	37526268	Mgat4a	mannoside acetylglucosaminyltransferase 4, isoenzyme A	702	peak_645	37439340	37541016	-	ENSMUSG00000026110
chr1	37540484	37541812	Mgat4a	mannoside acetylglucosaminyltransferase 4, isoenzyme A	1329	peak_646	37439340	37541016	-	ENSMUSG00000026110
chr1	37633939	37635398	2010300C02Rik	RIKEN cDNA 2010300C02 gene	1460	peak_647	37611676	37719811	-	ENSMUSG00000026090
chr1	37638739	37639750	2010300C02Rik	RIKEN cDNA 2010300C02 gene	1012	peak_648	37611676	37719811	-	ENSMUSG00000026090
chr1	37662145	37664857	2010300C02Rik	RIKEN cDNA 2010300C02 gene	2713	peak_649	37611676	37719811	-	ENSMUSG00000026090
chr1	37670349	37676003	2010300C02Rik	RIKEN cDNA 2010300C02 gene	5655	peak_650	37611676	37719811	-	ENSMUSG00000026090
chr1	37676757	37679952	2010300C02Rik	RIKEN cDNA 2010300C02 gene	3196	peak_651	37611676	37719811	-	ENSMUSG00000026090
chr1	37686197	37691292	2010300C02Rik	RIKEN cDNA 2010300C02 gene	5096	peak_652	37611676	37719811	-	ENSMUSG00000026090
chr1	37695710	37697824	2010300C02Rik	RIKEN cDNA 2010300C02 gene	2115	peak_653	37611676	37719811	-	ENSMUSG00000026090
chr1	37698118	37699964	2010300C02Rik	RIKEN cDNA 2010300C02 gene	1847	peak_654	37611676	37719811	-	ENSMUSG00000026090
chr1	37709471	37710965	2010300C02Rik	RIKEN cDNA 2010300C02 gene	1495	peak_655	37611676	37719811	-	ENSMUSG00000026090
chr1	37711289	37713699	2010300C02Rik	RIKEN cDNA 2010300C02 gene	2411	peak_656	37611676	37719811	-	ENSMUSG00000026090
chr1	37717113	37721498	2010300C02Rik	RIKEN cDNA 2010300C02 gene	4386	peak_657	37611676	37719811	-	ENSMUSG00000026090
chr1	37725010	37727995	2010300C02Rik	RIKEN cDNA 2010300C02 gene	2986	peak_658	37611676	37719811	-	ENSMUSG00000026090
chr1	37744311	37745716	Tsga10	testis specific 10	1406	peak_659	37754572	37865298	-	ENSMUSG00000060771
chr1	37850068	37851393	Tsga10	testis specific 10	1326	peak_660	37754572	37865298	-	ENSMUSG00000060771
chr1	37863420	37866590	Tsga10	testis specific 10	3171	peak_661	37754572	37865298	-	ENSMUSG00000060771
chr1	37871521	37872943	Lipt1	lipoyltransferase 1	1423	peak_662	37872206	37876298	+	ENSMUSG00000037216
chr1	37889785	37891733	Mitd1	MIT, microtubule interacting and transport, domain containing 1	1949	peak_663	37878890	37890411	-	ENSMUSG00000026088
chr1	37889785	37891733	Mrpl30	mitochondrial ribosomal protein L30	1949	peak_663	37890553	37898333	+	ENSMUSG00000026087
chr1	37917958	37918707	Lyg2	lysozyme G-like 2	750	peak_664	37905923	37916493	-	ENSMUSG00000061584
chr1	37996474	37998677	Eif5b	eukaryotic translation initiation factor 5B	2204	peak_665	37998010	38055579	+	ENSMUSG00000026083
chr1	37996474	37998677	Txndc9	thioredoxin domain containing 9	2204	peak_665	37983867	37997250	-	ENSMUSG00000058407
chr1	38047958	38049067	Eif5b	eukaryotic translation initiation factor 5B	1110	peak_666	37998010	38055579	+	ENSMUSG00000026083
chr1	38128485	38130951	Rev1	REV1, DNA directed polymerase	2467	peak_667	38052786	38129662	-	ENSMUSG00000026082
chr1	38185465	38186130	Aff3	AF4/FMR2 family, member 3	666	peak_668	38175991	38664955	-	ENSMUSG00000037138
chr1	38221733	38222351	Aff3	AF4/FMR2 family, member 3	619	peak_669	38175991	38664955	-	ENSMUSG00000037138
chr1	38358311	38359472	Aff3	AF4/FMR2 family, member 3	1162	peak_670	38175991	38664955	-	ENSMUSG00000037138
chr1	38392983	38393934	Aff3	AF4/FMR2 family, member 3	952	peak_671	38175991	38664955	-	ENSMUSG00000037138
chr1	38417269	38418986	Aff3	AF4/FMR2 family, member 3	1718	peak_672	38175991	38664955	-	ENSMUSG00000037138
chr1	38428740	38429868	Aff3	AF4/FMR2 family, member 3	1129	peak_673	38175991	38664955	-	ENSMUSG00000037138
chr1	38437474	38439997	Aff3	AF4/FMR2 family, member 3	2524	peak_674	38175991	38664955	-	ENSMUSG00000037138
chr1	38446164	38447037	Aff3	AF4/FMR2 family, member 3	874	peak_675	38175991	38664955	-	ENSMUSG00000037138
chr1	38511310	38513063	Aff3	AF4/FMR2 family, member 3	1754	peak_676	38175991	38664955	-	ENSMUSG00000037138
chr1	38545261	38546274	Aff3	AF4/FMR2 family, member 3	1014	peak_677	38175991	38664955	-	ENSMUSG00000037138
chr1	38565292	38566057	Aff3	AF4/FMR2 family, member 3	766	peak_678	38175991	38664955	-	ENSMUSG00000037138
chr1	38601775	38602490	Aff3	AF4/FMR2 family, member 3	716	peak_679	38175991	38664955	-	ENSMUSG00000037138
chr1	38625978	38629458	Aff3	AF4/FMR2 family, member 3	3481	peak_680	38175991	38664955	-	ENSMUSG00000037138
chr1	38729946	38730817	Lonrf2	LON peptidase N-terminal domain and ring finger 2	872	peak_681	38794509	38821215	-	ENSMUSG00000048814
chr1	38787090	38788227	Lonrf2	LON peptidase N-terminal domain and ring finger 2	1138	peak_682	38794509	38821215	-	ENSMUSG00000048814
chr1	38835011	38837247	Lonrf2	LON peptidase N-terminal domain and ring finger 2	2237	peak_683	38794509	38821215	-	ENSMUSG00000048814
chr1	38847847	38849327	Chst10	carbohydrate sulfotransferase 10	1481	peak_684	38863873	38898160	-	ENSMUSG00000026080
chr1	38897158	38898369	Chst10	carbohydrate sulfotransferase 10	1212	peak_685	38863873	38898160	-	ENSMUSG00000026080
chr1	38987094	38988447	Pdcl3	phosducin-like 3	1354	peak_686	38987814	38997236	+	ENSMUSG00000026078
chr1	39001096	39001594	Pdcl3	phosducin-like 3	499	peak_687	38987814	38997236	+	ENSMUSG00000026078
chr1	39010559	39011310	Pdcl3	phosducin-like 3	752	peak_688	38987814	38997236	+	ENSMUSG00000026078
chr1	39013538	39014650	Pdcl3	phosducin-like 3	1113	peak_689	38987814	38997236	+	ENSMUSG00000026078
chr1	39028891	39030056	Pdcl3	phosducin-like 3	1166	peak_690	38987814	38997236	+	ENSMUSG00000026078
chr1	39063346	39065380	Pdcl3	phosducin-like 3	2035	peak_691	38987814	38997236	+	ENSMUSG00000026078
chr1	39084002	39084815	Pdcl3	phosducin-like 3	814	peak_692	38987814	38997236	+	ENSMUSG00000026078
chr1	39097309	39099152	Mir6349	microRNA 6349	1844	peak_693	39186896	39186992	-	ENSMUSG00000098833
chr1	39102873	39103827	Mir6349	microRNA 6349	955	peak_694	39186896	39186992	-	ENSMUSG00000098833
chr1	39159983	39160738	Mir6349	microRNA 6349	756	peak_695	39186896	39186992	-	ENSMUSG00000098833
chr1	39177142	39178466	Mir6349	microRNA 6349	1325	peak_696	39186896	39186992	-	ENSMUSG00000098833
chr1	39192437	39194663	Npas2	neuronal PAS domain protein 2	2227	peak_697	39194272	39363240	+	ENSMUSG00000026077
chr1	39251338	39252148	Npas2	neuronal PAS domain protein 2	811	peak_698	39194272	39363240	+	ENSMUSG00000026077
chr1	39272766	39273610	Npas2	neuronal PAS domain protein 2	845	peak_699	39194272	39363240	+	ENSMUSG00000026077
chr1	39312272	39313081	Npas2	neuronal PAS domain protein 2	810	peak_700	39194272	39363240	+	ENSMUSG00000026077
chr1	39338908	39341105	Npas2	neuronal PAS domain protein 2	2198	peak_701	39194272	39363240	+	ENSMUSG00000026077
chr1	39366840	39369305	Rpl31	ribosomal protein L31	2466	peak_702	39367851	39371910	+	ENSMUSG00000073702
chr1	39441411	39442316	Tbc1d8	TBC1 domain family, member 8	906	peak_703	39371496	39478747	-	ENSMUSG00000003134
chr1	39446012	39446806	Tbc1d8	TBC1 domain family, member 8	795	peak_704	39371496	39478747	-	ENSMUSG00000003134
chr1	39477958	39479198	Tbc1d8	TBC1 domain family, member 8	1241	peak_705	39371496	39478747	-	ENSMUSG00000003134
chr1	39530126	39530923	Cnot11	CCR4-NOT transcription complex, subunit 11	798	peak_706	39535554	39546877	+	ENSMUSG00000003135
chr1	39534757	39536891	Cnot11	CCR4-NOT transcription complex, subunit 11	2135	peak_707	39535554	39546877	+	ENSMUSG00000003135
chr1	39555785	39556971	Rnf149	ring finger protein 149	1187	peak_708	39551296	39577347	-	ENSMUSG00000048234
chr1	39575587	39578307	Rnf149	ring finger protein 149	2721	peak_709	39551296	39577347	-	ENSMUSG00000048234
chr1	39648160	39651833	Creg2	cellular repressor of E1A-stimulated genes 2	3674	peak_710	39618406	39651182	-	ENSMUSG00000050967
chr1	39663014	39663911	Rfx8	regulatory factor X 8	898	peak_711	39665301	39720989	-	ENSMUSG00000057173
chr1	39685621	39686374	Rfx8	regulatory factor X 8	754	peak_712	39665301	39720989	-	ENSMUSG00000057173
chr1	39740406	39741659	Rfx8	regulatory factor X 8	1254	peak_713	39665301	39720989	-	ENSMUSG00000057173
chr1	39761308	39762288	Rfx8	regulatory factor X 8	981	peak_714	39665301	39720989	-	ENSMUSG00000057173
chr1	39800313	39801280	Gm3646	predicted gene 3646	968	peak_715	39804141	39805332	-	ENSMUSG00000091937
chr1	39804405	39805882	Gm3646	predicted gene 3646	1478	peak_716	39804141	39805332	-	ENSMUSG00000091937
chr1	39856868	39858134	1700066B17Rik	RIKEN cDNA 1700066B17 gene	1267	peak_717	39842428	39847330	-	ENSMUSG00000101634
chr1	39899871	39903346	Map4k4	mitogen-activated protein kinase kinase kinase kinase 4	3476	peak_718	39900913	40026310	+	ENSMUSG00000026074
chr1	39936274	39938560	Map4k4	mitogen-activated protein kinase kinase kinase kinase 4	2287	peak_719	39900913	40026310	+	ENSMUSG00000026074
chr1	39941971	39943646	Map4k4	mitogen-activated protein kinase kinase kinase kinase 4	1676	peak_720	39900913	40026310	+	ENSMUSG00000026074
chr1	39948934	39950236	Map4k4	mitogen-activated protein kinase kinase kinase kinase 4	1303	peak_721	39900913	40026310	+	ENSMUSG00000026074
chr1	39988869	39989432	Map4k4	mitogen-activated protein kinase kinase kinase kinase 4	564	peak_722	39900913	40026310	+	ENSMUSG00000026074
chr1	40000535	40001573	Map4k4	mitogen-activated protein kinase kinase kinase kinase 4	1039	peak_723	39900913	40026310	+	ENSMUSG00000026074
chr1	40002077	40002580	Map4k4	mitogen-activated protein kinase kinase kinase kinase 4	504	peak_724	39900913	40026310	+	ENSMUSG00000026074
chr1	40021136	40022598	Map4k4	mitogen-activated protein kinase kinase kinase kinase 4	1463	peak_725	39900913	40026310	+	ENSMUSG00000026074
chr1	40023177	40025566	Map4k4	mitogen-activated protein kinase kinase kinase kinase 4	2390	peak_726	39900913	40026310	+	ENSMUSG00000026074
chr1	40084920	40086737	Gm16894	predicted gene, 16894	1818	peak_727	40076212	40085851	-	ENSMUSG00000097899
chr1	40084920	40086737	Il1r2	interleukin 1 receptor, type II	1818	peak_727	40084768	40125226	+	ENSMUSG00000026073
chr1	40092393	40093035	Il1r2	interleukin 1 receptor, type II	643	peak_728	40084768	40125226	+	ENSMUSG00000026073
chr1	40116122	40116694	Il1r2	interleukin 1 receptor, type II	573	peak_729	40084768	40125226	+	ENSMUSG00000026073
chr1	40235260	40236753	Il1r1	interleukin 1 receptor, type I	1494	peak_730	40225080	40316177	+	ENSMUSG00000026072
chr1	40242197	40244062	Il1r1	interleukin 1 receptor, type I	1866	peak_731	40225080	40316177	+	ENSMUSG00000026072
chr1	40265916	40268200	Il1r1	interleukin 1 receptor, type I	2285	peak_732	40225080	40316177	+	ENSMUSG00000026072
chr1	40269652	40271528	Il1r1	interleukin 1 receptor, type I	1877	peak_733	40225080	40316177	+	ENSMUSG00000026072
chr1	40380005	40380683	Il1rl2	interleukin 1 receptor-like 2	679	peak_734	40324627	40365471	+	ENSMUSG00000070942
chr1	40528034	40529052	Il18rap	interleukin 18 receptor accessory protein	1019	peak_735	40515362	40551705	+	ENSMUSG00000026068
chr1	40579706	40580564	Slc9a4	solute carrier family 9 (sodium/hydrogen exchanger), member 4	859	peak_736	40580227	40630731	+	ENSMUSG00000026065
chr1	40600104	40601586	Slc9a4	solute carrier family 9 (sodium/hydrogen exchanger), member 4	1483	peak_737	40580227	40630731	+	ENSMUSG00000026065
chr1	40612975	40613898	Slc9a4	solute carrier family 9 (sodium/hydrogen exchanger), member 4	924	peak_738	40580227	40630731	+	ENSMUSG00000026065
chr1	40616934	40619315	Slc9a4	solute carrier family 9 (sodium/hydrogen exchanger), member 4	2382	peak_739	40580227	40630731	+	ENSMUSG00000026065
chr1	40627539	40629722	Slc9a4	solute carrier family 9 (sodium/hydrogen exchanger), member 4	2184	peak_740	40580227	40630731	+	ENSMUSG00000026065
chr1	40641422	40642516	Slc9a4	solute carrier family 9 (sodium/hydrogen exchanger), member 4	1095	peak_741	40580227	40630731	+	ENSMUSG00000026065
chr1	40657394	40658402	Slc9a2	solute carrier family 9 (sodium/hydrogen exchanger), member 2	1009	peak_742	40681712	40768885	+	ENSMUSG00000026062
chr1	40788555	40791170	Mfsd9	major facilitator superfamily domain containing 9	2616	peak_743	40772040	40790657	-	ENSMUSG00000041945
chr1	40797193	40797787	Mfsd9	major facilitator superfamily domain containing 9	595	peak_744	40772040	40790657	-	ENSMUSG00000041945
chr1	40820776	40821513	Tmem182	transmembrane protein 182	738	peak_745	40805601	40855267	+	ENSMUSG00000079588
chr1	40844060	40845353	Tmem182	transmembrane protein 182	1294	peak_746	40805601	40855267	+	ENSMUSG00000079588
chr1	40854836	40856369	Tmem182	transmembrane protein 182	1534	peak_747	40805601	40855267	+	ENSMUSG00000079588
chr1	40873861	40875350	Tmem182	transmembrane protein 182	1490	peak_748	40805601	40855267	+	ENSMUSG00000079588
chr1	40878819	40879662	Tmem182	transmembrane protein 182	844	peak_749	40805601	40855267	+	ENSMUSG00000079588
chr1	40887459	40888095	Tmem182	transmembrane protein 182	637	peak_750	40805601	40855267	+	ENSMUSG00000079588
chr1	40913539	40914057	Tmem182	transmembrane protein 182	519	peak_751	40805601	40855267	+	ENSMUSG00000079588
chr1	40967609	40968362	Tmem182	transmembrane protein 182	754	peak_752	40805601	40855267	+	ENSMUSG00000079588
chr1	40991393	40992208	Tmem182	transmembrane protein 182	816	peak_753	40805601	40855267	+	ENSMUSG00000079588
chr1	41001235	41002818	Tmem182	transmembrane protein 182	1584	peak_754	40805601	40855267	+	ENSMUSG00000079588
chr1	41026895	41028049	4930448I06Rik	RIKEN cDNA 4930448I06 gene	1155	peak_755	41167560	41181252	-	ENSMUSG00000104072
chr1	41036729	41037454	4930448I06Rik	RIKEN cDNA 4930448I06 gene	726	peak_756	41167560	41181252	-	ENSMUSG00000104072
chr1	41054545	41055252	4930448I06Rik	RIKEN cDNA 4930448I06 gene	708	peak_757	41167560	41181252	-	ENSMUSG00000104072
chr1	41104752	41105292	4930448I06Rik	RIKEN cDNA 4930448I06 gene	541	peak_758	41167560	41181252	-	ENSMUSG00000104072
chr1	41152336	41153382	4930448I06Rik	RIKEN cDNA 4930448I06 gene	1047	peak_759	41167560	41181252	-	ENSMUSG00000104072
chr1	41201495	41202692	4930448I06Rik	RIKEN cDNA 4930448I06 gene	1198	peak_760	41167560	41181252	-	ENSMUSG00000104072
chr1	41244276	41245120	4930448I06Rik	RIKEN cDNA 4930448I06 gene	845	peak_761	41167560	41181252	-	ENSMUSG00000104072
chr1	41282450	41282853	4930448I06Rik	RIKEN cDNA 4930448I06 gene	404	peak_762	41167560	41181252	-	ENSMUSG00000104072
chr1	41389541	41391062	4930448I06Rik	RIKEN cDNA 4930448I06 gene	1522	peak_763	41167560	41181252	-	ENSMUSG00000104072
chr1	41410310	41412594	4930448I06Rik	RIKEN cDNA 4930448I06 gene	2285	peak_764	41167560	41181252	-	ENSMUSG00000104072
chr1	41431021	41431802	4930448I06Rik	RIKEN cDNA 4930448I06 gene	782	peak_765	41167560	41181252	-	ENSMUSG00000104072
chr1	41652381	41653580	4930448I06Rik	RIKEN cDNA 4930448I06 gene	1200	peak_766	41167560	41181252	-	ENSMUSG00000104072
chr1	41809934	41811753	4930448I06Rik	RIKEN cDNA 4930448I06 gene	1820	peak_767	41167560	41181252	-	ENSMUSG00000104072
chr1	41897400	41899027	4930448I06Rik	RIKEN cDNA 4930448I06 gene	1628	peak_768	41167560	41181252	-	ENSMUSG00000104072
chr1	41899716	41901053	4930448I06Rik	RIKEN cDNA 4930448I06 gene	1338	peak_769	41167560	41181252	-	ENSMUSG00000104072
chr1	41905705	41906606	4930448I06Rik	RIKEN cDNA 4930448I06 gene	902	peak_770	41167560	41181252	-	ENSMUSG00000104072
chr1	41981056	41982747	Pantr1	POU domain, class 3, transcription factor 3 adjacent noncoding transcript 1	1692	peak_771	42648200	42694825	-	ENSMUSG00000060424
chr1	42005796	42006888	Pantr1	POU domain, class 3, transcription factor 3 adjacent noncoding transcript 1	1093	peak_772	42648200	42694825	-	ENSMUSG00000060424
chr1	42011897	42013767	Pantr1	POU domain, class 3, transcription factor 3 adjacent noncoding transcript 1	1871	peak_773	42648200	42694825	-	ENSMUSG00000060424
chr1	42040953	42041826	Pantr1	POU domain, class 3, transcription factor 3 adjacent noncoding transcript 1	874	peak_774	42648200	42694825	-	ENSMUSG00000060424
chr1	42096581	42098943	Pantr1	POU domain, class 3, transcription factor 3 adjacent noncoding transcript 1	2363	peak_775	42648200	42694825	-	ENSMUSG00000060424
chr1	42152195	42152886	Pantr1	POU domain, class 3, transcription factor 3 adjacent noncoding transcript 1	692	peak_776	42648200	42694825	-	ENSMUSG00000060424
chr1	42229521	42231360	Pantr1	POU domain, class 3, transcription factor 3 adjacent noncoding transcript 1	1840	peak_777	42648200	42694825	-	ENSMUSG00000060424
chr1	42300711	42302117	Pantr1	POU domain, class 3, transcription factor 3 adjacent noncoding transcript 1	1407	peak_778	42648200	42694825	-	ENSMUSG00000060424
chr1	42351640	42352623	Pantr1	POU domain, class 3, transcription factor 3 adjacent noncoding transcript 1	984	peak_779	42648200	42694825	-	ENSMUSG00000060424
chr1	42471590	42472612	Pantr1	POU domain, class 3, transcription factor 3 adjacent noncoding transcript 1	1023	peak_780	42648200	42694825	-	ENSMUSG00000060424
chr1	42491343	42492030	Pantr1	POU domain, class 3, transcription factor 3 adjacent noncoding transcript 1	688	peak_781	42648200	42694825	-	ENSMUSG00000060424
chr1	42538557	42541490	Pantr1	POU domain, class 3, transcription factor 3 adjacent noncoding transcript 1	2934	peak_782	42648200	42694825	-	ENSMUSG00000060424
chr1	42683583	42687993	Pantr1	POU domain, class 3, transcription factor 3 adjacent noncoding transcript 1	4411	peak_783	42648200	42694825	-	ENSMUSG00000060424
chr1	42689786	42696981	Pantr1	POU domain, class 3, transcription factor 3 adjacent noncoding transcript 1	7196	peak_784	42648200	42694825	-	ENSMUSG00000060424
chr1	42697383	42701559	2900092D14Rik	RIKEN cDNA 2900092D14 gene	4177	peak_785	42700336	42703176	+	NA
chr1	42697383	42701559	Pou3f3	POU domain, class 3, transcription factor 3	4177	peak_785	42697146	42700209	+	ENSMUSG00000045515
chr1	42702952	42705361	2900092D14Rik	RIKEN cDNA 2900092D14 gene	2410	peak_786	42700336	42703176	+	NA
chr1	42769765	42770938	Dalir	DNMT1 associated long intergenic non-coding RNA	1174	peak_787	42750712	42752886	+	ENSMUSG00000099784
chr1	42773520	42774469	Dalir	DNMT1 associated long intergenic non-coding RNA	950	peak_788	42750712	42752886	+	ENSMUSG00000099784
chr1	42814865	42815689	Mrps9	mitochondrial ribosomal protein S9	825	peak_789	42851233	42905683	+	ENSMUSG00000060679
chr1	42850487	42852122	Mrps9	mitochondrial ribosomal protein S9	1636	peak_790	42851233	42905683	+	ENSMUSG00000060679
chr1	42906644	42907272	Mrps9	mitochondrial ribosomal protein S9	629	peak_791	42851233	42905683	+	ENSMUSG00000060679
chr1	42914482	42915699	Mrps9	mitochondrial ribosomal protein S9	1218	peak_792	42851233	42905683	+	ENSMUSG00000060679
chr1	42952552	42954562	Gpr45	G protein-coupled receptor 45	2011	peak_793	42952872	43035449	+	ENSMUSG00000041907
chr1	43005409	43006730	Gpr45	G protein-coupled receptor 45	1322	peak_794	42952872	43035449	+	ENSMUSG00000041907
chr1	43041630	43042634	Tgfbrap1	transforming growth factor, beta receptor associated protein 1	1005	peak_795	43047269	43098637	-	ENSMUSG00000070939
chr1	43065882	43066603	Tgfbrap1	transforming growth factor, beta receptor associated protein 1	722	peak_796	43047269	43098637	-	ENSMUSG00000070939
chr1	43070248	43070925	Tgfbrap1	transforming growth factor, beta receptor associated protein 1	678	peak_797	43047269	43098637	-	ENSMUSG00000070939
chr1	43091343	43093630	Tgfbrap1	transforming growth factor, beta receptor associated protein 1	2288	peak_798	43047269	43098637	-	ENSMUSG00000070939
chr1	43097730	43099781	AI597479	expressed sequence AI597479	2052	peak_799	43098710	43115946	+	ENSMUSG00000010290
chr1	43097730	43099781	Tgfbrap1	transforming growth factor, beta receptor associated protein 1	2052	peak_799	43047269	43098637	-	ENSMUSG00000070939
chr1	43112688	43113629	AI597479	expressed sequence AI597479	942	peak_800	43098710	43115946	+	ENSMUSG00000010290
chr1	43130363	43131608	Fhl2	four and a half LIM domains 2	1246	peak_801	43123071	43196761	-	ENSMUSG00000008136
chr1	43137035	43138742	Fhl2	four and a half LIM domains 2	1708	peak_802	43123071	43196761	-	ENSMUSG00000008136
chr1	43139350	43140544	Fhl2	four and a half LIM domains 2	1195	peak_803	43123071	43196761	-	ENSMUSG00000008136
chr1	43141180	43143939	Fhl2	four and a half LIM domains 2	2760	peak_804	43123071	43196761	-	ENSMUSG00000008136
chr1	43163163	43164346	Fhl2	four and a half LIM domains 2	1184	peak_805	43123071	43196761	-	ENSMUSG00000008136
chr1	43167107	43167969	Fhl2	four and a half LIM domains 2	863	peak_806	43123071	43196761	-	ENSMUSG00000008136
chr1	43178203	43179653	Fhl2	four and a half LIM domains 2	1451	peak_807	43123071	43196761	-	ENSMUSG00000008136
chr1	43195653	43196253	Fhl2	four and a half LIM domains 2	601	peak_808	43123071	43196761	-	ENSMUSG00000008136
chr1	43264315	43265064	Fhl2	four and a half LIM domains 2	750	peak_809	43123071	43196761	-	ENSMUSG00000008136
chr1	43299305	43300196	Fhl2	four and a half LIM domains 2	892	peak_810	43123071	43196761	-	ENSMUSG00000008136
chr1	43301919	43302714	Fhl2	four and a half LIM domains 2	796	peak_811	43123071	43196761	-	ENSMUSG00000008136
chr1	43317018	43317772	Fhl2	four and a half LIM domains 2	755	peak_812	43123071	43196761	-	ENSMUSG00000008136
chr1	43426393	43427098	Nck2	non-catalytic region of tyrosine kinase adaptor protein 2	706	peak_813	43445751	43570518	+	ENSMUSG00000066877
chr1	43444950	43447154	Nck2	non-catalytic region of tyrosine kinase adaptor protein 2	2205	peak_814	43445751	43570518	+	ENSMUSG00000066877
chr1	43463995	43465316	Nck2	non-catalytic region of tyrosine kinase adaptor protein 2	1322	peak_815	43445751	43570518	+	ENSMUSG00000066877
chr1	43468719	43469660	Nck2	non-catalytic region of tyrosine kinase adaptor protein 2	942	peak_816	43445751	43570518	+	ENSMUSG00000066877
chr1	43472798	43475642	Nck2	non-catalytic region of tyrosine kinase adaptor protein 2	2845	peak_817	43445751	43570518	+	ENSMUSG00000066877
chr1	43488310	43490089	Nck2	non-catalytic region of tyrosine kinase adaptor protein 2	1780	peak_818	43445751	43570518	+	ENSMUSG00000066877
chr1	43496534	43498990	Nck2	non-catalytic region of tyrosine kinase adaptor protein 2	2457	peak_819	43445751	43570518	+	ENSMUSG00000066877
chr1	43501270	43502417	Nck2	non-catalytic region of tyrosine kinase adaptor protein 2	1148	peak_820	43445751	43570518	+	ENSMUSG00000066877
chr1	43528194	43529995	Nck2	non-catalytic region of tyrosine kinase adaptor protein 2	1802	peak_821	43445751	43570518	+	ENSMUSG00000066877
chr1	43530238	43532761	Nck2	non-catalytic region of tyrosine kinase adaptor protein 2	2524	peak_822	43445751	43570518	+	ENSMUSG00000066877
chr1	43535058	43536578	Nck2	non-catalytic region of tyrosine kinase adaptor protein 2	1521	peak_823	43445751	43570518	+	ENSMUSG00000066877
chr1	43637303	43638702	Nck2	non-catalytic region of tyrosine kinase adaptor protein 2	1400	peak_824	43445751	43570518	+	ENSMUSG00000066877
chr1	43732436	43733229	1500015O10Rik	RIKEN cDNA 1500015O10 gene	794	peak_825	43730602	43742564	+	ENSMUSG00000026051
chr1	43753998	43755478	Uxs1	UDP-glucuronate decarboxylase 1	1481	peak_826	43750231	43827708	-	ENSMUSG00000057363
chr1	43760096	43760966	Uxs1	UDP-glucuronate decarboxylase 1	871	peak_827	43750231	43827708	-	ENSMUSG00000057363
chr1	43767893	43768966	Uxs1	UDP-glucuronate decarboxylase 1	1074	peak_828	43750231	43827708	-	ENSMUSG00000057363
chr1	43780767	43784815	Uxs1	UDP-glucuronate decarboxylase 1	4049	peak_829	43750231	43827708	-	ENSMUSG00000057363
chr1	43826751	43829224	Uxs1	UDP-glucuronate decarboxylase 1	2474	peak_830	43750231	43827708	-	ENSMUSG00000057363
chr1	43842575	43844196	Uxs1	UDP-glucuronate decarboxylase 1	1622	peak_831	43750231	43827708	-	ENSMUSG00000057363
chr1	43862322	43863407	Uxs1	UDP-glucuronate decarboxylase 1	1086	peak_832	43750231	43827708	-	ENSMUSG00000057363
chr1	43876808	43878319	Uxs1	UDP-glucuronate decarboxylase 1	1512	peak_833	43750231	43827708	-	ENSMUSG00000057363
chr1	43898965	43899849	Tpp2	tripeptidyl peptidase II	885	peak_834	43933994	44003000	+	ENSMUSG00000041763
chr1	43933142	43934564	Tpp2	tripeptidyl peptidase II	1423	peak_835	43933994	44003000	+	ENSMUSG00000041763
chr1	44041427	44042773	Mettl21c	methyltransferase like 21C	1347	peak_836	44009408	44020006	-	ENSMUSG00000047343
chr1	44064570	44065278	Tex30	testis expressed 30	709	peak_837	44086617	44102388	-	ENSMUSG00000026049
chr1	44101613	44102833	Tex30	testis expressed 30	1221	peak_838	44086617	44102388	-	ENSMUSG00000026049
chr1	44118137	44120955	Bivm	basic, immunoglobulin-like variable motif containing	2819	peak_839	44119162	44144771	+	ENSMUSG00000041684
chr1	44118137	44120955	Kdelc1	KDEL (Lys-Asp-Glu-Leu) containing 1	2819	peak_839	44106546	44118773	-	ENSMUSG00000026047
chr1	44147118	44149302	Ercc5	excision repair cross-complementing rodent repair deficiency, complementation group 5	2185	peak_840	44147744	44181260	+	ENSMUSG00000026048
chr1	44228460	44229622	Mettl21e	methyltransferase like 21E	1163	peak_841	44204070	44218931	-	ENSMUSG00000046828
chr1	45013119	45013881	Gulp1	GULP, engulfment adaptor PTB domain containing 1	763	peak_842	44551671	44796836	+	ENSMUSG00000056870
chr1	45020871	45021956	Gulp1	GULP, engulfment adaptor PTB domain containing 1	1086	peak_843	44551671	44796836	+	ENSMUSG00000056870
chr1	45031436	45032091	Gulp1	GULP, engulfment adaptor PTB domain containing 1	656	peak_844	44551671	44796836	+	ENSMUSG00000056870
chr1	45116445	45118858	Col3a1	collagen, type III, alpha 1	2414	peak_845	45311538	45349706	+	ENSMUSG00000026043
chr1	45216136	45216603	Col3a1	collagen, type III, alpha 1	468	peak_846	45311538	45349706	+	ENSMUSG00000026043
chr1	45313593	45314220	Col3a1	collagen, type III, alpha 1	628	peak_847	45311538	45349706	+	ENSMUSG00000026043
chr1	45431664	45432634	Col5a2	collagen, type V, alpha 2	971	peak_848	45374331	45503282	-	ENSMUSG00000026042
chr1	45465080	45466255	Col5a2	collagen, type V, alpha 2	1176	peak_849	45374331	45503282	-	ENSMUSG00000026042
chr1	45471819	45474150	Col5a2	collagen, type V, alpha 2	2332	peak_850	45374331	45503282	-	ENSMUSG00000026042
chr1	45492037	45492988	Col5a2	collagen, type V, alpha 2	952	peak_851	45374331	45503282	-	ENSMUSG00000026042
chr1	45627656	45628410	Col5a2	collagen, type V, alpha 2	755	peak_852	45374331	45503282	-	ENSMUSG00000026042
chr1	45672437	45673948	Wdr75	WD repeat domain 75	1512	peak_853	45795501	45823613	+	ENSMUSG00000025995
chr1	45765870	45767991	Wdr75	WD repeat domain 75	2122	peak_854	45795501	45823613	+	ENSMUSG00000025995
chr1	45768588	45770143	Wdr75	WD repeat domain 75	1556	peak_855	45795501	45823613	+	ENSMUSG00000025995
chr1	45780414	45781646	Wdr75	WD repeat domain 75	1233	peak_856	45795501	45823613	+	ENSMUSG00000025995
chr1	45794352	45796365	Wdr75	WD repeat domain 75	2014	peak_857	45795501	45823613	+	ENSMUSG00000025995
chr1	45816623	45817355	Wdr75	WD repeat domain 75	733	peak_858	45795501	45823613	+	ENSMUSG00000025995
chr1	45824644	45825811	Wdr75	WD repeat domain 75	1168	peak_859	45795501	45823613	+	ENSMUSG00000025995
chr1	45837158	45837527	Wdr75	WD repeat domain 75	370	peak_860	45795501	45823613	+	ENSMUSG00000025995
chr1	45837685	45838822	Wdr75	WD repeat domain 75	1138	peak_861	45795501	45823613	+	ENSMUSG00000025995
chr1	45891105	45891913	Slc40a1	solute carrier family 40 (iron-regulated transporter), member 1	809	peak_862	45908070	45926519	-	ENSMUSG00000025993
chr1	45924834	45926326	Slc40a1	solute carrier family 40 (iron-regulated transporter), member 1	1493	peak_863	45908070	45926519	-	ENSMUSG00000025993
chr1	46018489	46018845	Stk-ps2	serine/threonine kinase 2	357	peak_864	46020415	46030437	-	ENSMUSG00000044457
chr1	46022046	46022810	Stk-ps2	serine/threonine kinase 2	765	peak_865	46020415	46030437	-	ENSMUSG00000044457
chr1	46066170	46067378	Dnah7b	dynein, axonemal, heavy chain 7B	1209	peak_866	46066738	46373550	+	ENSMUSG00000041144
chr1	46580344	46581485	Dnah7c	dynein, axonemal, heavy chain 7C	1142	peak_867	46425518	46807477	+	ENSMUSG00000101337
chr1	46596389	46596612	Dnah7c	dynein, axonemal, heavy chain 7C	224	peak_868	46425518	46807477	+	ENSMUSG00000101337
chr1	46725578	46726098	Dnah7c	dynein, axonemal, heavy chain 7C	521	peak_869	46425518	46807477	+	ENSMUSG00000101337
chr1	46849434	46854892	Slc39a10	solute carrier family 39 (zinc transporter), member 10	5459	peak_870	46807544	46853509	-	ENSMUSG00000025986
chr1	46937572	46938143	Slc39a10	solute carrier family 39 (zinc transporter), member 10	572	peak_871	46807544	46853509	-	ENSMUSG00000025986
chr1	46963574	46967326	Slc39a10	solute carrier family 39 (zinc transporter), member 10	3753	peak_872	46807544	46853509	-	ENSMUSG00000025986
chr1	46970163	46970935	Slc39a10	solute carrier family 39 (zinc transporter), member 10	773	peak_873	46807544	46853509	-	ENSMUSG00000025986
chr1	46985740	46986860	Slc39a10	solute carrier family 39 (zinc transporter), member 10	1121	peak_874	46807544	46853509	-	ENSMUSG00000025986
chr1	47003291	47004486	Slc39a10	solute carrier family 39 (zinc transporter), member 10	1196	peak_875	46807544	46853509	-	ENSMUSG00000025986
chr1	47036788	47037908	Slc39a10	solute carrier family 39 (zinc transporter), member 10	1121	peak_876	46807544	46853509	-	ENSMUSG00000025986
chr1	47102373	47104478	Slc39a10	solute carrier family 39 (zinc transporter), member 10	2106	peak_877	46807544	46853509	-	ENSMUSG00000025986
chr1	47119148	47121229	Slc39a10	solute carrier family 39 (zinc transporter), member 10	2082	peak_878	46807544	46853509	-	ENSMUSG00000025986
chr1	47129797	47130644	Slc39a10	solute carrier family 39 (zinc transporter), member 10	848	peak_879	46807544	46853509	-	ENSMUSG00000025986
chr1	47192413	47193952	Mir6350	microRNA 6350	1540	peak_880	47467021	47467125	-	ENSMUSG00000098876
chr1	47277422	47279262	Mir6350	microRNA 6350	1841	peak_881	47467021	47467125	-	ENSMUSG00000098876
chr1	47288022	47289549	Mir6350	microRNA 6350	1528	peak_882	47467021	47467125	-	ENSMUSG00000098876
chr1	47482259	47482753	Mir6350	microRNA 6350	495	peak_883	47467021	47467125	-	ENSMUSG00000098876
chr1	47510856	47512322	Mir6350	microRNA 6350	1467	peak_884	47467021	47467125	-	ENSMUSG00000098876
chr1	47606373	47607230	Mir6350	microRNA 6350	858	peak_885	47467021	47467125	-	ENSMUSG00000098876
chr1	47809383	47810169	Mir6350	microRNA 6350	787	peak_886	47467021	47467125	-	ENSMUSG00000098876
chr1	48140265	48140850	Mir6350	microRNA 6350	586	peak_887	47467021	47467125	-	ENSMUSG00000098876
chr1	48275878	48277027	Mir6350	microRNA 6350	1150	peak_888	47467021	47467125	-	ENSMUSG00000098876
chr1	48342461	48343886	Mir6350	microRNA 6350	1426	peak_889	47467021	47467125	-	ENSMUSG00000098876
chr1	48534442	48535374	Mir6350	microRNA 6350	933	peak_890	47467021	47467125	-	ENSMUSG00000098876
chr1	48608831	48609661	Mir6350	microRNA 6350	831	peak_891	47467021	47467125	-	ENSMUSG00000098876
chr1	48731960	48732660	Mir6350	microRNA 6350	701	peak_892	47467021	47467125	-	ENSMUSG00000098876
chr1	48733243	48734550	Mir6350	microRNA 6350	1308	peak_893	47467021	47467125	-	ENSMUSG00000098876
chr1	48893491	48894274	Mir6350	microRNA 6350	784	peak_894	47467021	47467125	-	ENSMUSG00000098876
chr1	48943256	48944656	Mir6350	microRNA 6350	1401	peak_895	47467021	47467125	-	ENSMUSG00000098876
chr1	48951742	48952722	Mir6350	microRNA 6350	981	peak_896	47467021	47467125	-	ENSMUSG00000098876
chr1	49099068	49100213	Mir6350	microRNA 6350	1146	peak_897	47467021	47467125	-	ENSMUSG00000098876
chr1	49378684	49379537	Tmeff2	transmembrane protein with EGF-like and two follistatin-like domains 2	854	peak_898	50909962	51187270	+	ENSMUSG00000026109
chr1	49855108	49856032	Tmeff2	transmembrane protein with EGF-like and two follistatin-like domains 2	925	peak_899	50909962	51187270	+	ENSMUSG00000026109
chr1	50517438	50519223	Tmeff2	transmembrane protein with EGF-like and two follistatin-like domains 2	1786	peak_900	50909962	51187270	+	ENSMUSG00000026109
chr1	50576003	50576904	Tmeff2	transmembrane protein with EGF-like and two follistatin-like domains 2	902	peak_901	50909962	51187270	+	ENSMUSG00000026109
chr1	50678332	50681051	Tmeff2	transmembrane protein with EGF-like and two follistatin-like domains 2	2720	peak_902	50909962	51187270	+	ENSMUSG00000026109
chr1	50690578	50691598	Tmeff2	transmembrane protein with EGF-like and two follistatin-like domains 2	1021	peak_903	50909962	51187270	+	ENSMUSG00000026109
chr1	50696977	50697502	Tmeff2	transmembrane protein with EGF-like and two follistatin-like domains 2	526	peak_904	50909962	51187270	+	ENSMUSG00000026109
chr1	50805999	50807902	Tmeff2	transmembrane protein with EGF-like and two follistatin-like domains 2	1904	peak_905	50909962	51187270	+	ENSMUSG00000026109
chr1	50924355	50929474	Tmeff2	transmembrane protein with EGF-like and two follistatin-like domains 2	5120	peak_906	50909962	51187270	+	ENSMUSG00000026109
chr1	50939651	50941194	Tmeff2	transmembrane protein with EGF-like and two follistatin-like domains 2	1544	peak_907	50909962	51187270	+	ENSMUSG00000026109
chr1	50961054	50963950	Tmeff2	transmembrane protein with EGF-like and two follistatin-like domains 2	2897	peak_908	50909962	51187270	+	ENSMUSG00000026109
chr1	50978589	50981695	Tmeff2	transmembrane protein with EGF-like and two follistatin-like domains 2	3107	peak_909	50909962	51187270	+	ENSMUSG00000026109
chr1	51044385	51045329	Tmeff2	transmembrane protein with EGF-like and two follistatin-like domains 2	945	peak_910	50909962	51187270	+	ENSMUSG00000026109
chr1	51067645	51069581	Tmeff2	transmembrane protein with EGF-like and two follistatin-like domains 2	1937	peak_911	50909962	51187270	+	ENSMUSG00000026109
chr1	51096051	51097761	Tmeff2	transmembrane protein with EGF-like and two follistatin-like domains 2	1711	peak_912	50909962	51187270	+	ENSMUSG00000026109
chr1	51114131	51115685	Tmeff2	transmembrane protein with EGF-like and two follistatin-like domains 2	1555	peak_913	50909962	51187270	+	ENSMUSG00000026109
chr1	51119196	51121196	Tmeff2	transmembrane protein with EGF-like and two follistatin-like domains 2	2001	peak_914	50909962	51187270	+	ENSMUSG00000026109
chr1	51191063	51193095	Tmeff2	transmembrane protein with EGF-like and two follistatin-like domains 2	2033	peak_915	50909962	51187270	+	ENSMUSG00000026109
chr1	51198439	51200481	Tmeff2	transmembrane protein with EGF-like and two follistatin-like domains 2	2043	peak_916	50909962	51187270	+	ENSMUSG00000026109
chr1	51215099	51215847	9330175M20Rik	RIKEN cDNA 9330175M20 gene	749	peak_917	51218386	51333779	-	ENSMUSG00000101799
chr1	51223364	51224796	9330175M20Rik	RIKEN cDNA 9330175M20 gene	1433	peak_918	51218386	51333779	-	ENSMUSG00000101799
chr1	51242987	51244159	9330175M20Rik	RIKEN cDNA 9330175M20 gene	1173	peak_919	51218386	51333779	-	ENSMUSG00000101799
chr1	51266608	51267751	9330175M20Rik	RIKEN cDNA 9330175M20 gene	1144	peak_920	51218386	51333779	-	ENSMUSG00000101799
chr1	51323191	51324477	9330175M20Rik	RIKEN cDNA 9330175M20 gene	1287	peak_921	51218386	51333779	-	ENSMUSG00000101799
chr1	51332669	51334924	9330175M20Rik	RIKEN cDNA 9330175M20 gene	2256	peak_922	51218386	51333779	-	ENSMUSG00000101799
chr1	51364873	51366592	9330175M20Rik	RIKEN cDNA 9330175M20 gene	1720	peak_923	51218386	51333779	-	ENSMUSG00000101799
chr1	51379584	51381175	9330175M20Rik	RIKEN cDNA 9330175M20 gene	1592	peak_924	51218386	51333779	-	ENSMUSG00000101799
chr1	51383610	51384645	9330175M20Rik	RIKEN cDNA 9330175M20 gene	1036	peak_925	51218386	51333779	-	ENSMUSG00000101799
chr1	51418446	51419398	Nabp1	nucleic acid binding protein 1	953	peak_926	51466007	51478399	-	ENSMUSG00000026107
chr1	51425468	51426453	Nabp1	nucleic acid binding protein 1	986	peak_927	51466007	51478399	-	ENSMUSG00000026107
chr1	51445976	51446692	Nabp1	nucleic acid binding protein 1	717	peak_928	51466007	51478399	-	ENSMUSG00000026107
chr1	51463031	51464467	Nabp1	nucleic acid binding protein 1	1437	peak_929	51466007	51478399	-	ENSMUSG00000026107
chr1	51477003	51479195	Nabp1	nucleic acid binding protein 1	2193	peak_930	51466007	51478399	-	ENSMUSG00000026107
chr1	51495996	51496835	Nabp1	nucleic acid binding protein 1	840	peak_931	51466007	51478399	-	ENSMUSG00000026107
chr1	51521634	51522324	Nabp1	nucleic acid binding protein 1	691	peak_932	51466007	51478399	-	ENSMUSG00000026107
chr1	51565782	51567115	Nabp1	nucleic acid binding protein 1	1334	peak_933	51466007	51478399	-	ENSMUSG00000026107
chr1	51590279	51591787	Nabp1	nucleic acid binding protein 1	1509	peak_934	51466007	51478399	-	ENSMUSG00000026107
chr1	51595347	51597726	Nabp1	nucleic acid binding protein 1	2380	peak_935	51466007	51478399	-	ENSMUSG00000026107
chr1	51600392	51601055	Nabp1	nucleic acid binding protein 1	664	peak_936	51466007	51478399	-	ENSMUSG00000026107
chr1	51627719	51628862	Myo1b	myosin IB	1144	peak_937	51749758	51915978	-	ENSMUSG00000018417
chr1	51644083	51644891	Myo1b	myosin IB	809	peak_938	51749758	51915978	-	ENSMUSG00000018417
chr1	51668819	51669631	Myo1b	myosin IB	813	peak_939	51749758	51915978	-	ENSMUSG00000018417
chr1	51670967	51671715	Myo1b	myosin IB	749	peak_940	51749758	51915978	-	ENSMUSG00000018417
chr1	51687639	51688396	Myo1b	myosin IB	758	peak_941	51749758	51915978	-	ENSMUSG00000018417
chr1	51768032	51769111	Myo1b	myosin IB	1080	peak_942	51749758	51915978	-	ENSMUSG00000018417
chr1	51795250	51797095	Myo1b	myosin IB	1846	peak_943	51749758	51915978	-	ENSMUSG00000018417
chr1	51820017	51821093	Myo1b	myosin IB	1077	peak_944	51749758	51915978	-	ENSMUSG00000018417
chr1	51837235	51838704	Myo1b	myosin IB	1470	peak_945	51749758	51915978	-	ENSMUSG00000018417
chr1	51909163	51909819	Myo1b	myosin IB	657	peak_946	51749758	51915978	-	ENSMUSG00000018417
chr1	51944586	51945358	Myo1b	myosin IB	773	peak_947	51749758	51915978	-	ENSMUSG00000018417
chr1	51991837	51992512	Stat4	signal transducer and activator of transcription 4	676	peak_948	51987148	52107189	+	ENSMUSG00000062939
chr1	51998377	51998993	Stat4	signal transducer and activator of transcription 4	617	peak_949	51987148	52107189	+	ENSMUSG00000062939
chr1	52004033	52004488	Stat4	signal transducer and activator of transcription 4	456	peak_950	51987148	52107189	+	ENSMUSG00000062939
chr1	52098789	52099468	Stat4	signal transducer and activator of transcription 4	680	peak_951	51987148	52107189	+	ENSMUSG00000062939
chr1	52112944	52114809	Stat1	signal transducer and activator of transcription 1	1866	peak_952	52119438	52161865	+	ENSMUSG00000026104
chr1	52118503	52120335	Stat1	signal transducer and activator of transcription 1	1833	peak_953	52119438	52161865	+	ENSMUSG00000026104
chr1	52131870	52132900	Stat1	signal transducer and activator of transcription 1	1031	peak_954	52119438	52161865	+	ENSMUSG00000026104
chr1	52146332	52147355	Stat1	signal transducer and activator of transcription 1	1024	peak_955	52119438	52161865	+	ENSMUSG00000026104
chr1	52149024	52151177	Stat1	signal transducer and activator of transcription 1	2154	peak_956	52119438	52161865	+	ENSMUSG00000026104
chr1	52156051	52157212	Stat1	signal transducer and activator of transcription 1	1162	peak_957	52119438	52161865	+	ENSMUSG00000026104
chr1	52158031	52159931	Stat1	signal transducer and activator of transcription 1	1901	peak_958	52119438	52161865	+	ENSMUSG00000026104
chr1	52162778	52164721	Gls	glutaminase	1944	peak_959	52163450	52233232	-	ENSMUSG00000026103
chr1	52168181	52173719	Gls	glutaminase	5539	peak_960	52163450	52233232	-	ENSMUSG00000026103
chr1	52229548	52234273	Gls	glutaminase	4726	peak_961	52163450	52233232	-	ENSMUSG00000026103
chr1	52259797	52261427	Gls	glutaminase	1631	peak_962	52163450	52233232	-	ENSMUSG00000026103
chr1	52264196	52264862	Gls	glutaminase	667	peak_963	52163450	52233232	-	ENSMUSG00000026103
chr1	52280005	52281029	Gls	glutaminase	1025	peak_964	52163450	52233232	-	ENSMUSG00000026103
chr1	52294304	52295195	Gls	glutaminase	892	peak_965	52163450	52233232	-	ENSMUSG00000026103
chr1	52299333	52300152	Gls	glutaminase	820	peak_966	52163450	52233232	-	ENSMUSG00000026103
chr1	52302675	52303224	Gls	glutaminase	550	peak_967	52163450	52233232	-	ENSMUSG00000026103
chr1	52331298	52332401	Gls	glutaminase	1104	peak_968	52163450	52233232	-	ENSMUSG00000026103
chr1	52363095	52364079	Nab1	Ngfi-A binding protein 1	985	peak_969	52455849	52500448	-	ENSMUSG00000002881
chr1	52435709	52436334	Nab1	Ngfi-A binding protein 1	626	peak_970	52455849	52500448	-	ENSMUSG00000002881
chr1	52464701	52466227	Nab1	Ngfi-A binding protein 1	1527	peak_971	52455849	52500448	-	ENSMUSG00000002881
chr1	52466430	52467068	Nab1	Ngfi-A binding protein 1	639	peak_972	52455849	52500448	-	ENSMUSG00000002881
chr1	52498705	52502547	Nab1	Ngfi-A binding protein 1	3843	peak_973	52455849	52500448	-	ENSMUSG00000002881
chr1	52521104	52522139	Nab1	Ngfi-A binding protein 1	1036	peak_974	52455849	52500448	-	ENSMUSG00000002881
chr1	52523455	52525150	Nab1	Ngfi-A binding protein 1	1696	peak_975	52455849	52500448	-	ENSMUSG00000002881
chr1	52578316	52579042	Nemp2	nuclear envelope integral membrane protein 2	727	peak_976	52630705	52651919	+	ENSMUSG00000043015
chr1	52596973	52598936	Nemp2	nuclear envelope integral membrane protein 2	1964	peak_977	52630705	52651919	+	ENSMUSG00000043015
chr1	52629986	52632169	Nemp2	nuclear envelope integral membrane protein 2	2184	peak_978	52630705	52651919	+	ENSMUSG00000043015
chr1	52647380	52649093	Nemp2	nuclear envelope integral membrane protein 2	1714	peak_979	52630705	52651919	+	ENSMUSG00000043015
chr1	52651395	52652879	Nemp2	nuclear envelope integral membrane protein 2	1485	peak_980	52630705	52651919	+	ENSMUSG00000043015
chr1	52662731	52664172	Mfsd6	major facilitator superfamily domain containing 6	1442	peak_981	52656305	52727318	-	ENSMUSG00000041439
chr1	52706685	52707648	Mfsd6	major facilitator superfamily domain containing 6	964	peak_982	52656305	52727318	-	ENSMUSG00000041439
chr1	52711725	52712699	Mfsd6	major facilitator superfamily domain containing 6	975	peak_983	52656305	52727318	-	ENSMUSG00000041439
chr1	52713019	52715911	Mfsd6	major facilitator superfamily domain containing 6	2893	peak_984	52656305	52727318	-	ENSMUSG00000041439
chr1	52717938	52720095	Mfsd6	major facilitator superfamily domain containing 6	2158	peak_985	52656305	52727318	-	ENSMUSG00000041439
chr1	52722166	52723285	Mfsd6	major facilitator superfamily domain containing 6	1120	peak_986	52656305	52727318	-	ENSMUSG00000041439
chr1	52725525	52727917	Mfsd6	major facilitator superfamily domain containing 6	2393	peak_987	52656305	52727318	-	ENSMUSG00000041439
chr1	52748167	52749386	Mfsd6	major facilitator superfamily domain containing 6	1220	peak_988	52656305	52727318	-	ENSMUSG00000041439
chr1	52758198	52759887	Inpp1	inositol polyphosphate-1-phosphatase	1690	peak_989	52789420	52817688	-	ENSMUSG00000026102
chr1	52799467	52800945	Inpp1	inositol polyphosphate-1-phosphatase	1479	peak_990	52789420	52817688	-	ENSMUSG00000026102
chr1	52816245	52818254	Inpp1	inositol polyphosphate-1-phosphatase	2010	peak_991	52789420	52817688	-	ENSMUSG00000026102
chr1	52844135	52846103	Hibch	3-hydroxyisobutyryl-Coenzyme A hydrolase	1969	peak_992	52845038	52920986	+	ENSMUSG00000041426
chr1	52853880	52854437	Hibch	3-hydroxyisobutyryl-Coenzyme A hydrolase	558	peak_993	52845038	52920986	+	ENSMUSG00000041426
chr1	52932013	52932901	1700019D03Rik	RIKEN cDNA 1700019D03 gene	889	peak_994	52925127	52963260	-	ENSMUSG00000043629
chr1	52951396	52953746	1700019D03Rik	RIKEN cDNA 1700019D03 gene	2351	peak_995	52925127	52963260	-	ENSMUSG00000043629
chr1	52971186	52972972	1700019D03Rik	RIKEN cDNA 1700019D03 gene	1787	peak_996	52925127	52963260	-	ENSMUSG00000043629
chr1	52986510	52987794	1700019D03Rik	RIKEN cDNA 1700019D03 gene	1285	peak_997	52925127	52963260	-	ENSMUSG00000043629
chr1	53017087	53017940	Mstn	myostatin	854	peak_998	53061640	53068079	+	ENSMUSG00000026100
chr1	53018517	53019789	Mstn	myostatin	1273	peak_999	53061640	53068079	+	ENSMUSG00000026100
chr1	53032305	53033294	Mstn	myostatin	990	peak_1000	53061640	53068079	+	ENSMUSG00000026100
chr1	53052849	53053690	Mstn	myostatin	842	peak_1001	53061640	53068079	+	ENSMUSG00000026100
chr1	53061362	53063134	Mstn	myostatin	1773	peak_1002	53061640	53068079	+	ENSMUSG00000026100
chr1	53296130	53297967	Ormdl1	ORM1-like 1 (S. cerevisiae)	1838	peak_1003	53297095	53310245	+	ENSMUSG00000026097
chr1	53296130	53297967	Pms1	postmeiotic segregation increased 1 (S. cerevisiae)	1838	peak_1003	53189189	53297028	-	ENSMUSG00000026098
chr1	53312890	53314621	Osgepl1	O-sialoglycoprotein endopeptidase-like 1	1732	peak_1004	53313624	53326342	+	ENSMUSG00000026096
chr1	53351643	53353102	Asnsd1	asparagine synthetase domain containing 1	1460	peak_1005	53325507	53352752	-	ENSMUSG00000026095
chr1	53706181	53707606	Dnah7a	dynein, axonemal, heavy chain 7A	1426	peak_1006	53397002	53706784	-	ENSMUSG00000096141
chr1	53784349	53785654	Stk17b	serine/threonine kinase 17b (apoptosis-inducing)	1306	peak_1007	53755512	53785215	-	ENSMUSG00000026094
chr1	53823376	53824544	Hecw2	HECT, C2 and WW domain containing E3 ubiquitin protein ligase 2	1169	peak_1008	53806874	54195034	-	ENSMUSG00000042807
chr1	53908978	53910030	Hecw2	HECT, C2 and WW domain containing E3 ubiquitin protein ligase 2	1053	peak_1009	53806874	54195034	-	ENSMUSG00000042807
chr1	53927557	53928073	Hecw2	HECT, C2 and WW domain containing E3 ubiquitin protein ligase 2	517	peak_1010	53806874	54195034	-	ENSMUSG00000042807
chr1	53951965	53953236	Hecw2	HECT, C2 and WW domain containing E3 ubiquitin protein ligase 2	1272	peak_1011	53806874	54195034	-	ENSMUSG00000042807
chr1	53970257	53971085	Hecw2	HECT, C2 and WW domain containing E3 ubiquitin protein ligase 2	829	peak_1012	53806874	54195034	-	ENSMUSG00000042807
chr1	53985977	53987580	Hecw2	HECT, C2 and WW domain containing E3 ubiquitin protein ligase 2	1604	peak_1013	53806874	54195034	-	ENSMUSG00000042807
chr1	54039096	54039557	Hecw2	HECT, C2 and WW domain containing E3 ubiquitin protein ligase 2	462	peak_1014	53806874	54195034	-	ENSMUSG00000042807
chr1	54065155	54066319	Hecw2	HECT, C2 and WW domain containing E3 ubiquitin protein ligase 2	1165	peak_1015	53806874	54195034	-	ENSMUSG00000042807
chr1	54082799	54083582	Hecw2	HECT, C2 and WW domain containing E3 ubiquitin protein ligase 2	784	peak_1016	53806874	54195034	-	ENSMUSG00000042807
chr1	54118484	54120098	Hecw2	HECT, C2 and WW domain containing E3 ubiquitin protein ligase 2	1615	peak_1017	53806874	54195034	-	ENSMUSG00000042807
chr1	54122197	54122978	Hecw2	HECT, C2 and WW domain containing E3 ubiquitin protein ligase 2	782	peak_1018	53806874	54195034	-	ENSMUSG00000042807
chr1	54193174	54195739	Hecw2	HECT, C2 and WW domain containing E3 ubiquitin protein ligase 2	2566	peak_1019	53806874	54195034	-	ENSMUSG00000042807
chr1	54249969	54251139	Ccdc150	coiled-coil domain containing 150	1171	peak_1020	54250683	54368727	+	ENSMUSG00000025983
chr1	54332789	54333460	Ccdc150	coiled-coil domain containing 150	672	peak_1021	54250683	54368727	+	ENSMUSG00000025983
chr1	54438334	54439416	Gtf3c3	general transcription factor IIIC, polypeptide 3	1083	peak_1022	54395877	54439026	-	ENSMUSG00000041303
chr1	54468446	54469357	Pgap1	post-GPI attachment to proteins 1	912	peak_1023	54473000	54557684	-	ENSMUSG00000073678
chr1	54498836	54499540	Pgap1	post-GPI attachment to proteins 1	705	peak_1024	54473000	54557684	-	ENSMUSG00000073678
chr1	54555530	54558635	Pgap1	post-GPI attachment to proteins 1	3106	peak_1025	54473000	54557684	-	ENSMUSG00000073678
chr1	54578021	54579177	Pgap1	post-GPI attachment to proteins 1	1157	peak_1026	54473000	54557684	-	ENSMUSG00000073678
chr1	54596049	54596697	Pgap1	post-GPI attachment to proteins 1	649	peak_1027	54473000	54557684	-	ENSMUSG00000073678
chr1	54614843	54615254	Ankrd44	ankyrin repeat domain 44	412	peak_1028	54645340	54926387	-	ENSMUSG00000052331
chr1	54665791	54666408	Ankrd44	ankyrin repeat domain 44	618	peak_1029	54645340	54926387	-	ENSMUSG00000052331
chr1	54707169	54708271	Ankrd44	ankyrin repeat domain 44	1103	peak_1030	54645340	54926387	-	ENSMUSG00000052331
chr1	54734774	54735645	Ankrd44	ankyrin repeat domain 44	872	peak_1031	54645340	54926387	-	ENSMUSG00000052331
chr1	54821867	54822606	Ankrd44	ankyrin repeat domain 44	740	peak_1032	54645340	54926387	-	ENSMUSG00000052331
chr1	54832866	54833158	Ankrd44	ankyrin repeat domain 44	293	peak_1033	54645340	54926387	-	ENSMUSG00000052331
chr1	54838146	54838564	Ankrd44	ankyrin repeat domain 44	419	peak_1034	54645340	54926387	-	ENSMUSG00000052331
chr1	54896198	54897280	Ankrd44	ankyrin repeat domain 44	1083	peak_1035	54645340	54926387	-	ENSMUSG00000052331
chr1	54898247	54899460	Ankrd44	ankyrin repeat domain 44	1214	peak_1036	54645340	54926387	-	ENSMUSG00000052331
chr1	54906201	54907264	Ankrd44	ankyrin repeat domain 44	1064	peak_1037	54645340	54926387	-	ENSMUSG00000052331
chr1	54922398	54923282	Ankrd44	ankyrin repeat domain 44	885	peak_1038	54645340	54926387	-	ENSMUSG00000052331
chr1	54925518	54927081	Ankrd44	ankyrin repeat domain 44	1564	peak_1039	54645340	54926387	-	ENSMUSG00000052331
chr1	54978902	54980037	Sf3b1	splicing factor 3b, subunit 1	1136	peak_1040	54985170	55027478	-	ENSMUSG00000025982
chr1	54983117	54984728	Sf3b1	splicing factor 3b, subunit 1	1612	peak_1041	54985170	55027478	-	ENSMUSG00000025982
chr1	55025318	55028214	Sf3b1	splicing factor 3b, subunit 1	2897	peak_1042	54985170	55027478	-	ENSMUSG00000025982
chr1	55051658	55054030	Coq10b	coenzyme Q10B	2373	peak_1043	55052770	55072702	+	ENSMUSG00000025981
chr1	55086041	55088872	Hspd1	heat shock protein 1 (chaperonin)	2832	peak_1044	55077834	55087932	-	ENSMUSG00000025980
chr1	55086041	55088872	Hspe1	heat shock protein 1 (chaperonin 10)	2832	peak_1044	55088148	55091317	+	ENSMUSG00000073676
chr1	55129984	55132036	Mob4	MOB family member 4, phocein	2053	peak_1045	55131245	55154899	+	ENSMUSG00000025979
chr1	55145279	55146255	Mob4	MOB family member 4, phocein	977	peak_1046	55131245	55154899	+	ENSMUSG00000025979
chr1	55158074	55159312	Mob4	MOB family member 4, phocein	1239	peak_1047	55131245	55154899	+	ENSMUSG00000025979
chr1	55161041	55161765	Mob4	MOB family member 4, phocein	725	peak_1048	55131245	55154899	+	ENSMUSG00000025979
chr1	55201615	55203015	Rftn2	raftlin family member 2	1401	peak_1049	55170160	55226782	-	ENSMUSG00000025978
chr1	55236407	55240572	Mars2	methionine-tRNA synthetase 2 (mitochondrial)	4166	peak_1050	55237177	55240058	+	ENSMUSG00000046994
chr1	55383136	55383602	Boll	bol, boule-like (Drosophila)	467	peak_1051	55300069	55363469	-	ENSMUSG00000025977
chr1	55395871	55396464	Plcl1	phospholipase C-like 1	594	peak_1052	55405946	55754285	+	ENSMUSG00000038349
chr1	55399150	55401053	Plcl1	phospholipase C-like 1	1904	peak_1053	55405946	55754285	+	ENSMUSG00000038349
chr1	55404021	55407856	Plcl1	phospholipase C-like 1	3836	peak_1054	55405946	55754285	+	ENSMUSG00000038349
chr1	55453636	55454873	Plcl1	phospholipase C-like 1	1238	peak_1055	55405946	55754285	+	ENSMUSG00000038349
chr1	55499206	55501727	Plcl1	phospholipase C-like 1	2522	peak_1056	55405946	55754285	+	ENSMUSG00000038349
chr1	55559638	55560674	Plcl1	phospholipase C-like 1	1037	peak_1057	55405946	55754285	+	ENSMUSG00000038349
chr1	55665550	55667307	Plcl1	phospholipase C-like 1	1758	peak_1058	55405946	55754285	+	ENSMUSG00000038349
chr1	55668437	55669765	Plcl1	phospholipase C-like 1	1329	peak_1059	55405946	55754285	+	ENSMUSG00000038349
chr1	55670984	55672103	Plcl1	phospholipase C-like 1	1120	peak_1060	55405946	55754285	+	ENSMUSG00000038349
chr1	55736104	55736825	Plcl1	phospholipase C-like 1	722	peak_1061	55405946	55754285	+	ENSMUSG00000038349
chr1	55755584	55756025	Plcl1	phospholipase C-like 1	442	peak_1062	55405946	55754285	+	ENSMUSG00000038349
chr1	55792393	55793193	Plcl1	phospholipase C-like 1	801	peak_1063	55405946	55754285	+	ENSMUSG00000038349
chr1	55828117	55828985	Plcl1	phospholipase C-like 1	869	peak_1064	55405946	55754285	+	ENSMUSG00000038349
chr1	55835026	55836580	Plcl1	phospholipase C-like 1	1555	peak_1065	55405946	55754285	+	ENSMUSG00000038349
chr1	55838009	55838814	Plcl1	phospholipase C-like 1	806	peak_1066	55405946	55754285	+	ENSMUSG00000038349
chr1	55873885	55875121	9130227L01Rik	RIKEN cDNA 9130227L01 gene	1237	peak_1067	55931241	55972098	+	ENSMUSG00000099950
chr1	55886342	55886859	9130227L01Rik	RIKEN cDNA 9130227L01 gene	518	peak_1068	55931241	55972098	+	ENSMUSG00000099950
chr1	55890198	55891363	9130227L01Rik	RIKEN cDNA 9130227L01 gene	1166	peak_1069	55931241	55972098	+	ENSMUSG00000099950
chr1	55899766	55900492	9130227L01Rik	RIKEN cDNA 9130227L01 gene	727	peak_1070	55931241	55972098	+	ENSMUSG00000099950
chr1	55959967	55961174	9130227L01Rik	RIKEN cDNA 9130227L01 gene	1208	peak_1071	55931241	55972098	+	ENSMUSG00000099950
chr1	56089006	56090156	1700003I22Rik	RIKEN cDNA 1700003I22 gene	1151	peak_1072	56018978	56020203	+	ENSMUSG00000100372
chr1	56256789	56257527	1700003I22Rik	RIKEN cDNA 1700003I22 gene	739	peak_1073	56018978	56020203	+	ENSMUSG00000100372
chr1	56321375	56321952	1700003I22Rik	RIKEN cDNA 1700003I22 gene	578	peak_1074	56018978	56020203	+	ENSMUSG00000100372
chr1	56395808	56396141	Hsfy2	heat shock transcription factor, Y-linked 2	334	peak_1075	56636051	56637451	-	ENSMUSG00000045336
chr1	56402543	56404599	Hsfy2	heat shock transcription factor, Y-linked 2	2057	peak_1076	56636051	56637451	-	ENSMUSG00000045336
chr1	56405212	56405989	Hsfy2	heat shock transcription factor, Y-linked 2	778	peak_1077	56636051	56637451	-	ENSMUSG00000045336
chr1	56780138	56780754	Satb2	special AT-rich sequence binding protein 2	617	peak_1078	56793981	56971334	-	ENSMUSG00000038331
chr1	56834312	56835787	Satb2	special AT-rich sequence binding protein 2	1476	peak_1079	56793981	56971334	-	ENSMUSG00000038331
chr1	56839172	56840176	Satb2	special AT-rich sequence binding protein 2	1005	peak_1080	56793981	56971334	-	ENSMUSG00000038331
chr1	56871447	56871788	Satb2	special AT-rich sequence binding protein 2	342	peak_1081	56793981	56971334	-	ENSMUSG00000038331
chr1	56900087	56900778	Satb2	special AT-rich sequence binding protein 2	692	peak_1082	56793981	56971334	-	ENSMUSG00000038331
chr1	56928615	56929393	Satb2	special AT-rich sequence binding protein 2	779	peak_1083	56793981	56971334	-	ENSMUSG00000038331
chr1	56970612	56971378	Satb2	special AT-rich sequence binding protein 2	767	peak_1084	56793981	56971334	-	ENSMUSG00000038331
chr1	56971539	56973974	9130024F11Rik	RIKEN cDNA 9130024F11 gene	2436	peak_1085	56971469	57042513	+	ENSMUSG00000087022
chr1	57032545	57034193	9130024F11Rik	RIKEN cDNA 9130024F11 gene	1649	peak_1086	56971469	57042513	+	ENSMUSG00000087022
chr1	57040147	57040622	9130024F11Rik	RIKEN cDNA 9130024F11 gene	476	peak_1087	56971469	57042513	+	ENSMUSG00000087022
chr1	57094953	57096166	9130024F11Rik	RIKEN cDNA 9130024F11 gene	1214	peak_1088	56971469	57042513	+	ENSMUSG00000087022
chr1	57205230	57206253	BC055402	cDNA sequence BC055402	1024	peak_1089	57200645	57214996	-	ENSMUSG00000101429
chr1	57264562	57265938	BC055402	cDNA sequence BC055402	1377	peak_1090	57200645	57214996	-	ENSMUSG00000101429
chr1	57269303	57269993	BC055402	cDNA sequence BC055402	691	peak_1091	57200645	57214996	-	ENSMUSG00000101429
chr1	57377289	57378641	1700066M21Rik	RIKEN cDNA 1700066M21 gene	1353	peak_1092	57377620	57385422	+	ENSMUSG00000038323
chr1	57377289	57378641	4930558J18Rik	RIKEN cDNA 4930558J18 gene	1353	peak_1092	57359222	57377544	-	ENSMUSG00000097519
chr1	57393835	57394813	Tyw5	tRNA-yW synthesizing protein 5	979	peak_1093	57388244	57406674	-	ENSMUSG00000048495
chr1	57405743	57407542	9430016H08Rik	RIKEN cDNA 9430016H08 gene	1800	peak_1094	57406548	57415958	+	ENSMUSG00000025971
chr1	57405743	57407542	Tyw5	tRNA-yW synthesizing protein 5	1800	peak_1094	57388244	57406674	-	ENSMUSG00000048495
chr1	57423205	57424259	9430016H08Rik	RIKEN cDNA 9430016H08 gene	1055	peak_1095	57406548	57415958	+	ENSMUSG00000025971
chr1	57428308	57430206	9430016H08Rik	RIKEN cDNA 9430016H08 gene	1899	peak_1096	57406548	57415958	+	ENSMUSG00000025971
chr1	57474707	57475732	9430016H08Rik	RIKEN cDNA 9430016H08 gene	1026	peak_1097	57406548	57415958	+	ENSMUSG00000025971
chr1	57510550	57511585	9430016H08Rik	RIKEN cDNA 9430016H08 gene	1036	peak_1098	57406548	57415958	+	ENSMUSG00000025971
chr1	57511903	57513358	9430016H08Rik	RIKEN cDNA 9430016H08 gene	1456	peak_1099	57406548	57415958	+	ENSMUSG00000025971
chr1	57589549	57590756	9430016H08Rik	RIKEN cDNA 9430016H08 gene	1208	peak_1100	57406548	57415958	+	ENSMUSG00000025971
chr1	57773921	57776291	Spats2l	spermatogenesis associated, serine-rich 2-like	2371	peak_1101	57774861	57948397	+	ENSMUSG00000038305
chr1	57800390	57801788	Spats2l	spermatogenesis associated, serine-rich 2-like	1399	peak_1102	57774861	57948397	+	ENSMUSG00000038305
chr1	57820331	57821755	Spats2l	spermatogenesis associated, serine-rich 2-like	1425	peak_1103	57774861	57948397	+	ENSMUSG00000038305
chr1	57851937	57853566	Spats2l	spermatogenesis associated, serine-rich 2-like	1630	peak_1104	57774861	57948397	+	ENSMUSG00000038305
chr1	57969160	57970666	Kctd18	potassium channel tetramerisation domain containing 18	1507	peak_1105	57955101	57970084	-	ENSMUSG00000054770
chr1	57995430	57996409	Sgol2a	shugoshin-like 2a (S. pombe)	980	peak_1106	57985340	58026277	+	ENSMUSG00000026039
chr1	58056979	58057792	Aox1	aldehyde oxidase 1	814	peak_1107	58029969	58106410	+	ENSMUSG00000063558
chr1	58112664	58113413	Aox3	aldehyde oxidase 3	750	peak_1108	58113136	58200452	+	ENSMUSG00000064294
chr1	58210074	58210941	Aox4	aldehyde oxidase 4	868	peak_1109	58210397	58268596	+	ENSMUSG00000038242
chr1	58271066	58271573	Aox4	aldehyde oxidase 4	508	peak_1110	58210397	58268596	+	ENSMUSG00000038242
chr1	58280872	58281901	Aox2	aldehyde oxidase 2	1030	peak_1111	58278326	58379264	+	ENSMUSG00000079554
chr1	58296291	58296744	Aox2	aldehyde oxidase 2	454	peak_1112	58278326	58379264	+	ENSMUSG00000079554
chr1	58359378	58359980	Aox2	aldehyde oxidase 2	603	peak_1113	58278326	58379264	+	ENSMUSG00000079554
chr1	58391801	58394077	Bzw1	basic leucine zipper and W2 domains 1	2277	peak_1114	58393097	58406548	+	ENSMUSG00000051223
chr1	58422935	58424499	Clk1	CDC-like kinase 1	1565	peak_1115	58411988	58424088	-	ENSMUSG00000026034
chr1	58444685	58446703	Nif3l1	Ngg1 interacting factor 3-like 1 (S. pombe)	2019	peak_1116	58445267	58481816	+	ENSMUSG00000026036
chr1	58444685	58446703	Ppil3	peptidylprolyl isomerase (cyclophilin)-like 3	2019	peak_1116	58430993	58445486	-	ENSMUSG00000026035
chr1	58464642	58466085	Nif3l1	Ngg1 interacting factor 3-like 1 (S. pombe)	1444	peak_1117	58445267	58481816	+	ENSMUSG00000026036
chr1	58464642	58466085	Orc2	origin recognition complex, subunit 2	1444	peak_1117	58462771	58505109	-	ENSMUSG00000026037
chr1	58504200	58505680	Orc2	origin recognition complex, subunit 2	1481	peak_1118	58462771	58505109	-	ENSMUSG00000026037
chr1	58534308	58535192	Fam126b	family with sequence similarity 126, member B	885	peak_1119	58522806	58586333	-	ENSMUSG00000038174
chr1	58568474	58569344	Fam126b	family with sequence similarity 126, member B	871	peak_1120	58522806	58586333	-	ENSMUSG00000038174
chr1	58583902	58587123	Fam126b	family with sequence similarity 126, member B	3222	peak_1121	58522806	58586333	-	ENSMUSG00000038174
chr1	58583902	58587123	Ndufb3	NADH dehydrogenase (ubiquinone) 1 beta subcomplex 3	3222	peak_1121	58586397	58595964	+	ENSMUSG00000026032
chr1	58616710	58618519	Ndufb3	NADH dehydrogenase (ubiquinone) 1 beta subcomplex 3	1810	peak_1122	58586397	58595964	+	ENSMUSG00000026032
chr1	58621981	58623115	Ndufb3	NADH dehydrogenase (ubiquinone) 1 beta subcomplex 3	1135	peak_1123	58586397	58595964	+	ENSMUSG00000026032
chr1	58652411	58653607	Gm20257	caspase 8 pseudogene	1197	peak_1124	58652641	58655831	+	ENSMUSG00000102059
chr1	58697483	58698059	Als2cr12	amyotrophic lateral sclerosis 2 (juvenile) chromosome region, candidate 12 (human)	577	peak_1125	58658121	58695989	-	ENSMUSG00000047528
chr1	58710890	58712728	Cflar	CASP8 and FADD-like apoptosis regulator	1839	peak_1126	58711491	58759209	+	ENSMUSG00000026031
chr1	58736159	58737994	Cflar	CASP8 and FADD-like apoptosis regulator	1836	peak_1127	58711491	58759209	+	ENSMUSG00000026031
chr1	58739207	58740988	Cflar	CASP8 and FADD-like apoptosis regulator	1782	peak_1128	58711491	58759209	+	ENSMUSG00000026031
chr1	58746649	58747346	Cflar	CASP8 and FADD-like apoptosis regulator	698	peak_1129	58711491	58759209	+	ENSMUSG00000026031
chr1	58897525	58897824	Trak2	trafficking protein, kinesin binding 2	300	peak_1130	58900450	58973482	-	ENSMUSG00000026028
chr1	58972433	58974431	Stradb	STE20-related kinase adaptor beta	1999	peak_1131	58973571	58995121	+	ENSMUSG00000026027
chr1	58972433	58974431	Trak2	trafficking protein, kinesin binding 2	1999	peak_1131	58900450	58973482	-	ENSMUSG00000026028
chr1	59119356	59121174	Mpp4	membrane protein, palmitoylated 4 (MAGUK p55 subfamily member 4)	1819	peak_1132	59120935	59163389	-	ENSMUSG00000079550
chr1	59119356	59121174	Tmem237	transmembrane protein 237	1819	peak_1132	59100593	59120382	-	ENSMUSG00000038079
chr1	59162106	59164672	Als2	amyotrophic lateral sclerosis 2 (juvenile)	2567	peak_1133	59162756	59237231	-	ENSMUSG00000026024
chr1	59162106	59164672	Mpp4	membrane protein, palmitoylated 4 (MAGUK p55 subfamily member 4)	2567	peak_1133	59120935	59163389	-	ENSMUSG00000079550
chr1	59186796	59188527	Als2	amyotrophic lateral sclerosis 2 (juvenile)	1732	peak_1134	59162756	59237231	-	ENSMUSG00000026024
chr1	59236476	59238528	Als2	amyotrophic lateral sclerosis 2 (juvenile)	2053	peak_1135	59162756	59237231	-	ENSMUSG00000026024
chr1	59311984	59313014	Cdk15	cyclin-dependent kinase 15	1031	peak_1136	59256907	59352369	+	ENSMUSG00000026023
chr1	59316285	59317508	Cdk15	cyclin-dependent kinase 15	1224	peak_1137	59256907	59352369	+	ENSMUSG00000026023
chr1	59380962	59381577	Cdk15	cyclin-dependent kinase 15	616	peak_1138	59256907	59352369	+	ENSMUSG00000026023
chr1	59387356	59388157	Cdk15	cyclin-dependent kinase 15	802	peak_1139	59256907	59352369	+	ENSMUSG00000026023
chr1	59409666	59410718	Cdk15	cyclin-dependent kinase 15	1053	peak_1140	59256907	59352369	+	ENSMUSG00000026023
chr1	59481690	59484191	Fzd7	frizzled class receptor 7	2502	peak_1141	59482147	59486955	+	ENSMUSG00000041075
chr1	59515871	59516944	Gm973	predicted gene 973	1074	peak_1142	59516264	59634509	+	ENSMUSG00000047361
chr1	59535127	59536160	Gm973	predicted gene 973	1034	peak_1143	59516264	59634509	+	ENSMUSG00000047361
chr1	59566687	59567754	Gm973	predicted gene 973	1068	peak_1144	59516264	59634509	+	ENSMUSG00000047361
chr1	59574473	59575427	Gm973	predicted gene 973	955	peak_1145	59516264	59634509	+	ENSMUSG00000047361
chr1	59592123	59593734	Gm973	predicted gene 973	1612	peak_1146	59516264	59634509	+	ENSMUSG00000047361
chr1	59602348	59604117	Gm973	predicted gene 973	1770	peak_1147	59516264	59634509	+	ENSMUSG00000047361
chr1	59622978	59623876	Gm973	predicted gene 973	899	peak_1148	59516264	59634509	+	ENSMUSG00000047361
chr1	59669663	59671318	Sumo1	small ubiquitin-like modifier 1	1656	peak_1149	59639434	59670834	-	ENSMUSG00000026021
chr1	59684507	59685834	Nop58	NOP58 ribonucleoprotein	1328	peak_1150	59685006	59711510	+	ENSMUSG00000026020
chr1	59762243	59765466	Bmpr2	bone morphogenetic protein receptor, type II (serine/threonine kinase)	3224	peak_1151	59764279	59878081	+	ENSMUSG00000067336
chr1	59804744	59805665	Bmpr2	bone morphogenetic protein receptor, type II (serine/threonine kinase)	922	peak_1152	59764279	59878081	+	ENSMUSG00000067336
chr1	59833603	59834244	Bmpr2	bone morphogenetic protein receptor, type II (serine/threonine kinase)	642	peak_1153	59764279	59878081	+	ENSMUSG00000067336
chr1	59848221	59849025	Bmpr2	bone morphogenetic protein receptor, type II (serine/threonine kinase)	805	peak_1154	59764279	59878081	+	ENSMUSG00000067336
chr1	59883536	59884482	Bmpr2	bone morphogenetic protein receptor, type II (serine/threonine kinase)	947	peak_1155	59764279	59878081	+	ENSMUSG00000067336
chr1	59912100	59914548	Fam117b	family with sequence similarity 117, member B	2449	peak_1156	59913006	59985348	+	ENSMUSG00000041040
chr1	59934985	59935594	Fam117b	family with sequence similarity 117, member B	610	peak_1157	59913006	59985348	+	ENSMUSG00000041040
chr1	59987308	59988165	Ica1l	islet cell autoantigen 1-like	858	peak_1158	59989068	60043122	-	ENSMUSG00000026018
chr1	59990611	59991159	Ica1l	islet cell autoantigen 1-like	549	peak_1159	59989068	60043122	-	ENSMUSG00000026018
chr1	60034711	60036123	Ica1l	islet cell autoantigen 1-like	1413	peak_1160	59989068	60043122	-	ENSMUSG00000026018
chr1	60042217	60043505	Ica1l	islet cell autoantigen 1-like	1289	peak_1161	59989068	60043122	-	ENSMUSG00000026018
chr1	60097113	60099417	Carf	calcium response factor	2305	peak_1162	60098247	60153953	+	ENSMUSG00000026017
chr1	60097113	60099417	Wdr12	WD repeat domain 12	2305	peak_1162	60076868	60098500	-	ENSMUSG00000026019
chr1	60179672	60181486	Nbeal1	neurobeachin like 1	1815	peak_1163	60180599	60334705	+	ENSMUSG00000073664
chr1	60204461	60205784	Nbeal1	neurobeachin like 1	1324	peak_1164	60180599	60334705	+	ENSMUSG00000073664
chr1	60342275	60344314	Cyp20a1	cytochrome P450, family 20, subfamily a, polypeptide 1	2040	peak_1165	60343300	60388060	+	ENSMUSG00000049439
chr1	60381903	60382367	Cyp20a1	cytochrome P450, family 20, subfamily a, polypeptide 1	465	peak_1166	60343300	60388060	+	ENSMUSG00000049439
chr1	60407977	60412062	Abi2	abl-interactor 2	4086	peak_1167	60409619	60481163	+	ENSMUSG00000026782
chr1	60436763	60438022	Abi2	abl-interactor 2	1260	peak_1168	60409619	60481163	+	ENSMUSG00000026782
chr1	60468873	60470386	Abi2	abl-interactor 2	1514	peak_1169	60409619	60481163	+	ENSMUSG00000026782
chr1	60565227	60568092	Raph1	Ras association (RalGDS/AF-6) and pleckstrin homology domains 1	2866	peak_1170	60483185	60566765	-	ENSMUSG00000026014
chr1	60667674	60668753	Cd28	CD28 antigen	1080	peak_1171	60746388	60773359	+	ENSMUSG00000026012;ENSMUSG00000102412
chr1	60793690	60794189	Cd28	CD28 antigen	500	peak_1172	60746388	60773359	+	ENSMUSG00000026012;ENSMUSG00000102412
chr1	60822762	60823464	Cd28	CD28 antigen	703	peak_1173	60746388	60773359	+	ENSMUSG00000026012;ENSMUSG00000102412
chr1	60844916	60845608	Ctla4	cytotoxic T-lymphocyte-associated protein 4	693	peak_1174	60909025	60915832	+	ENSMUSG00000026011;ENSMUSG00000103326
chr1	60846408	60848008	Ctla4	cytotoxic T-lymphocyte-associated protein 4	1601	peak_1175	60909025	60915832	+	ENSMUSG00000026011;ENSMUSG00000103326
chr1	60860415	60861894	Ctla4	cytotoxic T-lymphocyte-associated protein 4	1480	peak_1176	60909025	60915832	+	ENSMUSG00000026011;ENSMUSG00000103326
chr1	60868355	60868812	Ctla4	cytotoxic T-lymphocyte-associated protein 4	458	peak_1177	60909025	60915832	+	ENSMUSG00000026011;ENSMUSG00000103326
chr1	60897929	60898921	Ctla4	cytotoxic T-lymphocyte-associated protein 4	993	peak_1178	60909025	60915832	+	ENSMUSG00000026011;ENSMUSG00000103326
chr1	60920064	60921421	Ctla4	cytotoxic T-lymphocyte-associated protein 4	1358	peak_1179	60909025	60915832	+	ENSMUSG00000026011;ENSMUSG00000103326
chr1	60935572	60937005	Ctla4	cytotoxic T-lymphocyte-associated protein 4	1434	peak_1180	60909025	60915832	+	ENSMUSG00000026011;ENSMUSG00000103326
chr1	60960354	60961871	Icos	inducible T cell co-stimulator	1518	peak_1181	60977914	61000321	+	ENSMUSG00000026009;ENSMUSG00000103068
chr1	60997724	60999061	Icos	inducible T cell co-stimulator	1338	peak_1182	60977914	61000321	+	ENSMUSG00000026009;ENSMUSG00000103068
chr1	61038228	61038621	Icos	inducible T cell co-stimulator	394	peak_1183	60977914	61000321	+	ENSMUSG00000026009;ENSMUSG00000103068
chr1	61054963	61055579	Icos	inducible T cell co-stimulator	617	peak_1184	60977914	61000321	+	ENSMUSG00000026009;ENSMUSG00000103068
chr1	61103465	61103948	Icos	inducible T cell co-stimulator	484	peak_1185	60977914	61000321	+	ENSMUSG00000026009;ENSMUSG00000103068
chr1	61111471	61112291	Icos	inducible T cell co-stimulator	821	peak_1186	60977914	61000321	+	ENSMUSG00000026009;ENSMUSG00000103068
chr1	61139229	61140057	Icos	inducible T cell co-stimulator	829	peak_1187	60977914	61000321	+	ENSMUSG00000026009;ENSMUSG00000103068
chr1	61180657	61182067	Icos	inducible T cell co-stimulator	1411	peak_1188	60977914	61000321	+	ENSMUSG00000026009;ENSMUSG00000103068
chr1	61190783	61191481	9530026F06Rik	RIKEN cDNA 9530026F06 gene	699	peak_1189	61378432	61395904	+	ENSMUSG00000085447
chr1	61290596	61291389	9530026F06Rik	RIKEN cDNA 9530026F06 gene	794	peak_1190	61378432	61395904	+	ENSMUSG00000085447
chr1	61297719	61298765	9530026F06Rik	RIKEN cDNA 9530026F06 gene	1047	peak_1191	61378432	61395904	+	ENSMUSG00000085447
chr1	61374040	61374474	9530026F06Rik	RIKEN cDNA 9530026F06 gene	435	peak_1192	61378432	61395904	+	ENSMUSG00000085447
chr1	61376695	61378345	9530026F06Rik	RIKEN cDNA 9530026F06 gene	1651	peak_1193	61378432	61395904	+	ENSMUSG00000085447
chr1	61415194	61416398	9530026F06Rik	RIKEN cDNA 9530026F06 gene	1205	peak_1194	61378432	61395904	+	ENSMUSG00000085447
chr1	61470216	61473632	9530026F06Rik	RIKEN cDNA 9530026F06 gene	3417	peak_1195	61378432	61395904	+	ENSMUSG00000085447
chr1	61794025	61795393	Pard3b	par-3 family cell polarity regulator beta	1369	peak_1196	61638824	62642284	+	ENSMUSG00000052062
chr1	61795997	61796903	Pard3b	par-3 family cell polarity regulator beta	907	peak_1197	61638824	62642284	+	ENSMUSG00000052062
chr1	61819350	61821830	Pard3b	par-3 family cell polarity regulator beta	2481	peak_1198	61638824	62642284	+	ENSMUSG00000052062
chr1	61822334	61823449	Pard3b	par-3 family cell polarity regulator beta	1116	peak_1199	61638824	62642284	+	ENSMUSG00000052062
chr1	61879418	61879947	Pard3b	par-3 family cell polarity regulator beta	530	peak_1200	61638824	62642284	+	ENSMUSG00000052062
chr1	61924860	61925706	Pard3b	par-3 family cell polarity regulator beta	847	peak_1201	61638824	62642284	+	ENSMUSG00000052062
chr1	61927938	61928522	Pard3b	par-3 family cell polarity regulator beta	585	peak_1202	61638824	62642284	+	ENSMUSG00000052062
chr1	61999808	62001287	Pard3b	par-3 family cell polarity regulator beta	1480	peak_1203	61638824	62642284	+	ENSMUSG00000052062
chr1	62214557	62217008	Pard3b	par-3 family cell polarity regulator beta	2452	peak_1204	61638824	62642284	+	ENSMUSG00000052062
chr1	62259258	62260101	Pard3b	par-3 family cell polarity regulator beta	844	peak_1205	61638824	62642284	+	ENSMUSG00000052062
chr1	62294786	62295409	Pard3b	par-3 family cell polarity regulator beta	624	peak_1206	61638824	62642284	+	ENSMUSG00000052062
chr1	62347926	62349066	Pard3b	par-3 family cell polarity regulator beta	1141	peak_1207	61638824	62642284	+	ENSMUSG00000052062
chr1	62576836	62578069	Pard3b	par-3 family cell polarity regulator beta	1234	peak_1208	61638824	62642284	+	ENSMUSG00000052062
chr1	62587258	62588042	Pard3b	par-3 family cell polarity regulator beta	785	peak_1209	61638824	62642284	+	ENSMUSG00000052062
chr1	62595005	62595851	Pard3b	par-3 family cell polarity regulator beta	847	peak_1210	61638824	62642284	+	ENSMUSG00000052062
chr1	62682361	62683520	Nrp2	neuropilin 2	1160	peak_1211	62703317	62818692	+	ENSMUSG00000025969
chr1	62686897	62688654	Nrp2	neuropilin 2	1758	peak_1212	62703317	62818692	+	ENSMUSG00000025969
chr1	62696730	62697566	Nrp2	neuropilin 2	837	peak_1213	62703317	62818692	+	ENSMUSG00000025969
chr1	62701011	62701597	Nrp2	neuropilin 2	587	peak_1214	62703317	62818692	+	ENSMUSG00000025969
chr1	62702280	62708159	Nrp2	neuropilin 2	5880	peak_1215	62703317	62818692	+	ENSMUSG00000025969
chr1	62731079	62731797	Nrp2	neuropilin 2	719	peak_1216	62703317	62818692	+	ENSMUSG00000025969
chr1	62745698	62748307	Nrp2	neuropilin 2	2610	peak_1217	62703317	62818692	+	ENSMUSG00000025969
chr1	62749156	62752612	Nrp2	neuropilin 2	3457	peak_1218	62703317	62818692	+	ENSMUSG00000025969
chr1	62757558	62758781	Nrp2	neuropilin 2	1224	peak_1219	62703317	62818692	+	ENSMUSG00000025969
chr1	62767953	62768700	Nrp2	neuropilin 2	748	peak_1220	62703317	62818692	+	ENSMUSG00000025969
chr1	62782849	62785104	Nrp2	neuropilin 2	2256	peak_1221	62703317	62818692	+	ENSMUSG00000025969
chr1	62785658	62787318	Nrp2	neuropilin 2	1661	peak_1222	62703317	62818692	+	ENSMUSG00000025969
chr1	62789055	62791325	4930487H11Rik	RIKEN cDNA 4930487H11 gene	2271	peak_1223	62790918	62794732	-	NA
chr1	62789055	62791325	Nrp2	neuropilin 2	2271	peak_1223	62703317	62818692	+	ENSMUSG00000025969
chr1	62794303	62795988	4930487H11Rik	RIKEN cDNA 4930487H11 gene	1686	peak_1224	62790918	62794732	-	NA
chr1	62794303	62795988	Nrp2	neuropilin 2	1686	peak_1224	62703317	62818692	+	ENSMUSG00000025969
chr1	62808130	62809341	Nrp2	neuropilin 2	1212	peak_1225	62703317	62818692	+	ENSMUSG00000025969
chr1	62825507	62826616	Nrp2	neuropilin 2	1110	peak_1226	62703317	62818692	+	ENSMUSG00000025969
chr1	62831455	62833021	Nrp2	neuropilin 2	1567	peak_1227	62703317	62818692	+	ENSMUSG00000025969
chr1	62884737	62885685	Nrp2	neuropilin 2	949	peak_1228	62703317	62818692	+	ENSMUSG00000025969
chr1	62901204	62902300	Nrp2	neuropilin 2	1097	peak_1229	62703317	62818692	+	ENSMUSG00000025969
chr1	62906980	62910121	Nrp2	neuropilin 2	3142	peak_1230	62703317	62818692	+	ENSMUSG00000025969
chr1	62911515	62912392	Nrp2	neuropilin 2	878	peak_1231	62703317	62818692	+	ENSMUSG00000025969
chr1	62929321	62930257	Nrp2	neuropilin 2	937	peak_1232	62703317	62818692	+	ENSMUSG00000025969
chr1	62933651	62934701	Ino80d	INO80 complex subunit D	1051	peak_1233	63047801	63114267	-	ENSMUSG00000040865
chr1	62964058	62964739	Ino80d	INO80 complex subunit D	682	peak_1234	63047801	63114267	-	ENSMUSG00000040865
chr1	63054983	63056635	Ino80d	INO80 complex subunit D	1653	peak_1235	63047801	63114267	-	ENSMUSG00000040865
chr1	63076967	63077796	Ino80d	INO80 complex subunit D	830	peak_1236	63047801	63114267	-	ENSMUSG00000040865
chr1	63112726	63116354	Ino80d	INO80 complex subunit D	3629	peak_1237	63047801	63114267	-	ENSMUSG00000040865
chr1	63112726	63116354	Ino80dos	INO80 complex subunit D, opposite strand	3629	peak_1237	63114471	63158295	+	ENSMUSG00000084799
chr1	63175376	63177935	Eef1b2	eukaryotic translation elongation factor 1 beta 2	2560	peak_1238	63176831	63180486	+	ENSMUSG00000025967
chr1	63175376	63177935	Ndufs1	NADH dehydrogenase (ubiquinone) Fe-S protein 1	2560	peak_1238	63143592	63176822	-	ENSMUSG00000025968
chr1	63180349	63183532	Eef1b2	eukaryotic translation elongation factor 1 beta 2	3184	peak_1239	63176831	63180486	+	ENSMUSG00000025967
chr1	63180349	63183532	Gpr1	G protein-coupled receptor 1	3184	peak_1239	63182571	63214281	-	ENSMUSG00000046856
chr1	63190723	63191445	Gpr1	G protein-coupled receptor 1	723	peak_1240	63182571	63214281	-	ENSMUSG00000046856
chr1	63203683	63204918	Gpr1	G protein-coupled receptor 1	1236	peak_1241	63182571	63214281	-	ENSMUSG00000046856
chr1	63203683	63204918	Zdbf2	zinc finger, DBF-type containing 2	1236	peak_1241	63200358	63314575	+	ENSMUSG00000027520
chr1	63213689	63214668	Gpr1	G protein-coupled receptor 1	980	peak_1242	63182571	63214281	-	ENSMUSG00000046856
chr1	63213689	63214668	Zdbf2	zinc finger, DBF-type containing 2	980	peak_1242	63200358	63314575	+	ENSMUSG00000027520
chr1	63252203	63252899	Zdbf2	zinc finger, DBF-type containing 2	697	peak_1243	63200358	63314575	+	ENSMUSG00000027520
chr1	63255776	63256624	Zdbf2	zinc finger, DBF-type containing 2	849	peak_1244	63200358	63314575	+	ENSMUSG00000027520
chr1	63271837	63274647	Zdbf2	zinc finger, DBF-type containing 2	2811	peak_1245	63200358	63314575	+	ENSMUSG00000027520
chr1	63367559	63368405	Zdbf2	zinc finger, DBF-type containing 2	847	peak_1246	63200358	63314575	+	ENSMUSG00000027520
chr1	63444731	63447080	Adam23	a disintegrin and metallopeptidase domain 23	2350	peak_1247	63445891	63596101	+	ENSMUSG00000025964
chr1	63458995	63460523	Adam23	a disintegrin and metallopeptidase domain 23	1529	peak_1248	63445891	63596101	+	ENSMUSG00000025964
chr1	63503630	63504229	Adam23	a disintegrin and metallopeptidase domain 23	600	peak_1249	63445891	63596101	+	ENSMUSG00000025964
chr1	63659545	63660020	Dytn	dystrotelin	476	peak_1250	63622851	63686927	-	ENSMUSG00000069085
chr1	63668036	63669087	Dytn	dystrotelin	1052	peak_1251	63622851	63686927	-	ENSMUSG00000069085
chr1	63729911	63731206	Fastkd2	FAST kinase domains 2	1296	peak_1252	63730625	63753385	+	ENSMUSG00000025962
chr1	63729911	63731206	Mdh1b	malate dehydrogenase 1B, NAD (soluble)	1296	peak_1252	63698827	63730318	-	ENSMUSG00000025963
chr1	63763067	63764855	4933402D24Rik	RIKEN cDNA 4933402D24 gene	1789	peak_1253	63754909	63769267	-	ENSMUSG00000025961
chr1	63770131	63771069	4933402D24Rik	RIKEN cDNA 4933402D24 gene	939	peak_1254	63754909	63769267	-	ENSMUSG00000025961
chr1	63934396	63935415	Gm13749	predicted gene 13749	1020	peak_1255	63964727	63968999	+	ENSMUSG00000044689
chr1	63953384	63953761	Gm13749	predicted gene 13749	378	peak_1256	63964727	63968999	+	ENSMUSG00000044689
chr1	63964154	63966061	Gm13749	predicted gene 13749	1908	peak_1257	63964727	63968999	+	ENSMUSG00000044689
chr1	63994693	63996097	Gm13749	predicted gene 13749	1405	peak_1258	63964727	63968999	+	ENSMUSG00000044689
chr1	64040071	64040701	Klf7	Kruppel-like factor 7 (ubiquitous)	631	peak_1259	64035671	64121426	-	ENSMUSG00000025959
chr1	64055182	64056836	Klf7	Kruppel-like factor 7 (ubiquitous)	1655	peak_1260	64035671	64121426	-	ENSMUSG00000025959
chr1	64066144	64068200	Klf7	Kruppel-like factor 7 (ubiquitous)	2057	peak_1261	64035671	64121426	-	ENSMUSG00000025959
chr1	64117944	64122983	Klf7	Kruppel-like factor 7 (ubiquitous)	5040	peak_1262	64035671	64121426	-	ENSMUSG00000025959
chr1	64193343	64193921	Klf7	Kruppel-like factor 7 (ubiquitous)	579	peak_1263	64035671	64121426	-	ENSMUSG00000025959
chr1	64225769	64227137	Klf7	Kruppel-like factor 7 (ubiquitous)	1369	peak_1264	64035671	64121426	-	ENSMUSG00000025959
chr1	64341263	64342107	Creb1	cAMP responsive element binding protein 1	845	peak_1265	64532804	64604548	+	ENSMUSG00000025958
chr1	64445584	64446468	Creb1	cAMP responsive element binding protein 1	885	peak_1266	64532804	64604548	+	ENSMUSG00000025958
chr1	64447591	64448815	Creb1	cAMP responsive element binding protein 1	1225	peak_1267	64532804	64604548	+	ENSMUSG00000025958
chr1	64509587	64510305	Creb1	cAMP responsive element binding protein 1	719	peak_1268	64532804	64604548	+	ENSMUSG00000025958
chr1	64531184	64534354	Creb1	cAMP responsive element binding protein 1	3171	peak_1269	64532804	64604548	+	ENSMUSG00000025958
chr1	64601123	64601658	Creb1	cAMP responsive element binding protein 1	536	peak_1270	64532804	64604548	+	ENSMUSG00000025958
chr1	64615944	64618347	Mettl21a	methyltransferase like 21A	2404	peak_1271	64606480	64617206	-	ENSMUSG00000025956
chr1	64633260	64633935	Mettl21a	methyltransferase like 21A	676	peak_1272	64606480	64617206	-	ENSMUSG00000025956
chr1	64640950	64641598	Mettl21a	methyltransferase like 21A	649	peak_1273	64606480	64617206	-	ENSMUSG00000025956
chr1	64690366	64692198	2810408I11Rik	RIKEN cDNA 2810408I11 gene	1833	peak_1274	64679869	64690659	-	ENSMUSG00000087213
chr1	64690366	64692198	Ccnyl1	cyclin Y-like 1	1833	peak_1274	64691213	64725642	+	ENSMUSG00000070871
chr1	64711970	64712558	Ccnyl1	cyclin Y-like 1	589	peak_1275	64691213	64725642	+	ENSMUSG00000070871
chr1	64716291	64718138	Ccnyl1	cyclin Y-like 1	1848	peak_1276	64691213	64725642	+	ENSMUSG00000070871
chr1	64737465	64738232	Fzd5	frizzled class receptor 5	768	peak_1277	64730558	64737750	-	ENSMUSG00000045005
chr1	64791254	64792692	Plekhm3	pleckstrin homology domain containing, family M, member 3	1439	peak_1278	64785983	64956824	-	ENSMUSG00000051344
chr1	64854593	64855916	Plekhm3	pleckstrin homology domain containing, family M, member 3	1324	peak_1279	64785983	64956824	-	ENSMUSG00000051344
chr1	64860019	64860854	Plekhm3	pleckstrin homology domain containing, family M, member 3	836	peak_1280	64785983	64956824	-	ENSMUSG00000051344
chr1	64884882	64885862	Plekhm3	pleckstrin homology domain containing, family M, member 3	981	peak_1281	64785983	64956824	-	ENSMUSG00000051344
chr1	64887989	64888663	Plekhm3	pleckstrin homology domain containing, family M, member 3	675	peak_1282	64785983	64956824	-	ENSMUSG00000051344
chr1	64918215	64921020	Plekhm3	pleckstrin homology domain containing, family M, member 3	2806	peak_1283	64785983	64956824	-	ENSMUSG00000051344
chr1	64923536	64925176	Plekhm3	pleckstrin homology domain containing, family M, member 3	1641	peak_1284	64785983	64956824	-	ENSMUSG00000051344
chr1	64955908	64957512	Plekhm3	pleckstrin homology domain containing, family M, member 3	1605	peak_1285	64785983	64956824	-	ENSMUSG00000051344
chr1	64978239	64979018	Plekhm3	pleckstrin homology domain containing, family M, member 3	780	peak_1286	64785983	64956824	-	ENSMUSG00000051344
chr1	64981878	64983141	Plekhm3	pleckstrin homology domain containing, family M, member 3	1264	peak_1287	64785983	64956824	-	ENSMUSG00000051344
chr1	64986098	64986558	Akr1cl	aldo-keto reductase family 1, member C-like	461	peak_1288	65013078	65032759	-	ENSMUSG00000025955
chr1	65009784	65010639	Akr1cl	aldo-keto reductase family 1, member C-like	856	peak_1289	65013078	65032759	-	ENSMUSG00000025955
chr1	65046092	65046953	Cryge	crystallin, gamma E	862	peak_1290	65048557	65051163	-	ENSMUSG00000070870
chr1	65091206	65091905	Cryga	crystallin, gamma A	700	peak_1291	65100389	65103363	-	ENSMUSG00000044429
chr1	65111846	65112774	D630023F18Rik	RIKEN cDNA D630023F18 gene	929	peak_1292	65105285	65123214	-	ENSMUSG00000044816
chr1	65122982	65123617	D630023F18Rik	RIKEN cDNA D630023F18 gene	636	peak_1293	65105285	65123214	-	ENSMUSG00000044816
chr1	65177550	65180757	Idh1	isocitrate dehydrogenase 1 (NADP+), soluble	3208	peak_1294	65158616	65186479	-	ENSMUSG00000025950
chr1	65185565	65187629	Idh1	isocitrate dehydrogenase 1 (NADP+), soluble	2065	peak_1295	65158616	65186479	-	ENSMUSG00000025950
chr1	65185565	65187629	Pikfyve	phosphoinositide kinase, FYVE finger containing	2065	peak_1295	65186683	65278696	+	ENSMUSG00000025949
chr1	65282557	65283382	Pikfyve	phosphoinositide kinase, FYVE finger containing	826	peak_1296	65186683	65278696	+	ENSMUSG00000025949
chr1	65311670	65312505	Pth2r	parathyroid hormone 2 receptor	836	peak_1297	65311257	65389244	+	ENSMUSG00000025946
chr1	65452076	65452809	Pth2r	parathyroid hormone 2 receptor	734	peak_1298	65311257	65389244	+	ENSMUSG00000025946
chr1	65548628	65549362	Pth2r	parathyroid hormone 2 receptor	735	peak_1299	65311257	65389244	+	ENSMUSG00000025946
chr1	65575614	65576532	Pth2r	parathyroid hormone 2 receptor	919	peak_1300	65311257	65389244	+	ENSMUSG00000025946
chr1	65687261	65687894	Crygf	crystallin, gamma F	634	peak_1301	65926522	65928304	+	ENSMUSG00000025945
chr1	66099668	66100513	Map2	microtubule-associated protein 2	846	peak_1302	66175329	66442583	+	ENSMUSG00000015222
chr1	66104318	66105023	Map2	microtubule-associated protein 2	706	peak_1303	66175329	66442583	+	ENSMUSG00000015222
chr1	66174633	66178998	Map2	microtubule-associated protein 2	4366	peak_1304	66175329	66442583	+	ENSMUSG00000015222
chr1	66186222	66187970	Map2	microtubule-associated protein 2	1749	peak_1305	66175329	66442583	+	ENSMUSG00000015222
chr1	66196674	66197466	Map2	microtubule-associated protein 2	793	peak_1306	66175329	66442583	+	ENSMUSG00000015222
chr1	66199028	66199830	Map2	microtubule-associated protein 2	803	peak_1307	66175329	66442583	+	ENSMUSG00000015222
chr1	66221101	66221987	Map2	microtubule-associated protein 2	887	peak_1308	66175329	66442583	+	ENSMUSG00000015222
chr1	66320390	66325606	Map2	microtubule-associated protein 2	5217	peak_1309	66175329	66442583	+	ENSMUSG00000015222
chr1	66338766	66340143	Map2	microtubule-associated protein 2	1378	peak_1310	66175329	66442583	+	ENSMUSG00000015222
chr1	66364263	66366981	Map2	microtubule-associated protein 2	2719	peak_1311	66175329	66442583	+	ENSMUSG00000015222
chr1	66384918	66387891	Map2	microtubule-associated protein 2	2974	peak_1312	66175329	66442583	+	ENSMUSG00000015222
chr1	66388457	66390212	Map2	microtubule-associated protein 2	1756	peak_1313	66175329	66442583	+	ENSMUSG00000015222
chr1	66409316	66410879	Map2	microtubule-associated protein 2	1564	peak_1314	66175329	66442583	+	ENSMUSG00000015222
chr1	66466897	66472494	Unc80	unc-80, NALCN activator	5598	peak_1315	66468447	66699148	+	ENSMUSG00000055567
chr1	66481742	66483467	Unc80	unc-80, NALCN activator	1726	peak_1316	66468447	66699148	+	ENSMUSG00000055567
chr1	66494752	66495827	Unc80	unc-80, NALCN activator	1076	peak_1317	66468447	66699148	+	ENSMUSG00000055567
chr1	66551888	66553483	Unc80	unc-80, NALCN activator	1596	peak_1318	66468447	66699148	+	ENSMUSG00000055567
chr1	66614426	66615906	Unc80	unc-80, NALCN activator	1481	peak_1319	66468447	66699148	+	ENSMUSG00000055567
chr1	66648964	66650877	Unc80	unc-80, NALCN activator	1914	peak_1320	66468447	66699148	+	ENSMUSG00000055567
chr1	66654725	66656175	Unc80	unc-80, NALCN activator	1451	peak_1321	66468447	66699148	+	ENSMUSG00000055567
chr1	66677628	66679360	Unc80	unc-80, NALCN activator	1733	peak_1322	66468447	66699148	+	ENSMUSG00000055567
chr1	66699551	66701583	Rpe	ribulose-5-phosphate-3-epimerase	2033	peak_1323	66700831	66719805	+	ENSMUSG00000026005
chr1	66813766	66818669	Kansl1l	KAT8 regulatory NSL complex subunit 1-like	4904	peak_1324	66719243	66817595	-	ENSMUSG00000026004
chr1	66838197	66839036	Acadl	acyl-Coenzyme A dehydrogenase, long-chain	840	peak_1325	66830839	66863309	-	ENSMUSG00000026003
chr1	66895486	66896993	Myl1	myosin, light polypeptide 1	1508	peak_1326	66924296	66945056	-	ENSMUSG00000061816
chr1	66992739	66993169	Lancl1	LanC (bacterial lantibiotic synthetase component C)-like 1	431	peak_1327	67000517	67038872	-	ENSMUSG00000026000
chr1	66998270	66999405	Lancl1	LanC (bacterial lantibiotic synthetase component C)-like 1	1136	peak_1328	67000517	67038872	-	ENSMUSG00000026000
chr1	67037508	67039686	Lancl1	LanC (bacterial lantibiotic synthetase component C)-like 1	2179	peak_1329	67000517	67038872	-	ENSMUSG00000026000
chr1	67061234	67062163	Lancl1	LanC (bacterial lantibiotic synthetase component C)-like 1	930	peak_1330	67000517	67038872	-	ENSMUSG00000026000
chr1	67180952	67181975	Cps1	carbamoyl-phosphate synthetase 1	1024	peak_1331	67123027	67231267	+	ENSMUSG00000025991
chr1	67264564	67266064	Cps1	carbamoyl-phosphate synthetase 1	1501	peak_1332	67123027	67231267	+	ENSMUSG00000025991
chr1	67504900	67506387	Cps1	carbamoyl-phosphate synthetase 1	1488	peak_1333	67123027	67231267	+	ENSMUSG00000025991
chr1	67640155	67640931	Erbb4	erb-b2 receptor tyrosine kinase 4	777	peak_1334	68032187	69108059	-	ENSMUSG00000062209
chr1	67648365	67648812	Erbb4	erb-b2 receptor tyrosine kinase 4	448	peak_1335	68032187	69108059	-	ENSMUSG00000062209
chr1	68122499	68123978	Erbb4	erb-b2 receptor tyrosine kinase 4	1480	peak_1336	68032187	69108059	-	ENSMUSG00000062209
chr1	68371469	68372104	Erbb4	erb-b2 receptor tyrosine kinase 4	636	peak_1337	68032187	69108059	-	ENSMUSG00000062209
chr1	68886158	68887432	Erbb4	erb-b2 receptor tyrosine kinase 4	1275	peak_1338	68032187	69108059	-	ENSMUSG00000062209
chr1	69124033	69124726	Erbb4	erb-b2 receptor tyrosine kinase 4	694	peak_1339	68032187	69108059	-	ENSMUSG00000062209
chr1	69138610	69139422	Erbb4	erb-b2 receptor tyrosine kinase 4	813	peak_1340	68032187	69108059	-	ENSMUSG00000062209
chr1	69241638	69242657	Erbb4	erb-b2 receptor tyrosine kinase 4	1020	peak_1341	68032187	69108059	-	ENSMUSG00000062209
chr1	69331331	69332122	Ikzf2	IKAROS family zinc finger 2	792	peak_1342	69531210	69687140	-	ENSMUSG00000025997
chr1	69367179	69368088	Ikzf2	IKAROS family zinc finger 2	910	peak_1343	69531210	69687140	-	ENSMUSG00000025997
chr1	69436058	69438050	Ikzf2	IKAROS family zinc finger 2	1993	peak_1344	69531210	69687140	-	ENSMUSG00000025997
chr1	69440486	69441606	Ikzf2	IKAROS family zinc finger 2	1121	peak_1345	69531210	69687140	-	ENSMUSG00000025997
chr1	69493151	69494120	Ikzf2	IKAROS family zinc finger 2	970	peak_1346	69531210	69687140	-	ENSMUSG00000025997
chr1	69498648	69499346	Ikzf2	IKAROS family zinc finger 2	699	peak_1347	69531210	69687140	-	ENSMUSG00000025997
chr1	69518436	69519894	Ikzf2	IKAROS family zinc finger 2	1459	peak_1348	69531210	69687140	-	ENSMUSG00000025997
chr1	69590851	69592299	Ikzf2	IKAROS family zinc finger 2	1449	peak_1349	69531210	69687140	-	ENSMUSG00000025997
chr1	69686369	69689867	Ikzf2	IKAROS family zinc finger 2	3499	peak_1350	69531210	69687140	-	ENSMUSG00000025997
chr1	69708657	69709104	Ikzf2	IKAROS family zinc finger 2	448	peak_1351	69531210	69687140	-	ENSMUSG00000025997
chr1	69784930	69785547	Spag16	sperm associated antigen 16	618	peak_1352	69826970	70725132	+	ENSMUSG00000053153
chr1	69790347	69791080	Spag16	sperm associated antigen 16	734	peak_1353	69826970	70725132	+	ENSMUSG00000053153
chr1	70012653	70013737	Spag16	sperm associated antigen 16	1085	peak_1354	69826970	70725132	+	ENSMUSG00000053153
chr1	70700212	70701065	Spag16	sperm associated antigen 16	854	peak_1355	69826970	70725132	+	ENSMUSG00000053153
chr1	70724833	70726371	Spag16	sperm associated antigen 16	1539	peak_1356	69826970	70725132	+	ENSMUSG00000053153
chr1	70724833	70726371	Vwc2l	von Willebrand factor C domain-containing protein 2-like	1539	peak_1356	70725715	70885397	+	ENSMUSG00000045648
chr1	70851223	70852529	Vwc2l	von Willebrand factor C domain-containing protein 2-like	1307	peak_1357	70725715	70885397	+	ENSMUSG00000045648
chr1	70855689	70856983	Vwc2l	von Willebrand factor C domain-containing protein 2-like	1295	peak_1358	70725715	70885397	+	ENSMUSG00000045648
chr1	70861338	70862229	Vwc2l	von Willebrand factor C domain-containing protein 2-like	892	peak_1359	70725715	70885397	+	ENSMUSG00000045648
chr1	70906979	70908163	Vwc2l	von Willebrand factor C domain-containing protein 2-like	1185	peak_1360	70725715	70885397	+	ENSMUSG00000045648
chr1	70967450	70968404	Bard1	BRCA1 associated RING domain 1	955	peak_1361	71027535	71102972	-	ENSMUSG00000026196
chr1	70997235	70998020	Bard1	BRCA1 associated RING domain 1	786	peak_1362	71027535	71102972	-	ENSMUSG00000026196
chr1	71102322	71103354	Bard1	BRCA1 associated RING domain 1	1033	peak_1363	71027535	71102972	-	ENSMUSG00000026196
chr1	71272051	71272790	Abca12	ATP-binding cassette, sub-family A (ABC1), member 12	740	peak_1364	71243090	71414910	-	ENSMUSG00000050296
chr1	71289596	71289963	Abca12	ATP-binding cassette, sub-family A (ABC1), member 12	368	peak_1365	71243090	71414910	-	ENSMUSG00000050296
chr1	71367582	71368153	Abca12	ATP-binding cassette, sub-family A (ABC1), member 12	572	peak_1366	71243090	71414910	-	ENSMUSG00000050296
chr1	71418003	71419044	Abca12	ATP-binding cassette, sub-family A (ABC1), member 12	1042	peak_1367	71243090	71414910	-	ENSMUSG00000050296
chr1	71556676	71558244	Atic	5-aminoimidazole-4-carboxamide ribonucleotide formyltransferase/IMP cyclohydrolase	1569	peak_1368	71557156	71579403	+	ENSMUSG00000026192
chr1	71614673	71615484	Fn1	fibronectin 1	812	peak_1369	71585473	71653234	-	ENSMUSG00000026193
chr1	71721941	71723423	Apol7d	apolipoprotein L 7d	1483	peak_1370	71652837	71662843	+	ENSMUSG00000073652
chr1	71765008	71765459	Apol7d	apolipoprotein L 7d	452	peak_1371	71652837	71662843	+	ENSMUSG00000073652
chr1	71897719	71898115	Gm8883	predicted gene 8883	397	peak_1372	71888112	71891204	+	ENSMUSG00000099707
chr1	72002254	72003142	4933417E11Rik	RIKEN cDNA 4933417E11 gene	889	peak_1373	71958998	72005195	-	ENSMUSG00000101848
chr1	72078793	72079802	4933417E11Rik	RIKEN cDNA 4933417E11 gene	1010	peak_1374	71958998	72005195	-	ENSMUSG00000101848
chr1	72123579	72124308	Mreg	melanoregulin	730	peak_1375	72159233	72212307	-	ENSMUSG00000039395
chr1	72141625	72142420	Mreg	melanoregulin	796	peak_1376	72159233	72212307	-	ENSMUSG00000039395
chr1	72165437	72166548	Mreg	melanoregulin	1112	peak_1377	72159233	72212307	-	ENSMUSG00000039395
chr1	72200587	72201230	Mreg	melanoregulin	644	peak_1378	72159233	72212307	-	ENSMUSG00000039395
chr1	72211529	72213387	Mreg	melanoregulin	1859	peak_1379	72159233	72212307	-	ENSMUSG00000039395
chr1	72219907	72220511	Mreg	melanoregulin	605	peak_1380	72159233	72212307	-	ENSMUSG00000039395
chr1	72225400	72227436	Mreg	melanoregulin	2037	peak_1381	72159233	72212307	-	ENSMUSG00000039395
chr1	72235919	72237875	Pecr	peroxisomal trans-2-enoyl-CoA reductase	1957	peak_1382	72259173	72284314	-	ENSMUSG00000026189
chr1	72243205	72245216	Pecr	peroxisomal trans-2-enoyl-CoA reductase	2012	peak_1383	72259173	72284314	-	ENSMUSG00000026189
chr1	72253940	72256291	Pecr	peroxisomal trans-2-enoyl-CoA reductase	2352	peak_1384	72259173	72284314	-	ENSMUSG00000026189
chr1	72283758	72286267	Pecr	peroxisomal trans-2-enoyl-CoA reductase	2510	peak_1385	72259173	72284314	-	ENSMUSG00000026189
chr1	72283758	72286267	Tmem169	transmembrane protein 169	2510	peak_1385	72284373	72302995	+	ENSMUSG00000026188
chr1	72295609	72296399	Tmem169	transmembrane protein 169	791	peak_1386	72284373	72302995	+	ENSMUSG00000026188
chr1	72306193	72308253	Xrcc5	X-ray repair complementing defective repair in Chinese hamster cells 5	2061	peak_1387	72307421	72394953	+	ENSMUSG00000026187
chr1	72313485	72314116	Xrcc5	X-ray repair complementing defective repair in Chinese hamster cells 5	632	peak_1388	72307421	72394953	+	ENSMUSG00000026187
chr1	72336525	72337182	Xrcc5	X-ray repair complementing defective repair in Chinese hamster cells 5	658	peak_1389	72307421	72394953	+	ENSMUSG00000026187
chr1	72372045	72373391	Xrcc5	X-ray repair complementing defective repair in Chinese hamster cells 5	1347	peak_1390	72307421	72394953	+	ENSMUSG00000026187
chr1	72413748	72415070	March4	membrane-associated ring finger (C3HC4) 4	1323	peak_1391	72427112	72536564	-	ENSMUSG00000039372
chr1	72418403	72419539	March4	membrane-associated ring finger (C3HC4) 4	1137	peak_1392	72427112	72536564	-	ENSMUSG00000039372
chr1	72438807	72440332	March4	membrane-associated ring finger (C3HC4) 4	1526	peak_1393	72427112	72536564	-	ENSMUSG00000039372
chr1	72443462	72444700	March4	membrane-associated ring finger (C3HC4) 4	1239	peak_1394	72427112	72536564	-	ENSMUSG00000039372
chr1	72465032	72465562	March4	membrane-associated ring finger (C3HC4) 4	531	peak_1395	72427112	72536564	-	ENSMUSG00000039372
chr1	72492479	72493414	March4	membrane-associated ring finger (C3HC4) 4	936	peak_1396	72427112	72536564	-	ENSMUSG00000039372
chr1	72505940	72507002	March4	membrane-associated ring finger (C3HC4) 4	1063	peak_1397	72427112	72536564	-	ENSMUSG00000039372
chr1	72510809	72511515	March4	membrane-associated ring finger (C3HC4) 4	707	peak_1398	72427112	72536564	-	ENSMUSG00000039372
chr1	72513543	72514251	March4	membrane-associated ring finger (C3HC4) 4	709	peak_1399	72427112	72536564	-	ENSMUSG00000039372
chr1	72532779	72534873	March4	membrane-associated ring finger (C3HC4) 4	2095	peak_1400	72427112	72536564	-	ENSMUSG00000039372
chr1	72535299	72537756	March4	membrane-associated ring finger (C3HC4) 4	2458	peak_1401	72427112	72536564	-	ENSMUSG00000039372
chr1	72577535	72579325	Smarcal1	SWI/SNF related matrix associated, actin dependent regulator of chromatin, subfamily a-like 1	1791	peak_1402	72583251	72636790	+	ENSMUSG00000039354
chr1	72582451	72584415	Smarcal1	SWI/SNF related matrix associated, actin dependent regulator of chromatin, subfamily a-like 1	1965	peak_1403	72583251	72636790	+	ENSMUSG00000039354
chr1	72593161	72594257	Smarcal1	SWI/SNF related matrix associated, actin dependent regulator of chromatin, subfamily a-like 1	1097	peak_1404	72583251	72636790	+	ENSMUSG00000039354
chr1	72596371	72596890	Smarcal1	SWI/SNF related matrix associated, actin dependent regulator of chromatin, subfamily a-like 1	520	peak_1405	72583251	72636790	+	ENSMUSG00000039354
chr1	72611967	72612609	Smarcal1	SWI/SNF related matrix associated, actin dependent regulator of chromatin, subfamily a-like 1	643	peak_1406	72583251	72636790	+	ENSMUSG00000039354
chr1	72640901	72641720	Ankar	ankyrin and armadillo repeat containing	820	peak_1407	72642980	72700564	-	ENSMUSG00000039342
chr1	72710525	72712211	Rpl37a	ribosomal protein L37a	1687	peak_1408	72711260	72713813	+	ENSMUSG00000046330
chr1	72716688	72717570	Rpl37a	ribosomal protein L37a	883	peak_1409	72711260	72713813	+	ENSMUSG00000046330
chr1	72718639	72719304	Rpl37a	ribosomal protein L37a	666	peak_1410	72711260	72713813	+	ENSMUSG00000046330
chr1	72746291	72746896	Rpl37a	ribosomal protein L37a	606	peak_1411	72711260	72713813	+	ENSMUSG00000046330
chr1	72810171	72810870	Igfbp2	insulin-like growth factor binding protein 2	700	peak_1412	72824480	72852471	+	ENSMUSG00000039323
chr1	72865746	72866618	Igfbp5	insulin-like growth factor binding protein 5	873	peak_1413	72858065	72874865	-	ENSMUSG00000026185
chr1	72870216	72876745	Igfbp5	insulin-like growth factor binding protein 5	6530	peak_1414	72858065	72874865	-	ENSMUSG00000026185
chr1	72877568	72878605	Igfbp5	insulin-like growth factor binding protein 5	1038	peak_1415	72858065	72874865	-	ENSMUSG00000026185
chr1	72906900	72907411	Igfbp5	insulin-like growth factor binding protein 5	512	peak_1416	72858065	72874865	-	ENSMUSG00000026185
chr1	72929775	72930059	Igfbp5	insulin-like growth factor binding protein 5	285	peak_1417	72858065	72874865	-	ENSMUSG00000026185
chr1	72963422	72964101	Tnp1	transition protein 1	680	peak_1418	73015075	73015899	-	ENSMUSG00000026182
chr1	73063986	73065225	1700027A15Rik	RIKEN cDNA 1700027A15 gene	1240	peak_1419	73016036	73025508	+	ENSMUSG00000101968
chr1	73226273	73228216	Pinc	pregnancy induced noncoding RNA	1944	peak_1420	73391385	73407569	-	NA
chr1	73313052	73314348	Pinc	pregnancy induced noncoding RNA	1297	peak_1421	73391385	73407569	-	NA
chr1	73363598	73364207	Pinc	pregnancy induced noncoding RNA	610	peak_1422	73391385	73407569	-	NA
chr1	73588283	73589136	6030407O03Rik	RIKEN cDNA 6030407O03 gene	854	peak_1423	73618381	73864466	-	ENSMUSG00000100301
chr1	73593381	73594883	6030407O03Rik	RIKEN cDNA 6030407O03 gene	1503	peak_1424	73618381	73864466	-	ENSMUSG00000100301
chr1	73629699	73630662	6030407O03Rik	RIKEN cDNA 6030407O03 gene	964	peak_1425	73618381	73864466	-	ENSMUSG00000100301
chr1	73693512	73694302	6030407O03Rik	RIKEN cDNA 6030407O03 gene	791	peak_1426	73618381	73864466	-	ENSMUSG00000100301
chr1	73789149	73790146	6030407O03Rik	RIKEN cDNA 6030407O03 gene	998	peak_1427	73618381	73864466	-	ENSMUSG00000100301
chr1	73793318	73793644	6030407O03Rik	RIKEN cDNA 6030407O03 gene	327	peak_1428	73618381	73864466	-	ENSMUSG00000100301
chr1	73825809	73826977	6030407O03Rik	RIKEN cDNA 6030407O03 gene	1169	peak_1429	73618381	73864466	-	ENSMUSG00000100301
chr1	73901468	73903545	Tns1	tensin 1	2078	peak_1430	73910231	74124449	-	ENSMUSG00000055322
chr1	73913986	73914644	Tns1	tensin 1	659	peak_1431	73910231	74124449	-	ENSMUSG00000055322
chr1	73915069	73915902	Tns1	tensin 1	834	peak_1432	73910231	74124449	-	ENSMUSG00000055322
chr1	73924357	73924561	Tns1	tensin 1	205	peak_1433	73910231	74124449	-	ENSMUSG00000055322
chr1	73986411	73986955	Tns1	tensin 1	545	peak_1434	73910231	74124449	-	ENSMUSG00000055322
chr1	73990804	73991823	Tns1	tensin 1	1020	peak_1435	73910231	74124449	-	ENSMUSG00000055322
chr1	74032826	74033895	Tns1	tensin 1	1070	peak_1436	73910231	74124449	-	ENSMUSG00000055322
chr1	74195918	74198584	Cxcr1	chemokine (C-X-C motif) receptor 1	2667	peak_1437	74191786	74194631	-	ENSMUSG00000048480
chr1	74207351	74208787	Mir1928	microRNA 1928	1437	peak_1438	74206554	74206620	-	ENSMUSG00000087820
chr1	74235657	74241763	Arpc2	actin related protein 2/3 complex, subunit 2	6107	peak_1439	74236518	74268213	+	ENSMUSG00000006304
chr1	74283880	74285888	Aamp	angio-associated migratory protein	2009	peak_1440	74279840	74284738	-	ENSMUSG00000006299
chr1	74283880	74285888	Pnkd	paroxysmal nonkinesiogenic dyskinesia	2009	peak_1440	74285034	74353692	+	ENSMUSG00000026179
chr1	74313235	74313946	Pnkd	paroxysmal nonkinesiogenic dyskinesia	712	peak_1441	74285034	74353692	+	ENSMUSG00000026179
chr1	74331203	74333623	Pnkd	paroxysmal nonkinesiogenic dyskinesia	2421	peak_1442	74285034	74353692	+	ENSMUSG00000026179
chr1	74361767	74362956	Catip	ciliogenesis associated TTC17 interacting protein	1190	peak_1443	74362108	74369321	+	ENSMUSG00000073650
chr1	74386505	74387520	Slc11a1	solute carrier family 11 (proton-coupled divalent metal ion transporters), member 1	1016	peak_1444	74375203	74386051	+	ENSMUSG00000026177
chr1	74391006	74392378	Ctdsp1	CTD (carboxy-terminal domain, RNA polymerase II, polypeptide A) small phosphatase 1	1373	peak_1445	74391609	74397285	+	ENSMUSG00000026176
chr1	74397297	74398435	Ctdsp1	CTD (carboxy-terminal domain, RNA polymerase II, polypeptide A) small phosphatase 1	1139	peak_1446	74391609	74397285	+	ENSMUSG00000026176
chr1	74437159	74438617	Usp37	ubiquitin specific peptidase 37	1459	peak_1447	74435510	74544286	-	ENSMUSG00000033364
chr1	74452528	74453111	Usp37	ubiquitin specific peptidase 37	584	peak_1448	74435510	74544286	-	ENSMUSG00000033364
chr1	74505201	74506984	Cnot9	CCR4-NOT transcription complex, subunit 9	1784	peak_1449	74506060	74530842	+	ENSMUSG00000026174
chr1	74505201	74506984	Usp37	ubiquitin specific peptidase 37	1784	peak_1449	74435510	74544286	-	ENSMUSG00000033364
chr1	74538431	74539403	Usp37	ubiquitin specific peptidase 37	973	peak_1450	74435510	74544286	-	ENSMUSG00000033364
chr1	74587089	74589347	Bcs1l	BCS1-like (yeast)	2259	peak_1451	74588289	74592443	+	ENSMUSG00000026172
chr1	74587089	74589347	Zfp142	zinc finger protein 142	2259	peak_1451	74566426	74588036	-	ENSMUSG00000026135
chr1	74600827	74601731	Rnf25	ring finger protein 25	905	peak_1452	74593748	74601397	-	ENSMUSG00000026171
chr1	74600827	74601731	Stk36	serine/threonine kinase 36	905	peak_1452	74601455	74636893	+	ENSMUSG00000033276
chr1	74661216	74662684	Ttll4	tubulin tyrosine ligase-like family, member 4	1469	peak_1453	74661754	74697973	+	ENSMUSG00000033257
chr1	74803019	74803818	Wnt10a	wingless-type MMTV integration site family, member 10A	800	peak_1454	74792019	74804175	+	ENSMUSG00000026167
chr1	74806476	74808572	Wnt10a	wingless-type MMTV integration site family, member 10A	2097	peak_1455	74792019	74804175	+	ENSMUSG00000026167
chr1	74815669	74817900	Wnt10a	wingless-type MMTV integration site family, member 10A	2232	peak_1456	74792019	74804175	+	ENSMUSG00000026167
chr1	74824531	74825424	Wnt10a	wingless-type MMTV integration site family, member 10A	894	peak_1457	74792019	74804175	+	ENSMUSG00000026167
chr1	74850167	74852014	Cdk5r2	cyclin-dependent kinase 5, regulatory subunit 2 (p39)	1848	peak_1458	74855029	74857732	+	ENSMUSG00000090071
chr1	74854070	74860532	Cdk5r2	cyclin-dependent kinase 5, regulatory subunit 2 (p39)	6463	peak_1459	74855029	74857732	+	ENSMUSG00000090071
chr1	75016870	75017303	Nhej1	nonhomologous end-joining factor 1	434	peak_1460	74967346	75046639	-	ENSMUSG00000026162
chr1	75124286	75125869	Slc23a3	solute carrier family 23 (nucleobase transporters), member 3	1584	peak_1461	75125542	75133890	-	ENSMUSG00000026205
chr1	75141089	75143565	Cnppd1	cyclin Pas1/PHO80 domain containing 1	2477	peak_1462	75135215	75142697	-	ENSMUSG00000033159
chr1	75141089	75143565	Fam134a	family with sequence similarity 134, member A	2477	peak_1462	75142786	75147909	+	ENSMUSG00000049339
chr1	75167957	75170101	Zfand2b	zinc finger, AN1 type domain 2B	2145	peak_1463	75168646	75171626	+	ENSMUSG00000026197
chr1	75179032	75180763	Abcb6	ATP-binding cassette, sub-family B (MDR/TAP), member 6	1732	peak_1464	75171641	75180392	-	ENSMUSG00000026198
chr1	75191037	75193172	Ankzf1	ankyrin repeat and zinc finger domain containing 1	2136	peak_1465	75192160	75199385	+	ENSMUSG00000026199
chr1	75191037	75193172	Atg9a	autophagy related 9A	2136	peak_1465	75180861	75192010	-	ENSMUSG00000033124
chr1	75210209	75211351	Glb1l	galactosidase, beta 1-like	1143	peak_1466	75198235	75210778	-	ENSMUSG00000026200
chr1	75210209	75211351	Stk16	serine/threonine kinase 16	1143	peak_1466	75210829	75215606	+	ENSMUSG00000026201
chr1	75216230	75220078	Tuba4a	tubulin, alpha 4A	3849	peak_1467	75214972	75219294	-	ENSMUSG00000026202
chr1	75235757	75237372	Dnajb2	DnaJ heat shock protein family (Hsp40) member B2	1616	peak_1468	75236423	75245692	+	ENSMUSG00000026203
chr1	75244298	75246182	Dnajb2	DnaJ heat shock protein family (Hsp40) member B2	1885	peak_1469	75236423	75245692	+	ENSMUSG00000026203
chr1	75253873	75255074	Ptprn	protein tyrosine phosphatase, receptor type, N	1202	peak_1470	75247041	75264208	-	ENSMUSG00000026204
chr1	75262376	75265063	Ptprn	protein tyrosine phosphatase, receptor type, N	2688	peak_1471	75247041	75264208	-	ENSMUSG00000026204
chr1	75282818	75283779	Resp18	regulated endocrine-specific protein 18	962	peak_1472	75272202	75278380	-	ENSMUSG00000033061
chr1	75289156	75291120	Resp18	regulated endocrine-specific protein 18	1965	peak_1473	75272202	75278380	-	ENSMUSG00000033061
chr1	75316628	75318576	Dnpep	aspartyl aminopeptidase	1949	peak_1474	75307940	75317637	-	ENSMUSG00000026209
chr1	75339116	75340488	Des	desmin	1373	peak_1475	75360292	75368579	+	ENSMUSG00000026208
chr1	75342616	75343195	Des	desmin	580	peak_1476	75360292	75368579	+	ENSMUSG00000026208
chr1	75381102	75383295	Speg	SPEG complex locus	2194	peak_1477	75375297	75432306	+	ENSMUSG00000026207
chr1	75383796	75389119	Speg	SPEG complex locus	5324	peak_1478	75375297	75432306	+	ENSMUSG00000026207
chr1	75392804	75393979	Speg	SPEG complex locus	1176	peak_1479	75375297	75432306	+	ENSMUSG00000026207
chr1	75435571	75436626	Gmppa	GDP-mannose pyrophosphorylase A	1056	peak_1480	75435943	75443176	+	ENSMUSG00000033021
chr1	75444247	75446371	Gmppa	GDP-mannose pyrophosphorylase A	2125	peak_1481	75435943	75443176	+	ENSMUSG00000033021
chr1	75458011	75459663	Asic4	acid-sensing (proton-gated) ion channel family member 4	1653	peak_1482	75450510	75474340	+	ENSMUSG00000033007
chr1	75467298	75468164	Asic4	acid-sensing (proton-gated) ion channel family member 4	867	peak_1483	75450510	75474340	+	ENSMUSG00000033007
chr1	75477028	75481518	Chpf	chondroitin polymerizing factor	4491	peak_1484	75474569	75479471	-	ENSMUSG00000032997
chr1	75477028	75481518	Tmem198	transmembrane protein 198	4491	peak_1484	75479532	75485693	+	ENSMUSG00000051703
chr1	75504269	75506759	Obsl1	obscurin-like 1	2491	peak_1485	75485825	75506452	-	ENSMUSG00000026211
chr1	75521143	75522024	Stk11ip	serine/threonine kinase 11 interacting protein	882	peak_1486	75521529	75537335	+	ENSMUSG00000026213
chr1	75546006	75546984	Slc4a3	solute carrier family 4 (anion exchanger), member 3	979	peak_1487	75546266	75559431	+	ENSMUSG00000006576
chr1	75555605	75556976	Slc4a3	solute carrier family 4 (anion exchanger), member 3	1372	peak_1488	75546266	75559431	+	ENSMUSG00000006576
chr1	75558714	75560723	Slc4a3	solute carrier family 4 (anion exchanger), member 3	2010	peak_1489	75546266	75559431	+	ENSMUSG00000006576
chr1	75561012	75562654	Slc4a3	solute carrier family 4 (anion exchanger), member 3	1643	peak_1490	75546266	75559431	+	ENSMUSG00000006576
chr1	75587864	75589363	Slc4a3	solute carrier family 4 (anion exchanger), member 3	1500	peak_1491	75546266	75559431	+	ENSMUSG00000006576
chr1	75652555	75654586	Slc4a3	solute carrier family 4 (anion exchanger), member 3	2032	peak_1492	75546266	75559431	+	ENSMUSG00000006576
chr1	75676133	75676972	Slc4a3	solute carrier family 4 (anion exchanger), member 3	840	peak_1493	75546266	75559431	+	ENSMUSG00000006576
chr1	75704835	75705593	Slc4a3	solute carrier family 4 (anion exchanger), member 3	759	peak_1494	75546266	75559431	+	ENSMUSG00000006576
chr1	75728300	75729401	Slc4a3	solute carrier family 4 (anion exchanger), member 3	1102	peak_1495	75546266	75559431	+	ENSMUSG00000006576
chr1	75874008	75874461	Slc4a3	solute carrier family 4 (anion exchanger), member 3	454	peak_1496	75546266	75559431	+	ENSMUSG00000006576
chr1	75876939	75877886	Slc4a3	solute carrier family 4 (anion exchanger), member 3	948	peak_1497	75546266	75559431	+	ENSMUSG00000006576
chr1	75925546	75926291	Slc4a3	solute carrier family 4 (anion exchanger), member 3	746	peak_1498	75546266	75559431	+	ENSMUSG00000006576
chr1	75978512	75979042	Slc4a3	solute carrier family 4 (anion exchanger), member 3	531	peak_1499	75546266	75559431	+	ENSMUSG00000006576
chr1	76070178	76071609	Gm17751	predicted gene, 17751	1432	peak_1500	76489133	76502028	+	ENSMUSG00000100553
chr1	76335866	76336503	Gm17751	predicted gene, 17751	638	peak_1501	76489133	76502028	+	ENSMUSG00000100553
chr1	76426971	76428149	Gm17751	predicted gene, 17751	1179	peak_1502	76489133	76502028	+	ENSMUSG00000100553
chr1	76456657	76457407	Gm17751	predicted gene, 17751	751	peak_1503	76489133	76502028	+	ENSMUSG00000100553
chr1	76466485	76467410	Gm17751	predicted gene, 17751	926	peak_1504	76489133	76502028	+	ENSMUSG00000100553
chr1	76483744	76484959	Gm17751	predicted gene, 17751	1216	peak_1505	76489133	76502028	+	ENSMUSG00000100553
chr1	76504722	76505970	Gm17751	predicted gene, 17751	1249	peak_1506	76489133	76502028	+	ENSMUSG00000100553
chr1	76508209	76509214	Mir6343	microRNA 6343	1006	peak_1507	76509560	76509643	+	ENSMUSG00000098611
chr1	76513280	76514001	Mir6343	microRNA 6343	722	peak_1508	76509560	76509643	+	ENSMUSG00000098611
chr1	76633740	76634787	Mir6343	microRNA 6343	1048	peak_1509	76509560	76509643	+	ENSMUSG00000098611
chr1	76834985	76835742	Mir6343	microRNA 6343	758	peak_1510	76509560	76509643	+	ENSMUSG00000098611
chr1	76872721	76874191	Mir6343	microRNA 6343	1471	peak_1511	76509560	76509643	+	ENSMUSG00000098611
chr1	77027466	77028359	Epha4	Eph receptor A4	894	peak_1512	77367185	77515088	-	ENSMUSG00000026235
chr1	77345360	77347123	Epha4	Eph receptor A4	1764	peak_1513	77367185	77515088	-	ENSMUSG00000026235
chr1	77369226	77370180	Epha4	Eph receptor A4	955	peak_1514	77367185	77515088	-	ENSMUSG00000026235
chr1	77406821	77407975	Epha4	Eph receptor A4	1155	peak_1515	77367185	77515088	-	ENSMUSG00000026235
chr1	77461700	77463517	Epha4	Eph receptor A4	1818	peak_1516	77367185	77515088	-	ENSMUSG00000026235
chr1	77464643	77465852	Epha4	Eph receptor A4	1210	peak_1517	77367185	77515088	-	ENSMUSG00000026235
chr1	77484283	77485828	Epha4	Eph receptor A4	1546	peak_1518	77367185	77515088	-	ENSMUSG00000026235
chr1	77501865	77504680	Epha4	Eph receptor A4	2816	peak_1519	77367185	77515088	-	ENSMUSG00000026235
chr1	77510867	77517430	Epha4	Eph receptor A4	6564	peak_1520	77367185	77515088	-	ENSMUSG00000026235
chr1	77521647	77522753	Epha4	Eph receptor A4	1107	peak_1521	77367185	77515088	-	ENSMUSG00000026235
chr1	77535964	77536883	Epha4	Eph receptor A4	920	peak_1522	77367185	77515088	-	ENSMUSG00000026235
chr1	77544693	77546851	Epha4	Eph receptor A4	2159	peak_1523	77367185	77515088	-	ENSMUSG00000026235
chr1	77567640	77568979	Epha4	Eph receptor A4	1340	peak_1524	77367185	77515088	-	ENSMUSG00000026235
chr1	77818445	77819202	Pax3	paired box 3	758	peak_1525	78101267	78197136	-	ENSMUSG00000004872
chr1	77823678	77825159	Pax3	paired box 3	1482	peak_1526	78101267	78197136	-	ENSMUSG00000004872
chr1	77895347	77896805	Pax3	paired box 3	1459	peak_1527	78101267	78197136	-	ENSMUSG00000004872
chr1	77902463	77902991	Pax3	paired box 3	529	peak_1528	78101267	78197136	-	ENSMUSG00000004872
chr1	77978520	77979178	Pax3	paired box 3	659	peak_1529	78101267	78197136	-	ENSMUSG00000004872
chr1	78425666	78426637	Farsb	phenylalanyl-tRNA synthetase, beta subunit	972	peak_1530	78417958	78488897	-	ENSMUSG00000026245
chr1	78488101	78489809	Farsb	phenylalanyl-tRNA synthetase, beta subunit	1709	peak_1531	78417958	78488897	-	ENSMUSG00000026245
chr1	78525123	78525743	Mogat1	monoacylglycerol O-acyltransferase 1	621	peak_1532	78511060	78606964	+	ENSMUSG00000012187
chr1	78530117	78531720	Mogat1	monoacylglycerol O-acyltransferase 1	1604	peak_1533	78511060	78606964	+	ENSMUSG00000012187
chr1	78536873	78538721	Mogat1	monoacylglycerol O-acyltransferase 1	1849	peak_1534	78511060	78606964	+	ENSMUSG00000012187
chr1	78585042	78585513	Mogat1	monoacylglycerol O-acyltransferase 1	472	peak_1535	78511060	78606964	+	ENSMUSG00000012187
chr1	78604644	78605690	Mogat1	monoacylglycerol O-acyltransferase 1	1047	peak_1536	78511060	78606964	+	ENSMUSG00000012187
chr1	78657181	78659956	Acsl3	acyl-CoA synthetase long-chain family member 3	2776	peak_1537	78657825	78707743	+	ENSMUSG00000032883
chr1	78657181	78659956	Utp14b	UTP14B small subunit processome component	2776	peak_1537	78657825	78667601	+	ENSMUSG00000079470
chr1	78686678	78687323	Acsl3	acyl-CoA synthetase long-chain family member 3	646	peak_1538	78657825	78707743	+	ENSMUSG00000032883
chr1	78724410	78725582	Acsl3	acyl-CoA synthetase long-chain family member 3	1173	peak_1539	78657825	78707743	+	ENSMUSG00000032883
chr1	78725793	78726240	Acsl3	acyl-CoA synthetase long-chain family member 3	448	peak_1540	78657825	78707743	+	ENSMUSG00000032883
chr1	78741687	78743171	Acsl3	acyl-CoA synthetase long-chain family member 3	1485	peak_1541	78657825	78707743	+	ENSMUSG00000032883
chr1	78744897	78747324	Acsl3	acyl-CoA synthetase long-chain family member 3	2428	peak_1542	78657825	78707743	+	ENSMUSG00000032883
chr1	78760577	78761880	Acsl3	acyl-CoA synthetase long-chain family member 3	1304	peak_1543	78657825	78707743	+	ENSMUSG00000032883
chr1	78865819	78867079	Kcne4	potassium voltage-gated channel, Isk-related subfamily, gene 4	1261	peak_1544	78816949	78820025	+	ENSMUSG00000047330
chr1	78980051	78980678	Kcne4	potassium voltage-gated channel, Isk-related subfamily, gene 4	628	peak_1545	78816949	78820025	+	ENSMUSG00000047330
chr1	79090827	79091692	Kcne4	potassium voltage-gated channel, Isk-related subfamily, gene 4	866	peak_1546	78816949	78820025	+	ENSMUSG00000047330
chr1	79195685	79196237	Scg2	secretogranin II	553	peak_1547	79434669	79440090	-	ENSMUSG00000050711
chr1	79212115	79213555	Scg2	secretogranin II	1441	peak_1548	79434669	79440090	-	ENSMUSG00000050711
chr1	79221563	79222329	Scg2	secretogranin II	767	peak_1549	79434669	79440090	-	ENSMUSG00000050711
chr1	79227652	79228496	Scg2	secretogranin II	845	peak_1550	79434669	79440090	-	ENSMUSG00000050711
chr1	79291102	79291895	Scg2	secretogranin II	794	peak_1551	79434669	79440090	-	ENSMUSG00000050711
chr1	79335275	79336496	Scg2	secretogranin II	1222	peak_1552	79434669	79440090	-	ENSMUSG00000050711
chr1	79428951	79431120	Scg2	secretogranin II	2170	peak_1553	79434669	79440090	-	ENSMUSG00000050711
chr1	79432216	79433462	Scg2	secretogranin II	1247	peak_1554	79434669	79440090	-	ENSMUSG00000050711
chr1	79437561	79440896	Scg2	secretogranin II	3336	peak_1555	79434669	79440090	-	ENSMUSG00000050711
chr1	79449757	79451012	Scg2	secretogranin II	1256	peak_1556	79434669	79440090	-	ENSMUSG00000050711
chr1	79563471	79564450	Ap1s3	adaptor-related protein complex AP-1, sigma 3	980	peak_1557	79606876	79671972	-	ENSMUSG00000054702
chr1	79578653	79579239	Ap1s3	adaptor-related protein complex AP-1, sigma 3	587	peak_1558	79606876	79671972	-	ENSMUSG00000054702
chr1	79580712	79582381	Ap1s3	adaptor-related protein complex AP-1, sigma 3	1670	peak_1559	79606876	79671972	-	ENSMUSG00000054702
chr1	79598515	79599643	Ap1s3	adaptor-related protein complex AP-1, sigma 3	1129	peak_1560	79606876	79671972	-	ENSMUSG00000054702
chr1	79671645	79672295	Ap1s3	adaptor-related protein complex AP-1, sigma 3	651	peak_1561	79606876	79671972	-	ENSMUSG00000054702
chr1	79696563	79698048	Wdfy1	WD repeat and FYVE domain containing 1	1486	peak_1562	79702262	79761769	-	ENSMUSG00000073643
chr1	79709832	79711820	Wdfy1	WD repeat and FYVE domain containing 1	1989	peak_1563	79702262	79761769	-	ENSMUSG00000073643
chr1	79760993	79762678	Wdfy1	WD repeat and FYVE domain containing 1	1686	peak_1564	79702262	79761769	-	ENSMUSG00000073643
chr1	79775617	79776929	Mrpl44	mitochondrial ribosomal protein L44	1313	peak_1565	79776018	79781445	+	ENSMUSG00000026248
chr1	79786462	79787193	Mrpl44	mitochondrial ribosomal protein L44	732	peak_1566	79776018	79781445	+	ENSMUSG00000026248
chr1	79902563	79903469	Serpine2	serine (or cysteine) peptidase inhibitor, clade E, member 2	907	peak_1567	79794321	79858665	-	ENSMUSG00000026249
chr1	80040030	80040911	Fam124b	family with sequence similarity 124, member B	882	peak_1568	80198699	80213944	-	ENSMUSG00000043230
chr1	80073706	80074555	Fam124b	family with sequence similarity 124, member B	850	peak_1569	80198699	80213944	-	ENSMUSG00000043230
chr1	80106292	80106743	Fam124b	family with sequence similarity 124, member B	452	peak_1570	80198699	80213944	-	ENSMUSG00000043230
chr1	80180981	80181484	Fam124b	family with sequence similarity 124, member B	504	peak_1571	80198699	80213944	-	ENSMUSG00000043230
chr1	80220873	80221815	Fam124b	family with sequence similarity 124, member B	943	peak_1572	80198699	80213944	-	ENSMUSG00000043230
chr1	80224792	80225685	Fam124b	family with sequence similarity 124, member B	894	peak_1573	80198699	80213944	-	ENSMUSG00000043230
chr1	80339522	80342272	Cul3	cullin 3	2751	peak_1574	80264923	80340690	-	ENSMUSG00000004364
chr1	80390052	80391028	Cul3	cullin 3	977	peak_1575	80264923	80340690	-	ENSMUSG00000004364
chr1	80501643	80502719	Dock10	dedicator of cytokinesis 10	1077	peak_1576	80501068	80758553	-	ENSMUSG00000038608
chr1	80503522	80504992	Dock10	dedicator of cytokinesis 10	1471	peak_1577	80501068	80758553	-	ENSMUSG00000038608
chr1	80512326	80512881	Dock10	dedicator of cytokinesis 10	556	peak_1578	80501068	80758553	-	ENSMUSG00000038608
chr1	80581503	80584382	Dock10	dedicator of cytokinesis 10	2880	peak_1579	80501068	80758553	-	ENSMUSG00000038608
chr1	80602658	80604603	Dock10	dedicator of cytokinesis 10	1946	peak_1580	80501068	80758553	-	ENSMUSG00000038608
chr1	80615350	80617476	Dock10	dedicator of cytokinesis 10	2127	peak_1581	80501068	80758553	-	ENSMUSG00000038608
chr1	80618793	80620018	Dock10	dedicator of cytokinesis 10	1226	peak_1582	80501068	80758553	-	ENSMUSG00000038608
chr1	80621170	80622252	Dock10	dedicator of cytokinesis 10	1083	peak_1583	80501068	80758553	-	ENSMUSG00000038608
chr1	80630067	80631142	Dock10	dedicator of cytokinesis 10	1076	peak_1584	80501068	80758553	-	ENSMUSG00000038608
chr1	80654054	80654693	Dock10	dedicator of cytokinesis 10	640	peak_1585	80501068	80758553	-	ENSMUSG00000038608
chr1	80708210	80711055	Dock10	dedicator of cytokinesis 10	2846	peak_1586	80501068	80758553	-	ENSMUSG00000038608
chr1	80721595	80723656	Dock10	dedicator of cytokinesis 10	2062	peak_1587	80501068	80758553	-	ENSMUSG00000038608
chr1	80736067	80736938	Dock10	dedicator of cytokinesis 10	872	peak_1588	80501068	80758553	-	ENSMUSG00000038608
chr1	80756911	80759285	Dock10	dedicator of cytokinesis 10	2375	peak_1589	80501068	80758553	-	ENSMUSG00000038608
chr1	80763306	80764212	Dock10	dedicator of cytokinesis 10	907	peak_1590	80501068	80758553	-	ENSMUSG00000038608
chr1	80830179	80831339	Dock10	dedicator of cytokinesis 10	1161	peak_1591	80501068	80758553	-	ENSMUSG00000038608
chr1	80853465	80854872	Dock10	dedicator of cytokinesis 10	1408	peak_1592	80501068	80758553	-	ENSMUSG00000038608
chr1	80963695	80964787	Nyap2	neuronal tyrosine-phophorylated phosphoinositide 3-kinase adaptor 2	1093	peak_1593	81076950	81341764	+	ENSMUSG00000054976
chr1	81064210	81064965	Nyap2	neuronal tyrosine-phophorylated phosphoinositide 3-kinase adaptor 2	756	peak_1594	81076950	81341764	+	ENSMUSG00000054976
chr1	81075886	81078944	Nyap2	neuronal tyrosine-phophorylated phosphoinositide 3-kinase adaptor 2	3059	peak_1595	81076950	81341764	+	ENSMUSG00000054976
chr1	81098490	81099626	Nyap2	neuronal tyrosine-phophorylated phosphoinositide 3-kinase adaptor 2	1137	peak_1596	81076950	81341764	+	ENSMUSG00000054976
chr1	81172643	81174059	Nyap2	neuronal tyrosine-phophorylated phosphoinositide 3-kinase adaptor 2	1417	peak_1597	81076950	81341764	+	ENSMUSG00000054976
chr1	81201713	81202375	Nyap2	neuronal tyrosine-phophorylated phosphoinositide 3-kinase adaptor 2	663	peak_1598	81076950	81341764	+	ENSMUSG00000054976
chr1	81286924	81287730	Nyap2	neuronal tyrosine-phophorylated phosphoinositide 3-kinase adaptor 2	807	peak_1599	81076950	81341764	+	ENSMUSG00000054976
chr1	81301526	81302145	Nyap2	neuronal tyrosine-phophorylated phosphoinositide 3-kinase adaptor 2	620	peak_1600	81076950	81341764	+	ENSMUSG00000054976
chr1	81309834	81310393	Nyap2	neuronal tyrosine-phophorylated phosphoinositide 3-kinase adaptor 2	560	peak_1601	81076950	81341764	+	ENSMUSG00000054976
chr1	81316395	81317483	Nyap2	neuronal tyrosine-phophorylated phosphoinositide 3-kinase adaptor 2	1089	peak_1602	81076950	81341764	+	ENSMUSG00000054976
chr1	81369070	81369527	Nyap2	neuronal tyrosine-phophorylated phosphoinositide 3-kinase adaptor 2	458	peak_1603	81076950	81341764	+	ENSMUSG00000054976
chr1	81516201	81517316	Nyap2	neuronal tyrosine-phophorylated phosphoinositide 3-kinase adaptor 2	1116	peak_1604	81076950	81341764	+	ENSMUSG00000054976
chr1	81521821	81523711	Nyap2	neuronal tyrosine-phophorylated phosphoinositide 3-kinase adaptor 2	1891	peak_1605	81076950	81341764	+	ENSMUSG00000054976
chr1	81593273	81594431	Nyap2	neuronal tyrosine-phophorylated phosphoinositide 3-kinase adaptor 2	1159	peak_1606	81076950	81341764	+	ENSMUSG00000054976
chr1	81864639	81865271	Mir6344	microRNA 6344	633	peak_1607	82131916	82132019	+	ENSMUSG00000098797
chr1	81967388	81968625	Mir6344	microRNA 6344	1238	peak_1608	82131916	82132019	+	ENSMUSG00000098797
chr1	81977051	81977747	Mir6344	microRNA 6344	697	peak_1609	82131916	82132019	+	ENSMUSG00000098797
chr1	82011044	82011389	Mir6344	microRNA 6344	346	peak_1610	82131916	82132019	+	ENSMUSG00000098797
chr1	82150417	82151347	Mir6344	microRNA 6344	931	peak_1611	82131916	82132019	+	ENSMUSG00000098797
chr1	82156493	82159164	Mir6344	microRNA 6344	2672	peak_1612	82131916	82132019	+	ENSMUSG00000098797
chr1	82184091	82184967	Irs1	insulin receptor substrate 1	877	peak_1613	82233105	82291439	-	ENSMUSG00000055980
chr1	82199717	82200700	Irs1	insulin receptor substrate 1	984	peak_1614	82233105	82291439	-	ENSMUSG00000055980
chr1	82220578	82221381	Irs1	insulin receptor substrate 1	804	peak_1615	82233105	82291439	-	ENSMUSG00000055980
chr1	82260528	82261882	Irs1	insulin receptor substrate 1	1355	peak_1616	82233105	82291439	-	ENSMUSG00000055980
chr1	82282230	82294574	Irs1	insulin receptor substrate 1	12345	peak_1617	82233105	82291439	-	ENSMUSG00000055980
chr1	82315910	82317661	Rhbdd1	rhomboid domain containing 1	1752	peak_1618	82316579	82445367	+	ENSMUSG00000026142
chr1	82319987	82321141	Rhbdd1	rhomboid domain containing 1	1155	peak_1619	82316579	82445367	+	ENSMUSG00000026142
chr1	82358546	82359551	Rhbdd1	rhomboid domain containing 1	1006	peak_1620	82316579	82445367	+	ENSMUSG00000026142
chr1	82432957	82433824	Rhbdd1	rhomboid domain containing 1	868	peak_1621	82316579	82445367	+	ENSMUSG00000026142
chr1	82476072	82476945	Col4a4	collagen, type IV, alpha 4	874	peak_1622	82450723	82586849	-	ENSMUSG00000067158
chr1	82554138	82554885	Col4a4	collagen, type IV, alpha 4	748	peak_1623	82450723	82586849	-	ENSMUSG00000067158
chr1	82641151	82642121	Col4a3	collagen, type IV, alpha 3	971	peak_1624	82586921	82722059	+	ENSMUSG00000079465
chr1	82723972	82726012	Mff	mitochondrial fission factor	2041	peak_1625	82724890	82752389	+	ENSMUSG00000026150
chr1	82737169	82738374	Mff	mitochondrial fission factor	1206	peak_1626	82724890	82752389	+	ENSMUSG00000026150
chr1	82787283	82789054	Tm4sf20	transmembrane 4 L six family member 20	1772	peak_1627	82756649	82768456	-	ENSMUSG00000026149
chr1	82793532	82794662	Tm4sf20	transmembrane 4 L six family member 20	1131	peak_1628	82756649	82768456	-	ENSMUSG00000026149
chr1	82798569	82799438	Tm4sf20	transmembrane 4 L six family member 20	870	peak_1629	82756649	82768456	-	ENSMUSG00000026149
chr1	82838941	82840136	Agfg1	ArfGAP with FG repeats 1	1196	peak_1630	82839460	82901001	+	ENSMUSG00000026159
chr1	82910231	82910597	Agfg1	ArfGAP with FG repeats 1	367	peak_1631	82839460	82901001	+	ENSMUSG00000026159
chr1	82918171	82919052	Agfg1	ArfGAP with FG repeats 1	882	peak_1632	82839460	82901001	+	ENSMUSG00000026159
chr1	82987125	82988235	Slc19a3	solute carrier family 19, member 3	1111	peak_1633	83012523	83038448	-	ENSMUSG00000038496
chr1	83037574	83039270	Slc19a3	solute carrier family 19, member 3	1697	peak_1634	83012523	83038448	-	ENSMUSG00000038496
chr1	83075760	83076684	Krtap28-13	keratin associated protein 28-13	925	peak_1635	83060930	83061921	+	ENSMUSG00000101315
chr1	83152734	83153695	Daw1	dynein assembly factor with WDR repeat domains 1	962	peak_1636	83159762	83210572	+	ENSMUSG00000053161
chr1	83159048	83159966	Daw1	dynein assembly factor with WDR repeat domains 1	919	peak_1637	83159762	83210572	+	ENSMUSG00000053161
chr1	83181205	83182057	Daw1	dynein assembly factor with WDR repeat domains 1	853	peak_1638	83159762	83210572	+	ENSMUSG00000053161
chr1	83218169	83218783	Daw1	dynein assembly factor with WDR repeat domains 1	615	peak_1639	83159762	83210572	+	ENSMUSG00000053161
chr1	83275388	83278261	Sphkap	SPHK1 interactor, AKAP domain containing	2874	peak_1640	83255781	83408200	-	ENSMUSG00000026163
chr1	83295880	83297935	Sphkap	SPHK1 interactor, AKAP domain containing	2056	peak_1641	83255781	83408200	-	ENSMUSG00000026163
chr1	83316489	83317952	Sphkap	SPHK1 interactor, AKAP domain containing	1464	peak_1642	83255781	83408200	-	ENSMUSG00000026163
chr1	83332485	83333672	Sphkap	SPHK1 interactor, AKAP domain containing	1188	peak_1643	83255781	83408200	-	ENSMUSG00000026163
chr1	83345186	83346472	Sphkap	SPHK1 interactor, AKAP domain containing	1287	peak_1644	83255781	83408200	-	ENSMUSG00000026163
chr1	83362059	83363362	Sphkap	SPHK1 interactor, AKAP domain containing	1304	peak_1645	83255781	83408200	-	ENSMUSG00000026163
chr1	83366170	83367811	Sphkap	SPHK1 interactor, AKAP domain containing	1642	peak_1646	83255781	83408200	-	ENSMUSG00000026163
chr1	83405229	83408767	Sphkap	SPHK1 interactor, AKAP domain containing	3539	peak_1647	83255781	83408200	-	ENSMUSG00000026163
chr1	83429554	83430379	Sphkap	SPHK1 interactor, AKAP domain containing	826	peak_1648	83255781	83408200	-	ENSMUSG00000026163
chr1	83478466	83479626	Sphkap	SPHK1 interactor, AKAP domain containing	1161	peak_1649	83255781	83408200	-	ENSMUSG00000026163
chr1	83509165	83510047	Sphkap	SPHK1 interactor, AKAP domain containing	883	peak_1650	83255781	83408200	-	ENSMUSG00000026163
chr1	83550897	83552517	Sphkap	SPHK1 interactor, AKAP domain containing	1621	peak_1651	83255781	83408200	-	ENSMUSG00000026163
chr1	83582375	83583737	Sphkap	SPHK1 interactor, AKAP domain containing	1363	peak_1652	83255781	83408200	-	ENSMUSG00000026163
chr1	83589544	83590713	Sphkap	SPHK1 interactor, AKAP domain containing	1170	peak_1653	83255781	83408200	-	ENSMUSG00000026163
chr1	83631336	83632452	Sphkap	SPHK1 interactor, AKAP domain containing	1117	peak_1654	83255781	83408200	-	ENSMUSG00000026163
chr1	83635738	83636890	Sphkap	SPHK1 interactor, AKAP domain containing	1153	peak_1655	83255781	83408200	-	ENSMUSG00000026163
chr1	83653456	83654245	Sphkap	SPHK1 interactor, AKAP domain containing	790	peak_1656	83255781	83408200	-	ENSMUSG00000026163
chr1	83661587	83663208	Sphkap	SPHK1 interactor, AKAP domain containing	1622	peak_1657	83255781	83408200	-	ENSMUSG00000026163
chr1	83680458	83681546	Sphkap	SPHK1 interactor, AKAP domain containing	1089	peak_1658	83255781	83408200	-	ENSMUSG00000026163
chr1	83684342	83685715	Sphkap	SPHK1 interactor, AKAP domain containing	1374	peak_1659	83255781	83408200	-	ENSMUSG00000026163
chr1	83716538	83717955	Sphkap	SPHK1 interactor, AKAP domain containing	1418	peak_1660	83255781	83408200	-	ENSMUSG00000026163
chr1	83830009	83830738	Pid1	phosphotyrosine interaction domain containing 1	730	peak_1661	84036293	84341110	-	ENSMUSG00000045658
chr1	83851030	83851941	Pid1	phosphotyrosine interaction domain containing 1	912	peak_1662	84036293	84341110	-	ENSMUSG00000045658
chr1	83930341	83930774	Pid1	phosphotyrosine interaction domain containing 1	434	peak_1663	84036293	84341110	-	ENSMUSG00000045658
chr1	84176740	84177440	Pid1	phosphotyrosine interaction domain containing 1	701	peak_1664	84036293	84341110	-	ENSMUSG00000045658
chr1	84283198	84283729	Pid1	phosphotyrosine interaction domain containing 1	532	peak_1665	84036293	84341110	-	ENSMUSG00000045658
chr1	84284044	84285082	Pid1	phosphotyrosine interaction domain containing 1	1039	peak_1666	84036293	84341110	-	ENSMUSG00000045658
chr1	84286429	84287243	Pid1	phosphotyrosine interaction domain containing 1	815	peak_1667	84036293	84341110	-	ENSMUSG00000045658
chr1	84321199	84322041	Pid1	phosphotyrosine interaction domain containing 1	843	peak_1668	84036293	84341110	-	ENSMUSG00000045658
chr1	84464097	84465226	Dner	delta/notch-like EGF repeat containing	1130	peak_1669	84369839	84696221	-	ENSMUSG00000036766
chr1	84522644	84523765	Dner	delta/notch-like EGF repeat containing	1122	peak_1670	84369839	84696221	-	ENSMUSG00000036766
chr1	84581565	84582732	Dner	delta/notch-like EGF repeat containing	1168	peak_1671	84369839	84696221	-	ENSMUSG00000036766
chr1	84694626	84696330	Dner	delta/notch-like EGF repeat containing	1705	peak_1672	84369839	84696221	-	ENSMUSG00000036766
chr1	84694626	84696330	Mir5126	microRNA 5126	1705	peak_1672	84695839	84695915	+	ENSMUSG00000093254
chr1	84696754	84697609	Dner	delta/notch-like EGF repeat containing	856	peak_1673	84369839	84696221	-	ENSMUSG00000036766
chr1	84709379	84711170	Trip12	thyroid hormone receptor interactor 12	1792	peak_1674	84721189	84840516	-	ENSMUSG00000026219
chr1	84789564	84790323	Trip12	thyroid hormone receptor interactor 12	760	peak_1675	84721189	84840516	-	ENSMUSG00000026219
chr1	84838091	84840499	Fbxo36	F-box protein 36	2409	peak_1676	84839841	84900486	+	ENSMUSG00000073633
chr1	84838091	84840499	Trip12	thyroid hormone receptor interactor 12	2409	peak_1676	84721189	84840516	-	ENSMUSG00000026219
chr1	84881336	84882155	Fbxo36	F-box protein 36	820	peak_1677	84839841	84900486	+	ENSMUSG00000073633
chr1	84933392	84936264	Slc16a14	solute carrier family 16 (monocarboxylic acid transporters), member 14	2873	peak_1678	84906705	84935083	-	ENSMUSG00000026220
chr1	85736429	85736981	A630001G21Rik	RIKEN cDNA A630001G21 gene	553	peak_1679	85717083	85736606	-	ENSMUSG00000052760
chr1	85793014	85794711	Cab39	calcium binding protein 39	1698	peak_1680	85793447	85851577	+	ENSMUSG00000036707
chr1	85821954	85822905	Cab39	calcium binding protein 39	952	peak_1681	85793447	85851577	+	ENSMUSG00000036707
chr1	85842189	85842873	Cab39	calcium binding protein 39	685	peak_1682	85793447	85851577	+	ENSMUSG00000036707
chr1	85852814	85853785	Cab39	calcium binding protein 39	972	peak_1683	85793447	85851577	+	ENSMUSG00000036707
chr1	85869831	85870917	Cab39	calcium binding protein 39	1087	peak_1684	85793447	85851577	+	ENSMUSG00000036707
chr1	85891239	85892355	Itm2c	integral membrane protein 2C	1117	peak_1685	85894510	85908698	+	ENSMUSG00000026223
chr1	85893842	85897566	Itm2c	integral membrane protein 2C	3725	peak_1686	85894510	85908698	+	ENSMUSG00000026223
chr1	85897754	85901163	Itm2c	integral membrane protein 2C	3410	peak_1687	85894510	85908698	+	ENSMUSG00000026223
chr1	85916865	85917683	Itm2c	integral membrane protein 2C	819	peak_1688	85894510	85908698	+	ENSMUSG00000026223
chr1	85927737	85929533	4933407L21Rik	RIKEN cDNA 4933407L21 gene	1797	peak_1689	85928483	85931756	+	ENSMUSG00000026224
chr1	85930444	85932019	4933407L21Rik	RIKEN cDNA 4933407L21 gene	1576	peak_1690	85928483	85931756	+	ENSMUSG00000026224
chr1	86007912	86008254	Spata3	spermatogenesis associated 3	343	peak_1691	86021942	86029958	+	ENSMUSG00000026226
chr1	86032106	86032690	Spata3	spermatogenesis associated 3	585	peak_1692	86021942	86029958	+	ENSMUSG00000026226
chr1	86058812	86060154	2810459M11Rik	RIKEN cDNA 2810459M11 gene	1343	peak_1693	86045863	86055456	+	ENSMUSG00000026227
chr1	86063813	86065440	Psmd1	proteasome (prosome, macropain) 26S subunit, non-ATPase, 1	1628	peak_1694	86064619	86139295	+	ENSMUSG00000026229
chr1	86111542	86112544	Htr2b	5-hydroxytryptamine (serotonin) receptor 2B	1003	peak_1695	86099037	86111970	-	ENSMUSG00000026228
chr1	86111542	86112544	Psmd1	proteasome (prosome, macropain) 26S subunit, non-ATPase, 1	1003	peak_1695	86064619	86139295	+	ENSMUSG00000026229
chr1	86149531	86150946	Armc9	armadillo repeat containing 9	1416	peak_1696	86154780	86278284	+	ENSMUSG00000062590
chr1	86153939	86155319	Armc9	armadillo repeat containing 9	1381	peak_1697	86154780	86278284	+	ENSMUSG00000062590
chr1	86175102	86176215	Armc9	armadillo repeat containing 9	1114	peak_1698	86154780	86278284	+	ENSMUSG00000062590
chr1	86178654	86179402	Armc9	armadillo repeat containing 9	749	peak_1699	86154780	86278284	+	ENSMUSG00000062590
chr1	86179525	86180470	Armc9	armadillo repeat containing 9	946	peak_1700	86154780	86278284	+	ENSMUSG00000062590
chr1	86202608	86203598	Armc9	armadillo repeat containing 9	991	peak_1701	86154780	86278284	+	ENSMUSG00000062590
chr1	86213748	86214570	Armc9	armadillo repeat containing 9	823	peak_1702	86154780	86278284	+	ENSMUSG00000062590
chr1	86245111	86246189	Armc9	armadillo repeat containing 9	1079	peak_1703	86154780	86278284	+	ENSMUSG00000062590
chr1	86339337	86339885	Ncl	nucleolin	549	peak_1704	86344719	86359455	-	ENSMUSG00000026234
chr1	86358650	86361256	C130036L24Rik	RIKEN cDNA C130036L24 gene	2607	peak_1705	86359574	86367964	+	ENSMUSG00000073627
chr1	86358650	86361256	Ncl	nucleolin	2607	peak_1705	86344719	86359455	-	ENSMUSG00000026234
chr1	86429899	86430574	1700019O17Rik	RIKEN cDNA 1700019O17 gene	676	peak_1706	86426329	86428049	+	ENSMUSG00000036574
chr1	86433993	86436187	1700019O17Rik	RIKEN cDNA 1700019O17 gene	2195	peak_1707	86426329	86428049	+	ENSMUSG00000036574
chr1	86439850	86443642	1700019O17Rik	RIKEN cDNA 1700019O17 gene	3793	peak_1708	86426329	86428049	+	ENSMUSG00000036574
chr1	86486633	86488693	Ptma	prothymosin alpha	2061	peak_1709	86526736	86530698	+	ENSMUSG00000026238
chr1	86499609	86500627	Ptma	prothymosin alpha	1019	peak_1710	86526736	86530698	+	ENSMUSG00000026238
chr1	86500839	86502187	Ptma	prothymosin alpha	1349	peak_1711	86526736	86530698	+	ENSMUSG00000026238
chr1	86502396	86505576	Ptma	prothymosin alpha	3181	peak_1712	86526736	86530698	+	ENSMUSG00000026238
chr1	86524123	86529379	Ptma	prothymosin alpha	5257	peak_1713	86526736	86530698	+	ENSMUSG00000026238
chr1	86531434	86533792	Ptma	prothymosin alpha	2359	peak_1714	86526736	86530698	+	ENSMUSG00000026238
chr1	86582153	86583456	Pde6d	phosphodiesterase 6D, cGMP-specific, rod, delta	1304	peak_1715	86543015	86582501	-	ENSMUSG00000026239
chr1	86596254	86597069	Cops7b	COP9 signalosome subunit 7B	816	peak_1716	86587100	86606500	+	ENSMUSG00000026240
chr1	86618371	86618943	Cops7b	COP9 signalosome subunit 7B	573	peak_1717	86587100	86606500	+	ENSMUSG00000026240
chr1	86669576	86671112	Nppc	natriuretic peptide type C	1537	peak_1718	86666293	86670573	-	ENSMUSG00000026241
chr1	86703311	86704376	Dis3l2	DIS3 like 3'-5' exoribonuclease 2	1066	peak_1719	86703804	87050097	+	ENSMUSG00000053333
chr1	86834609	86836025	Dis3l2	DIS3 like 3'-5' exoribonuclease 2	1417	peak_1720	86703804	87050097	+	ENSMUSG00000053333
chr1	86931168	86932638	Dis3l2	DIS3 like 3'-5' exoribonuclease 2	1471	peak_1721	86703804	87050097	+	ENSMUSG00000053333
chr1	86986179	86986735	Dis3l2	DIS3 like 3'-5' exoribonuclease 2	557	peak_1722	86703804	87050097	+	ENSMUSG00000053333
chr1	87041071	87042366	Dis3l2	DIS3 like 3'-5' exoribonuclease 2	1296	peak_1723	86703804	87050097	+	ENSMUSG00000053333
chr1	87175471	87176300	Prss56	protease, serine 56	830	peak_1724	87183314	87188405	+	ENSMUSG00000036480
chr1	87184770	87185179	Prss56	protease, serine 56	410	peak_1725	87183314	87188405	+	ENSMUSG00000036480
chr1	87186645	87187458	Prss56	protease, serine 56	814	peak_1726	87183314	87188405	+	ENSMUSG00000036480
chr1	87213115	87214858	Eif4e2	eukaryotic translation initiation factor 4E member 2	1744	peak_1727	87213914	87240488	+	ENSMUSG00000026254
chr1	87326482	87328212	Gigyf2	GRB10 interacting GYF protein 2	1731	peak_1728	87326998	87450810	+	ENSMUSG00000048000
chr1	87418457	87419006	Gigyf2	GRB10 interacting GYF protein 2	550	peak_1729	87326998	87450810	+	ENSMUSG00000048000
chr1	87447239	87447910	Gigyf2	GRB10 interacting GYF protein 2	672	peak_1730	87326998	87450810	+	ENSMUSG00000048000
chr1	87486155	87487114	Ngef	neuronal guanine nucleotide exchange factor	960	peak_1731	87476829	87573870	-	ENSMUSG00000026259
chr1	87509025	87511254	Ngef	neuronal guanine nucleotide exchange factor	2230	peak_1732	87476829	87573870	-	ENSMUSG00000026259
chr1	87520055	87521181	Ngef	neuronal guanine nucleotide exchange factor	1127	peak_1733	87476829	87573870	-	ENSMUSG00000026259
chr1	87594242	87594801	Neu2	neuraminidase 2	560	peak_1734	87574027	87597840	+	ENSMUSG00000079434
chr1	87708776	87709850	Inpp5d	inositol polyphosphate-5-phosphatase D	1075	peak_1735	87620312	87720510	+	ENSMUSG00000026288
chr1	87732637	87734443	Inpp5d	inositol polyphosphate-5-phosphatase D	1807	peak_1736	87620312	87720510	+	ENSMUSG00000026288
chr1	87740533	87741203	Atg16l1	autophagy related 16-like 1 (S. cerevisiae)	671	peak_1737	87756011	87792428	+	ENSMUSG00000026289
chr1	87755465	87756661	Atg16l1	autophagy related 16-like 1 (S. cerevisiae)	1197	peak_1738	87756011	87792428	+	ENSMUSG00000026289
chr1	87797763	87799194	Sag	S-antigen, retina and pineal gland (arrestin)	1432	peak_1739	87803680	87845157	+	ENSMUSG00000056055
chr1	87811181	87814498	Sag	S-antigen, retina and pineal gland (arrestin)	3318	peak_1740	87803680	87845157	+	ENSMUSG00000056055
chr1	87847909	87849537	Sag	S-antigen, retina and pineal gland (arrestin)	1629	peak_1741	87803680	87845157	+	ENSMUSG00000056055
chr1	87852714	87855278	Dgkd	diacylglycerol kinase, delta	2565	peak_1742	87853287	87944489	+	ENSMUSG00000070738
chr1	87856678	87857487	Dgkd	diacylglycerol kinase, delta	810	peak_1743	87853287	87944489	+	ENSMUSG00000070738
chr1	87879531	87880548	Dgkd	diacylglycerol kinase, delta	1018	peak_1744	87853287	87944489	+	ENSMUSG00000070738
chr1	87917805	87919038	Dgkd	diacylglycerol kinase, delta	1234	peak_1745	87853287	87944489	+	ENSMUSG00000070738
chr1	87922042	87923069	Dgkd	diacylglycerol kinase, delta	1028	peak_1746	87853287	87944489	+	ENSMUSG00000070738
chr1	87935057	87937308	Dgkd	diacylglycerol kinase, delta	2252	peak_1747	87853287	87944489	+	ENSMUSG00000070738
chr1	87947261	87948502	Usp40	ubiquitin specific peptidase 40	1242	peak_1748	87945121	88008551	-	ENSMUSG00000005501
chr1	88007811	88008924	Usp40	ubiquitin specific peptidase 40	1114	peak_1749	87945121	88008551	-	ENSMUSG00000005501
chr1	88205453	88206078	Dnajb3	DnaJ heat shock protein family (Hsp40) member B3	626	peak_1750	88204732	88205748	-	ENSMUSG00000081984
chr1	88205453	88206078	Ugt1a10	UDP glycosyltransferase 1 family, polypeptide A10	626	peak_1750	88055411	88220002	+	ENSMUSG00000090165
chr1	88205453	88206078	Ugt1a2	UDP glucuronosyltransferase 1 family, polypeptide A2	626	peak_1750	88103257	88220002	+	ENSMUSG00000090171
chr1	88205453	88206078	Ugt1a5	UDP glucuronosyltransferase 1 family, polypeptide A5	626	peak_1750	88166012	88220002	+	ENSMUSG00000089943
chr1	88205453	88206078	Ugt1a6a	UDP glucuronosyltransferase 1 family, polypeptide A6A	626	peak_1750	88103257	88220002	+	ENSMUSG00000054545;ENSMUSG00000090124
chr1	88205453	88206078	Ugt1a7c	UDP glucuronosyltransferase 1 family, polypeptide A7C	626	peak_1750	88095001	88220002	+	ENSMUSG00000090124
chr1	88205453	88206078	Ugt1a9	UDP glucuronosyltransferase 1 family, polypeptide A9	626	peak_1750	88070779	88220002	+	ENSMUSG00000090175
chr1	88258493	88259879	Hjurp	Holliday junction recognition protein	1387	peak_1751	88258856	88277579	-	ENSMUSG00000044783
chr1	88258493	88259879	Mroh2a	maestro heat-like repeat family member 2A	1387	peak_1751	88227020	88262289	+	ENSMUSG00000079429
chr1	88261104	88263510	Hjurp	Holliday junction recognition protein	2407	peak_1752	88258856	88277579	-	ENSMUSG00000044783
chr1	88261104	88263510	Mroh2a	maestro heat-like repeat family member 2A	2407	peak_1752	88227020	88262289	+	ENSMUSG00000079429
chr1	88276222	88279447	Hjurp	Holliday junction recognition protein	3226	peak_1753	88258856	88277579	-	ENSMUSG00000044783
chr1	88357497	88357934	Trpm8	transient receptor potential cation channel, subfamily M, member 8	438	peak_1754	88303283	88388851	+	ENSMUSG00000036251
chr1	88653421	88654016	Arl4c	ADP-ribosylation factor-like 4C	596	peak_1755	88698226	88702191	-	ENSMUSG00000049866
chr1	88705374	88706655	Arl4c	ADP-ribosylation factor-like 4C	1282	peak_1756	88698226	88702191	-	ENSMUSG00000049866
chr1	88745139	88745666	Platr5	pluripotency associated transcript 5	528	peak_1757	88754890	88755733	+	ENSMUSG00000097398
chr1	88756748	88757706	Platr5	pluripotency associated transcript 5	959	peak_1758	88754890	88755733	+	ENSMUSG00000097398
chr1	88794867	88795562	Platr5	pluripotency associated transcript 5	696	peak_1759	88754890	88755733	+	ENSMUSG00000097398
chr1	88916371	88917016	1700067G17Rik	RIKEN cDNA 1700067G17 gene	646	peak_1760	89016113	89022210	+	ENSMUSG00000099378
chr1	89035041	89035479	1700067G17Rik	RIKEN cDNA 1700067G17 gene	439	peak_1761	89016113	89022210	+	ENSMUSG00000099378
chr1	89057501	89058010	Sh3bp4	SH3-domain binding protein 4	510	peak_1762	89070462	89153793	+	ENSMUSG00000036206
chr1	89069374	89071608	Sh3bp4	SH3-domain binding protein 4	2235	peak_1763	89070462	89153793	+	ENSMUSG00000036206
chr1	89092468	89093384	Sh3bp4	SH3-domain binding protein 4	917	peak_1764	89070462	89153793	+	ENSMUSG00000036206
chr1	89184255	89184852	Sh3bp4	SH3-domain binding protein 4	598	peak_1765	89070462	89153793	+	ENSMUSG00000036206
chr1	89196205	89196530	Sh3bp4	SH3-domain binding protein 4	326	peak_1766	89070462	89153793	+	ENSMUSG00000036206
chr1	89235364	89235805	Sh3bp4	SH3-domain binding protein 4	442	peak_1767	89070462	89153793	+	ENSMUSG00000036206
chr1	89255512	89256011	Sh3bp4	SH3-domain binding protein 4	500	peak_1768	89070462	89153793	+	ENSMUSG00000036206
chr1	89257791	89258582	C030007H22Rik	RIKEN cDNA C030007H22 gene	792	peak_1769	89360344	89406133	-	ENSMUSG00000099938
chr1	89302072	89303238	C030007H22Rik	RIKEN cDNA C030007H22 gene	1167	peak_1770	89360344	89406133	-	ENSMUSG00000099938
chr1	89416936	89417308	C030007H22Rik	RIKEN cDNA C030007H22 gene	373	peak_1771	89360344	89406133	-	ENSMUSG00000099938
chr1	89453995	89456110	Agap1	ArfGAP with GTPase domain, ankyrin repeat and PH domain 1	2116	peak_1772	89454811	89895282	+	ENSMUSG00000055013
chr1	89465324	89466429	Agap1	ArfGAP with GTPase domain, ankyrin repeat and PH domain 1	1106	peak_1773	89454811	89895282	+	ENSMUSG00000055013
chr1	89500791	89501812	Agap1	ArfGAP with GTPase domain, ankyrin repeat and PH domain 1	1022	peak_1774	89454811	89895282	+	ENSMUSG00000055013
chr1	89524309	89524839	Agap1	ArfGAP with GTPase domain, ankyrin repeat and PH domain 1	531	peak_1775	89454811	89895282	+	ENSMUSG00000055013
chr1	89549872	89550804	Agap1	ArfGAP with GTPase domain, ankyrin repeat and PH domain 1	933	peak_1776	89454811	89895282	+	ENSMUSG00000055013
chr1	89576738	89577538	Agap1	ArfGAP with GTPase domain, ankyrin repeat and PH domain 1	801	peak_1777	89454811	89895282	+	ENSMUSG00000055013
chr1	89579758	89581587	Agap1	ArfGAP with GTPase domain, ankyrin repeat and PH domain 1	1830	peak_1778	89454811	89895282	+	ENSMUSG00000055013
chr1	89590791	89591437	Agap1	ArfGAP with GTPase domain, ankyrin repeat and PH domain 1	647	peak_1779	89454811	89895282	+	ENSMUSG00000055013
chr1	89613705	89614773	Agap1	ArfGAP with GTPase domain, ankyrin repeat and PH domain 1	1069	peak_1780	89454811	89895282	+	ENSMUSG00000055013
chr1	89848292	89850693	Agap1	ArfGAP with GTPase domain, ankyrin repeat and PH domain 1	2402	peak_1781	89454811	89895282	+	ENSMUSG00000055013
chr1	89878471	89879073	Agap1	ArfGAP with GTPase domain, ankyrin repeat and PH domain 1	603	peak_1782	89454811	89895282	+	ENSMUSG00000055013
chr1	89967832	89969393	Asb18	ankyrin repeat and SOCS box-containing 18	1562	peak_1783	89952678	90014577	-	ENSMUSG00000067081
chr1	90006593	90007540	Asb18	ankyrin repeat and SOCS box-containing 18	948	peak_1784	89952678	90014577	-	ENSMUSG00000067081
chr1	90054573	90055655	Iqca	IQ motif containing with AAA domain	1083	peak_1785	90042132	90153401	-	ENSMUSG00000026301
chr1	90060693	90061130	Iqca	IQ motif containing with AAA domain	438	peak_1786	90042132	90153401	-	ENSMUSG00000026301
chr1	90203684	90205933	Ackr3	atypical chemokine receptor 3	2250	peak_1787	90203980	90215722	+	ENSMUSG00000044337
chr1	90282712	90285672	Ackr3	atypical chemokine receptor 3	2961	peak_1788	90203980	90215722	+	ENSMUSG00000044337
chr1	90326853	90327953	Ackr3	atypical chemokine receptor 3	1101	peak_1789	90203980	90215722	+	ENSMUSG00000044337
chr1	90328258	90329092	Ackr3	atypical chemokine receptor 3	835	peak_1790	90203980	90215722	+	ENSMUSG00000044337
chr1	90349512	90350667	Ackr3	atypical chemokine receptor 3	1156	peak_1791	90203980	90215722	+	ENSMUSG00000044337
chr1	90356179	90357074	Ackr3	atypical chemokine receptor 3	896	peak_1792	90203980	90215722	+	ENSMUSG00000044337
chr1	90379771	90380751	Ackr3	atypical chemokine receptor 3	981	peak_1793	90203980	90215722	+	ENSMUSG00000044337
chr1	90408367	90409290	Ackr3	atypical chemokine receptor 3	924	peak_1794	90203980	90215722	+	ENSMUSG00000044337
chr1	90486101	90487247	Cops8	COP9 signalosome subunit 8	1147	peak_1795	90603425	90613341	+	ENSMUSG00000034432
chr1	90488992	90489639	Cops8	COP9 signalosome subunit 8	648	peak_1796	90603425	90613341	+	ENSMUSG00000034432
chr1	90588134	90588723	Cops8	COP9 signalosome subunit 8	590	peak_1797	90603425	90613341	+	ENSMUSG00000034432
chr1	90592660	90593119	Cops8	COP9 signalosome subunit 8	460	peak_1798	90603425	90613341	+	ENSMUSG00000034432
chr1	90603023	90603851	Cops8	COP9 signalosome subunit 8	829	peak_1799	90603425	90613341	+	ENSMUSG00000034432
chr1	90657566	90658320	Cops8	COP9 signalosome subunit 8	755	peak_1800	90603425	90613341	+	ENSMUSG00000034432
chr1	90690531	90691785	Col6a3	collagen, type VI, alpha 3	1255	peak_1801	90766860	90843971	-	ENSMUSG00000048126
chr1	90751322	90751858	Col6a3	collagen, type VI, alpha 3	537	peak_1802	90766860	90843971	-	ENSMUSG00000048126
chr1	90838046	90838741	Col6a3	collagen, type VI, alpha 3	696	peak_1803	90766860	90843971	-	ENSMUSG00000048126
chr1	90840196	90840682	Col6a3	collagen, type VI, alpha 3	487	peak_1804	90766860	90843971	-	ENSMUSG00000048126
chr1	90896768	90897725	Mlph	melanophilin	958	peak_1805	90915100	90951142	+	ENSMUSG00000026303
chr1	90956661	90957103	Rab17	RAB17, member RAS oncogene family	443	peak_1806	90958133	90969620	-	ENSMUSG00000026304
chr1	90973038	90973857	Rab17	RAB17, member RAS oncogene family	820	peak_1807	90958133	90969620	-	ENSMUSG00000026304
chr1	90980514	90981600	Rab17	RAB17, member RAS oncogene family	1087	peak_1808	90958133	90969620	-	ENSMUSG00000026304
chr1	90998287	91000088	Lrrfip1	leucine rich repeat (in FLII) interacting protein 1	1802	peak_1809	90998727	91128944	+	ENSMUSG00000026305
chr1	91061829	91063283	Lrrfip1	leucine rich repeat (in FLII) interacting protein 1	1455	peak_1810	90998727	91128944	+	ENSMUSG00000026305
chr1	91064616	91065703	Lrrfip1	leucine rich repeat (in FLII) interacting protein 1	1088	peak_1811	90998727	91128944	+	ENSMUSG00000026305
chr1	91178859	91182652	Ramp1	receptor (calcitonin) activity modifying protein 1	3794	peak_1812	91179822	91225196	+	ENSMUSG00000034353
chr1	91188678	91189670	Ramp1	receptor (calcitonin) activity modifying protein 1	993	peak_1813	91179822	91225196	+	ENSMUSG00000034353
chr1	91199579	91200439	Ramp1	receptor (calcitonin) activity modifying protein 1	861	peak_1814	91179822	91225196	+	ENSMUSG00000034353
chr1	91206156	91207743	Ramp1	receptor (calcitonin) activity modifying protein 1	1588	peak_1815	91179822	91225196	+	ENSMUSG00000034353
chr1	91209202	91212685	Ramp1	receptor (calcitonin) activity modifying protein 1	3484	peak_1816	91179822	91225196	+	ENSMUSG00000034353
chr1	91249606	91251620	Ube2f	ubiquitin-conjugating enzyme E2F (putative)	2015	peak_1817	91250319	91286025	+	ENSMUSG00000034343
chr1	91297515	91298752	Scly	selenocysteine lyase	1238	peak_1818	91298338	91321080	+	ENSMUSG00000026307
chr1	91398108	91399485	Ilkap	integrin-linked kinase-associated serine/threonine phosphatase 2C	1378	peak_1819	91373861	91398783	-	ENSMUSG00000026309
chr1	91400394	91401500	Ilkap	integrin-linked kinase-associated serine/threonine phosphatase 2C	1107	peak_1820	91373861	91398783	-	ENSMUSG00000026309
chr1	91412744	91414595	Hes6	hairy and enhancer of split 6	1852	peak_1821	91411483	91413222	-	ENSMUSG00000067071
chr1	91457278	91460083	Per2	period circadian clock 2	2806	peak_1822	91415982	91459328	-	ENSMUSG00000055866
chr1	91494176	91495282	Traf3ip1	TRAF3 interacting protein 1	1107	peak_1823	91494668	91529307	+	ENSMUSG00000034292
chr1	91539714	91540997	Asb1	ankyrin repeat and SOCS box-containing 1	1284	peak_1824	91540565	91559590	+	ENSMUSG00000026311
chr1	91600629	91601036	Asb1	ankyrin repeat and SOCS box-containing 1	408	peak_1825	91540565	91559590	+	ENSMUSG00000026311
chr1	91620167	91620759	Asb1	ankyrin repeat and SOCS box-containing 1	593	peak_1826	91540565	91559590	+	ENSMUSG00000026311
chr1	91839308	91840903	Twist2	twist basic helix-loop-helix transcription factor 2	1596	peak_1827	91801461	91848034	+	ENSMUSG00000007805
chr1	91923156	91924135	Hdac4	histone deacetylase 4	980	peak_1828	91928779	92180341	-	ENSMUSG00000026313
chr1	92038798	92039651	Hdac4	histone deacetylase 4	854	peak_1829	91928779	92180341	-	ENSMUSG00000026313
chr1	92043958	92044485	Hdac4	histone deacetylase 4	528	peak_1830	91928779	92180341	-	ENSMUSG00000026313
chr1	92099775	92100699	Hdac4	histone deacetylase 4	925	peak_1831	91928779	92180341	-	ENSMUSG00000026313
chr1	92142951	92143866	Hdac4	histone deacetylase 4	916	peak_1832	91928779	92180341	-	ENSMUSG00000026313
chr1	92178323	92181541	Hdac4	histone deacetylase 4	3219	peak_1833	91928779	92180341	-	ENSMUSG00000026313
chr1	92195723	92196381	Hdac4	histone deacetylase 4	659	peak_1834	91928779	92180341	-	ENSMUSG00000026313
chr1	92371466	92372319	Ndufa10	NADH dehydrogenase (ubiquinone) 1 alpha subcomplex 10	854	peak_1835	92439719	92473758	-	ENSMUSG00000026260
chr1	92431859	92432469	Ndufa10	NADH dehydrogenase (ubiquinone) 1 alpha subcomplex 10	611	peak_1836	92439719	92473758	-	ENSMUSG00000026260
chr1	92473109	92474425	Ndufa10	NADH dehydrogenase (ubiquinone) 1 alpha subcomplex 10	1317	peak_1837	92439719	92473758	-	ENSMUSG00000026260
chr1	92634875	92636436	Myeov2	myeloma overexpressed 2	1562	peak_1838	92637145	92641985	-	ENSMUSG00000073616
chr1	92637564	92639310	Myeov2	myeloma overexpressed 2	1747	peak_1839	92637145	92641985	-	ENSMUSG00000073616
chr1	92641217	92642446	Myeov2	myeloma overexpressed 2	1230	peak_1840	92637145	92641985	-	ENSMUSG00000073616
chr1	92647702	92649170	Otos	otospiralin	1469	peak_1841	92644218	92648841	-	ENSMUSG00000044055
chr1	92663637	92664259	Otos	otospiralin	623	peak_1842	92644218	92648841	-	ENSMUSG00000044055
chr1	92682996	92684038	Otos	otospiralin	1043	peak_1843	92644218	92648841	-	ENSMUSG00000044055
chr1	92698369	92699988	Otos	otospiralin	1620	peak_1844	92644218	92648841	-	ENSMUSG00000044055
chr1	92712215	92712805	Otos	otospiralin	591	peak_1845	92644218	92648841	-	ENSMUSG00000044055
chr1	92725832	92726988	Otos	otospiralin	1157	peak_1846	92644218	92648841	-	ENSMUSG00000044055
chr1	92727233	92728731	Otos	otospiralin	1499	peak_1847	92644218	92648841	-	ENSMUSG00000044055
chr1	92730066	92731377	Otos	otospiralin	1312	peak_1848	92644218	92648841	-	ENSMUSG00000044055
chr1	92831047	92834662	Gpc1	glypican 1	3616	peak_1849	92831686	92860196	+	ENSMUSG00000034220
chr1	92895004	92895407	Ankmy1	ankyrin repeat and MYND domain containing 1	404	peak_1850	92870129	92902906	-	ENSMUSG00000034212
chr1	92906541	92908307	Dusp28	dual specificity phosphatase 28	1767	peak_1851	92906989	92908620	+	ENSMUSG00000047067
chr1	92909990	92912297	Rnpepl1	arginyl aminopeptidase (aminopeptidase B)-like 1	2308	peak_1852	92910825	92920585	+	ENSMUSG00000026269
chr1	92933675	92935377	9430060I03Rik	RIKEN cDNA 9430060I03 gene	1703	peak_1853	92933543	92950590	-	ENSMUSG00000100632
chr1	92933675	92935377	Capn10	calpain 10	1703	peak_1853	92934408	92947948	+	ENSMUSG00000026270
chr1	93013662	93015812	Kif1a	kinesin family member 1A	2151	peak_1854	93015455	93101874	-	ENSMUSG00000014602
chr1	93030750	93032921	Kif1a	kinesin family member 1A	2172	peak_1855	93015455	93101874	-	ENSMUSG00000014602
chr1	93070384	93072211	Kif1a	kinesin family member 1A	1828	peak_1856	93015455	93101874	-	ENSMUSG00000014602
chr1	93080587	93084426	Kif1a	kinesin family member 1A	3840	peak_1857	93015455	93101874	-	ENSMUSG00000014602
chr1	93100220	93102737	Kif1a	kinesin family member 1A	2518	peak_1858	93015455	93101874	-	ENSMUSG00000014602
chr1	93114652	93115754	Kif1a	kinesin family member 1A	1103	peak_1859	93015455	93101874	-	ENSMUSG00000014602
chr1	93128643	93129311	Agxt	alanine-glyoxylate aminotransferase	669	peak_1860	93135240	93145421	+	ENSMUSG00000026272
chr1	93139611	93140335	Agxt	alanine-glyoxylate aminotransferase	725	peak_1861	93135240	93145421	+	ENSMUSG00000026272
chr1	93174139	93174852	Crocc2	ciliary rootlet coiled-coil, rootletin family member 2	714	peak_1862	93168423	93231066	+	ENSMUSG00000084989
chr1	93305515	93306537	Mterf4	mitochondrial transcription termination factor 4	1023	peak_1863	93301205	93305879	-	ENSMUSG00000026273
chr1	93342637	93344059	Pask	PAS domain containing serine/threonine kinase	1423	peak_1864	93309437	93343465	-	ENSMUSG00000026274
chr1	93342637	93344059	Ppp1r7	protein phosphatase 1, regulatory (inhibitor) subunit 7	1423	peak_1864	93343645	93367618	+	ENSMUSG00000026275
chr1	93349504	93350110	Ppp1r7	protein phosphatase 1, regulatory (inhibitor) subunit 7	607	peak_1865	93343645	93367618	+	ENSMUSG00000026275
chr1	93405634	93406233	Hdlbp	high density lipoprotein (HDL) binding protein	600	peak_1866	93405940	93478917	-	ENSMUSG00000034088
chr1	93477797	93479845	Hdlbp	high density lipoprotein (HDL) binding protein	2049	peak_1867	93405940	93478917	-	ENSMUSG00000034088
chr1	93477797	93479845	Sept2	septin 2	2049	peak_1867	93478993	93509732	+	ENSMUSG00000026276
chr1	93511609	93512730	Farp2	FERM, RhoGEF and pleckstrin domain protein 2	1122	peak_1868	93512104	93621976	+	ENSMUSG00000034066
chr1	93577545	93578400	Farp2	FERM, RhoGEF and pleckstrin domain protein 2	856	peak_1869	93512104	93621976	+	ENSMUSG00000034066
chr1	93620338	93622213	Farp2	FERM, RhoGEF and pleckstrin domain protein 2	1876	peak_1870	93512104	93621976	+	ENSMUSG00000034066
chr1	93620338	93622213	Stk25	serine/threonine kinase 25 (yeast)	1876	peak_1870	93620751	93635727	-	ENSMUSG00000026277
chr1	93633431	93636673	Stk25	serine/threonine kinase 25 (yeast)	3243	peak_1871	93620751	93635727	-	ENSMUSG00000026277
chr1	93685424	93687523	Bok	BCL2-related ovarian killer	2100	peak_1872	93685575	93695770	+	ENSMUSG00000026278
chr1	93731736	93732388	Thap4	THAP domain containing 4	653	peak_1873	93705391	93754838	-	ENSMUSG00000026279
chr1	93753768	93755600	Atg4b	autophagy related 4B, cysteine peptidase	1833	peak_1874	93755033	93789529	+	ENSMUSG00000026280
chr1	93753768	93755600	Thap4	THAP domain containing 4	1833	peak_1874	93705391	93754838	-	ENSMUSG00000026279
chr1	93801465	93805944	Dtymk	deoxythymidylate kinase	4480	peak_1875	93792576	93801934	-	ENSMUSG00000026281
chr1	93801465	93805944	Ing5	inhibitor of growth family, member 5	4480	peak_1875	93803965	93822100	+	ENSMUSG00000026283
chr1	93824232	93826800	D2hgdh	D-2-hydroxyglutarate dehydrogenase	2569	peak_1876	93825240	93918119	+	ENSMUSG00000073609
chr1	93857190	93857713	D2hgdh	D-2-hydroxyglutarate dehydrogenase	524	peak_1877	93825240	93918119	+	ENSMUSG00000073609
chr1	93940586	93941001	Gm9994	predicted gene 9994	416	peak_1878	93918437	93941239	+	ENSMUSG00000093805
chr1	93992002	93992658	Gm6086	predicted gene 6086	657	peak_1879	93990509	94011539	+	ENSMUSG00000073608
chr1	94008183	94009415	Gm6086	predicted gene 6086	1233	peak_1880	93990509	94011539	+	ENSMUSG00000073608
chr1	94025484	94026537	Neu4	sialidase 4	1054	peak_1881	94020493	94028330	+	ENSMUSG00000034000
chr1	94034680	94036577	Pdcd1	programmed cell death 1	1898	peak_1882	94038305	94052553	-	ENSMUSG00000026285
chr1	94053110	94054936	Pdcd1	programmed cell death 1	1827	peak_1883	94038305	94052553	-	ENSMUSG00000026285
chr1	94078673	94079852	Pdcd1	programmed cell death 1	1180	peak_1884	94038305	94052553	-	ENSMUSG00000026285
chr1	94139549	94139901	Pdcd1	programmed cell death 1	353	peak_1885	94038305	94052553	-	ENSMUSG00000026285
chr1	94183774	94184420	Pdcd1	programmed cell death 1	647	peak_1886	94038305	94052553	-	ENSMUSG00000026285
chr1	94263199	94263773	Pdcd1	programmed cell death 1	575	peak_1887	94038305	94052553	-	ENSMUSG00000026285
chr1	94642355	94642784	4930440C22Rik	RIKEN cDNA 4930440C22 gene	430	peak_1888	94797442	94802472	+	ENSMUSG00000100518
chr1	94671486	94672268	4930440C22Rik	RIKEN cDNA 4930440C22 gene	783	peak_1889	94797442	94802472	+	ENSMUSG00000100518
chr1	94795381	94796530	4930440C22Rik	RIKEN cDNA 4930440C22 gene	1150	peak_1890	94797442	94802472	+	ENSMUSG00000100518
chr1	94864173	94865446	4930440C22Rik	RIKEN cDNA 4930440C22 gene	1274	peak_1891	94797442	94802472	+	ENSMUSG00000100518
chr1	94935549	94936673	4930440C22Rik	RIKEN cDNA 4930440C22 gene	1125	peak_1892	94797442	94802472	+	ENSMUSG00000100518
chr1	95109040	95111275	Fam174a	family with sequence similarity 174, member A	2236	peak_1893	95313628	95335284	+	ENSMUSG00000051185
chr1	95218533	95219498	Fam174a	family with sequence similarity 174, member A	966	peak_1894	95313628	95335284	+	ENSMUSG00000051185
chr1	95222699	95224385	Fam174a	family with sequence similarity 174, member A	1687	peak_1895	95313628	95335284	+	ENSMUSG00000051185
chr1	95267178	95268710	Fam174a	family with sequence similarity 174, member A	1533	peak_1896	95313628	95335284	+	ENSMUSG00000051185
chr1	95312982	95317155	Fam174a	family with sequence similarity 174, member A	4174	peak_1897	95313628	95335284	+	ENSMUSG00000051185
chr1	95341617	95344781	Fam174a	family with sequence similarity 174, member A	3165	peak_1898	95313628	95335284	+	ENSMUSG00000051185
chr1	95665140	95668768	St8sia4	ST8 alpha-N-acetyl-neuraminide alpha-2,8-sialyltransferase 4	3629	peak_1899	95587682	95667594	-	ENSMUSG00000040710
chr1	95761775	95763033	4930598F16Rik	RIKEN cDNA 4930598F16 gene	1259	peak_1900	95701184	95716518	-	ENSMUSG00000100777
chr1	95898395	95898959	1700063A18Rik	RIKEN cDNA 1700063A18 gene	565	peak_1901	95990659	96021758	-	ENSMUSG00000100062
chr1	96276127	96277251	1700063A18Rik	RIKEN cDNA 1700063A18 gene	1125	peak_1902	95990659	96021758	-	ENSMUSG00000100062
chr1	96282627	96283338	1700063A18Rik	RIKEN cDNA 1700063A18 gene	712	peak_1903	95990659	96021758	-	ENSMUSG00000100062
chr1	96767833	96769007	Slco4c1	solute carrier organic anion transporter family, member 4C1	1175	peak_1904	96818784	96872171	-	ENSMUSG00000040693
chr1	96846545	96847614	Slco4c1	solute carrier organic anion transporter family, member 4C1	1070	peak_1905	96818784	96872171	-	ENSMUSG00000040693
chr1	96850950	96851762	Slco4c1	solute carrier organic anion transporter family, member 4C1	813	peak_1906	96818784	96872171	-	ENSMUSG00000040693
chr1	96870671	96874663	Panct2	pluripotency-associated noncoding transcript 2	3993	peak_1907	96871126	96881234	+	NA
chr1	96870671	96874663	Slco4c1	solute carrier organic anion transporter family, member 4C1	3993	peak_1907	96818784	96872171	-	ENSMUSG00000040693
chr1	96941329	96941850	Slco6b1	solute carrier organic anion transporter family, member 6b1	522	peak_1908	96906176	96997560	-	ENSMUSG00000045463
chr1	97018417	97019727	Slco6b1	solute carrier organic anion transporter family, member 6b1	1311	peak_1909	96906176	96997560	-	ENSMUSG00000045463
chr1	97038542	97039330	Slco6c1	solute carrier organic anion transporter family, member 6c1	789	peak_1910	97059449	97128303	-	ENSMUSG00000026331
chr1	97496860	97497369	D1Ertd622e	DNA segment, Chr 1, ERATO Doi 622, expressed	510	peak_1911	97643902	97662018	-	ENSMUSG00000044768
chr1	97552563	97555753	D1Ertd622e	DNA segment, Chr 1, ERATO Doi 622, expressed	3191	peak_1912	97643902	97662018	-	ENSMUSG00000044768
chr1	97624136	97624988	D1Ertd622e	DNA segment, Chr 1, ERATO Doi 622, expressed	853	peak_1913	97643902	97662018	-	ENSMUSG00000044768
chr1	97650711	97651630	D1Ertd622e	DNA segment, Chr 1, ERATO Doi 622, expressed	920	peak_1914	97643902	97662018	-	ENSMUSG00000044768
chr1	97657241	97662749	D1Ertd622e	DNA segment, Chr 1, ERATO Doi 622, expressed	5509	peak_1915	97643902	97662018	-	ENSMUSG00000044768
chr1	97688567	97689371	Ppip5k2	diphosphoinositol pentakisphosphate kinase 2	805	peak_1916	97706043	97770092	-	ENSMUSG00000040648
chr1	97768050	97771434	Gin1	gypsy retrotransposon integrase 1	3385	peak_1917	97770172	97793708	+	ENSMUSG00000026333
chr1	97768050	97771434	Ppip5k2	diphosphoinositol pentakisphosphate kinase 2	3385	peak_1917	97706043	97770092	-	ENSMUSG00000040648
chr1	97809234	97810107	Pam	peptidylglycine alpha-amidating monooxygenase	874	peak_1918	97821094	98095632	-	ENSMUSG00000026335
[truncated: 47,147 more rows]

## Sheet: Neuro ATAC
# Description: Differential Accesibility dKAT3-ifKO vs Control for neuronal ATAC-seq peaks. The 'symbol' column contains the gene symbol ID corresponding to the closest gene to the given peak. Column 'description' contains a brief description of the gene. Column 'log2FC' shows the ratio between TMX treated and control animals in log2 scale. Column 'padj' shows the adjusted p-value by FDR multiple…
symbol	description	log2FC	padj	chr	start	end	feature_annotation	ensembl
Xkr4	X-linked Kx blood group related 4	-0.82	0.158	chr1	3292651	3292950	Intron	ENSMUSG00000051951
Xkr4	X-linked Kx blood group related 4	-1.93	0.00141	chr1	3407419	3407718	Intron	ENSMUSG00000051951
Xkr4	X-linked Kx blood group related 4	-2.11	0.00327	chr1	3764634	3764933	Intergenic	ENSMUSG00000051951
Xkr4	X-linked Kx blood group related 4	-0.91	0.153	chr1	3900357	3900656	Intergenic	ENSMUSG00000051951
Rp1	retinitis pigmentosa 1 (human)	-3.94	7.14e-09	chr1	4089725	4090024	Intergenic	ENSMUSG00000025900
Atp6v1h	ATPase, H+ transporting, lysosomal V1 subunit H	-2.87	2.22e-06	chr1	5177179	5177478	Intergenic	ENSMUSG00000033793
Atp6v1h	ATPase, H+ transporting, lysosomal V1 subunit H	-3.17	8.16e-08	chr1	5243240	5243539	Intergenic	ENSMUSG00000033793
Atp6v1h	ATPase, H+ transporting, lysosomal V1 subunit H	-1.99	0.000508	chr1	5315857	5316156	Intergenic	ENSMUSG00000033793
Oprk1	opioid receptor, kappa 1	-3.27	0.0266	chr1	5382455	5382754	Intergenic	ENSMUSG00000025905
Oprk1	opioid receptor, kappa 1	-3.11	1.19e-05	chr1	5463358	5463657	Intergenic	ENSMUSG00000025905
Alkal1	ALK and LTK ligand 1	-2.44	8.41e-06	chr1	6320598	6320897	Intergenic	ENSMUSG00000087247
St18	suppression of tumorigenicity 18	-1.01	0.0814	chr1	6483355	6483654	Promoter	ENSMUSG00000033740
St18	suppression of tumorigenicity 18	-1.11	0.0784	chr1	6729720	6730019	Intron	ENSMUSG00000033740
St18	suppression of tumorigenicity 18	-0.15	0.821	chr1	6770030	6770329	Intron	ENSMUSG00000033740
St18	suppression of tumorigenicity 18	-1.39	0.0139	chr1	6862329	6862628	Intergenic	ENSMUSG00000033740
Pcmtd1	protein-L-isoaspartate (D-aspartate) O-methyltransferase domain containing 1	-0.03	0.962	chr1	7105131	7105430	Intron	ENSMUSG00000051285
Pcmtd1	protein-L-isoaspartate (D-aspartate) O-methyltransferase domain containing 1	-2.94	3.73e-06	chr1	7750883	7751182	Intergenic	ENSMUSG00000051285
Sntg1	syntrophin, gamma 1	-2.43	1.31e-05	chr1	8386275	8386574	Intron	ENSMUSG00000025909
Sntg1	syntrophin, gamma 1	-0.48	0.42	chr1	9130417	9130716	Intron	ENSMUSG00000025909
Sntg1	syntrophin, gamma 1	-0.32	0.637	chr1	9168381	9168680	Intron	ENSMUSG00000025909
Rrs1	ribosome biogenesis regulator 1	-3.52	1e-07	chr1	9458612	9458911	Intergenic	ENSMUSG00000061024
2610203C22Rik	RIKEN cDNA 2610203C22 gene	-2.18	9.56e-05	chr1	9619689	9619988	Exon	ENSMUSG00000079671
Vxn	vexin	-2.18	9.56e-05	chr1	9619689	9619988	Exon	ENSMUSG00000067879
Cpa6	carboxypeptidase A6	0.08	0.915	chr1	10596436	10596735	Intron	ENSMUSG00000042501
Cpa6	carboxypeptidase A6	-2.85	1.34e-06	chr1	10700126	10700425	Intron	ENSMUSG00000042501
Cpa6	carboxypeptidase A6	-1.23	0.0349	chr1	10719953	10720252	Promoter	ENSMUSG00000042501
Prex2	phosphatidylinositol-3,4,5-trisphosphate-dependent Rac exchange factor 2	-2.98	4.23e-06	chr1	11355625	11355924	Intergenic	ENSMUSG00000048960
A830018L16Rik	RIKEN cDNA A830018L16 gene	-2.47	2.37e-05	chr1	11573505	11573804	Intron	ENSMUSG00000057715
A830018L16Rik	RIKEN cDNA A830018L16 gene	-1.7	0.00388	chr1	11977927	11978226	Intergenic	ENSMUSG00000057715
A830018L16Rik	RIKEN cDNA A830018L16 gene	-1.96	0.000344	chr1	11979368	11979667	Intergenic	ENSMUSG00000057715
A830018L16Rik	RIKEN cDNA A830018L16 gene	-3.08	1.9e-07	chr1	11997609	11997908	Intergenic	ENSMUSG00000057715
A830018L16Rik	RIKEN cDNA A830018L16 gene	-2.6	3.75e-06	chr1	12009096	12009395	Intergenic	ENSMUSG00000057715
Mir6341	microRNA 6341	-2.28	6.03e-05	chr1	12367865	12368164	Intergenic	ENSMUSG00000098555
Mir6341	microRNA 6341	-2.23	0.000203	chr1	12405899	12406198	Intergenic	ENSMUSG00000098555
Gm17644	predicted gene, 17644	-0.97	0.0901	chr1	12555986	12556285	Intergenic	ENSMUSG00000097171
Slco5a1	solute carrier organic anion transporter family, member 5A1	-0.49	0.43	chr1	12947429	12947728	Intron	ENSMUSG00000025938
Ncoa2	nuclear receptor coactivator 2	-0.68	0.332	chr1	13188469	13188768	Intron	ENSMUSG00000005886
Ncoa2	nuclear receptor coactivator 2	0.43	0.546	chr1	13197011	13197310	Intron	ENSMUSG00000005886
Tram1	translocating chain-associating membrane protein 1	1.21	0.0413	chr1	13574063	13574362	Intron	ENSMUSG00000025935
Gm5523	glyceraldehyde-3-phosphate dehydrogenase pseudogene	-1.64	0.00288	chr1	13752509	13752808	Intergenic	ENSMUSG00000097711
Eya1	EYA transcriptional coactivator and phosphatase 1	-2.42	5.09e-05	chr1	13991329	13991628	Intergenic	ENSMUSG00000025932
Eya1	EYA transcriptional coactivator and phosphatase 1	-2.42	1.11e-05	chr1	14129619	14129918	Intergenic	ENSMUSG00000025932
Eya1	EYA transcriptional coactivator and phosphatase 1	-2.46	6e-05	chr1	14144345	14144644	Intergenic	ENSMUSG00000025932
Eya1	EYA transcriptional coactivator and phosphatase 1	-1.6	0.00297	chr1	14293874	14294173	Intron	ENSMUSG00000025932
Kcnb2	potassium voltage gated channel, Shab-related subfamily, member 2	-0.82	0.243	chr1	15483554	15483853	Intron	ENSMUSG00000092083
Kcnb2	potassium voltage gated channel, Shab-related subfamily, member 2	0.01	0.986	chr1	15616301	15616600	Intron	ENSMUSG00000092083
Kcnb2	potassium voltage gated channel, Shab-related subfamily, member 2	-1.27	0.0264	chr1	15658224	15658523	Intron	ENSMUSG00000092083
Kcnb2	potassium voltage gated channel, Shab-related subfamily, member 2	-0.14	0.845	chr1	15710317	15710616	Exon	ENSMUSG00000092083
Terf1	telomeric repeat binding factor 1	-2.06	0.000552	chr1	15770370	15770669	Intergenic	ENSMUSG00000025925
Sbspon	somatomedin B and thrombospondin, type 1 domain containing	-1.82	0.00125	chr1	15936345	15936644	Intergenic	ENSMUSG00000032719
4930444P10Rik	RIKEN cDNA 4930444P10 gene	-0.38	0.582	chr1	16058625	16058924	Intergenic	ENSMUSG00000067795
Stau2	staufen double-stranded RNA binding protein 2	-2.52	2.44e-05	chr1	16201977	16202276	Intergenic	ENSMUSG00000025920
Stau2	staufen double-stranded RNA binding protein 2	-1.3	0.0205	chr1	16261822	16262121	Intron	ENSMUSG00000025920
Ube2w	ubiquitin-conjugating enzyme E2W (putative)	-0.23	0.762	chr1	16587049	16587348	Intron	ENSMUSG00000025939
Eloc	elongin C	-1.96	0.000464	chr1	16636522	16636821	Intergenic	ENSMUSG00000079658
Ly96	lymphocyte antigen 96	-3.69	0.0424	chr1	16760655	16760954	Intergenic	ENSMUSG00000025779
Ly96	lymphocyte antigen 96	-0.41	0.54	chr1	16809772	16810071	Intergenic	ENSMUSG00000025779
Ly96	lymphocyte antigen 96	-3.43	1.71e-08	chr1	16816623	16816922	Intergenic	ENSMUSG00000025779
Ly96	lymphocyte antigen 96	-3.7	7.14e-09	chr1	16847452	16847751	Intergenic	ENSMUSG00000025779
Jph1	junctophilin 1	-1.93	0.000465	chr1	16930324	16930623	Intergenic	ENSMUSG00000042686
Jph1	junctophilin 1	-2.57	8.76e-05	chr1	16987734	16988033	Intergenic	ENSMUSG00000042686
Jph1	junctophilin 1	-1.71	0.00473	chr1	16996720	16997019	Exon	ENSMUSG00000042686
Jph1	junctophilin 1	0.2	0.778	chr1	17041236	17041535	Intron	ENSMUSG00000042686
Jph1	junctophilin 1	-0.84	0.171	chr1	17054009	17054308	Intron	ENSMUSG00000042686
Jph1	junctophilin 1	-1.14	0.0619	chr1	17060568	17060867	Intron	ENSMUSG00000042686
Gdap1	ganglioside-induced differentiation-associated-protein 1	-2.22	0.00611	chr1	17309649	17309948	Intergenic	ENSMUSG00000025777
Gdap1	ganglioside-induced differentiation-associated-protein 1	-2.62	3.03e-06	chr1	17311469	17311768	Intergenic	ENSMUSG00000025777
Crisp4	cysteine-rich secretory protein 4	-2.38	4.49e-05	chr1	18148284	18148583	Promoter	ENSMUSG00000025774
Crisp4	cysteine-rich secretory protein 4	0.08	0.913	chr1	18168327	18168626	Intergenic	ENSMUSG00000025774
Defb41	defensin beta 41	-1.53	0.006	chr1	18292588	18292887	Intergenic	ENSMUSG00000067773
Defb41	defensin beta 41	-1.7	0.00318	chr1	18371667	18371966	Intergenic	ENSMUSG00000067773
Defb41	defensin beta 41	-0.85	0.148	chr1	18458811	18459110	Intergenic	ENSMUSG00000067773
Tfap2d	transcription factor AP-2, delta	-2.25	4.56e-05	chr1	18698442	18698741	Intergenic	ENSMUSG00000042596
Tfap2d	transcription factor AP-2, delta	-3.85	6.36e-09	chr1	18758482	18758781	Intergenic	ENSMUSG00000042596
Tfap2d	transcription factor AP-2, delta	-3.18	1.29e-07	chr1	18853394	18853693	Intergenic	ENSMUSG00000042596
Tfap2d	transcription factor AP-2, delta	-0.63	0.397	chr1	18975887	18976186	Intergenic	ENSMUSG00000042596
Pkhd1	polycystic kidney and hepatic disease 1	-1.5	0.00968	chr1	20039480	20039779	Intergenic	ENSMUSG00000043760
Pkhd1	polycystic kidney and hepatic disease 1	-1.72	0.00504	chr1	20050128	20050427	Intergenic	ENSMUSG00000043760
Pkhd1	polycystic kidney and hepatic disease 1	-0.49	0.497	chr1	20069808	20070107	Intron	ENSMUSG00000043760
Paqr8	progestin and adipoQ receptor family member VIII	-1.03	0.0775	chr1	20941381	20941680	Intergenic	ENSMUSG00000025931
Kcnq5	potassium voltage-gated channel, subfamily Q, member 5	-2.6	0.000257	chr1	21431826	21432125	Intron	ENSMUSG00000028033
Kcnq5	potassium voltage-gated channel, subfamily Q, member 5	-1.01	0.0777	chr1	21676853	21677152	Intron	ENSMUSG00000028033
Kcnq5	potassium voltage-gated channel, subfamily Q, member 5	-1.45	0.00949	chr1	21798172	21798471	Intron	ENSMUSG00000028033
Kcnq5	potassium voltage-gated channel, subfamily Q, member 5	-1.72	0.00162	chr1	21804560	21804859	Intron	ENSMUSG00000028033
Kcnq5	potassium voltage-gated channel, subfamily Q, member 5	-1.09	0.0991	chr1	21868427	21868726	Intron	ENSMUSG00000028033
Rims1	regulating synaptic membrane exocytosis 1	-2.52	4.37e-05	chr1	22211421	22211720	Intergenic	ENSMUSG00000041670;ENSMUSG00000111628
Rims1	regulating synaptic membrane exocytosis 1	-2.94	7.35e-07	chr1	22526444	22526743	Intron	ENSMUSG00000041670;ENSMUSG00000111628
Rims1	regulating synaptic membrane exocytosis 1	-1.35	0.0251	chr1	22655201	22655500	Intron	ENSMUSG00000041670;ENSMUSG00000111628
Rims1	regulating synaptic membrane exocytosis 1	-0.96	0.157	chr1	22709459	22709758	Intron	ENSMUSG00000041670;ENSMUSG00000111628
4933415F23Rik	RIKEN cDNA 4933415F23 gene	-1.63	0.00379	chr1	23008114	23008413	Intergenic	ENSMUSG00000073730
4933415F23Rik	RIKEN cDNA 4933415F23 gene	-2.6	1.66e-05	chr1	23023622	23023921	Intergenic	ENSMUSG00000073730
4933415F23Rik	RIKEN cDNA 4933415F23 gene	-2.47	4.33e-05	chr1	23067790	23068089	Intergenic	ENSMUSG00000073730
4933415F23Rik	RIKEN cDNA 4933415F23 gene	-1.85	0.00183	chr1	23075183	23075482	Intergenic	ENSMUSG00000073730
4933415F23Rik	RIKEN cDNA 4933415F23 gene	-3.06	2.02e-07	chr1	23098506	23098805	Intergenic	ENSMUSG00000073730
4933415F23Rik	RIKEN cDNA 4933415F23 gene	-2.89	1.75e-05	chr1	23102909	23103208	Promoter	ENSMUSG00000073730
Mir30a	microRNA 30a	-3.05	1.06e-06	chr1	23197546	23197845	Intergenic	ENSMUSG00000065405
Ogfrl1	opioid growth factor receptor-like 1	-2.83	7.04e-07	chr1	23365687	23365986	Intergenic	ENSMUSG00000026158
Ogfrl1	opioid growth factor receptor-like 1	-2.25	0.000126	chr1	23464122	23464421	Intergenic	ENSMUSG00000026158
B3gat2	beta-1,3-glucuronyltransferase 2 (glucuronosyltransferase S)	0.04	0.965	chr1	23656270	23656569	Intergenic	ENSMUSG00000026156
B3gat2	beta-1,3-glucuronyltransferase 2 (glucuronosyltransferase S)	-0.8	0.207	chr1	23670718	23671017	Intergenic	ENSMUSG00000026156
Smap1	small ArfGAP 1	-2.76	7.44e-07	chr1	23943568	23943867	Intergenic	ENSMUSG00000026155
Sdhaf4	succinate dehydrogenase complex assembly factor 4	-2.59	9.77e-06	chr1	23970129	23970428	Intergenic	ENSMUSG00000026154
Sdhaf4	succinate dehydrogenase complex assembly factor 4	-1.27	0.0405	chr1	23978327	23978626	Intergenic	ENSMUSG00000026154
Fam135a	family with sequence similarity 135, member A	-2.08	0.000485	chr1	24122634	24122933	Intergenic	ENSMUSG00000026153
Col9a1	collagen, type IX, alpha 1	-1.38	0.0142	chr1	24223090	24223389	Intron	ENSMUSG00000026147
Col19a1	collagen, type XIX, alpha 1	-2.32	8.06e-05	chr1	24458071	24458370	Intron	ENSMUSG00000026141
Col19a1	collagen, type XIX, alpha 1	-0.91	0.122	chr1	24515363	24515662	Intron	ENSMUSG00000026141
Lmbrd1	LMBR1 domain containing 1	-0.51	0.433	chr1	24661621	24661920	Intergenic	ENSMUSG00000073725
Lmbrd1	LMBR1 domain containing 1	-3.09	3.12e-06	chr1	24664175	24664474	Intergenic	ENSMUSG00000073725
Adgrb3	adhesion G protein-coupled receptor B3	0.33	0.678	chr1	25105405	25105704	Intron	ENSMUSG00000033569
Adgrb3	adhesion G protein-coupled receptor B3	-2.56	4.99e-06	chr1	25163608	25163907	Intron	ENSMUSG00000033569
Adgrb3	adhesion G protein-coupled receptor B3	-0.22	0.773	chr1	25166077	25166376	Intron	ENSMUSG00000033569
Adgrb3	adhesion G protein-coupled receptor B3	-0.14	0.86	chr1	25490236	25490535	Intron	ENSMUSG00000033569
Adgrb3	adhesion G protein-coupled receptor B3	-0.2	0.789	chr1	25682134	25682433	Intron	ENSMUSG00000033569
Adgrb3	adhesion G protein-coupled receptor B3	-0.84	0.201	chr1	25698776	25699075	Intron	ENSMUSG00000033569
Adgrb3	adhesion G protein-coupled receptor B3	-2.51	4.05e-05	chr1	25745891	25746190	Intron	ENSMUSG00000033569
Adgrb3	adhesion G protein-coupled receptor B3	-1.48	0.0109	chr1	25775839	25776138	Intron	ENSMUSG00000033569
Adgrb3	adhesion G protein-coupled receptor B3	-3.55	5.17e-08	chr1	26050939	26051238	Intergenic	ENSMUSG00000033569
4931408C20Rik	RIKEN cDNA 4931408C20 gene	-3.21	6.91e-08	chr1	26794161	26794460	Intergenic	ENSMUSG00000073722
4931408C20Rik	RIKEN cDNA 4931408C20 gene	-2.84	7.1e-07	chr1	26909975	26910274	Intergenic	ENSMUSG00000073722
4931408C20Rik	RIKEN cDNA 4931408C20 gene	-3.81	1.54e-08	chr1	27025544	27025843	Intergenic	ENSMUSG00000073722
Gm5524	predicted gene 5524	-3.9	2.79e-09	chr1	27287937	27288236	Intergenic	ENSMUSG00000101514
Gm5524	predicted gene 5524	-1.28	0.0368	chr1	27298644	27298943	Intergenic	ENSMUSG00000101514
Gm5524	predicted gene 5524	-2.34	0.0007	chr1	27459359	27459658	Intergenic	ENSMUSG00000101514
Gm5524	predicted gene 5524	-1.49	0.00899	chr1	27629118	27629417	Intergenic	ENSMUSG00000101514
Gm5524	predicted gene 5524	-1.35	0.0192	chr1	27642210	27642509	Intergenic	ENSMUSG00000101514
Gm5524	predicted gene 5524	-1.69	0.00338	chr1	28214332	28214631	Intergenic	ENSMUSG00000101514
Gm597	predicted gene 597	-0.65	0.309	chr1	28373395	28373694	Intergenic	ENSMUSG00000048411
Gm597	predicted gene 597	-2.89	1.75e-06	chr1	28800938	28801237	Intergenic	ENSMUSG00000048411
Mir6342	microRNA 6342	-1.98	0.000247	chr1	29587878	29588177	Intergenic	ENSMUSG00000099257
Phf3	PHD finger protein 3	-3.49	9.19e-09	chr1	30204764	30205063	Intergenic	ENSMUSG00000048874
Phf3	PHD finger protein 3	-2.24	7.02e-05	chr1	30588414	30588713	Intergenic	ENSMUSG00000048874
Phf3	PHD finger protein 3	-1.27	0.0233	chr1	30590758	30591057	Intergenic	ENSMUSG00000048874
Phf3	PHD finger protein 3	-2.1	0.000884	chr1	30720872	30721171	Intergenic	ENSMUSG00000048874
4931428L18Rik	RIKEN cDNA 4931428L18 gene	-0.92	0.118	chr1	31178309	31178608	Intron	ENSMUSG00000086727
Lgsn	lengsin, lens protein with glutamine synthetase domain	-0.92	0.118	chr1	31178309	31178608	Intron	ENSMUSG00000050217
Khdrbs2	KH domain containing, RNA binding, signal transduction associated 2	-0.26	0.691	chr1	32275445	32275744	Intron	ENSMUSG00000026058
Khdrbs2	KH domain containing, RNA binding, signal transduction associated 2	-2.25	0.000106	chr1	32363525	32363824	Intron	ENSMUSG00000026058
Khdrbs2	KH domain containing, RNA binding, signal transduction associated 2	-2.23	0.000104	chr1	32397582	32397881	Intron	ENSMUSG00000026058
Khdrbs2	KH domain containing, RNA binding, signal transduction associated 2	-1.14	0.067	chr1	32428395	32428694	Intron	ENSMUSG00000026058
Khdrbs2	KH domain containing, RNA binding, signal transduction associated 2	-2.88	2.26e-06	chr1	32433130	32433429	Intron	ENSMUSG00000026058
Khdrbs2	KH domain containing, RNA binding, signal transduction associated 2	-3.11	1.82e-06	chr1	32487999	32488298	Intron	ENSMUSG00000026058
Khdrbs2	KH domain containing, RNA binding, signal transduction associated 2	-2.67	6.55e-06	chr1	32503319	32503618	Intron	ENSMUSG00000026058
Khdrbs2	KH domain containing, RNA binding, signal transduction associated 2	-0.67	0.266	chr1	32632724	32633023	Intron	ENSMUSG00000026058
Khdrbs2	KH domain containing, RNA binding, signal transduction associated 2	-2.56	1.6e-05	chr1	32701095	32701394	Intergenic	ENSMUSG00000026058
Khdrbs2	KH domain containing, RNA binding, signal transduction associated 2	-1.71	0.00294	chr1	32768113	32768412	Intergenic	ENSMUSG00000026058
Khdrbs2	KH domain containing, RNA binding, signal transduction associated 2	-4.2	1.51e-08	chr1	32827266	32827565	Intergenic	ENSMUSG00000026058
Khdrbs2	KH domain containing, RNA binding, signal transduction associated 2	-1.66	0.00316	chr1	32830640	32830939	Intergenic	ENSMUSG00000026058
Khdrbs2	KH domain containing, RNA binding, signal transduction associated 2	-3.88	9.23e-09	chr1	32902514	32902813	Intergenic	ENSMUSG00000026058
Prim2	DNA primase, p58 subunit	-1.84	0.00162	chr1	33249540	33249839	Intergenic	ENSMUSG00000026134
Prim2	DNA primase, p58 subunit	-0.92	0.137	chr1	33271813	33272112	Intergenic	ENSMUSG00000026134
Prim2	DNA primase, p58 subunit	-0.25	0.717	chr1	33334163	33334462	Intergenic	ENSMUSG00000026134
Prim2	DNA primase, p58 subunit	-4.18	2.07e-09	chr1	33379841	33380140	Intergenic	ENSMUSG00000026134
Prim2	DNA primase, p58 subunit	-1.02	0.0777	chr1	33460321	33460620	Intron	ENSMUSG00000026134
Prim2	DNA primase, p58 subunit	-2.42	4.23e-05	chr1	33483966	33484265	Intron	ENSMUSG00000026134
Prim2	DNA primase, p58 subunit	-0.41	0.548	chr1	33499654	33499953	Intron	ENSMUSG00000026134
Prim2	DNA primase, p58 subunit	-0.61	0.303	chr1	33523262	33523561	Intron	ENSMUSG00000026134
Prim2	DNA primase, p58 subunit	-1.48	0.0101	chr1	33531472	33531771	Intron	ENSMUSG00000026134
Prim2	DNA primase, p58 subunit	-1.24	0.0402	chr1	33641204	33641503	Intron	ENSMUSG00000026134
Prim2	DNA primase, p58 subunit	-1.12	0.0627	chr1	33645708	33646007	Intron	ENSMUSG00000026134
Bag2	BCL2-associated athanogene 2	1.62	0.0124	chr1	33751401	33751700	Intron	ENSMUSG00000042215
Zfp451	zinc finger protein 451	-3.22	1.29e-07	chr1	33784547	33784846	Intron	ENSMUSG00000042197
Dst	dystonin	0.1	0.901	chr1	33947027	33947326	Intron	ENSMUSG00000026131
Dst	dystonin	0.17	0.841	chr1	34041502	34041801	Intron	ENSMUSG00000026131
Dst	dystonin	-0.61	0.339	chr1	34331831	34332130	Intergenic	ENSMUSG00000026131
Amer3	APC membrane recruitment 3	-1.36	0.0334	chr1	34571483	34571782	Intergenic	ENSMUSG00000045174
Amer3	APC membrane recruitment 3	0.84	0.3	chr1	34579506	34579805	Promoter	ENSMUSG00000045174
AA619741	PHD finger protein 19 pseudogene	-2.53	0.000138	chr1	34654264	34654563	Intergenic	NA
Arhgef4	Rho guanine nucleotide exchange factor (GEF) 4	-2.58	1.04e-05	chr1	34686575	34686874	Intron	ENSMUSG00000037509
Plekhb2	pleckstrin homology domain containing, family B (evectins) member 2	-2.41	0.000159	chr1	34863398	34863697	Exon	ENSMUSG00000026123
Plekhb2	pleckstrin homology domain containing, family B (evectins) member 2	0.1	0.919	chr1	35202586	35202885	Intergenic	ENSMUSG00000026123
Hs6st1	heparan sulfate 6-O-sulfotransferase 1	-3.32	7.66e-07	chr1	35663745	35664044	Intergenic	ENSMUSG00000045216
Hs6st1	heparan sulfate 6-O-sulfotransferase 1	-1.85	0.00468	chr1	35729942	35730241	Intergenic	ENSMUSG00000045216
Hs6st1	heparan sulfate 6-O-sulfotransferase 1	-2.51	1.98e-05	chr1	35759447	35759746	Intergenic	ENSMUSG00000045216
Hs6st1	heparan sulfate 6-O-sulfotransferase 1	-2.87	1.94e-05	chr1	35802845	35803144	Intergenic	ENSMUSG00000045216
Hs6st1	heparan sulfate 6-O-sulfotransferase 1	0.44	0.502	chr1	35849862	35850161	Intergenic	ENSMUSG00000045216
Hs6st1	heparan sulfate 6-O-sulfotransferase 1	0.44	0.61	chr1	35879596	35879895	Exon	ENSMUSG00000045216
Hs6st1	heparan sulfate 6-O-sulfotransferase 1	-0.59	0.355	chr1	35951246	35951545	Intergenic	ENSMUSG00000045216
Hs6st1	heparan sulfate 6-O-sulfotransferase 1	1.07	0.105	chr1	36030569	36030868	Intergenic	ENSMUSG00000045216
Hs6st1	heparan sulfate 6-O-sulfotransferase 1	-0.08	0.919	chr1	36095486	36095785	Intron	ENSMUSG00000045216
Arid5a	AT rich interactive domain 5A (MRF1-like)	-2.57	9.44e-06	chr1	36326874	36327173	Intergenic	ENSMUSG00000037447
Lman2l	lectin, mannose-binding 2-like	0.58	0.491	chr1	36441167	36441466	Promoter	ENSMUSG00000001143
Tmem131	transmembrane protein 131	0.8	0.219	chr1	36800670	36800969	Intron	ENSMUSG00000026116
Tmem131	transmembrane protein 131	-0.86	0.233	chr1	36813546	36813845	Intron	ENSMUSG00000026116
Tmem131	transmembrane protein 131	-2.38	0.000346	chr1	37066039	37066338	Intron	ENSMUSG00000026116
Cnga3	cyclic nucleotide gated channel alpha 3	1.44	0.0571	chr1	37097411	37097710	Intergenic	ENSMUSG00000026114
Cnga3	cyclic nucleotide gated channel alpha 3	-2.06	0.000379	chr1	37100906	37101205	Intergenic	ENSMUSG00000026114
Inpp4a	inositol polyphosphate-4-phosphatase, type I	0.46	0.577	chr1	37368172	37368471	Exon	ENSMUSG00000026113
2010300C02Rik	RIKEN cDNA 2010300C02 gene	-2.04	0.00181	chr1	37674262	37674561	Intron	ENSMUSG00000026090
2010300C02Rik	RIKEN cDNA 2010300C02 gene	0.79	0.311	chr1	37678311	37678610	Intron	ENSMUSG00000026090
2010300C02Rik	RIKEN cDNA 2010300C02 gene	-1.17	0.103	chr1	37687020	37687319	Intron	ENSMUSG00000026090
2010300C02Rik	RIKEN cDNA 2010300C02 gene	0	0.99	chr1	37710346	37710645	Intron	ENSMUSG00000026090
2010300C02Rik	RIKEN cDNA 2010300C02 gene	0.71	0.392	chr1	37719767	37720066	Promoter	ENSMUSG00000026090
2010300C02Rik	RIKEN cDNA 2010300C02 gene	-0.49	0.511	chr1	37725821	37726120	Intergenic	ENSMUSG00000026090
Tsga10	testis specific 10	-0.38	0.658	chr1	37744786	37745085	Intergenic	ENSMUSG00000060771
Aff3	AF4/FMR2 family, member 3	0.17	0.835	chr1	38358725	38359024	Intron	ENSMUSG00000037138
Aff3	AF4/FMR2 family, member 3	-0.66	0.301	chr1	38418365	38418664	Intron	ENSMUSG00000037138
Aff3	AF4/FMR2 family, member 3	0.53	0.478	chr1	38429083	38429382	Intron	ENSMUSG00000037138
Aff3	AF4/FMR2 family, member 3	-0.12	0.884	chr1	38438410	38438709	Intron	ENSMUSG00000037138
Lonrf2	LON peptidase N-terminal domain and ring finger 2	0.97	0.185	chr1	38836517	38836816	Intergenic	ENSMUSG00000048814
Chst10	carbohydrate sulfotransferase 10	0.1	0.9	chr1	38848781	38849080	Intergenic	ENSMUSG00000026080
Pdcl3	phosducin-like 3	-1.9	0.0064	chr1	39013876	39014175	Intergenic	ENSMUSG00000026078
Pdcl3	phosducin-like 3	0.05	0.955	chr1	39063926	39064225	Intergenic	ENSMUSG00000026078
Mir6349	microRNA 6349	-2.67	4.24e-06	chr1	39097595	39097894	Intergenic	ENSMUSG00000098833
Mir6349	microRNA 6349	0.06	0.95	chr1	39177316	39177615	Intergenic	ENSMUSG00000098833
Npas2	neuronal PAS domain protein 2	1.09	0.111	chr1	39251699	39251998	Intron	ENSMUSG00000026077
Npas2	neuronal PAS domain protein 2	-1.58	0.00673	chr1	39312518	39312817	Intron	ENSMUSG00000026077
Tbc1d8	TBC1 domain family, member 8	-0.81	0.229	chr1	39441712	39442011	Intron	ENSMUSG00000003134
Tbc1d8	TBC1 domain family, member 8	0.69	0.307	chr1	39446228	39446527	Intron	ENSMUSG00000003134
Rnf149	ring finger protein 149	-0.82	0.227	chr1	39556094	39556393	Intron	ENSMUSG00000048234
Creg2	cellular repressor of E1A-stimulated genes 2	0.66	0.379	chr1	39650030	39650329	Intron	ENSMUSG00000050967
Rfx8	regulatory factor X 8	-1.38	0.0449	chr1	39740968	39741267	Intergenic	ENSMUSG00000057173
Il1r2	interleukin 1 receptor, type II	0.45	0.597	chr1	40092580	40092879	Intron	ENSMUSG00000026073
Il1r1	interleukin 1 receptor, type I	-2.84	1.13e-06	chr1	40235885	40236184	Intron	ENSMUSG00000026072
Il1r1	interleukin 1 receptor, type I	-2.88	3.12e-06	chr1	40243612	40243911	Intron	ENSMUSG00000026072
Slc9a4	solute carrier family 9 (sodium/hydrogen exchanger), member 4	0.55	0.446	chr1	40600910	40601209	Exon	ENSMUSG00000026065
Slc9a4	solute carrier family 9 (sodium/hydrogen exchanger), member 4	-2.86	1.78e-06	chr1	40628443	40628742	Intron	ENSMUSG00000026065
Tmem182	transmembrane protein 182	-2.03	0.000499	chr1	40820957	40821256	Intron	ENSMUSG00000079588
Tmem182	transmembrane protein 182	-1.78	0.00318	chr1	40855278	40855577	Intergenic	ENSMUSG00000079588
4930448I06Rik	RIKEN cDNA 4930448I06 gene	-0.97	0.123	chr1	41027624	41027923	Intergenic	ENSMUSG00000104072
4930448I06Rik	RIKEN cDNA 4930448I06 gene	-1.2	0.0501	chr1	41054688	41054987	Intergenic	ENSMUSG00000104072
4930448I06Rik	RIKEN cDNA 4930448I06 gene	-2.53	2.46e-05	chr1	41104910	41105209	Intergenic	ENSMUSG00000104072
4930448I06Rik	RIKEN cDNA 4930448I06 gene	-1.15	0.0434	chr1	41411716	41412015	Intergenic	ENSMUSG00000104072
Pantr1	POU domain, class 3, transcription factor 3 adjacent noncoding transcript 1	-0.59	0.362	chr1	41981595	41981894	Intergenic	ENSMUSG00000060424
Pantr1	POU domain, class 3, transcription factor 3 adjacent noncoding transcript 1	-1.28	0.0217	chr1	42006256	42006555	Intergenic	ENSMUSG00000060424
Pantr1	POU domain, class 3, transcription factor 3 adjacent noncoding transcript 1	-2.74	1.61e-06	chr1	42012947	42013246	Intergenic	ENSMUSG00000060424
Pantr1	POU domain, class 3, transcription factor 3 adjacent noncoding transcript 1	-1.16	0.0519	chr1	42301548	42301847	Intergenic	ENSMUSG00000060424
Dalir	DNMT1 associated long intergenic non-coding RNA	-1.24	0.0486	chr1	42770128	42770427	Intergenic	ENSMUSG00000099784
Fhl2	four and a half LIM domains 2	-2.29	0.000153	chr1	43130641	43130940	Intron	ENSMUSG00000008136
Fhl2	four and a half LIM domains 2	-0.85	0.227	chr1	43137464	43137763	Intron	ENSMUSG00000008136
Fhl2	four and a half LIM domains 2	0.66	0.38	chr1	43163830	43164129	Promoter	ENSMUSG00000008136
Fhl2	four and a half LIM domains 2	-3.33	4.12e-07	chr1	43178814	43179113	Intron	ENSMUSG00000008136
Nck2	non-catalytic region of tyrosine kinase adaptor protein 2	-0.99	0.0827	chr1	43474223	43474522	Intron	ENSMUSG00000066877
Nck2	non-catalytic region of tyrosine kinase adaptor protein 2	0.09	0.912	chr1	43489350	43489649	Intron	ENSMUSG00000066877
Nck2	non-catalytic region of tyrosine kinase adaptor protein 2	-0.44	0.488	chr1	43501892	43502191	Intron	ENSMUSG00000066877
Nck2	non-catalytic region of tyrosine kinase adaptor protein 2	-2.45	1.68e-05	chr1	43529140	43529439	Intron	ENSMUSG00000066877
Nck2	non-catalytic region of tyrosine kinase adaptor protein 2	-0.54	0.425	chr1	43531416	43531715	Intron	ENSMUSG00000066877
Nck2	non-catalytic region of tyrosine kinase adaptor protein 2	-1.36	0.0271	chr1	43638049	43638348	Intergenic	ENSMUSG00000066877
1500015O10Rik	RIKEN cDNA 1500015O10 gene	-1.14	0.0584	chr1	43732713	43733012	Intron	ENSMUSG00000026051
Uxs1	UDP-glucuronate decarboxylase 1	-1.03	0.0893	chr1	43754534	43754833	Intron	ENSMUSG00000057363
Uxs1	UDP-glucuronate decarboxylase 1	-3.87	6.11e-10	chr1	43843467	43843766	Intergenic	ENSMUSG00000057363
Uxs1	UDP-glucuronate decarboxylase 1	-1.68	0.00261	chr1	43877251	43877550	Intergenic	ENSMUSG00000057363
Gulp1	GULP, engulfment adaptor PTB domain containing 1	-2.7	7.53e-06	chr1	45021293	45021592	Intergenic	ENSMUSG00000056870
Gulp1	GULP, engulfment adaptor PTB domain containing 1	-1.68	0.00268	chr1	45031515	45031814	Intergenic	ENSMUSG00000056870
Col3a1	collagen, type III, alpha 1	-2.52	5.42e-06	chr1	45116774	45117073	Intergenic	ENSMUSG00000026043
Col5a2	collagen, type V, alpha 2	-1	0.113	chr1	45472795	45473094	Intron	ENSMUSG00000026042
Slc40a1	solute carrier family 40 (iron-regulated transporter), member 1	-1.37	0.03	chr1	45891247	45891546	Intergenic	ENSMUSG00000025993
Dnah7c	dynein, axonemal, heavy chain 7C	-0.61	0.372	chr1	46725629	46725928	Intron	ENSMUSG00000101337
Slc39a10	solute carrier family 39 (zinc transporter), member 10	-2.09	0.000204	chr1	46937681	46937980	Intergenic	ENSMUSG00000025986
Slc39a10	solute carrier family 39 (zinc transporter), member 10	-1.59	0.00641	chr1	46964009	46964308	Intergenic	ENSMUSG00000025986
Slc39a10	solute carrier family 39 (zinc transporter), member 10	-2.21	8.25e-05	chr1	46986027	46986326	Intergenic	ENSMUSG00000025986
Slc39a10	solute carrier family 39 (zinc transporter), member 10	-0.76	0.19	chr1	47037112	47037411	Intergenic	ENSMUSG00000025986
Slc39a10	solute carrier family 39 (zinc transporter), member 10	-3.02	3.5e-07	chr1	47103308	47103607	Intergenic	ENSMUSG00000025986
Slc39a10	solute carrier family 39 (zinc transporter), member 10	-3.22	2.85e-08	chr1	47119799	47120098	Intergenic	ENSMUSG00000025986
Mir6350	microRNA 6350	-0.94	0.131	chr1	47193034	47193333	Intergenic	ENSMUSG00000098876
Mir6350	microRNA 6350	-2.7	2.45e-06	chr1	47288504	47288803	Intergenic	ENSMUSG00000098876
Mir6350	microRNA 6350	-1.93	0.00643	chr1	47482378	47482677	Intergenic	ENSMUSG00000098876
Mir6350	microRNA 6350	-3.03	4.68e-07	chr1	47511444	47511743	Intergenic	ENSMUSG00000098876
Mir6350	microRNA 6350	-3.06	1.95e-06	chr1	48140375	48140674	Intergenic	ENSMUSG00000098876
C230029F24Rik	RIKEN cDNA C230029F24 gene	-0.61	0.334	chr1	48733663	48733962	Intergenic	ENSMUSG00000051616
C230029F24Rik	RIKEN cDNA C230029F24 gene	-4.25	4.13e-09	chr1	48952208	48952507	Intergenic	ENSMUSG00000051616
C230029F24Rik	RIKEN cDNA C230029F24 gene	-2.89	2.53e-06	chr1	49855465	49855764	Intergenic	ENSMUSG00000051616
Tmeff2	transmembrane protein with EGF-like and two follistatin-like domains 2	-3.17	1.83e-06	chr1	50679168	50679467	Intergenic	ENSMUSG00000026109
Tmeff2	transmembrane protein with EGF-like and two follistatin-like domains 2	-1.5	0.00839	chr1	50806856	50807155	Intergenic	ENSMUSG00000026109
Tmeff2	transmembrane protein with EGF-like and two follistatin-like domains 2	0.58	0.455	chr1	50927274	50927573	Promoter	ENSMUSG00000026109
Tmeff2	transmembrane protein with EGF-like and two follistatin-like domains 2	-0.82	0.236	chr1	51199539	51199838	Intergenic	ENSMUSG00000026109
9330175M20Rik	RIKEN cDNA 9330175M20 gene	-3.71	1.36e-08	chr1	51223631	51223930	Intron	ENSMUSG00000101799
9330175M20Rik	RIKEN cDNA 9330175M20 gene	0.21	0.797	chr1	51243346	51243645	Intron	ENSMUSG00000101799
9330175M20Rik	RIKEN cDNA 9330175M20 gene	-1.61	0.00919	chr1	51267124	51267423	Intron	ENSMUSG00000101799
9330175M20Rik	RIKEN cDNA 9330175M20 gene	0.21	0.783	chr1	51323566	51323865	Intron	ENSMUSG00000101799
9330175M20Rik	RIKEN cDNA 9330175M20 gene	0.15	0.85	chr1	51333966	51334265	Promoter	ENSMUSG00000101799
9330175M20Rik	RIKEN cDNA 9330175M20 gene	-2.83	4.58e-06	chr1	51380325	51380624	Intergenic	ENSMUSG00000101799
9330175M20Rik	RIKEN cDNA 9330175M20 gene	-0.22	0.747	chr1	51384008	51384307	Intergenic	ENSMUSG00000101799
Nabp1	nucleic acid binding protein 1	-1.39	0.0482	chr1	51463158	51463457	Intergenic	ENSMUSG00000026107
Gm17767	predicted gene, 17767	-1.2	0.0491	chr1	51566328	51566627	Intron	NA
Gm17767	predicted gene, 17767	-1.91	0.000625	chr1	51591053	51591352	Intron	NA
Gm17767	predicted gene, 17767	-0.57	0.419	chr1	51628320	51628619	Intergenic	NA
Myo1b	myosin IB	-1.2	0.0478	chr1	51837817	51838116	Intron	ENSMUSG00000018417
Stat1	signal transducer and activator of transcription 1	-0.5	0.492	chr1	52150060	52150359	Intron	ENSMUSG00000026104
Stat1	signal transducer and activator of transcription 1	-0.48	0.491	chr1	52158957	52159256	Intron	ENSMUSG00000026104
Gls	glutaminase	-3.89	1.78e-09	chr1	52260721	52261020	Intergenic	ENSMUSG00000026103
Gls	glutaminase	-2.79	1.36e-06	chr1	52264368	52264667	Intergenic	ENSMUSG00000026103
Gls	glutaminase	-2.35	2.43e-05	chr1	52294581	52294880	Intergenic	ENSMUSG00000026103
Nab1	Ngfi-A binding protein 1	-1.76	0.00293	chr1	52435854	52436153	Intergenic	ENSMUSG00000002881
Nab1	Ngfi-A binding protein 1	0.24	0.733	chr1	52465273	52465572	Intron	ENSMUSG00000002881
Nab1	Ngfi-A binding protein 1	0.35	0.629	chr1	52521533	52521832	Intergenic	ENSMUSG00000002881
Nab1	Ngfi-A binding protein 1	0.17	0.822	chr1	52524153	52524452	Intergenic	ENSMUSG00000002881
Nemp2	nuclear envelope integral membrane protein 2	-0.73	0.224	chr1	52578486	52578785	Intergenic	ENSMUSG00000043015
Nemp2	nuclear envelope integral membrane protein 2	0.72	0.306	chr1	52597318	52597617	Intergenic	ENSMUSG00000043015
Mfsd6	major facilitator superfamily domain containing 6	-0.88	0.136	chr1	52663280	52663579	Exon	ENSMUSG00000041439
Mfsd6	major facilitator superfamily domain containing 6	-2.69	3.02e-06	chr1	52718903	52719202	Intron	ENSMUSG00000041439
Inpp1	inositol polyphosphate-1-phosphatase	-2.21	0.000205	chr1	52759363	52759662	Intergenic	ENSMUSG00000026102
Mstn	myostatin	-0.87	0.157	chr1	53017366	53017665	Intergenic	ENSMUSG00000026100
Mstn	myostatin	-0.96	0.132	chr1	53061984	53062283	Exon	ENSMUSG00000026100
Hecw2	HECT, C2 and WW domain containing E3 ubiquitin protein ligase 2	-2.01	0.000295	chr1	53952461	53952760	Intron	ENSMUSG00000042807
Hecw2	HECT, C2 and WW domain containing E3 ubiquitin protein ligase 2	-1.89	0.000646	chr1	53970413	53970712	Intron	ENSMUSG00000042807
Hecw2	HECT, C2 and WW domain containing E3 ubiquitin protein ligase 2	-0.94	0.144	chr1	54065477	54065776	Intron	ENSMUSG00000042807
Hecw2	HECT, C2 and WW domain containing E3 ubiquitin protein ligase 2	-0.27	0.684	chr1	54118618	54118917	Intron	ENSMUSG00000042807
Pgap1	post-GPI attachment to proteins 1	-2.66	1.29e-05	chr1	54468816	54469115	Intergenic	ENSMUSG00000073678
Ankrd44	ankyrin repeat domain 44	-1.38	0.015	chr1	54707901	54708200	Intron	ENSMUSG00000052331
Ankrd44	ankyrin repeat domain 44	-2.17	0.000219	chr1	54821861	54822160	Intron	ENSMUSG00000052331
Ankrd44	ankyrin repeat domain 44	-0.12	0.896	chr1	54896453	54896752	Intron	ENSMUSG00000052331
Plcl1	phospholipase C-like 1	-4.29	6.19e-09	chr1	55395949	55396248	Intergenic	ENSMUSG00000038349
Plcl1	phospholipase C-like 1	-1.19	0.0768	chr1	55399946	55400245	Intergenic	ENSMUSG00000038349
Plcl1	phospholipase C-like 1	-1.75	0.00313	chr1	55499986	55500285	Intron	ENSMUSG00000038349
Plcl1	phospholipase C-like 1	-1.81	0.00309	chr1	55560040	55560339	Intron	ENSMUSG00000038349
Plcl1	phospholipase C-like 1	-2.93	8.06e-07	chr1	55668930	55669229	Intron	ENSMUSG00000038349
Plcl1	phospholipase C-like 1	-0.05	0.944	chr1	55792854	55793153	Intergenic	ENSMUSG00000038349
Plcl1	phospholipase C-like 1	-2.17	8.66e-05	chr1	55835305	55835604	Intergenic	ENSMUSG00000038349
9130227L01Rik	RIKEN cDNA 9130227L01 gene	-0.97	0.0911	chr1	55900097	55900396	Intergenic	ENSMUSG00000099950
1700003I22Rik	RIKEN cDNA 1700003I22 gene	0.54	0.401	chr1	56089419	56089718	Intergenic	ENSMUSG00000100372
1700003I22Rik	RIKEN cDNA 1700003I22 gene	-2.4	4.06e-05	chr1	56257105	56257404	Intergenic	ENSMUSG00000100372
Hsfy2	heat shock transcription factor, Y-linked 2	-1.76	0.00344	chr1	56403432	56403731	Intergenic	ENSMUSG00000045336
Hsfy2	heat shock transcription factor, Y-linked 2	-2.04	0.00269	chr1	56405593	56405892	Intergenic	ENSMUSG00000045336
Satb2	special AT-rich sequence binding protein 2	-3.02	2.41e-05	chr1	56780355	56780654	Intergenic	ENSMUSG00000038331
Satb2	special AT-rich sequence binding protein 2	-2.24	0.0012	chr1	56834831	56835130	Intron	ENSMUSG00000038331
Satb2	special AT-rich sequence binding protein 2	-3.16	1.96e-06	chr1	56839499	56839798	Intron	ENSMUSG00000038331
Satb2	special AT-rich sequence binding protein 2	-0.36	0.588	chr1	56900200	56900499	Intron	ENSMUSG00000038331
9130024F11Rik	RIKEN cDNA 9130024F11 gene	-3.49	2.59e-08	chr1	57033278	57033577	Intron	ENSMUSG00000087022
9130024F11Rik	RIKEN cDNA 9130024F11 gene	-2.96	1.86e-07	chr1	57095391	57095690	Intergenic	ENSMUSG00000087022
BC055402	cDNA sequence BC055402	-0.13	0.843	chr1	57265067	57265366	Intergenic	ENSMUSG00000101429
Maip1	matrix AAA peptidase interacting protein 1	-0.31	0.629	chr1	57475010	57475309	Intergenic	ENSMUSG00000025971
Maip1	matrix AAA peptidase interacting protein 1	-1.08	0.069	chr1	57510762	57511061	Intergenic	ENSMUSG00000025971
Maip1	matrix AAA peptidase interacting protein 1	-0.91	0.158	chr1	57589984	57590283	Intergenic	ENSMUSG00000025971
Spats2l	spermatogenesis associated, serine-rich 2-like	-1.15	0.0448	chr1	57800834	57801133	Intron	ENSMUSG00000038305
Fam126b	family with sequence similarity 126, member B	-1.81	0.003	chr1	58534702	58535001	Intron	ENSMUSG00000038174
Ndufb3	NADH:ubiquinone oxidoreductase subunit B3	0.64	0.354	chr1	58617120	58617419	Intergenic	ENSMUSG00000026032
Cflar	CASP8 and FADD-like apoptosis regulator	-0.42	0.56	chr1	58737011	58737310	Intron	ENSMUSG00000026031
Cflar	CASP8 and FADD-like apoptosis regulator	-0.07	0.938	chr1	58739608	58739907	Intron	ENSMUSG00000026031
Als2	alsin Rho guanine nucleotide exchange factor	0.27	0.746	chr1	59162959	59163258	Promoter	ENSMUSG00000026024
Mpp4	membrane protein, palmitoylated 4 (MAGUK p55 subfamily member 4)	0.27	0.746	chr1	59162959	59163258	Promoter	ENSMUSG00000079550
Cdk15	cyclin-dependent kinase 15	-2.36	3.56e-05	chr1	59409800	59410099	Intergenic	ENSMUSG00000026023
Gm973	predicted gene 973	-1.66	0.00625	chr1	59535567	59535866	Intron	ENSMUSG00000047361
Gm973	predicted gene 973	-2.22	0.000297	chr1	59592820	59593119	Intron	ENSMUSG00000047361
Gm973	predicted gene 973	-2.75	1.06e-06	chr1	59603103	59603402	Intron	ENSMUSG00000047361
Ica1l	islet cell autoantigen 1-like	-1.16	0.0629	chr1	60035107	60035406	Intron	ENSMUSG00000026018
Cyp20a1	cytochrome P450, family 20, subfamily a, polypeptide 1	-2.28	0.00135	chr1	60381955	60382254	Intron	ENSMUSG00000049439
Ctla4	cytotoxic T-lymphocyte-associated protein 4	-2.11	0.000557	chr1	60847017	60847316	Intergenic	ENSMUSG00000026011;ENSMUSG00000103326
Ctla4	cytotoxic T-lymphocyte-associated protein 4	-1.84	0.0011	chr1	60898124	60898423	Intergenic	ENSMUSG00000026011;ENSMUSG00000103326
Icos	inducible T cell co-stimulator	-1.69	0.00496	chr1	61111851	61112150	Intergenic	ENSMUSG00000026009
9530026F06Rik	RIKEN cDNA 9530026F06 gene	-3.77	4.43e-08	chr1	61190913	61191212	Intergenic	ENSMUSG00000085447
9530026F06Rik	RIKEN cDNA 9530026F06 gene	-2.57	0.000101	chr1	61290868	61291167	Intergenic	ENSMUSG00000085447
9530026F06Rik	RIKEN cDNA 9530026F06 gene	-1.36	0.0192	chr1	61415755	61416054	Intergenic	ENSMUSG00000085447
Pard3b	par-3 family cell polarity regulator beta	-2.52	1.15e-05	chr1	61794386	61794685	Exon	ENSMUSG00000052062
Pard3b	par-3 family cell polarity regulator beta	-2.63	1.24e-05	chr1	61820253	61820552	Intron	ENSMUSG00000052062
Pard3b	par-3 family cell polarity regulator beta	-2.31	0.000251	chr1	61879506	61879805	Intron	ENSMUSG00000052062
Pard3b	par-3 family cell polarity regulator beta	0.47	0.459	chr1	62215944	62216243	Intron	ENSMUSG00000052062
Pard3b	par-3 family cell polarity regulator beta	-2.56	1.03e-05	chr1	62259513	62259812	Intron	ENSMUSG00000052062
Pard3b	par-3 family cell polarity regulator beta	-0.67	0.337	chr1	62348407	62348706	Intron	ENSMUSG00000052062
Nrp2	neuropilin 2	-0.36	0.629	chr1	62687492	62687791	Intergenic	ENSMUSG00000025969
Nrp2	neuropilin 2	1.17	0.0791	chr1	62784070	62784369	Intron	ENSMUSG00000025969
Nrp2	neuropilin 2	-2.55	1.91e-05	chr1	62790547	62790846	Intron	ENSMUSG00000025969
Nrp2	neuropilin 2	-0.59	0.384	chr1	62825800	62826099	Intergenic	ENSMUSG00000025969
Nrp2	neuropilin 2	-1.9	0.00523	chr1	62901580	62901879	Intergenic	ENSMUSG00000025969
Nrp2	neuropilin 2	-0.83	0.255	chr1	62908639	62908938	Intergenic	ENSMUSG00000025969
4933402D24Rik	RIKEN cDNA 4933402D24 gene	-0.67	0.281	chr1	63770340	63770639	Promoter	ENSMUSG00000025961
Gm13749	predicted gene 13749	-2.34	2.17e-05	chr1	63964505	63964804	Promoter	ENSMUSG00000044689
Klf7	Kruppel-like factor 7 (ubiquitous)	-0.74	0.263	chr1	64056000	64056299	Intron	ENSMUSG00000025959
Klf7	Kruppel-like factor 7 (ubiquitous)	1.03	0.136	chr1	64226271	64226570	Intergenic	ENSMUSG00000025959
Creb1	cAMP responsive element binding protein 1	0.3	0.685	chr1	64341587	64341886	Intergenic	ENSMUSG00000025958
Creb1	cAMP responsive element binding protein 1	-2.51	3.8e-05	chr1	64509723	64510022	Intergenic	ENSMUSG00000025958
Mettl21a	methyltransferase like 21A	-0.83	0.177	chr1	64633295	64633594	Intergenic	ENSMUSG00000025956
Mettl21a	methyltransferase like 21A	-1.89	0.00416	chr1	64641097	64641396	Intergenic	ENSMUSG00000025956
Ccnyl1	cyclin Y-like 1	-1.02	0.105	chr1	64712077	64712376	Intron	ENSMUSG00000070871
Plekhm3	pleckstrin homology domain containing, family M, member 3	-0.36	0.592	chr1	64791878	64792177	Exon	ENSMUSG00000051344
Cryga	crystallin, gamma A	-1.06	0.178	chr1	65091618	65091917	Intergenic	ENSMUSG00000044429
Pth2r	parathyroid hormone 2 receptor	-3.1	3.27e-07	chr1	65452363	65452662	Intergenic	ENSMUSG00000025946
Map2	microtubule-associated protein 2	-1.59	0.0114	chr1	66339181	66339480	Intron	ENSMUSG00000015222
Map2	microtubule-associated protein 2	-0.37	0.633	chr1	66365633	66365932	Intron	ENSMUSG00000015222
Map2	microtubule-associated protein 2	-0.06	0.938	chr1	66410257	66410556	Intron	ENSMUSG00000015222
Unc80	unc-80, NALCN activator	-1.42	0.0195	chr1	66552394	66552693	Intron	ENSMUSG00000055567
Unc80	unc-80, NALCN activator	-0.96	0.143	chr1	66649691	66649990	Exon	ENSMUSG00000055567
Cps1	carbamoyl-phosphate synthetase 1	-3.3	0.0705	chr1	67265280	67265579	Intron	ENSMUSG00000025991
Cps1	carbamoyl-phosphate synthetase 1	-0.1	0.89	chr1	67505712	67506011	Intergenic	ENSMUSG00000025991
Erbb4	erb-b2 receptor tyrosine kinase 4	-2.32	2.57e-05	chr1	68886913	68887212	Intron	ENSMUSG00000062209
Erbb4	erb-b2 receptor tyrosine kinase 4	-2.44	0.000198	chr1	69124259	69124558	Intergenic	ENSMUSG00000062209
Ikzf2	IKAROS family zinc finger 2	-1.91	0.000909	chr1	69437078	69437377	Intergenic	ENSMUSG00000025997
Ikzf2	IKAROS family zinc finger 2	-1.6	0.00519	chr1	69440977	69441276	Intergenic	ENSMUSG00000025997
Ikzf2	IKAROS family zinc finger 2	-1.47	0.0129	chr1	69493347	69493646	Intergenic	ENSMUSG00000025997
Spag16	sperm associated antigen 16	-3.35	1.64e-08	chr1	70013008	70013307	Intron	ENSMUSG00000053153
Spag16	sperm associated antigen 16	-0.92	0.139	chr1	70700272	70700571	Intron	ENSMUSG00000053153
Vwc2l	von Willebrand factor C domain-containing protein 2-like	-0.19	0.785	chr1	70851862	70852161	Intron	ENSMUSG00000045648
Vwc2l	von Willebrand factor C domain-containing protein 2-like	-1.42	0.0402	chr1	70861740	70862039	Intron	ENSMUSG00000045648
Vwc2l	von Willebrand factor C domain-containing protein 2-like	-3.14	7.01e-08	chr1	70907449	70907748	Intergenic	ENSMUSG00000045648
Abca12	ATP-binding cassette, sub-family A (ABC1), member 12	-2.22	0.000331	chr1	71367833	71368132	Intron	ENSMUSG00000050296
Apol7d	apolipoprotein L 7d	-1.98	0.000315	chr1	71722463	71722762	Intergenic	ENSMUSG00000073652
Apol7d	apolipoprotein L 7d	-1.76	0.00538	chr1	71765029	71765328	Intergenic	ENSMUSG00000073652
4933417E11Rik	RIKEN cDNA 4933417E11 gene	0.45	0.539	chr1	72002506	72002805	Intron	ENSMUSG00000101848
4933417E11Rik	RIKEN cDNA 4933417E11 gene	-1.97	0.000833	chr1	72079192	72079491	Intergenic	ENSMUSG00000101848
Mreg	melanoregulin	-1.22	0.0399	chr1	72165816	72166115	Intron	ENSMUSG00000039395
Mreg	melanoregulin	-3.46	8.36e-08	chr1	72200742	72201041	Intron	ENSMUSG00000039395
Tmem169	transmembrane protein 169	-2.22	0.000172	chr1	72295745	72296044	Intron	ENSMUSG00000026188
Xrcc5	X-ray repair complementing defective repair in Chinese hamster cells 5	-2.28	0.00013	chr1	72336841	72337140	Intron	ENSMUSG00000026187
Xrcc5	X-ray repair complementing defective repair in Chinese hamster cells 5	0.4	0.632	chr1	72372550	72372849	Intron	ENSMUSG00000026187
March4	membrane-associated ring finger (C3HC4) 4	0.71	0.302	chr1	72414205	72414504	Intergenic	ENSMUSG00000039372
March4	membrane-associated ring finger (C3HC4) 4	-1.03	0.0982	chr1	72418885	72419184	Intergenic	ENSMUSG00000039372
March4	membrane-associated ring finger (C3HC4) 4	-1.5	0.025	chr1	72439203	72439502	Intron	ENSMUSG00000039372
March4	membrane-associated ring finger (C3HC4) 4	0.32	0.641	chr1	72492688	72492987	Intron	ENSMUSG00000039372
March4	membrane-associated ring finger (C3HC4) 4	0.71	0.329	chr1	72537001	72537300	Promoter	ENSMUSG00000039372
Pinc	pregnancy induced noncoding RNA	-1.27	0.0423	chr1	73227249	73227548	Intergenic	NA
6030407O03Rik	RIKEN cDNA 6030407O03 gene	-2.12	0.000507	chr1	73789748	73790047	Intron	ENSMUSG00000100301
Tns1	tensin 1	0.37	0.629	chr1	73915248	73915547	Intron	ENSMUSG00000055322
Tns1	tensin 1	-1.17	0.0808	chr1	73991280	73991579	Intron	ENSMUSG00000055322
Tns1	tensin 1	-1.53	0.0126	chr1	74033088	74033387	Intron	ENSMUSG00000055322
Cxcr1	chemokine (C-X-C motif) receptor 1	-1.63	0.0232	chr1	74197804	74198103	Promoter	ENSMUSG00000048480
Mir1928	microRNA 1928	-1.19	0.0964	chr1	74207919	74208218	Promoter	ENSMUSG00000087820
Usp37	ubiquitin specific peptidase 37	0.36	0.642	chr1	74538723	74539022	Intron	ENSMUSG00000033364
Wnt10a	wingless-type MMTV integration site family, member 10A	0.39	0.601	chr1	74824788	74825087	Intergenic	ENSMUSG00000026167
Cdk5r2	cyclin-dependent kinase 5, regulatory subunit 2 (p39)	-0.01	0.989	chr1	74850285	74850584	Promoter	ENSMUSG00000090071
Ptprn	protein tyrosine phosphatase, receptor type, N	0.86	0.264	chr1	75264107	75264406	Promoter	ENSMUSG00000026204
Slc4a3	solute carrier family 4 (anion exchanger), member 3	0.45	0.564	chr1	75556417	75556716	Intron	ENSMUSG00000006576
Slc4a3	solute carrier family 4 (anion exchanger), member 3	0.81	0.293	chr1	75559531	75559830	Intergenic	ENSMUSG00000006576
Slc4a3	solute carrier family 4 (anion exchanger), member 3	-0.58	0.402	chr1	75561914	75562213	Intergenic	ENSMUSG00000006576
Slc4a3	solute carrier family 4 (anion exchanger), member 3	0.81	0.231	chr1	75588941	75589240	Intergenic	ENSMUSG00000006576
Slc4a3	solute carrier family 4 (anion exchanger), member 3	-1.81	0.00168	chr1	75676349	75676648	Intergenic	ENSMUSG00000006576
Slc4a3	solute carrier family 4 (anion exchanger), member 3	-2.7	8.41e-06	chr1	75728945	75729244	Intergenic	ENSMUSG00000006576
Slc4a3	solute carrier family 4 (anion exchanger), member 3	-2.88	3.86e-05	chr1	75873998	75874297	Intergenic	ENSMUSG00000006576
Slc4a3	solute carrier family 4 (anion exchanger), member 3	-1.49	0.0108	chr1	75877259	75877558	Intergenic	ENSMUSG00000006576
Gm17751	predicted gene, 17751	0.22	0.782	chr1	76070759	76071058	Intergenic	ENSMUSG00000100553
Gm17751	predicted gene, 17751	-5.17	1.26e-09	chr1	76336038	76336337	Intergenic	ENSMUSG00000100553
Gm17751	predicted gene, 17751	-0.43	0.546	chr1	76427520	76427819	Intergenic	ENSMUSG00000100553
Gm17751	predicted gene, 17751	-1.43	0.015	chr1	76456787	76457086	Intergenic	ENSMUSG00000100553
Gm17751	predicted gene, 17751	-1.29	0.0431	chr1	76466670	76466969	Intergenic	ENSMUSG00000100553
Gm17751	predicted gene, 17751	-1.12	0.0553	chr1	76484183	76484482	Promoter	ENSMUSG00000100553
Gm17751	predicted gene, 17751	-2.95	9.01e-07	chr1	76505292	76505591	Promoter	ENSMUSG00000100553
Mir6343	microRNA 6343	-2.23	0.000283	chr1	76508857	76509156	Promoter	ENSMUSG00000098611
Mir6343	microRNA 6343	-1.15	0.0454	chr1	76513556	76513855	Intergenic	ENSMUSG00000098611
Mir6343	microRNA 6343	-3.03	1.65e-06	chr1	76634057	76634356	Intergenic	ENSMUSG00000098611
Mir6343	microRNA 6343	-1.81	0.00223	chr1	76835173	76835472	Intergenic	ENSMUSG00000098611
Mir6343	microRNA 6343	-2.45	3.97e-05	chr1	76873287	76873586	Intergenic	ENSMUSG00000098611
Epha4	Eph receptor A4	-1.84	0.00296	chr1	77346471	77346770	Intergenic	ENSMUSG00000026235
Epha4	Eph receptor A4	0.58	0.432	chr1	77503805	77504104	Intron	ENSMUSG00000026235
Epha4	Eph receptor A4	0.07	0.934	chr1	77521811	77522110	Intergenic	ENSMUSG00000026235
Epha4	Eph receptor A4	0.08	0.924	chr1	77535932	77536231	Intergenic	ENSMUSG00000026235
Mogat1	monoacylglycerol O-acyltransferase 1	-2.61	6.54e-06	chr1	78530857	78531156	Intron	ENSMUSG00000012187
Mogat1	monoacylglycerol O-acyltransferase 1	-3.05	3.1e-06	chr1	78604895	78605194	Intron	ENSMUSG00000012187
Acsl3	acyl-CoA synthetase long-chain family member 3	-0.77	0.224	chr1	78742219	78742518	Intergenic	ENSMUSG00000032883
Kcne4	potassium voltage-gated channel, Isk-related subfamily, gene 4	-2.6	9.48e-05	chr1	79091072	79091371	Intergenic	ENSMUSG00000047330
Scg2	secretogranin II	-2.51	0.000309	chr1	79195970	79196269	Intergenic	ENSMUSG00000050711
Scg2	secretogranin II	-2.97	3.85e-07	chr1	79212517	79212816	Intergenic	ENSMUSG00000050711
Scg2	secretogranin II	-2.4	0.000225	chr1	79221731	79222030	Intergenic	ENSMUSG00000050711
Scg2	secretogranin II	-2.21	0.000243	chr1	79291259	79291558	Intergenic	ENSMUSG00000050711
Scg2	secretogranin II	-0.86	0.134	chr1	79335682	79335981	Intergenic	ENSMUSG00000050711
Ap1s3	adaptor-related protein complex AP-1, sigma 3	0.65	0.35	chr1	79581378	79581677	Intergenic	ENSMUSG00000054702
Wdfy1	WD repeat and FYVE domain containing 1	0.32	0.66	chr1	79697393	79697692	Intergenic	ENSMUSG00000073643
Serpine2	serine (or cysteine) peptidase inhibitor, clade E, member 2	-2.65	3.82e-06	chr1	79902913	79903212	Intergenic	ENSMUSG00000026249
Fam124b	family with sequence similarity 124, member B	-1.25	0.0258	chr1	80040457	80040756	Intergenic	ENSMUSG00000043230
Fam124b	family with sequence similarity 124, member B	-1.28	0.0221	chr1	80073886	80074185	Intergenic	ENSMUSG00000043230
Cul3	cullin 3	-0.98	0.116	chr1	80390442	80390741	Intergenic	ENSMUSG00000004364
Dock10	dedicator of cytokinesis 10	-1.5	0.0125	chr1	80582239	80582538	Intron	ENSMUSG00000038608
Dock10	dedicator of cytokinesis 10	-1.03	0.106	chr1	80583318	80583617	Intron	ENSMUSG00000038608
Dock10	dedicator of cytokinesis 10	-0.04	0.953	chr1	80603100	80603399	Intron	ENSMUSG00000038608
Dock10	dedicator of cytokinesis 10	1.15	0.0741	chr1	80854474	80854773	Intergenic	ENSMUSG00000038608
Nyap2	neuronal tyrosine-phophorylated phosphoinositide 3-kinase adaptor 2	-2.06	0.000315	chr1	80963881	80964180	Intergenic	ENSMUSG00000054976
Nyap2	neuronal tyrosine-phophorylated phosphoinositide 3-kinase adaptor 2	-0.09	0.899	chr1	81098986	81099285	Intron	ENSMUSG00000054976
Nyap2	neuronal tyrosine-phophorylated phosphoinositide 3-kinase adaptor 2	-0.18	0.787	chr1	81172851	81173150	Intron	ENSMUSG00000054976
Nyap2	neuronal tyrosine-phophorylated phosphoinositide 3-kinase adaptor 2	-3.3	3.47e-07	chr1	81201843	81202142	Intron	ENSMUSG00000054976
Mir6344	microRNA 6344	-0.52	0.438	chr1	81864625	81864924	Intergenic	ENSMUSG00000098797
Mir6344	microRNA 6344	-1.07	0.0783	chr1	82011053	82011352	Intergenic	ENSMUSG00000098797
Irs1	insulin receptor substrate 1	0.84	0.204	chr1	82261267	82261566	Intron	ENSMUSG00000055980
Rhbdd1	rhomboid domain containing 1	-0.23	0.744	chr1	82320457	82320756	Intron	ENSMUSG00000026142
Tm4sf20	transmembrane 4 L six family member 20	-2.79	5.74e-05	chr1	82794049	82794348	Intergenic	ENSMUSG00000026149
Tm4sf20	transmembrane 4 L six family member 20	-2.15	0.00026	chr1	82798978	82799277	Intergenic	ENSMUSG00000026149
Sphkap	SPHK1 interactor, AKAP domain containing	0.51	0.475	chr1	83277090	83277389	Exon	ENSMUSG00000026163
Sphkap	SPHK1 interactor, AKAP domain containing	0.08	0.918	chr1	83296510	83296809	Intron	ENSMUSG00000026163
Sphkap	SPHK1 interactor, AKAP domain containing	-1.43	0.0108	chr1	83332981	83333280	Intron	ENSMUSG00000026163
Sphkap	SPHK1 interactor, AKAP domain containing	0.01	0.996	chr1	83366515	83366814	Intron	ENSMUSG00000026163
Sphkap	SPHK1 interactor, AKAP domain containing	-0.57	0.369	chr1	83429853	83430152	Intergenic	ENSMUSG00000026163
Sphkap	SPHK1 interactor, AKAP domain containing	-0.04	0.95	chr1	83509462	83509761	Intergenic	ENSMUSG00000026163
Sphkap	SPHK1 interactor, AKAP domain containing	-1.93	0.000903	chr1	83551655	83551954	Intergenic	ENSMUSG00000026163
Sphkap	SPHK1 interactor, AKAP domain containing	-1.86	0.0029	chr1	83583099	83583398	Intergenic	ENSMUSG00000026163
Sphkap	SPHK1 interactor, AKAP domain containing	-2.76	4.54e-05	chr1	83589845	83590144	Intergenic	ENSMUSG00000026163
Sphkap	SPHK1 interactor, AKAP domain containing	-1.97	0.000441	chr1	83653713	83654012	Intergenic	ENSMUSG00000026163
Sphkap	SPHK1 interactor, AKAP domain containing	-2.38	4.56e-05	chr1	83662262	83662561	Intergenic	ENSMUSG00000026163
Sphkap	SPHK1 interactor, AKAP domain containing	-3.69	2.5e-08	chr1	83685277	83685576	Intergenic	ENSMUSG00000026163
Pid1	phosphotyrosine interaction domain containing 1	-2.42	0.000545	chr1	83851534	83851833	Intron	ENSMUSG00000045658
Pid1	phosphotyrosine interaction domain containing 1	-2.68	2.52e-05	chr1	83930321	83930620	Intergenic	ENSMUSG00000045658
Pid1	phosphotyrosine interaction domain containing 1	1.17	0.0646	chr1	84321398	84321697	Intron	ENSMUSG00000045658
Dner	delta/notch-like EGF repeat containing	-1.76	0.00284	chr1	84464388	84464687	Intron	ENSMUSG00000036766
Dner	delta/notch-like EGF repeat containing	0.78	0.192	chr1	84522926	84523225	Intron	ENSMUSG00000036766
Trip12	thyroid hormone receptor interactor 12	1.18	0.0666	chr1	84710246	84710545	Intergenic	ENSMUSG00000026219
Fbxo36	F-box protein 36	-0.79	0.258	chr1	84881573	84881872	Intron	ENSMUSG00000073633
Cab39	calcium binding protein 39	-0.54	0.433	chr1	85870045	85870344	Intergenic	ENSMUSG00000036707
Itm2c	integral membrane protein 2C	-1.26	0.0392	chr1	85891608	85891907	Promoter	ENSMUSG00000026223
Itm2c	integral membrane protein 2C	0.5	0.566	chr1	85894372	85894671	Promoter	ENSMUSG00000026223
4933407L21Rik	RIKEN cDNA 4933407L21 gene	-1.42	0.0248	chr1	85931155	85931454	Exon	ENSMUSG00000026224
Armc9	armadillo repeat containing 9	0	0.993	chr1	86214120	86214419	Intron	ENSMUSG00000062590
Ptma	prothymosin alpha	-0.64	0.425	chr1	86501389	86501688	Intergenic	ENSMUSG00000026238
Dis3l2	DIS3 like 3'-5' exoribonuclease 2	-2.48	6.38e-05	chr1	86931663	86931962	Intron	ENSMUSG00000053333
Neu2	neuraminidase 2	0.81	0.308	chr1	87594355	87594654	Promoter	ENSMUSG00000079434
Inpp5d	inositol polyphosphate-5-phosphatase D	-1.76	0.00765	chr1	87709128	87709427	Intron	ENSMUSG00000026288
Inpp5d	inositol polyphosphate-5-phosphatase D	0.45	0.578	chr1	87733329	87733628	Intergenic	ENSMUSG00000026288
Atg16l1	autophagy related 16-like 1 (S. cerevisiae)	-0.31	0.64	chr1	87740645	87740944	Intergenic	ENSMUSG00000026289
Sag	S-antigen, retina and pineal gland (arrestin)	-0.55	0.487	chr1	87813139	87813438	Intron	ENSMUSG00000056055
Sag	S-antigen, retina and pineal gland (arrestin)	0.57	0.737	chr1	87848700	87848999	Promoter	ENSMUSG00000056055
Arl4c	ADP-ribosylation factor-like 4C	0.82	0.289	chr1	88653691	88653990	Intergenic	ENSMUSG00000049866
Platr5	pluripotency associated transcript 5	0.64	0.41	chr1	88794972	88795271	Intergenic	ENSMUSG00000097398
1700067G17Rik	RIKEN cDNA 1700067G17 gene	-1.58	0.0142	chr1	88916377	88916676	Intergenic	ENSMUSG00000099378
1700067G17Rik	RIKEN cDNA 1700067G17 gene	-3.55	3.67e-07	chr1	89035202	89035501	Intergenic	ENSMUSG00000099378
Sh3bp4	SH3-domain binding protein 4	-1.41	0.0281	chr1	89057496	89057795	Intergenic	ENSMUSG00000036206
Sh3bp4	SH3-domain binding protein 4	-2.08	0.003	chr1	89184552	89184851	Intergenic	ENSMUSG00000036206
C030007H22Rik	RIKEN cDNA C030007H22 gene	-0.58	0.419	chr1	89302446	89302745	Intergenic	ENSMUSG00000099938
C030007H22Rik	RIKEN cDNA C030007H22 gene	-0.64	0.373	chr1	89417025	89417324	Intergenic	ENSMUSG00000099938
Agap1	ArfGAP with GTPase domain, ankyrin repeat and PH domain 1	-0.28	0.702	chr1	89465677	89465976	Intron	ENSMUSG00000055013
Agap1	ArfGAP with GTPase domain, ankyrin repeat and PH domain 1	-0.91	0.163	chr1	89550207	89550506	Intron	ENSMUSG00000055013
Ackr3	atypical chemokine receptor 3	-1.9	0.00412	chr1	90327245	90327544	Intergenic	ENSMUSG00000044337
Ackr3	atypical chemokine receptor 3	-2.97	1.12e-05	chr1	90328359	90328658	Intergenic	ENSMUSG00000044337
Ackr3	atypical chemokine receptor 3	-1.01	0.117	chr1	90349637	90349936	Intergenic	ENSMUSG00000044337
Ackr3	atypical chemokine receptor 3	-2.15	0.000227	chr1	90356614	90356913	Intergenic	ENSMUSG00000044337
Ackr3	atypical chemokine receptor 3	-1.42	0.0361	chr1	90380291	90380590	Intergenic	ENSMUSG00000044337
Cops8	COP9 signalosome subunit 8	0.15	0.861	chr1	90486374	90486673	Intergenic	ENSMUSG00000034432
Col6a3	collagen, type VI, alpha 3	-0.84	0.193	chr1	90691244	90691543	Intergenic	ENSMUSG00000048126
Col6a3	collagen, type VI, alpha 3	-1.8	0.0048	chr1	90751363	90751662	Intergenic	ENSMUSG00000048126
Col6a3	collagen, type VI, alpha 3	-0.06	0.937	chr1	90838226	90838525	Intron	ENSMUSG00000048126
Ramp1	receptor (calcitonin) activity modifying protein 1	1.06	0.167	chr1	91199840	91200139	Intron	ENSMUSG00000034353
Ramp1	receptor (calcitonin) activity modifying protein 1	-0.41	0.595	chr1	91206918	91207217	Intron	ENSMUSG00000034353
Ilkap	integrin-linked kinase-associated serine/threonine phosphatase 2C	-2.11	0.000526	chr1	91400822	91401121	Promoter	ENSMUSG00000026309
Per2	period circadian clock 2	-0.65	0.455	chr1	91457884	91458183	Intron	ENSMUSG00000055866
Twist2	twist basic helix-loop-helix transcription factor 2	-2.56	2.7e-05	chr1	91839971	91840270	Intron	ENSMUSG00000007805
Hdac4	histone deacetylase 4	-0.19	0.796	chr1	92044025	92044324	Intron	ENSMUSG00000026313
Otos	otospiralin	0.69	0.437	chr1	92683200	92683499	Intergenic	ENSMUSG00000044055
Otos	otospiralin	-0.24	0.777	chr1	92699108	92699407	Intergenic	ENSMUSG00000044055
Otos	otospiralin	-2.69	0.000207	chr1	92726382	92726681	Intergenic	ENSMUSG00000044055
Otos	otospiralin	-2.28	0.000115	chr1	92728027	92728326	Intergenic	ENSMUSG00000044055
Otos	otospiralin	-0.31	0.665	chr1	92730640	92730939	Intergenic	ENSMUSG00000044055
Kif1a	kinesin family member 1A	-0.68	0.319	chr1	93031254	93031553	Intron	ENSMUSG00000014602
Kif1a	kinesin family member 1A	0.31	0.697	chr1	93083885	93084184	Intron	ENSMUSG00000014602
Farp2	FERM, RhoGEF and pleckstrin domain protein 2	-0.47	0.487	chr1	93577952	93578251	Intron	ENSMUSG00000034066
Gal3st2b	galactose-3-O-sulfotransferase 2B	0.13	0.867	chr1	93940631	93940930	Exon	ENSMUSG00000093805
Gal3st2c	galactose-3-O-sulfotransferase 2C	-0.05	0.948	chr1	94008805	94009104	Exon	ENSMUSG00000073608
Pdcd1	programmed cell death 1	-0.4	0.607	chr1	94053539	94053838	Promoter	ENSMUSG00000026285
Pdcd1	programmed cell death 1	-0.52	0.387	chr1	94183938	94184237	Intergenic	ENSMUSG00000026285
4930440C22Rik	RIKEN cDNA 4930440C22 gene	-1.42	0.00971	chr1	94671705	94672004	Intergenic	ENSMUSG00000100518
Fam174a	family with sequence similarity 174, member A	-4.12	8.52e-11	chr1	95110015	95110314	Intergenic	ENSMUSG00000051185
Fam174a	family with sequence similarity 174, member A	-1.49	0.0116	chr1	95223256	95223555	Intergenic	ENSMUSG00000051185
Fam174a	family with sequence similarity 174, member A	-2.68	2.52e-06	chr1	95342286	95342585	Intergenic	ENSMUSG00000051185
1700063A18Rik	RIKEN cDNA 1700063A18 gene	-3.89	4.83e-10	chr1	96276680	96276979	Intergenic	ENSMUSG00000100062
1700063A18Rik	RIKEN cDNA 1700063A18 gene	-3.66	3.16e-09	chr1	96282886	96283185	Intergenic	ENSMUSG00000100062
D1Ertd622e	DNA segment, Chr 1, ERATO Doi 622, expressed	-2.01	0.00595	chr1	97554524	97554823	Intergenic	ENSMUSG00000044768
D1Ertd622e	DNA segment, Chr 1, ERATO Doi 622, expressed	-1.39	0.0169	chr1	97624416	97624715	Intergenic	ENSMUSG00000044768
D1Ertd622e	DNA segment, Chr 1, ERATO Doi 622, expressed	-1.29	0.0337	chr1	97650712	97651011	Intron	ENSMUSG00000044768
Pam	peptidylglycine alpha-amidating monooxygenase	-1.8	0.00322	chr1	97827639	97827938	Intron	ENSMUSG00000026335
Pam	peptidylglycine alpha-amidating monooxygenase	0.71	0.24	chr1	97833788	97834087	Intron	ENSMUSG00000026335
Pam	peptidylglycine alpha-amidating monooxygenase	0.27	0.717	chr1	97863233	97863532	Intron	ENSMUSG00000026335
Pam	peptidylglycine alpha-amidating monooxygenase	-0.54	0.395	chr1	97887494	97887793	Intron	ENSMUSG00000026335
Pam	peptidylglycine alpha-amidating monooxygenase	0.02	0.981	chr1	97943969	97944268	Intron	ENSMUSG00000026335
Pam	peptidylglycine alpha-amidating monooxygenase	0.36	0.608	chr1	98002880	98003179	Intron	ENSMUSG00000026335
B230216N24Rik	RIKEN cDNA B230216N24 gene	-1.09	0.0833	chr1	98031856	98032155	Exon	ENSMUSG00000089706
Pam	peptidylglycine alpha-amidating monooxygenase	-1.09	0.0833	chr1	98031856	98032155	Exon	ENSMUSG00000026335
Pam	peptidylglycine alpha-amidating monooxygenase	-3.73	3.28e-07	chr1	98082468	98082767	Intron	ENSMUSG00000026335
Pam	peptidylglycine alpha-amidating monooxygenase	-2.01	0.00123	chr1	98098028	98098327	Promoter	ENSMUSG00000026335
1810006J02Rik	RIKEN cDNA 1810006J02 gene	-0.43	0.554	chr1	98190212	98190511	Intergenic	ENSMUSG00000100182
1810006J02Rik	RIKEN cDNA 1810006J02 gene	-0.96	0.162	chr1	98192186	98192485	Intergenic	ENSMUSG00000100182
1810006J02Rik	RIKEN cDNA 1810006J02 gene	-2.55	0.000152	chr1	98279346	98279645	Intergenic	ENSMUSG00000100182
Slco6d1	solute carrier organic anion transporter family, member 6d1	-1.43	0.00972	chr1	98303133	98303432	Intergenic	ENSMUSG00000026336
Slco6d1	solute carrier organic anion transporter family, member 6d1	-0.71	0.275	chr1	98350161	98350460	Intergenic	ENSMUSG00000026336
Slco6d1	solute carrier organic anion transporter family, member 6d1	0.05	0.949	chr1	98667995	98668294	Intron	ENSMUSG00000026336
Slco6d1	solute carrier organic anion transporter family, member 6d1	-1.8	0.00119	chr1	98678743	98679042	Intron	ENSMUSG00000026336
Cntnap5b	contactin associated protein-like 5B	-3	4.12e-06	chr1	99178214	99178513	Intergenic	ENSMUSG00000067028
Cntnap5b	contactin associated protein-like 5B	-3.8	1.11e-09	chr1	99285681	99285980	Intergenic	ENSMUSG00000067028
Cntnap5b	contactin associated protein-like 5B	-2.6	0.00013	chr1	99493720	99494019	Intergenic	ENSMUSG00000067028
Cntnap5b	contactin associated protein-like 5B	-2.41	1.78e-05	chr1	99582379	99582678	Intergenic	ENSMUSG00000067028
Cntnap5b	contactin associated protein-like 5B	0.34	0.62	chr1	99813436	99813735	Intron	ENSMUSG00000067028
Cntnap5b	contactin associated protein-like 5B	-2.7	2.36e-05	chr1	99943803	99944102	Intron	ENSMUSG00000067028
Cntnap5b	contactin associated protein-like 5B	-2.44	4.27e-05	chr1	100682031	100682330	Intergenic	ENSMUSG00000067028
Cntnap5b	contactin associated protein-like 5B	-1.57	0.0185	chr1	100754016	100754315	Intergenic	ENSMUSG00000067028
Cntnap5b	contactin associated protein-like 5B	-2.36	0.000236	chr1	100771863	100772162	Intergenic	ENSMUSG00000067028
Gm20268	predicted gene, 20268	-2.77	1.67e-06	chr1	101122474	101122773	Intergenic	ENSMUSG00000100684
Gm20268	predicted gene, 20268	1.13	0.0481	chr1	101126971	101127270	Intergenic	ENSMUSG00000100684
Gm20268	predicted gene, 20268	-0.99	0.0876	chr1	101250529	101250828	Intergenic	ENSMUSG00000100684
Gm20268	predicted gene, 20268	-1.18	0.0428	chr1	101272414	101272713	Intergenic	ENSMUSG00000100684
Gm20268	predicted gene, 20268	-3.83	1.64e-08	chr1	101572365	101572664	Intergenic	ENSMUSG00000100684
Gm20268	predicted gene, 20268	-4.11	0.0081	chr1	101810314	101810613	Intergenic	ENSMUSG00000100684
Gm20268	predicted gene, 20268	0.05	0.956	chr1	102166688	102166987	Intergenic	ENSMUSG00000100684
Gm20268	predicted gene, 20268	-4.04	1.58e-10	chr1	102353204	102353503	Intergenic	ENSMUSG00000100684
Gm20268	predicted gene, 20268	-1.61	0.0125	chr1	102551487	102551786	Intergenic	ENSMUSG00000100684
Gm20268	predicted gene, 20268	-0.14	0.84	chr1	102589999	102590298	Intergenic	ENSMUSG00000100684
Cdh20	cadherin 20	-3.09	0.0482	chr1	103345092	103345391	Intergenic	ENSMUSG00000050840
Cdh20	cadherin 20	-2.19	0.000169	chr1	103421333	103421632	Intergenic	ENSMUSG00000050840
Cdh20	cadherin 20	-2.02	0.00046	chr1	104226959	104227258	Intergenic	ENSMUSG00000050840
Cdh20	cadherin 20	-1.79	0.0012	chr1	104479741	104480040	Intergenic	ENSMUSG00000050840
Cdh20	cadherin 20	-0.13	0.849	chr1	104617540	104617839	Intergenic	ENSMUSG00000050840
Cdh20	cadherin 20	-1.27	0.046	chr1	104912670	104912969	Intron	ENSMUSG00000050840
Gm17634	predicted gene, 17634	-2.64	3.91e-05	chr1	105377600	105377899	Intergenic	ENSMUSG00000097482
Pign	phosphatidylinositol glycan anchor biosynthesis, class N	-2.27	8.14e-05	chr1	105492683	105492982	Intergenic	ENSMUSG00000056536
Pign	phosphatidylinositol glycan anchor biosynthesis, class N	-4.06	7.14e-10	chr1	105580938	105581237	Intron	ENSMUSG00000056536
Zcchc2	zinc finger, CCHC domain containing 2	-0.93	0.105	chr1	105945014	105945313	Intergenic	ENSMUSG00000038866
Zcchc2	zinc finger, CCHC domain containing 2	1.15	0.0608	chr1	105947192	105947491	Intergenic	ENSMUSG00000038866
Gm20753	predicted gene, 20753	-0.85	0.182	chr1	106096360	106096659	Intergenic	ENSMUSG00000101583
Gm20753	predicted gene, 20753	-3.33	5.79e-08	chr1	106126660	106126959	Intergenic	ENSMUSG00000101583
Phlpp1	PH domain and leucine rich repeat protein phosphatase 1	-1.08	0.0882	chr1	106201939	106202238	Intron	ENSMUSG00000044340
Phlpp1	PH domain and leucine rich repeat protein phosphatase 1	-1.68	0.00481	chr1	106342100	106342399	Intron	ENSMUSG00000044340
Phlpp1	PH domain and leucine rich repeat protein phosphatase 1	0.54	0.437	chr1	106406875	106407174	Intergenic	ENSMUSG00000044340
Serpinb3a	serine (or cysteine) peptidase inhibitor, clade B (ovalbumin), member 3A	-0.44	0.491	chr1	107034324	107034623	Intergenic	ENSMUSG00000044594
Serpinb8	serine (or cysteine) peptidase inhibitor, clade B, member 8	-3.29	7.36e-08	chr1	107581272	107581571	Intergenic	ENSMUSG00000026315
Serpinb8	serine (or cysteine) peptidase inhibitor, clade B, member 8	-0.97	0.131	chr1	107589722	107590021	Promoter	ENSMUSG00000026315
Serpinb8	serine (or cysteine) peptidase inhibitor, clade B, member 8	-2.23	6.89e-05	chr1	107728443	107728742	Intergenic	ENSMUSG00000026315
D830032E09Rik	RIKEN cDNA D830032E09 gene	-2.35	0.0001	chr1	107899288	107899587	Intergenic	ENSMUSG00000100457
D830032E09Rik	RIKEN cDNA D830032E09 gene	-0.85	0.16	chr1	108649963	108650262	Intergenic	ENSMUSG00000100457
Cdh7	cadherin 7, type 2	-0.39	0.574	chr1	109929899	109930198	Intergenic	ENSMUSG00000026312
Cdh7	cadherin 7, type 2	-0.72	0.213	chr1	109932721	109933020	Intergenic	ENSMUSG00000026312
Cdh7	cadherin 7, type 2	-2.34	3.32e-05	chr1	110067464	110067763	Intron	ENSMUSG00000026312
Cdh7	cadherin 7, type 2	-0.15	0.819	chr1	110474887	110475186	Intergenic	ENSMUSG00000026312
Cdh19	cadherin 19, type 2	-0.4	0.526	chr1	111017688	111017987	Intergenic	ENSMUSG00000047216
Dsel	dermatan sulfate epimerase-like	-3.33	9e-07	chr1	111699412	111699711	Intergenic	ENSMUSG00000038702
Dsel	dermatan sulfate epimerase-like	-0.07	0.92	chr1	111833891	111834190	Intergenic	ENSMUSG00000038702
Dsel	dermatan sulfate epimerase-like	-1.67	0.00413	chr1	111992431	111992730	Intergenic	ENSMUSG00000038702
Dsel	dermatan sulfate epimerase-like	-0.72	0.22	chr1	113073657	113073956	Intergenic	ENSMUSG00000038702
Dsel	dermatan sulfate epimerase-like	-1.97	0.000496	chr1	113395255	113395554	Intergenic	ENSMUSG00000038702
Dsel	dermatan sulfate epimerase-like	-2.23	6.4e-05	chr1	113433739	113434038	Intergenic	ENSMUSG00000038702
Dsel	dermatan sulfate epimerase-like	-1.12	0.045	chr1	113550239	113550538	Intergenic	ENSMUSG00000038702
Cntnap5a	contactin associated protein-like 5A	-3.1	7.01e-08	chr1	114303934	114304233	Intergenic	ENSMUSG00000070695
Cntnap5a	contactin associated protein-like 5A	-1.29	0.0256	chr1	114330563	114330862	Intergenic	ENSMUSG00000070695
Cntnap5a	contactin associated protein-like 5A	-2.46	1e-05	chr1	114552780	114553079	Intergenic	ENSMUSG00000070695
Cntnap5a	contactin associated protein-like 5A	-2.91	4.39e-06	chr1	114592353	114592652	Intergenic	ENSMUSG00000070695
Cntnap5a	contactin associated protein-like 5A	-4.51	1.18e-11	chr1	114729204	114729503	Intergenic	ENSMUSG00000070695
Cntnap5a	contactin associated protein-like 5A	-0.69	0.245	chr1	114863027	114863326	Intergenic	ENSMUSG00000070695
Cntnap5a	contactin associated protein-like 5A	-2.55	0.000112	chr1	115033957	115034256	Intergenic	ENSMUSG00000070695
Cntnap5a	contactin associated protein-like 5A	-3.13	3.85e-07	chr1	115171521	115171820	Intergenic	ENSMUSG00000070695
Cntnap5a	contactin associated protein-like 5A	-2.96	2.7e-05	chr1	115795838	115796137	Intron	ENSMUSG00000070695
Cntnap5a	contactin associated protein-like 5A	0.37	0.559	chr1	115932103	115932402	Intron	ENSMUSG00000070695
Cntnap5a	contactin associated protein-like 5A	-2.7	5.32e-06	chr1	116132530	116132829	Intron	ENSMUSG00000070695
Cntnap5a	contactin associated protein-like 5A	-1.88	0.00132	chr1	116476538	116476837	Intron	ENSMUSG00000070695
Cntnap5a	contactin associated protein-like 5A	-3.12	1.36e-06	chr1	116591169	116591468	Intergenic	ENSMUSG00000070695
Nifk	nucleolar protein interacting with the FHA domain of MKI67	0.5	0.469	chr1	118338011	118338310	Intergenic	ENSMUSG00000026377
Clasp1	CLIP associating protein 1	-0.56	0.434	chr1	118434995	118435294	Intron	ENSMUSG00000064302
Gli2	GLI-Kruppel family member GLI2	-3.35	3.8e-07	chr1	119016910	119017209	Intron	ENSMUSG00000048402
Gli2	GLI-Kruppel family member GLI2	-3.59	2.9e-08	chr1	119020139	119020438	Intron	ENSMUSG00000048402
Gli2	GLI-Kruppel family member GLI2	-1.69	0.0102	chr1	119189589	119189888	Intergenic	ENSMUSG00000048402
Inhbb	inhibin beta-B	-1.1	0.0686	chr1	119383955	119384254	Exon	ENSMUSG00000037035
Tmem177	transmembrane protein 177	-1.66	0.00281	chr1	119884298	119884597	Intergenic	ENSMUSG00000036975
Tmem177	transmembrane protein 177	-1.53	0.00892	chr1	119899750	119900049	Intergenic	ENSMUSG00000036975
3110009E18Rik	RIKEN cDNA 3110009E18 gene	0.81	0.237	chr1	120136287	120136586	Intron	ENSMUSG00000026388
C1ql2	complement component 1, q subcomponent-like 2	-3.07	1.06e-06	chr1	120315691	120315990	Intergenic	ENSMUSG00000036907
C1ql2	complement component 1, q subcomponent-like 2	-2.44	4.84e-05	chr1	120323303	120323602	Intergenic	ENSMUSG00000036907
En1	engrailed 1	-2.08	0.00105	chr1	120587670	120587969	Intergenic	ENSMUSG00000058665
Celrr	cerebellum expressed regulatory RNA	-1.2	0.0515	chr1	121047425	121047724	Intergenic	ENSMUSG00000097881
Ccdc93	coiled-coil domain containing 93	-1.84	0.0051	chr1	121396577	121396876	Intergenic	ENSMUSG00000026339
Ccdc93	coiled-coil domain containing 93	-0.77	0.272	chr1	121478682	121478981	Intron	ENSMUSG00000026339
Htr5b	5-hydroxytryptamine (serotonin) receptor 5B	-1.65	0.00441	chr1	121540438	121540737	Intergenic	ENSMUSG00000050534
Ddx18	DEAD (Asp-Glu-Ala-Asp) box polypeptide 18	-2.47	2.96e-05	chr1	121785690	121785989	Intergenic	ENSMUSG00000001674
Ddx18	DEAD (Asp-Glu-Ala-Asp) box polypeptide 18	-2.55	9.05e-05	chr1	122243091	122243390	Intergenic	ENSMUSG00000001674
Ddx18	DEAD (Asp-Glu-Ala-Asp) box polypeptide 18	-0.81	0.211	chr1	122393713	122394012	Intergenic	ENSMUSG00000001674
Ddx18	DEAD (Asp-Glu-Ala-Asp) box polypeptide 18	-3.25	1.02e-07	chr1	122396444	122396743	Intergenic	ENSMUSG00000001674
Dpp10	dipeptidylpeptidase 10	-1.74	0.0075	chr1	122463965	122464264	Intergenic	ENSMUSG00000036815
Dpp10	dipeptidylpeptidase 10	0.11	0.889	chr1	123902700	123902999	Intron	ENSMUSG00000036815
Dpp10	dipeptidylpeptidase 10	-1.67	0.00658	chr1	124148658	124148957	Intergenic	ENSMUSG00000036815
Actr3	ARP3 actin-related protein 3	-1.86	0.000741	chr1	124825769	124826068	Intron	ENSMUSG00000026341
Actr3	ARP3 actin-related protein 3	-3.75	2.1e-08	chr1	125439632	125439931	Promoter	ENSMUSG00000026341
Actr3	ARP3 actin-related protein 3	-3.28	1.57e-07	chr1	125450651	125450950	Intergenic	ENSMUSG00000026341
Actr3	ARP3 actin-related protein 3	-0.25	0.711	chr1	125482400	125482699	Intergenic	ENSMUSG00000026341
Actr3	ARP3 actin-related protein 3	-2.38	2.43e-05	chr1	125494654	125494953	Intergenic	ENSMUSG00000026341
Gpr39	G protein-coupled receptor 39	-1.02	0.0863	chr1	125724304	125724603	Intron	ENSMUSG00000026343
Gpr39	G protein-coupled receptor 39	-1.1	0.0864	chr1	125760705	125761004	Intron	ENSMUSG00000026343
Gpr39	G protein-coupled receptor 39	-1.97	0.00166	chr1	125823663	125823962	Intron	ENSMUSG00000026343
Gpr39	G protein-coupled receptor 39	-1.58	0.0145	chr1	125858305	125858604	Intron	ENSMUSG00000026343
Gpr39	G protein-coupled receptor 39	-1.65	0.00301	chr1	125861493	125861792	Intron	ENSMUSG00000026343
Nckap5	NCK-associated protein 5	0.64	0.368	chr1	125945268	125945567	Intron	ENSMUSG00000049690
Nckap5	NCK-associated protein 5	-1.76	0.00738	chr1	125987617	125987916	Intron	ENSMUSG00000049690
Nckap5	NCK-associated protein 5	-2.04	0.000244	chr1	126135767	126136066	Intron	ENSMUSG00000049690
Nckap5	NCK-associated protein 5	-1.85	0.00109	chr1	126153886	126154185	Intron	ENSMUSG00000049690
Nckap5	NCK-associated protein 5	-0.21	0.771	chr1	126209217	126209516	Intron	ENSMUSG00000049690
Nckap5	NCK-associated protein 5	-0.73	0.244	chr1	126264874	126265173	Intron	ENSMUSG00000049690
Nckap5	NCK-associated protein 5	-1.12	0.0573	chr1	126276778	126277077	Intron	ENSMUSG00000049690
Nckap5	NCK-associated protein 5	-0.02	0.975	chr1	126332043	126332342	Intron	ENSMUSG00000049690
Nckap5	NCK-associated protein 5	-1.24	0.0316	chr1	126391336	126391635	Intron	ENSMUSG00000049690
Nckap5	NCK-associated protein 5	-0.32	0.651	chr1	126470223	126470522	Intron	ENSMUSG00000049690
Nckap5	NCK-associated protein 5	-0.21	0.791	chr1	126656332	126656631	Intron	ENSMUSG00000049690
Nckap5	NCK-associated protein 5	-0.94	0.109	chr1	126686807	126687106	Intron	ENSMUSG00000049690
Nckap5	NCK-associated protein 5	-0.85	0.193	chr1	126688661	126688960	Intron	ENSMUSG00000049690
Mgat5	mannoside acetylglucosaminyltransferase 5	-0.82	0.239	chr1	127395781	127396080	Intron	ENSMUSG00000036155
Tmem163	transmembrane protein 163	-0.07	0.924	chr1	127537368	127537667	Intron	ENSMUSG00000026347
Ccnt2	cyclin T2	-1.99	0.00193	chr1	127788976	127789275	Intron	ENSMUSG00000026349
Ccnt2	cyclin T2	-1.43	0.0208	chr1	127795339	127795638	Exon	ENSMUSG00000026349
Zranb3	zinc finger, RAN-binding domain containing 3	-2.19	0.000231	chr1	127975632	127975931	Intron	ENSMUSG00000036086
Zranb3	zinc finger, RAN-binding domain containing 3	-0.05	0.943	chr1	128032171	128032470	Intron	ENSMUSG00000036086
Zranb3	zinc finger, RAN-binding domain containing 3	-2.46	8.4e-06	chr1	128077811	128078110	Intron	ENSMUSG00000036086
R3hdm1	R3H domain containing 1	-1.5	0.00894	chr1	128231580	128231879	Intron	ENSMUSG00000056211
Ubxn4	UBX domain protein 4	-3.18	8.37e-07	chr1	128259616	128259915	Intron	ENSMUSG00000026353
Lct	lactase	-2.94	4.01e-06	chr1	128327465	128327764	Exon	ENSMUSG00000026354
Mcm6	minichromosome maintenance complex component 6	-2.13	0.000159	chr1	128332877	128333176	Exon	ENSMUSG00000026355
Dars	aspartyl-tRNA synthetase	-0.87	0.142	chr1	128443911	128444210	Intergenic	ENSMUSG00000026356
Cxcr4	chemokine (C-X-C motif) receptor 4	-0.49	0.483	chr1	128682996	128683295	Intergenic	ENSMUSG00000045382
Cxcr4	chemokine (C-X-C motif) receptor 4	1.29	0.0584	chr1	128787333	128787632	Intergenic	ENSMUSG00000045382
Thsd7b	thrombospondin, type I, domain containing 7B	-1.63	0.00778	chr1	129169976	129170275	Intergenic	ENSMUSG00000042581
Thsd7b	thrombospondin, type I, domain containing 7B	-0.89	0.134	chr1	129180476	129180775	Intergenic	ENSMUSG00000042581
Thsd7b	thrombospondin, type I, domain containing 7B	-2.31	3.67e-05	chr1	129208533	129208832	Intergenic	ENSMUSG00000042581
Thsd7b	thrombospondin, type I, domain containing 7B	-0.73	0.222	chr1	129519803	129520102	Intron	ENSMUSG00000042581
Thsd7b	thrombospondin, type I, domain containing 7B	-0.03	0.963	chr1	129532251	129532550	Intron	ENSMUSG00000042581
Thsd7b	thrombospondin, type I, domain containing 7B	0.03	0.976	chr1	129559145	129559444	Intron	ENSMUSG00000042581
Thsd7b	thrombospondin, type I, domain containing 7B	-1.24	0.0311	chr1	129901196	129901495	Intron	ENSMUSG00000042581
Thsd7b	thrombospondin, type I, domain containing 7B	-1.48	0.0132	chr1	130086041	130086340	Intron	ENSMUSG00000042581
Zp3r	zona pellucida 3 receptor	-0.27	0.688	chr1	130576425	130576724	Exon	ENSMUSG00000042554
Pfkfb2	6-phosphofructo-2-kinase/fructose-2,6-biphosphatase 2	-1.87	0.000828	chr1	130728777	130729076	Exon	ENSMUSG00000026409
Pigr	polymeric immunoglobulin receptor	-1.77	0.00212	chr1	130835561	130835860	Intron	ENSMUSG00000026417
Mapkapk2	MAP kinase-activated protein kinase 2	-1.33	0.0383	chr1	131074551	131074850	Intron	ENSMUSG00000016528
Mapkapk2	MAP kinase-activated protein kinase 2	0.22	0.783	chr1	131078819	131079118	Intron	ENSMUSG00000016528
Dyrk3	dual-specificity tyrosine-(Y)-phosphorylation regulated kinase 3	0.92	0.197	chr1	131116776	131117075	Intergenic	ENSMUSG00000016526
Dyrk3	dual-specificity tyrosine-(Y)-phosphorylation regulated kinase 3	1.68	0.0119	chr1	131125942	131126241	Intergenic	ENSMUSG00000016526
Rassf5	Ras association (RalGDS/AF-6) domain family member 5	-2.04	0.000371	chr1	131196176	131196475	Exon	ENSMUSG00000026430
Srgap2	SLIT-ROBO Rho GTPase activating protein 2	-1.23	0.101	chr1	131293890	131294189	Intron	ENSMUSG00000026425
Fam72a	family with sequence similarity 72, member A	-0.11	0.864	chr1	131543923	131544222	Intergenic	ENSMUSG00000055184
Avpr1b	arginine vasopressin receptor 1B	0.64	0.404	chr1	131586922	131587221	Intergenic	ENSMUSG00000026432
Pm20d1	peptidase M20 domain containing 1	0.4	0.58	chr1	131820949	131821248	Intergenic	ENSMUSG00000042251
Elk4	ELK4, member of ETS oncogene family	-1.6	0.0332	chr1	132012877	132013176	Promoter	ENSMUSG00000026436
Mfsd4a	major facilitator superfamily domain containing 4A	-2.28	0.00041	chr1	132043858	132044157	Intron	ENSMUSG00000059149
Mfsd4a	major facilitator superfamily domain containing 4A	-1.06	0.0727	chr1	132065090	132065389	Intron	ENSMUSG00000059149
Mfsd4a	major facilitator superfamily domain containing 4A	-0.69	0.302	chr1	132088066	132088365	Intergenic	ENSMUSG00000059149
Lemd1	LEM domain containing 1	-0.34	0.648	chr1	132212303	132212602	Intron	ENSMUSG00000079330
Lemd1	LEM domain containing 1	-0.07	0.924	chr1	132226325	132226624	Promoter	ENSMUSG00000079330
Tmcc2	transmembrane and coiled-coil domains 2	-1.31	0.0341	chr1	132386079	132386378	Intron	ENSMUSG00000042066
Nfasc	neurofascin	0.18	0.833	chr1	132569634	132569933	Exon	ENSMUSG00000026442
Nfasc	neurofascin	-1.53	0.0196	chr1	132591860	132592159	Intron	ENSMUSG00000026442
Nfasc	neurofascin	-0.8	0.287	chr1	132659600	132659899	Intron	ENSMUSG00000026442
Nfasc	neurofascin	-0.36	0.629	chr1	132765874	132766173	Intergenic	ENSMUSG00000026442
Lrrn2	leucine rich repeat protein 2, neuronal	-1.19	0.0719	chr1	132817398	132817697	Intergenic	ENSMUSG00000026443
Lrrn2	leucine rich repeat protein 2, neuronal	-2.7	0.000136	chr1	132825269	132825568	Intergenic	ENSMUSG00000026443
Lrrn2	leucine rich repeat protein 2, neuronal	-0.3	0.726	chr1	132916025	132916324	Intron	ENSMUSG00000026443
Pik3c2b	phosphatidylinositol-4-phosphate 3-kinase catalytic subunit type 2 beta	-0.51	0.464	chr1	133063220	133063519	Intron	ENSMUSG00000026447
Gm19461	predicted gene, 19461	-2.24	0.000285	chr1	133251529	133251828	Intron	ENSMUSG00000101693
Plekha6	pleckstrin homology domain containing, family A member 6	-2.24	0.000285	chr1	133251529	133251828	Intron	ENSMUSG00000041757
Golt1a	golgi transport 1A	-0.5	0.519	chr1	133311962	133312261	Intron	ENSMUSG00000103421
Kiss1	KiSS-1 metastasis-suppressor	-0.5	0.519	chr1	133311962	133312261	Intron	ENSMUSG00000116158;ENSMUSG00000115958
Sox13	SRY (sex determining region Y)-box 13	-2.65	1.95e-05	chr1	133394729	133395028	Intron	ENSMUSG00000070643
Atp2b4	ATPase, Ca++ transporting, plasma membrane 4	-1.86	0.00209	chr1	133762985	133763284	Intron	ENSMUSG00000026463
Optc	opticin	0.78	0.319	chr1	133908302	133908601	Promoter	ENSMUSG00000010311
Btg2	B cell translocation gene 2, anti-proliferative	0.48	0.555	chr1	134083040	134083339	Promoter	ENSMUSG00000020423
Chit1	chitinase 1 (chitotriosidase)	0.02	0.982	chr1	134120206	134120505	Intron	ENSMUSG00000026450
Adora1	adenosine A1 receptor	-1.23	0.0608	chr1	134201324	134201623	Exon	ENSMUSG00000042429
Adora1	adenosine A1 receptor	-0.8	0.266	chr1	134204292	134204591	Intron	ENSMUSG00000042429
Myog	myogenin	-0.54	0.493	chr1	134273554	134273853	Intergenic	ENSMUSG00000026459
Myog	myogenin	-0.24	0.76	chr1	134276053	134276352	Intergenic	ENSMUSG00000026459
Ppfia4	protein tyrosine phosphatase, receptor type, f polypeptide (PTPRF), interacting protein (liprin), alpha 4	-0.98	0.185	chr1	134311761	134312060	Exon	ENSMUSG00000026458
Lgr6	leucine-rich repeat-containing G protein-coupled receptor 6	-1.57	0.0223	chr1	135087431	135087730	Intron	ENSMUSG00000042793
Lgr6	leucine-rich repeat-containing G protein-coupled receptor 6	-1.66	0.00698	chr1	135096367	135096666	Intron	ENSMUSG00000042793
Ipo9	importin 9	0.19	0.824	chr1	135380753	135381052	Intergenic	ENSMUSG00000041879
Nav1	neuron navigator 1	-1.49	0.019	chr1	135566989	135567288	Intron	ENSMUSG00000009418
Nav1	neuron navigator 1	0.18	0.83	chr1	135604773	135605072	Intron	ENSMUSG00000009418
Csrp1	cysteine and glycine-rich protein 1	-1.54	0.019	chr1	135677018	135677317	Intron	ENSMUSG00000026421
Pkp1	plakophilin 1	-2.11	0.000337	chr1	135906671	135906970	Intron	ENSMUSG00000026413
Tmem9	transmembrane protein 9	-0.54	0.452	chr1	136039175	136039474	Intergenic	ENSMUSG00000026411
Cacna1s	calcium channel, voltage-dependent, L type, alpha 1S subunit	-1.5	0.0188	chr1	136118258	136118557	Exon	ENSMUSG00000026407
Gm15850	predicted gene 15850	0.33	0.68	chr1	136128419	136128718	Intron	ENSMUSG00000086264
Inava	innate immunity activator	-2.72	1.4e-05	chr1	136241837	136242136	Intergenic	ENSMUSG00000041605
Ddx59	DEAD (Asp-Glu-Ala-Asp) box polypeptide 59	-0.93	0.125	chr1	136418378	136418677	Intron	ENSMUSG00000026404
Zfp281	zinc finger protein 281	-0.22	0.788	chr1	136613499	136613798	Intergenic	ENSMUSG00000041483
Gm19705	predicted gene, 19705	-1.26	0.0237	chr1	136665014	136665313	Intergenic	ENSMUSG00000097113
Platr22	pluripotency associated transcript 22	-1.86	0.00177	chr1	136714121	136714420	Intron	NA
Nr5a2	nuclear receptor subfamily 5, group A, member 2	-0.44	0.529	chr1	137074743	137075042	Intergenic	ENSMUSG00000026398
Nr5a2	nuclear receptor subfamily 5, group A, member 2	0.01	0.996	chr1	137332117	137332416	Intergenic	ENSMUSG00000026398
Mir181a-1	microRNA 181a-1	0.04	0.963	chr1	137473971	137474270	Intergenic	ENSMUSG00000065565
Mir181a-1	microRNA 181a-1	-1.16	0.0504	chr1	137545752	137546051	Intergenic	ENSMUSG00000065565
Mir181a-1	microRNA 181a-1	-0.97	0.1	chr1	137670028	137670327	Intergenic	ENSMUSG00000065565
Mir181a-1	microRNA 181a-1	-1	0.0941	chr1	137972912	137973211	Intergenic	ENSMUSG00000065565
Ptprc	protein tyrosine phosphatase, receptor type, C	0.32	0.676	chr1	138148885	138149184	Intron	ENSMUSG00000026395
Ptprc	protein tyrosine phosphatase, receptor type, C	-2.8	4.9e-05	chr1	138169854	138170153	Intron	ENSMUSG00000026395
Atp6v1g3	ATPase, H+ transporting, lysosomal V1 subunit G3	0.18	0.79	chr1	138282824	138283123	Intron	ENSMUSG00000026394
Atp6v1g3	ATPase, H+ transporting, lysosomal V1 subunit G3	-0.64	0.29	chr1	138290139	138290438	Intergenic	ENSMUSG00000026394
Nek7	NIMA (never in mitosis gene a)-related expressed kinase 7	-2.98	2.45e-07	chr1	138568861	138569160	Intron	ENSMUSG00000026393
1700019P21Rik	RIKEN cDNA 1700019P21 gene	-0.98	0.135	chr1	138901771	138902070	Intergenic	ENSMUSG00000099808
Dennd1b	DENN/MADD domain containing 1B	-0.22	0.781	chr1	138928864	138929163	Intergenic	ENSMUSG00000056268
Dennd1b	DENN/MADD domain containing 1B	-0.82	0.174	chr1	138995666	138995965	Intron	ENSMUSG00000056268
Crb1	crumbs family member 1, photoreceptor morphogenesis associated	-1.36	0.0169	chr1	139192707	139193006	Intergenic	ENSMUSG00000063681
Crb1	crumbs family member 1, photoreceptor morphogenesis associated	0.31	0.661	chr1	139209882	139210181	Intron	ENSMUSG00000063681
Crb1	crumbs family member 1, photoreceptor morphogenesis associated	-1.55	0.00501	chr1	139328314	139328613	Exon	ENSMUSG00000063681
Kcnt2	potassium channel, subfamily T, member 2	0.79	0.254	chr1	140245721	140246020	Promoter	ENSMUSG00000052726
Kcnt2	potassium channel, subfamily T, member 2	-2.46	8.63e-05	chr1	140295441	140295740	Intron	ENSMUSG00000052726
Kcnt2	potassium channel, subfamily T, member 2	-1.38	0.0116	chr1	140338452	140338751	Intron	ENSMUSG00000052726
Kcnt2	potassium channel, subfamily T, member 2	-1.7	0.00289	chr1	140456920	140457219	Intron	ENSMUSG00000052726
Kcnt2	potassium channel, subfamily T, member 2	-2.34	4.24e-05	chr1	140468381	140468680	Intron	ENSMUSG00000052726
Kcnt2	potassium channel, subfamily T, member 2	-2.9	5.27e-07	chr1	140476967	140477266	Intron	ENSMUSG00000052726
Kcnt2	potassium channel, subfamily T, member 2	-3.61	5.67e-09	chr1	140482538	140482837	Intron	ENSMUSG00000052726
Kcnt2	potassium channel, subfamily T, member 2	-2.45	1.26e-05	chr1	140489841	140490140	Intron	ENSMUSG00000052726
Kcnt2	potassium channel, subfamily T, member 2	-2.98	7.13e-07	chr1	140560867	140561166	Intron	ENSMUSG00000052726
4930590L20Rik	RIKEN cDNA 4930590L20 gene	-2.45	2.39e-05	chr1	141318063	141318362	Intergenic	ENSMUSG00000102368
4930590L20Rik	RIKEN cDNA 4930590L20 gene	-3.44	8.16e-08	chr1	141338147	141338446	Intergenic	ENSMUSG00000102368
4930590L20Rik	RIKEN cDNA 4930590L20 gene	-4.24	1.12e-10	chr1	141597703	141598002	Intergenic	ENSMUSG00000102368
4930590L20Rik	RIKEN cDNA 4930590L20 gene	-2.7	7.08e-06	chr1	141783383	141783682	Intergenic	ENSMUSG00000102368
4930590L20Rik	RIKEN cDNA 4930590L20 gene	-3.06	2.16e-07	chr1	141813581	141813880	Intergenic	ENSMUSG00000102368
4930590L20Rik	RIKEN cDNA 4930590L20 gene	-2.24	0.00013	chr1	141864632	141864931	Intergenic	ENSMUSG00000102368
4930590L20Rik	RIKEN cDNA 4930590L20 gene	-1.08	0.0517	chr1	141911802	141912101	Intergenic	ENSMUSG00000102368
4930590L20Rik	RIKEN cDNA 4930590L20 gene	-1.33	0.019	chr1	141968170	141968469	Intergenic	ENSMUSG00000102368
4930590L20Rik	RIKEN cDNA 4930590L20 gene	-1.69	0.00306	chr1	142006348	142006647	Intergenic	ENSMUSG00000102368
4930590L20Rik	RIKEN cDNA 4930590L20 gene	-3.37	2.51e-07	chr1	142028851	142029150	Intergenic	ENSMUSG00000102368
4930590L20Rik	RIKEN cDNA 4930590L20 gene	-3.88	4.53e-10	chr1	142042658	142042957	Intergenic	ENSMUSG00000102368
4930590L20Rik	RIKEN cDNA 4930590L20 gene	-2.82	1.7e-06	chr1	142055287	142055586	Intergenic	ENSMUSG00000102368
Cdc73	cell division cycle 73, Paf1/RNA polymerase II complex component	-2.12	0.00021	chr1	142264555	142264854	Intergenic	ENSMUSG00000026361
Cdc73	cell division cycle 73, Paf1/RNA polymerase II complex component	-1.67	0.00239	chr1	142374915	142375214	Intergenic	ENSMUSG00000026361
Cdc73	cell division cycle 73, Paf1/RNA polymerase II complex component	-2.19	0.000313	chr1	142396513	142396812	Intergenic	ENSMUSG00000026361
Cdc73	cell division cycle 73, Paf1/RNA polymerase II complex component	-2.37	1.4e-05	chr1	142410704	142411003	Intergenic	ENSMUSG00000026361
Cdc73	cell division cycle 73, Paf1/RNA polymerase II complex component	-1.88	0.000705	chr1	142422773	142423072	Intergenic	ENSMUSG00000026361
Cdc73	cell division cycle 73, Paf1/RNA polymerase II complex component	-2.93	9.93e-06	chr1	143123938	143124237	Intergenic	ENSMUSG00000026361
Cdc73	cell division cycle 73, Paf1/RNA polymerase II complex component	-1.72	0.00373	chr1	143173918	143174217	Intergenic	ENSMUSG00000026361
Cdc73	cell division cycle 73, Paf1/RNA polymerase II complex component	-1.52	0.00915	chr1	143200238	143200537	Intergenic	ENSMUSG00000026361
Cdc73	cell division cycle 73, Paf1/RNA polymerase II complex component	-2.23	4.98e-05	chr1	143523939	143524238	Intergenic	ENSMUSG00000026361
B3galt2	UDP-Gal:betaGlcNAc beta 1,3-galactosyltransferase, polypeptide 2	0	0.996	chr1	143640575	143640874	Promoter	ENSMUSG00000033849
Cdc73	cell division cycle 73, Paf1/RNA polymerase II complex component	0	0.996	chr1	143640575	143640874	Promoter	ENSMUSG00000026361
Rgs2	regulator of G-protein signaling 2	-0.53	0.4	chr1	143903991	143904290	Intergenic	ENSMUSG00000026360
Rgs2	regulator of G-protein signaling 2	-0.82	0.195	chr1	143917709	143918008	Intergenic	ENSMUSG00000026360
Rgs2	regulator of G-protein signaling 2	-1.3	0.032	chr1	143938673	143938972	Intergenic	ENSMUSG00000026360
Rgs2	regulator of G-protein signaling 2	0.35	0.629	chr1	144018673	144018972	Intergenic	ENSMUSG00000026360
Rgs13	regulator of G-protein signaling 13	-0.42	0.553	chr1	144090447	144090746	Intergenic	ENSMUSG00000051079
Rgs13	regulator of G-protein signaling 13	-0.63	0.337	chr1	144151869	144152168	Intron	ENSMUSG00000051079
Rgs13	regulator of G-protein signaling 13	-4.52	1.12e-10	chr1	144167945	144168244	Intron	ENSMUSG00000051079
Rgs13	regulator of G-protein signaling 13	-0.07	0.924	chr1	144177300	144177599	Promoter	ENSMUSG00000051079
Rgs1	regulator of G-protein signaling 1	-1.82	0.00151	chr1	144367505	144367804	Intergenic	ENSMUSG00000026358
Rgs21	regulator of G-protein signalling 21	-0.91	0.106	chr1	144602995	144603294	Intergenic	ENSMUSG00000098509
Rgs18	regulator of G-protein signaling 18	-2.77	1.04e-06	chr1	144720803	144721102	Intergenic	ENSMUSG00000026357
Rgs18	regulator of G-protein signaling 18	-2.16	0.00011	chr1	145379802	145380101	Intergenic	ENSMUSG00000026357
Brinp3	bone morphogenetic protein/retinoic acid inducible neural specific 3	-2.57	5.77e-05	chr1	145707947	145708246	Intergenic	ENSMUSG00000035131
Brinp3	bone morphogenetic protein/retinoic acid inducible neural specific 3	-1.66	0.00291	chr1	146231829	146232128	Intergenic	ENSMUSG00000035131
Brinp3	bone morphogenetic protein/retinoic acid inducible neural specific 3	-3.28	6.32e-06	chr1	146312589	146312888	Intergenic	ENSMUSG00000035131
Brinp3	bone morphogenetic protein/retinoic acid inducible neural specific 3	1.39	0.013	chr1	146657193	146657492	Intron	ENSMUSG00000035131
Brinp3	bone morphogenetic protein/retinoic acid inducible neural specific 3	-1.29	0.0245	chr1	147207041	147207340	Intergenic	ENSMUSG00000035131
Brinp3	bone morphogenetic protein/retinoic acid inducible neural specific 3	-1.52	0.00671	chr1	147291193	147291492	Intergenic	ENSMUSG00000035131
Brinp3	bone morphogenetic protein/retinoic acid inducible neural specific 3	-0.19	0.788	chr1	147309260	147309559	Intergenic	ENSMUSG00000035131
Brinp3	bone morphogenetic protein/retinoic acid inducible neural specific 3	0.55	0.388	chr1	147343615	147343914	Intergenic	ENSMUSG00000035131
Brinp3	bone morphogenetic protein/retinoic acid inducible neural specific 3	-2.79	4.22e-06	chr1	147744476	147744775	Intergenic	ENSMUSG00000035131
Pla2g4a	phospholipase A2, group IVA (cytosolic, calcium-dependent)	-3.23	1.66e-07	chr1	148681686	148681985	Intergenic	ENSMUSG00000056220
Pla2g4a	phospholipase A2, group IVA (cytosolic, calcium-dependent)	-1.5	0.0132	chr1	149010787	149011086	Intergenic	ENSMUSG00000056220
Pla2g4a	phospholipase A2, group IVA (cytosolic, calcium-dependent)	-3.09	2.82e-07	chr1	149238391	149238690	Intergenic	ENSMUSG00000056220
Pla2g4a	phospholipase A2, group IVA (cytosolic, calcium-dependent)	-1.82	0.000882	chr1	149256860	149257159	Intergenic	ENSMUSG00000056220
Pla2g4a	phospholipase A2, group IVA (cytosolic, calcium-dependent)	-2.84	7.22e-07	chr1	149350008	149350307	Intergenic	ENSMUSG00000056220
Pla2g4a	phospholipase A2, group IVA (cytosolic, calcium-dependent)	-1.15	0.0883	chr1	149405336	149405635	Intergenic	ENSMUSG00000056220
Pla2g4a	phospholipase A2, group IVA (cytosolic, calcium-dependent)	-0.65	0.368	chr1	149856785	149857084	Intron	ENSMUSG00000056220
Pla2g4a	phospholipase A2, group IVA (cytosolic, calcium-dependent)	-4.16	8.52e-11	chr1	149866283	149866582	Intron	ENSMUSG00000056220
Pla2g4a	phospholipase A2, group IVA (cytosolic, calcium-dependent)	-2.04	0.0002	chr1	149871652	149871951	Intron	ENSMUSG00000056220
Pla2g4a	phospholipase A2, group IVA (cytosolic, calcium-dependent)	-1.18	0.05	chr1	149876552	149876851	Intron	ENSMUSG00000056220
Ptgs2	prostaglandin-endoperoxide synthase 2	0.52	0.455	chr1	150099822	150100121	Promoter	ENSMUSG00000032487
Ptgs2os	prostaglandin-endoperoxide synthase 2, opposite strand	0.52	0.455	chr1	150099822	150100121	Promoter	ENSMUSG00000097028
Odr4	odr4 GPCR localization factor homolog	-3.93	1.61e-10	chr1	150384238	150384537	Exon	ENSMUSG00000006010
Prg4	proteoglycan 4 (megakaryocyte stimulating factor, articular superficial zone protein)	-3.05	1.07e-06	chr1	150512395	150512694	Intergenic	ENSMUSG00000006014
Hmcn1	hemicentin 1	-0.8	0.193	chr1	150933587	150933886	Intron	ENSMUSG00000066842
C730036E19Rik	RIKEN cDNA C730036E19 gene	-0.81	0.251	chr1	151087898	151088197	Intergenic	NA
Rnf2	ring finger protein 2	-2.12	0.00121	chr1	151526698	151526997	Intergenic	ENSMUSG00000026484
Edem3	ER degradation enhancer, mannosidase alpha-like 3	-2.18	0.000193	chr1	151777616	151777915	Intron	ENSMUSG00000043019
1700025G04Rik	RIKEN cDNA 1700025G04 gene	0.3	0.693	chr1	151925780	151926079	Intron	ENSMUSG00000032666
1700025G04Rik	RIKEN cDNA 1700025G04 gene	-0.64	0.275	chr1	152004543	152004842	Intron	ENSMUSG00000032666
1700025G04Rik	RIKEN cDNA 1700025G04 gene	-1.98	0.000357	chr1	152026875	152027174	Intron	ENSMUSG00000032666
1700025G04Rik	RIKEN cDNA 1700025G04 gene	-0.33	0.652	chr1	152048377	152048676	Intron	ENSMUSG00000032666
1700025G04Rik	RIKEN cDNA 1700025G04 gene	-0.28	0.685	chr1	152130385	152130684	Intergenic	ENSMUSG00000032666
1700025G04Rik	RIKEN cDNA 1700025G04 gene	-3.63	6.27e-07	chr1	152134366	152134665	Intergenic	ENSMUSG00000032666
1700025G04Rik	RIKEN cDNA 1700025G04 gene	-1.86	0.00113	chr1	152171488	152171787	Intergenic	ENSMUSG00000032666
1700025G04Rik	RIKEN cDNA 1700025G04 gene	-1.72	0.00313	chr1	152174469	152174768	Intergenic	ENSMUSG00000032666
Colgalt2	collagen beta(1-O)galactosyltransferase 2	0.51	0.521	chr1	152468521	152468820	Exon	ENSMUSG00000032649
Rgl1	ral guanine nucleotide dissociation stimulator,-like 1	0.57	0.436	chr1	152525050	152525349	Intron	ENSMUSG00000026482
Apobec4	apolipoprotein B mRNA editing enzyme, catalytic polypeptide-like 4 (putative)	0.26	0.773	chr1	152750678	152750977	Promoter	ENSMUSG00000055547
Ncf2	neutrophil cytosolic factor 2	-1.64	0.0107	chr1	152831054	152831353	Intron	ENSMUSG00000026480
Smg7	Smg-7 homolog, nonsense mediated mRNA decay factor (C. elegans)	-1.55	0.0108	chr1	152838726	152839025	Exon	ENSMUSG00000042772
Nmnat2	nicotinamide nucleotide adenylyltransferase 2	0.6	0.427	chr1	153000537	153000836	Intron	ENSMUSG00000042751
Nmnat2	nicotinamide nucleotide adenylyltransferase 2	0.2	0.828	chr1	153107907	153108206	Intron	ENSMUSG00000042751
Lamc2	laminin, gamma 2	-0.64	0.381	chr1	153138511	153138810	Intron	ENSMUSG00000026479
Lamc2	laminin, gamma 2	-1.28	0.0681	chr1	153180672	153180971	Intron	ENSMUSG00000026479
Lamc1	laminin, gamma 1	-2.05	0.00209	chr1	153282739	153283038	Intron	ENSMUSG00000026478
Lamc1	laminin, gamma 1	-3.59	2.15e-06	chr1	153357254	153357553	Intergenic	ENSMUSG00000026478
Shcbp1l	Shc SH2-domain binding protein 1-like	1.26	0.083	chr1	153424945	153425244	Promoter	ENSMUSG00000042708
4930452N14Rik	RIKEN cDNA 4930452N14 gene	-1.55	0.021	chr1	154252737	154253036	Intron	ENSMUSG00000099933
4930452N14Rik	RIKEN cDNA 4930452N14 gene	-0.56	0.415	chr1	154256777	154257076	Exon	ENSMUSG00000099933
4930532M18Rik	RIKEN cDNA 4930532M18 gene	-0.56	0.415	chr1	154256777	154257076	Exon	ENSMUSG00000100221
Cacna1e	calcium channel, voltage-dependent, R type, alpha 1E subunit	-1.82	0.00129	chr1	154428333	154428632	Intron	ENSMUSG00000004110
Cacna1e	calcium channel, voltage-dependent, R type, alpha 1E subunit	-0.71	0.258	chr1	154436419	154436718	Exon	ENSMUSG00000004110
Cacna1e	calcium channel, voltage-dependent, R type, alpha 1E subunit	-1.47	0.0155	chr1	154446569	154446868	Intron	ENSMUSG00000004110
Cacna1e	calcium channel, voltage-dependent, R type, alpha 1E subunit	-0.94	0.154	chr1	154498878	154499177	Intron	ENSMUSG00000004110
Cacna1e	calcium channel, voltage-dependent, R type, alpha 1E subunit	-3.12	1.25e-06	chr1	154511766	154512065	Intron	ENSMUSG00000004110
Cacna1e	calcium channel, voltage-dependent, R type, alpha 1E subunit	-2.78	1.32e-05	chr1	154529532	154529831	Intron	ENSMUSG00000004110
Cacna1e	calcium channel, voltage-dependent, R type, alpha 1E subunit	-0.26	0.707	chr1	154533206	154533505	Intron	ENSMUSG00000004110
Cacna1e	calcium channel, voltage-dependent, R type, alpha 1E subunit	-2.07	0.000577	chr1	154712810	154713109	Intron	ENSMUSG00000004110
Cacna1e	calcium channel, voltage-dependent, R type, alpha 1E subunit	0.22	0.794	chr1	154791715	154792014	Intron	ENSMUSG00000004110
Cacna1e	calcium channel, voltage-dependent, R type, alpha 1E subunit	-0.45	0.545	chr1	154802345	154802644	Intron	ENSMUSG00000004110
Cacna1e	calcium channel, voltage-dependent, R type, alpha 1E subunit	0.05	0.953	chr1	154805811	154806110	Intron	ENSMUSG00000004110
Cacna1e	calcium channel, voltage-dependent, R type, alpha 1E subunit	-1.37	0.0401	chr1	154816590	154816889	Intron	ENSMUSG00000004110
Cacna1e	calcium channel, voltage-dependent, R type, alpha 1E subunit	-0.72	0.284	chr1	154843353	154843652	Intron	ENSMUSG00000004110
Cacna1e	calcium channel, voltage-dependent, R type, alpha 1E subunit	-0.33	0.656	chr1	154866047	154866346	Intron	ENSMUSG00000004110
Cacna1e	calcium channel, voltage-dependent, R type, alpha 1E subunit	-2.09	0.000623	chr1	154888648	154888947	Intergenic	ENSMUSG00000004110
Gm9530	predicted gene 9530	-0.77	0.244	chr1	154999571	154999870	Intergenic	ENSMUSG00000096950
Gm9530	predicted gene 9530	-1.4	0.0212	chr1	155013925	155014224	Intergenic	ENSMUSG00000096950
Gm9530	predicted gene 9530	0.09	0.924	chr1	155051255	155051554	Intergenic	ENSMUSG00000096950
Stx6	syntaxin 6	1.22	0.112	chr1	155193111	155193410	Exon	ENSMUSG00000026470
Stx6	syntaxin 6	-0.96	0.215	chr1	155201435	155201734	Intron	ENSMUSG00000026470
Stx6	syntaxin 6	-0.74	0.348	chr1	155215220	155215519	Intron	ENSMUSG00000026470
Xpr1	xenotropic and polytropic retrovirus receptor 1	0.63	0.384	chr1	155281486	155281785	Intron	ENSMUSG00000026469
Ralgps2	Ral GEF with PH domain and SH3 binding motif 2	-2.84	9.41e-06	chr1	156765321	156765620	Intergenic	ENSMUSG00000026594
Ralgps2	Ral GEF with PH domain and SH3 binding motif 2	-1.43	0.0163	chr1	156990121	156990420	Intergenic	ENSMUSG00000026594
Ralgps2	Ral GEF with PH domain and SH3 binding motif 2	-2	0.00183	chr1	156997087	156997386	Intergenic	ENSMUSG00000026594
Rasal2	RAS protein activator like 2	-1.42	0.0261	chr1	157169284	157169583	Intron	ENSMUSG00000070565
2810025M15Rik	RIKEN cDNA 2810025M15 gene	-3.8	3.39e-09	chr1	157427678	157427977	Intergenic	ENSMUSG00000049881
Cryzl2	crystallin zeta like 2	-0.55	0.469	chr1	157470816	157471115	Intron	ENSMUSG00000033488
Sec16b	SEC16 homolog B (S. cerevisiae)	-0.15	0.86	chr1	157518255	157518554	Intron	ENSMUSG00000026589
Sec16b	SEC16 homolog B (S. cerevisiae)	-1.42	0.014	chr1	157655545	157655844	Intergenic	ENSMUSG00000026589
Sec16b	SEC16 homolog B (S. cerevisiae)	-2.88	7.75e-07	chr1	157888654	157888953	Intergenic	ENSMUSG00000026589
Brinp2	bone morphogenic protein/retinoic acid inducible neural-specific 2	-0.74	0.313	chr1	158328221	158328520	Intron	ENSMUSG00000004031
Astn1	astrotactin 1	0	0.997	chr1	158512656	158512955	Intron	ENSMUSG00000026587
Astn1	astrotactin 1	-1.33	0.0463	chr1	158581854	158582153	Intron	ENSMUSG00000026587
Pappa2	pappalysin 2	-0.64	0.362	chr1	158954795	158955094	Intron	ENSMUSG00000073530
Cop1	COP1, E3 ubiquitin ligase	-0.87	0.198	chr1	159211723	159212022	Intergenic	ENSMUSG00000040782
Cop1	COP1, E3 ubiquitin ligase	0.15	0.864	chr1	159386527	159386826	Intergenic	ENSMUSG00000040782
Cop1	COP1, E3 ubiquitin ligase	-0.43	0.56	chr1	159393342	159393641	Intergenic	ENSMUSG00000040782
Tnr	tenascin R	0.09	0.924	chr1	159533120	159533419	Intron	ENSMUSG00000015829
Tnr	tenascin R	-0.37	0.601	chr1	159615180	159615479	Intron	ENSMUSG00000015829
Tnr	tenascin R	-2.44	3.2e-05	chr1	159639430	159639729	Intron	ENSMUSG00000015829
Tnr	tenascin R	-0.22	0.801	chr1	159717091	159717390	Intron	ENSMUSG00000015829
Tnr	tenascin R	-0.5	0.52	chr1	159822390	159822689	Intron	ENSMUSG00000015829
Tnr	tenascin R	-2.55	1.54e-05	chr1	159872893	159873192	Intron	ENSMUSG00000015829
Tnr	tenascin R	-1.97	0.00117	chr1	159892775	159893074	Intron	ENSMUSG00000015829
4930523C07Rik	RIKEN cDNA 4930523C07 gene	-1.69	0.00246	chr1	160025908	160026207	Intergenic	ENSMUSG00000090394
Tnn	tenascin N	-1.55	0.0248	chr1	160101146	160101445	Intron	ENSMUSG00000026725
Tnn	tenascin N	-1.54	0.011	chr1	160108597	160108896	Intron	ENSMUSG00000026725
Tnn	tenascin N	-1.17	0.0741	chr1	160149416	160149715	Intron	ENSMUSG00000026725
Rabgap1l	RAB GTPase activating protein 1-like	-1.67	0.00495	chr1	160278358	160278657	Intron	ENSMUSG00000026721
Rabgap1l	RAB GTPase activating protein 1-like	0.09	0.912	chr1	160286765	160287064	Intron	ENSMUSG00000026721
Rabgap1l	RAB GTPase activating protein 1-like	-1.46	0.0123	chr1	160292104	160292403	Intron	ENSMUSG00000026721
Rabgap1l	RAB GTPase activating protein 1-like	-0.91	0.169	chr1	160330894	160331193	Intron	ENSMUSG00000026721
Rabgap1l	RAB GTPase activating protein 1-like	0.62	0.361	chr1	160534961	160535260	Intron	ENSMUSG00000026721
Rabgap1l	RAB GTPase activating protein 1-like	-0.88	0.167	chr1	160548241	160548540	Intron	ENSMUSG00000026721
Rabgap1l	RAB GTPase activating protein 1-like	-2.25	8.96e-05	chr1	160628447	160628746	Intron	ENSMUSG00000026721
Rc3h1	RING CCCH (C3H) domains 1	-1.17	0.0487	chr1	160967308	160967607	Intron	ENSMUSG00000040423
Dnm3	dynamin 3	-1.82	0.00228	chr1	162134798	162135097	Intron	ENSMUSG00000040265
Dnm3	dynamin 3	-2.2	0.000143	chr1	162142360	162142659	Intron	ENSMUSG00000040265
Dnm3	dynamin 3	-4.34	7.14e-10	chr1	162271215	162271514	Intron	ENSMUSG00000040265
Mettl13	methyltransferase like 13	-0.82	0.212	chr1	162506598	162506897	Intergenic	ENSMUSG00000026694
Fmo4	flavin containing monooxygenase 4	0.54	0.449	chr1	162773698	162773997	Intergenic	ENSMUSG00000026692
Fmo4	flavin containing monooxygenase 4	-2.95	2.4e-06	chr1	162819407	162819706	Intergenic	ENSMUSG00000026692
Mroh9	maestro heat-like repeat family member 9	0.07	0.927	chr1	163129529	163129828	Intergenic	ENSMUSG00000071890
Prrx1	paired related homeobox 1	-0.6	0.315	chr1	163252399	163252698	Intron	ENSMUSG00000026586
Prrx1	paired related homeobox 1	-3.45	2.31e-08	chr1	163255921	163256220	Exon	ENSMUSG00000026586
Gorab	golgin, RAB6-interacting	-0.27	0.678	chr1	163366373	163366672	Intergenic	ENSMUSG00000040124
F5	coagulation factor V	-2.64	1.4e-05	chr1	164232156	164232455	Intergenic	ENSMUSG00000026579
Nme7	NME/NM23 family member 7	-0.23	0.772	chr1	164326838	164327137	Intron	ENSMUSG00000026575
Nme7	NME/NM23 family member 7	-0.8	0.259	chr1	164395133	164395432	Intron	ENSMUSG00000026575
Nme7	NME/NM23 family member 7	0.2	0.8	chr1	164428963	164429262	Intron	ENSMUSG00000026575
Atp1b1	ATPase, Na+/K+ transporting, beta 1 polypeptide	1.1	0.126	chr1	164461792	164462091	Promoter	ENSMUSG00000026576
Atp1b1	ATPase, Na+/K+ transporting, beta 1 polypeptide	-0.64	0.368	chr1	164586324	164586623	Intergenic	ENSMUSG00000026576
Atp1b1	ATPase, Na+/K+ transporting, beta 1 polypeptide	-0.73	0.315	chr1	164590161	164590460	Intergenic	ENSMUSG00000026576
Atp1b1	ATPase, Na+/K+ transporting, beta 1 polypeptide	-2.38	6.12e-05	chr1	164605926	164606225	Intergenic	ENSMUSG00000026576
Dpt	dermatopontin	-1.04	0.0874	chr1	164681657	164681956	Intergenic	ENSMUSG00000026574
Dpt	dermatopontin	-1.14	0.0639	chr1	164683879	164684178	Intergenic	ENSMUSG00000026574
Dpt	dermatopontin	-1.6	0.00796	chr1	164689343	164689642	Intergenic	ENSMUSG00000026574
Dpt	dermatopontin	-0.45	0.559	chr1	164753774	164754073	Intergenic	ENSMUSG00000026574
Dpt	dermatopontin	-1.77	0.00551	chr1	164755691	164755990	Intergenic	ENSMUSG00000026574
Dpt	dermatopontin	-0.35	0.643	chr1	164770619	164770918	Intergenic	ENSMUSG00000026574
Dpt	dermatopontin	1.52	0.0271	chr1	164787839	164788138	Intergenic	ENSMUSG00000026574
Gm20743	predicted gene, 20743	0.98	0.184	chr1	164899085	164899384	Intergenic	ENSMUSG00000104117
Xcl1	chemokine (C motif) ligand 1	0.29	0.714	chr1	164926848	164927147	Intergenic	ENSMUSG00000026573
Xcl1	chemokine (C motif) ligand 1	-1.28	0.0316	chr1	164931171	164931470	Intergenic	ENSMUSG00000026573
Xcl1	chemokine (C motif) ligand 1	0.02	0.985	chr1	164988252	164988551	Intergenic	ENSMUSG00000026573
4930568G15Rik	RIKEN cDNA 4930568G15 gene	-1.37	0.0188	chr1	165072285	165072584	Intron	ENSMUSG00000102408
4930568G15Rik	RIKEN cDNA 4930568G15 gene	0.92	0.208	chr1	165075670	165075969	Intron	ENSMUSG00000102408
4930568G15Rik	RIKEN cDNA 4930568G15 gene	1.02	0.13	chr1	165091760	165092059	Exon	ENSMUSG00000102408
Tbx19	T-box 19	0.55	0.407	chr1	165120412	165120711	Intergenic	ENSMUSG00000026572
Gpr161	G protein-coupled receptor 161	-2.06	0.000411	chr1	165286455	165286754	Intergenic	ENSMUSG00000040836
Gpr161	G protein-coupled receptor 161	-0.93	0.175	chr1	165288205	165288504	Intergenic	ENSMUSG00000040836
Gpr161	G protein-coupled receptor 161	-0.39	0.596	chr1	165302326	165302625	Promoter	ENSMUSG00000040836
Adcy10	adenylate cyclase 10	-2.32	7.11e-05	chr1	165536176	165536475	Intron	ENSMUSG00000026567
Adcy10	adenylate cyclase 10	-3.26	1.9e-07	chr1	165537503	165537802	Intron	ENSMUSG00000026567
Adcy10	adenylate cyclase 10	-0.98	0.158	chr1	165556806	165557105	Exon	ENSMUSG00000026567
Adcy10	adenylate cyclase 10	-1.15	0.0781	chr1	165559145	165559444	Exon	ENSMUSG00000026567
Cd247	CD247 antigen	-2.27	0.000303	chr1	165855330	165855629	Intron	ENSMUSG00000005763
Ildr2	immunoglobulin-like domain containing receptor 2	0.84	0.289	chr1	166313690	166313989	Exon	ENSMUSG00000040612
Fmo9	flavin containing monooxygenase 9	-0.01	0.986	chr1	166750238	166750537	Intergenic	ENSMUSG00000026560
Gm16701	predicted gene, 16701	-2.41	6.3e-05	chr1	166846602	166846901	Intergenic	ENSMUSG00000102548
Gm16701	predicted gene, 16701	-2.85	1.97e-06	chr1	166898786	166899085	Intergenic	ENSMUSG00000102548
Fam78b	family with sequence similarity 78, member B	-0.6	0.334	chr1	167057548	167057847	Intron	ENSMUSG00000060568
Uck2	uridine-cytidine kinase 2	-0.1	0.887	chr1	167240015	167240314	Intron	ENSMUSG00000026558
Uck2	uridine-cytidine kinase 2	-0.94	0.164	chr1	167259727	167260026	Intron	ENSMUSG00000026558
Pbx1	pre B cell leukemia homeobox 1	0.6	0.37	chr1	168046298	168046597	Intergenic	ENSMUSG00000052534
Pbx1	pre B cell leukemia homeobox 1	-0.76	0.264	chr1	168193426	168193725	Intron	ENSMUSG00000052534
Pbx1	pre B cell leukemia homeobox 1	-0.08	0.92	chr1	168240883	168241182	Intron	ENSMUSG00000052534
Mir6348	microRNA 6348	-2.7	2.12e-06	chr1	168479675	168479974	Intergenic	ENSMUSG00000098407
Mir6354	microRNA 6354	-3.09	1.7e-07	chr1	168801079	168801378	Intergenic	ENSMUSG00000098829
Mir6354	microRNA 6354	-0.9	0.12	chr1	169060643	169060942	Intergenic	ENSMUSG00000098829
Mir6354	microRNA 6354	-0.86	0.151	chr1	169156118	169156417	Intergenic	ENSMUSG00000098829
Nuf2	NUF2, NDC80 kinetochore complex component	-2.58	5.84e-06	chr1	169397478	169397777	Intergenic	ENSMUSG00000026683
Nuf2	NUF2, NDC80 kinetochore complex component	-0.58	0.377	chr1	169422469	169422768	Intergenic	ENSMUSG00000026683
Nuf2	NUF2, NDC80 kinetochore complex component	-1.01	0.0719	chr1	169502896	169503195	Intron	ENSMUSG00000026683
Nuf2	NUF2, NDC80 kinetochore complex component	-0.43	0.551	chr1	169519448	169519747	Intron	ENSMUSG00000026683
Rgs4	regulator of G-protein signaling 4	-0.85	0.201	chr1	169764336	169764635	Intergenic	ENSMUSG00000038530
Rgs4	regulator of G-protein signaling 4	-0.93	0.107	chr1	169803796	169804095	Intergenic	ENSMUSG00000038530
Ccdc190	coiled-coil domain containing 190	-1.89	0.00483	chr1	169840499	169840798	Intergenic	ENSMUSG00000070532
Ddr2	discoidin domain receptor family, member 2	-0.39	0.583	chr1	170059435	170059734	Intron	ENSMUSG00000026674
Uap1	UDP-N-acetylglucosamine pyrophosphorylase 1	-0.59	0.42	chr1	170186592	170186891	Intergenic	ENSMUSG00000026670
Uhmk1	U2AF homology motif (UHM) kinase 1	-2.54	1.6e-05	chr1	170218311	170218610	Promoter	ENSMUSG00000026667
Nos1ap	nitric oxide synthase 1 (neuronal) adaptor protein	-0.09	0.897	chr1	170504443	170504742	Intron	ENSMUSG00000038473
Nos1ap	nitric oxide synthase 1 (neuronal) adaptor protein	-0.51	0.437	chr1	170506336	170506635	Intron	ENSMUSG00000038473
Nos1ap	nitric oxide synthase 1 (neuronal) adaptor protein	0.96	0.164	chr1	170538465	170538764	Intron	ENSMUSG00000038473
Nos1ap	nitric oxide synthase 1 (neuronal) adaptor protein	0.04	0.963	chr1	170554973	170555272	Intron	ENSMUSG00000038473
Olfml2b	olfactomedin-like 2B	-1.34	0.0186	chr1	170651116	170651415	Intron	ENSMUSG00000038463
Olfml2b	olfactomedin-like 2B	-1.28	0.0518	chr1	170679741	170680040	Intron	ENSMUSG00000038463
Atf6	activating transcription factor 6	-1.33	0.0269	chr1	170721599	170721898	Intron	ENSMUSG00000026663
Atf6	activating transcription factor 6	-0.26	0.746	chr1	170732169	170732468	Intron	ENSMUSG00000026663
Atf6	activating transcription factor 6	-1.33	0.034	chr1	170752611	170752910	Intron	ENSMUSG00000026663
Atf6	activating transcription factor 6	-2.89	1.5e-06	chr1	170857306	170857605	Intron	ENSMUSG00000026663
Cd48	CD48 antigen	-0.19	0.792	chr1	171673144	171673443	Intergenic	ENSMUSG00000015355
Slamf1	signaling lymphocytic activation molecule family member 1	-1.22	0.0313	chr1	171775873	171776172	Intron	ENSMUSG00000015316
Atp1a4	ATPase, Na+/K+ transporting, alpha 4 polypeptide	-2.2	0.00068	chr1	172247320	172247619	Intron	ENSMUSG00000007107
Igsf8	immunoglobulin superfamily, member 8	0.25	0.76	chr1	172311722	172312021	Intron	ENSMUSG00000038034
Kcnj9	potassium inwardly-rectifying channel, subfamily J, member 9	0.07	0.926	chr1	172323907	172324206	Intron	ENSMUSG00000038026
Ifi204	interferon activated gene 204	-1.91	0.000498	chr1	173880448	173880747	Intron	ENSMUSG00000073489
Ifi211	interferon activated gene 211	-1.91	0.000498	chr1	173880448	173880747	Intron	ENSMUSG00000026536
Ifi203	interferon activated gene 203	-2.37	0.000195	chr1	173942744	173943043	Promoter	ENSMUSG00000039997
Fmn2	formin 2	-0.93	0.175	chr1	174557556	174557855	Intron	ENSMUSG00000028354
Fmn2	formin 2	-1.22	0.0374	chr1	174598259	174598558	Intron	ENSMUSG00000028354
Grem2	gremlin 2, DAN family BMP antagonist	-2.39	4.81e-05	chr1	174909857	174910156	Intron	ENSMUSG00000050069
Rgs7	regulator of G protein signaling 7	0.76	0.26	chr1	175155523	175155822	Intron	ENSMUSG00000026527
Rgs7	regulator of G protein signaling 7	-2.11	0.000424	chr1	175307629	175307928	Intron	ENSMUSG00000026527
Rgs7	regulator of G protein signaling 7	-2.4	0.000706	chr1	175388834	175389133	Intron	ENSMUSG00000026527
Rgs7	regulator of G protein signaling 7	-3.16	3.64e-06	chr1	175462390	175462689	Intron	ENSMUSG00000026527
Rgs7	regulator of G protein signaling 7	0.83	0.279	chr1	175492370	175492669	Promoter	ENSMUSG00000026527
Fh1	fumarate hydratase 1	-0.7	0.288	chr1	175579580	175579879	Intergenic	ENSMUSG00000026526
Gm36536	predicted gene, 36536	1.59	0.015	chr1	176446736	176447035	Intron	ENSMUSG00000104021
Gm36536	predicted gene, 36536	-2.98	9.05e-07	chr1	176534440	176534739	Intergenic	ENSMUSG00000104021
Sdccag8	serologically defined colon cancer antigen 8	-0.92	0.153	chr1	176929600	176929899	Intron	ENSMUSG00000026504
Sdccag8	serologically defined colon cancer antigen 8	0.37	0.636	chr1	176933477	176933776	Intron	ENSMUSG00000026504
Sdccag8	serologically defined colon cancer antigen 8	-2.2	0.000108	chr1	176979387	176979686	Intron	ENSMUSG00000026504
Sdccag8	serologically defined colon cancer antigen 8	-1.08	0.119	chr1	176994696	176994995	Intron	ENSMUSG00000026504
Sdccag8	serologically defined colon cancer antigen 8	-0.96	0.104	chr1	176996834	176997133	Intron	ENSMUSG00000026504
Akt3	thymoma viral proto-oncogene 3	0.31	0.643	chr1	177028101	177028400	Intron	ENSMUSG00000019699
Akt3	thymoma viral proto-oncogene 3	-1.85	0.00128	chr1	177039181	177039480	Intron	ENSMUSG00000019699
Akt3	thymoma viral proto-oncogene 3	-0.52	0.402	chr1	177051528	177051827	Intron	ENSMUSG00000019699
Akt3	thymoma viral proto-oncogene 3	-0.78	0.201	chr1	177054907	177055206	Intron	ENSMUSG00000019699
Akt3	thymoma viral proto-oncogene 3	-2.54	3.34e-05	chr1	177286799	177287098	Intergenic	ENSMUSG00000019699
Akt3	thymoma viral proto-oncogene 3	-1.64	0.00963	chr1	177298322	177298621	Intergenic	ENSMUSG00000019699
Akt3	thymoma viral proto-oncogene 3	-0.87	0.158	chr1	177308206	177308505	Intergenic	ENSMUSG00000019699
Zbtb18	zinc finger and BTB domain containing 18	-1.21	0.11	chr1	177347295	177347594	Intergenic	ENSMUSG00000063659
Zbtb18	zinc finger and BTB domain containing 18	0.31	0.718	chr1	177382077	177382376	Intergenic	ENSMUSG00000063659
Zbtb18	zinc finger and BTB domain containing 18	0.04	0.967	chr1	177444467	177444766	Promoter	ENSMUSG00000063659
Zbtb18	zinc finger and BTB domain containing 18	-1.16	0.0656	chr1	177462831	177463130	Intergenic	ENSMUSG00000063659
Zbtb18	zinc finger and BTB domain containing 18	-0.04	0.955	chr1	177468518	177468817	Intron	ENSMUSG00000063659
Zbtb18	zinc finger and BTB domain containing 18	-2.05	0.000187	chr1	177501225	177501524	Intergenic	ENSMUSG00000063659
Zbtb18	zinc finger and BTB domain containing 18	-1.33	0.0303	chr1	177509896	177510195	Intergenic	ENSMUSG00000063659
Zbtb18	zinc finger and BTB domain containing 18	-1.68	0.0046	chr1	177511654	177511953	Intergenic	ENSMUSG00000063659
2310043L19Rik	RIKEN cDNA 2310043L19 gene	-0.2	0.806	chr1	177573377	177573676	Intergenic	ENSMUSG00000101746
2310043L19Rik	RIKEN cDNA 2310043L19 gene	-1.02	0.109	chr1	177605331	177605630	Intergenic	ENSMUSG00000101746
Hnrnpu	heterogeneous nuclear ribonucleoprotein U	-0.11	0.887	chr1	178357830	178358129	Intergenic	ENSMUSG00000039630;ENSMUSG00000111145
Efcab2	EF-hand calcium binding domain 2	-1.65	0.0188	chr1	178486840	178487139	Intergenic	ENSMUSG00000026495
Kif26b	kinesin family member 26B	-0.8	0.201	chr1	178590843	178591142	Intron	ENSMUSG00000026494
Smyd3	SET and MYND domain containing 3	-0.16	0.831	chr1	179326678	179326977	Intron	ENSMUSG00000055067
Smyd3	SET and MYND domain containing 3	-3.1	1.65e-06	chr1	179378124	179378423	Intron	ENSMUSG00000055067
Smyd3	SET and MYND domain containing 3	-0.73	0.275	chr1	179433350	179433649	Intron	ENSMUSG00000055067
Smyd3	SET and MYND domain containing 3	-0.99	0.13	chr1	179436627	179436926	Intron	ENSMUSG00000055067
Cnst	consortin, connexin sorting protein	0.22	0.786	chr1	179588286	179588585	Intron	ENSMUSG00000038949
Cnst	consortin, connexin sorting protein	0.26	0.742	chr1	179591624	179591923	Intron	ENSMUSG00000038949
Sccpdh	saccharopine dehydrogenase (putative)	1.09	0.145	chr1	179709470	179709769	Intergenic	ENSMUSG00000038936
Cdc42bpa	CDC42 binding protein kinase alpha	-1	0.14	chr1	179940213	179940512	Intergenic	ENSMUSG00000026490
Cdc42bpa	CDC42 binding protein kinase alpha	-3.54	9.01e-07	chr1	179942035	179942334	Intergenic	ENSMUSG00000026490
Cdc42bpa	CDC42 binding protein kinase alpha	-1.28	0.0528	chr1	180037544	180037843	Intron	ENSMUSG00000026490
Itpkb	inositol 1,4,5-trisphosphate 3-kinase B	-2.08	0.000359	chr1	180384458	180384757	Intron	ENSMUSG00000038855
Itpkb	inositol 1,4,5-trisphosphate 3-kinase B	-0.33	0.688	chr1	180427729	180428028	Intergenic	ENSMUSG00000038855
Stum	mechanosensory transduction mediator	-1.81	0.00621	chr1	180445190	180445489	Intron	ENSMUSG00000053963
Stum	mechanosensory transduction mediator	-2.69	2.12e-06	chr1	180464597	180464896	Intron	ENSMUSG00000053963
Stum	mechanosensory transduction mediator	-0.5	0.516	chr1	180507346	180507645	Intergenic	ENSMUSG00000053963
Stum	mechanosensory transduction mediator	-0.88	0.185	chr1	180517464	180517763	Intergenic	ENSMUSG00000053963
Parp1	poly (ADP-ribose) polymerase family, member 1	-1.84	0.00184	chr1	180549736	180550035	Intergenic	ENSMUSG00000026496
Parp1	poly (ADP-ribose) polymerase family, member 1	-2.26	0.00232	chr1	180564953	180565252	Promoter	ENSMUSG00000026496
Parp1	poly (ADP-ribose) polymerase family, member 1	0.86	0.285	chr1	180568739	180569038	Promoter	ENSMUSG00000026496
Parp1	poly (ADP-ribose) polymerase family, member 1	0.73	0.313	chr1	180604627	180604926	Intergenic	ENSMUSG00000026496
Cnih3	cornichon family AMPA receptor auxiliary protein 3	-0.31	0.673	chr1	181369148	181369447	Intron	ENSMUSG00000026514
Cnih3	cornichon family AMPA receptor auxiliary protein 3	-1.07	0.0951	chr1	181381450	181381749	Intron	ENSMUSG00000026514
Cnih3	cornichon family AMPA receptor auxiliary protein 3	0.24	0.799	chr1	181466679	181466978	Intergenic	ENSMUSG00000026514
Ccdc121	coiled-coil domain containing 121	-0.76	0.227	chr1	181550011	181550310	Intergenic	ENSMUSG00000050625
Lbr	lamin B receptor	0.07	0.946	chr1	181811511	181811810	Intergenic	ENSMUSG00000004880
Enah	ENAH actin regulator	-0.32	0.639	chr1	181893758	181894057	Intergenic	ENSMUSG00000022995
Enah	ENAH actin regulator	-1.13	0.11	chr1	181975430	181975729	Intron	ENSMUSG00000022995
Enah	ENAH actin regulator	-0.59	0.377	chr1	181980386	181980685	Intron	ENSMUSG00000022995
Enah	ENAH actin regulator	-1.69	0.0045	chr1	181989653	181989952	Intron	ENSMUSG00000022995
Capn8	calpain 8	-2.9	1.65e-06	chr1	182558309	182558608	Intergenic	ENSMUSG00000038599
Susd4	sushi domain containing 4	1.13	0.12	chr1	182763891	182764190	Promoter	ENSMUSG00000038576
Susd4	sushi domain containing 4	-0.59	0.454	chr1	182794483	182794782	Intron	ENSMUSG00000038576
Susd4	sushi domain containing 4	-0.56	0.405	chr1	182838070	182838369	Intron	ENSMUSG00000038576
Tlr5	toll-like receptor 5	0.45	0.55	chr1	182990987	182991286	Intergenic	ENSMUSG00000079164
Disp1	dispatched RND transporter family member 1	-2.63	4.1e-05	chr1	183043177	183043476	Intergenic	ENSMUSG00000030768
Disp1	dispatched RND transporter family member 1	-3.7	2.1e-08	chr1	183058098	183058397	Intergenic	ENSMUSG00000030768
Disp1	dispatched RND transporter family member 1	-0.72	0.303	chr1	183075374	183075673	Intergenic	ENSMUSG00000030768
Disp1	dispatched RND transporter family member 1	0.61	0.487	chr1	183084536	183084835	Intergenic	ENSMUSG00000030768
Disp1	dispatched RND transporter family member 1	-0.6	0.461	chr1	183086905	183087204	Exon	ENSMUSG00000030768
Mia3	melanoma inhibitory activity 3	0.71	0.381	chr1	183369518	183369817	Promoter	ENSMUSG00000056050
1700056E22Rik	RIKEN cDNA 1700056E22 gene	-0.06	0.934	chr1	183982132	183982431	Intergenic	ENSMUSG00000044854
Mark1	MAP/microtubule affinity regulating kinase 1	-0.25	0.723	chr1	184905484	184905783	Exon	ENSMUSG00000026620
Mark1	MAP/microtubule affinity regulating kinase 1	-1.42	0.017	chr1	185070327	185070626	Intergenic	ENSMUSG00000026620
Rab3gap2	RAB3 GTPase activating protein subunit 2	0.25	0.76	chr1	185253300	185253599	Intron	ENSMUSG00000039318
Iars2	isoleucine-tRNA synthetase 2, mitochondrial	-2.83	1.99e-06	chr1	185316343	185316642	Intron	ENSMUSG00000026618
Bpnt1	bisphosphate 3'-nucleotidase 1	-0.03	0.96	chr1	185342484	185342783	Intron	ENSMUSG00000026617
Eprs	glutamyl-prolyl-tRNA synthetase	0.1	0.9	chr1	185376454	185376753	Intron	ENSMUSG00000026615
Lyplal1	lysophospholipase-like 1	-1.86	0.00117	chr1	185847209	185847508	Intergenic	ENSMUSG00000039246
Lyplal1	lysophospholipase-like 1	-0.93	0.0955	chr1	185898480	185898779	Intergenic	ENSMUSG00000039246
Lyplal1	lysophospholipase-like 1	-2.88	1.42e-05	chr1	185992215	185992514	Intergenic	ENSMUSG00000039246
Lyplal1	lysophospholipase-like 1	-3.36	6.39e-08	chr1	186066320	186066619	Intergenic	ENSMUSG00000039246
Lyplal1	lysophospholipase-like 1	-3.89	4.24e-09	chr1	186171752	186172051	Intergenic	ENSMUSG00000039246
Lyplal1	lysophospholipase-like 1	-1.07	0.0894	chr1	186294698	186294997	Intergenic	ENSMUSG00000039246
Lyplal1	lysophospholipase-like 1	-2.66	1.45e-05	chr1	186299070	186299369	Intergenic	ENSMUSG00000039246
A730004F24Rik	RIKEN cDNA A730004F24 gene	-2.56	1.2e-05	chr1	186340732	186341031	Intergenic	ENSMUSG00000103690
A730004F24Rik	RIKEN cDNA A730004F24 gene	-1.93	0.00499	chr1	186384565	186384864	Intergenic	ENSMUSG00000103690
A730004F24Rik	RIKEN cDNA A730004F24 gene	-1.44	0.0164	chr1	186433405	186433704	Intergenic	ENSMUSG00000103690
D1Pas1	DNA segment, Chr 1, Pasteur Institute 1	-1.81	0.00406	chr1	186988488	186988787	Intergenic	ENSMUSG00000039224
Spata17	spermatogenesis associated 17	-2.44	7.3e-05	chr1	187119417	187119716	Intron	ENSMUSG00000026611
Gpatch2	G patch domain containing 2	-0.68	0.274	chr1	187282850	187283149	Intron	ENSMUSG00000039210
Gpatch2	G patch domain containing 2	-1.26	0.0236	chr1	187446561	187446860	Intergenic	ENSMUSG00000039210
Esrrg	estrogen-related receptor gamma	0.61	0.385	chr1	187785295	187785594	Intron	ENSMUSG00000026610
Esrrg	estrogen-related receptor gamma	-1.51	0.00749	chr1	188221249	188221548	Intergenic	ENSMUSG00000026610
Ush2a	usherin	-0.44	0.532	chr1	188568386	188568685	Intron	ENSMUSG00000026609
Kctd3	potassium channel tetramerisation domain containing 3	-0.36	0.576	chr1	189080874	189081173	Intergenic	ENSMUSG00000026608
Kcnk2	potassium channel, subfamily K, member 2	-2.25	0.00277	chr1	189120788	189121087	Intergenic	ENSMUSG00000037624
Kcnk2	potassium channel, subfamily K, member 2	-1.21	0.0485	chr1	189272350	189272649	Intron	ENSMUSG00000037624
Kcnk2	potassium channel, subfamily K, member 2	-1.74	0.00302	chr1	189373994	189374293	Intron	ENSMUSG00000037624
Cenpf	centromere protein F	0.86	0.16	chr1	189532981	189533280	Intergenic	ENSMUSG00000026605
Smyd2	SET and MYND domain containing 2	-0.36	0.587	chr1	189919856	189920155	Intron	ENSMUSG00000026603
Smyd2	SET and MYND domain containing 2	1.68	0.0319	chr1	189960487	189960786	Intergenic	ENSMUSG00000026603
Prox1	prospero homeobox 1	-1.22	0.074	chr1	190076637	190076936	Intergenic	ENSMUSG00000010175
Prox1	prospero homeobox 1	-1.55	0.0126	chr1	190082309	190082608	Intergenic	ENSMUSG00000010175
Prox1	prospero homeobox 1	-1.73	0.00351	chr1	190092195	190092494	Intergenic	ENSMUSG00000010175
Prox1	prospero homeobox 1	-0.59	0.346	chr1	190159127	190159426	Intron	ENSMUSG00000010175
LOC102632463	uncharacterized LOC102632463	-1.53	0.00654	chr1	190213244	190213543	Intron	ENSMUSG00000079045
LOC102632463	uncharacterized LOC102632463	-0.88	0.151	chr1	190274939	190275238	Intergenic	ENSMUSG00000079045
Rps6kc1	ribosomal protein S6 kinase polypeptide 1	-1.49	0.0186	chr1	190496130	190496429	Intergenic	ENSMUSG00000089872
Rps6kc1	ribosomal protein S6 kinase polypeptide 1	-1.97	0.00584	chr1	190527568	190527867	Intergenic	ENSMUSG00000089872
Rps6kc1	ribosomal protein S6 kinase polypeptide 1	-1.17	0.0752	chr1	190660065	190660364	Intergenic	ENSMUSG00000089872
Rps6kc1	ribosomal protein S6 kinase polypeptide 1	-1.09	0.0716	chr1	190698548	190698847	Intergenic	ENSMUSG00000089872
Rps6kc1	ribosomal protein S6 kinase polypeptide 1	-0.93	0.129	chr1	190875797	190876096	Intron	ENSMUSG00000089872
Flvcr1	feline leukemia virus subgroup C cellular receptor 1	-1.92	0.000567	chr1	191021037	191021336	Exon	ENSMUSG00000066595
A230020J21Rik	RIKEN cDNA A230020J21 gene	-1.58	0.0128	chr1	191031141	191031440	Promoter	ENSMUSG00000097845
Rd3	retinal degeneration 3	-1.87	0.00223	chr1	191952939	191953238	Intergenic	ENSMUSG00000049353;ENSMUSG00000111723
Traf5	TNF receptor-associated factor 5	0.78	0.309	chr1	192061674	192061973	Intron	ENSMUSG00000026637;ENSMUSG00000111385
Kcnh1	potassium voltage-gated channel, subfamily H (eag-related), member 1	-0.98	0.0976	chr1	192171531	192171830	Intergenic	ENSMUSG00000058248
Kcnh1	potassium voltage-gated channel, subfamily H (eag-related), member 1	-1.28	0.0304	chr1	192341831	192342130	Intron	ENSMUSG00000058248
Kcnh1	potassium voltage-gated channel, subfamily H (eag-related), member 1	-0.88	0.185	chr1	192343147	192343446	Intron	ENSMUSG00000058248
Syt14	synaptotagmin XIV	-0.09	0.895	chr1	192937983	192938282	Intron	ENSMUSG00000016200
Syt14	synaptotagmin XIV	-1.03	0.0986	chr1	193003975	193004274	Intron	ENSMUSG00000016200
Syt14	synaptotagmin XIV	-0.74	0.252	chr1	193026506	193026805	Intron	ENSMUSG00000016200
Syt14	synaptotagmin XIV	-2.87	5.51e-06	chr1	193042822	193043121	Intergenic	ENSMUSG00000016200
Syt14	synaptotagmin XIV	-0.95	0.135	chr1	193059684	193059983	Intergenic	ENSMUSG00000016200
Hsd11b1	hydroxysteroid 11-beta dehydrogenase 1	1.03	0.173	chr1	193242301	193242600	Promoter	ENSMUSG00000016194
Lamb3	laminin, beta 3	1.03	0.173	chr1	193242301	193242600	Promoter	ENSMUSG00000026639
Lamb3	laminin, beta 3	0.12	0.89	chr1	193298382	193298681	Intron	ENSMUSG00000026639
Lamb3	laminin, beta 3	-2.41	7.12e-05	chr1	193305452	193305751	Intron	ENSMUSG00000026639
Lamb3	laminin, beta 3	0.74	0.336	chr1	193327276	193327575	Intron	ENSMUSG00000026639
Camk1g	calcium/calmodulin-dependent protein kinase I gamma	-0.24	0.749	chr1	193351617	193351916	Intron	ENSMUSG00000016179
Mir205	microRNA 205	-1.42	0.0171	chr1	193447660	193447959	Intergenic	ENSMUSG00000065533
Mir205	microRNA 205	-0.08	0.908	chr1	193586968	193587267	Intergenic	ENSMUSG00000065533
Mir205	microRNA 205	-0.61	0.385	chr1	193599985	193600284	Intergenic	ENSMUSG00000065533
Mir205	microRNA 205	-0.55	0.425	chr1	193743555	193743854	Intergenic	ENSMUSG00000065533
4930503O07Rik	RIKEN cDNA 4930503O07 gene	-2.07	0.000419	chr1	193990220	193990519	Intergenic	ENSMUSG00000103692
4930503O07Rik	RIKEN cDNA 4930503O07 gene	-1.07	0.0624	chr1	194019393	194019692	Intergenic	ENSMUSG00000103692
4930503O07Rik	RIKEN cDNA 4930503O07 gene	-2.71	5.06e-06	chr1	194117972	194118271	Intergenic	ENSMUSG00000103692
4930503O07Rik	RIKEN cDNA 4930503O07 gene	-0.37	0.615	chr1	194160930	194161229	Intergenic	ENSMUSG00000103692
4930503O07Rik	RIKEN cDNA 4930503O07 gene	-0.58	0.395	chr1	194335098	194335397	Intergenic	ENSMUSG00000103692
Plxna2	plexin A2	-1.27	0.0325	chr1	194564010	194564309	Intergenic	ENSMUSG00000026640
Plxna2	plexin A2	-1.61	0.00563	chr1	194578285	194578584	Intergenic	ENSMUSG00000026640
Plxna2	plexin A2	-0.31	0.644	chr1	194607457	194607756	Intergenic	ENSMUSG00000026640
Plxna2	plexin A2	-1.2	0.0511	chr1	194614000	194614299	Intergenic	ENSMUSG00000026640
Plxna2	plexin A2	0.61	0.347	chr1	194630627	194630926	Intron	ENSMUSG00000026640
Plxna2	plexin A2	0.18	0.813	chr1	194682065	194682364	Intron	ENSMUSG00000026640
Plxna2	plexin A2	-0.17	0.836	chr1	194795351	194795650	Intron	ENSMUSG00000026640
Cd34	CD34 antigen	-2.88	6.09e-07	chr1	194881640	194881939	Intergenic	ENSMUSG00000016494
Cd34	CD34 antigen	-1.95	0.00052	chr1	194885219	194885518	Intergenic	ENSMUSG00000016494
Gm16897	predicted gene, 16897	-2.15	0.000348	chr1	194972040	194972339	Intron	ENSMUSG00000097325
Ppp1r14c	protein phosphatase 1, regulatory inhibitor subunit 14C	-2.45	0.000103	chr10	3430560	3430859	Intron	ENSMUSG00000040653
Plekhg1	pleckstrin homology domain containing, family G (with RhoGef domain) member 1	-2.94	7.18e-06	chr10	3878190	3878489	Intron	ENSMUSG00000040624
Plekhg1	pleckstrin homology domain containing, family G (with RhoGef domain) member 1	-4.41	5.48e-10	chr10	3928184	3928483	Intron	ENSMUSG00000040624
Esr1	estrogen receptor 1 (alpha)	-1.32	0.0326	chr10	4924401	4924700	Intron	ENSMUSG00000019768
Syne1	spectrin repeat containing, nuclear envelope 1	-1.1	0.084	chr10	5190793	5191092	Intron	ENSMUSG00000096054
Syne1	spectrin repeat containing, nuclear envelope 1	-0.08	0.925	chr10	5203828	5204127	Intergenic	ENSMUSG00000096054
Syne1	spectrin repeat containing, nuclear envelope 1	-1.37	0.0505	chr10	5212690	5212989	Intergenic	ENSMUSG00000096054
Syne1	spectrin repeat containing, nuclear envelope 1	-3.03	7.63e-07	chr10	5332986	5333285	Exon	ENSMUSG00000096054
Syne1	spectrin repeat containing, nuclear envelope 1	-0.84	0.175	chr10	5358692	5358991	Exon	ENSMUSG00000096054
Syne1	spectrin repeat containing, nuclear envelope 1	-0.49	0.469	chr10	5368135	5368434	Promoter	ENSMUSG00000096054
Syne1	spectrin repeat containing, nuclear envelope 1	-0.95	0.163	chr10	5378972	5379271	Intron	ENSMUSG00000096054
Syne1	spectrin repeat containing, nuclear envelope 1	-2	0.000692	chr10	5381508	5381807	Intron	ENSMUSG00000096054
Syne1	spectrin repeat containing, nuclear envelope 1	0.11	0.887	chr10	5415760	5416059	Intron	ENSMUSG00000096054
Fbxo5	F-box protein 5	0.62	0.343	chr10	5735166	5735465	Intergenic	ENSMUSG00000019773
Oprm1	opioid receptor, mu 1	-1.31	0.0251	chr10	6848181	6848480	Intron	ENSMUSG00000000766
Oprm1	opioid receptor, mu 1	-1.93	0.00235	chr10	6871460	6871759	Intron	ENSMUSG00000000766
Ipcef1	interaction protein for cytohesin exchange factors 1	-1.23	0.0513	chr10	6895848	6896147	Intron	ENSMUSG00000064065
Oprm1	opioid receptor, mu 1	-1.23	0.0513	chr10	6895848	6896147	Intron	ENSMUSG00000000766
Ipcef1	interaction protein for cytohesin exchange factors 1	-1.57	0.0131	chr10	6900151	6900450	Intron	ENSMUSG00000064065
Oprm1	opioid receptor, mu 1	-1.57	0.0131	chr10	6900151	6900450	Intron	ENSMUSG00000000766
Ipcef1	interaction protein for cytohesin exchange factors 1	-1.87	0.00107	chr10	6909882	6910181	Intron	ENSMUSG00000064065
Oprm1	opioid receptor, mu 1	-1.87	0.00107	chr10	6909882	6910181	Intron	ENSMUSG00000000766
Ipcef1	interaction protein for cytohesin exchange factors 1	-0.2	0.789	chr10	6916619	6916918	Intron	ENSMUSG00000064065
Oprm1	opioid receptor, mu 1	-0.2	0.789	chr10	6916619	6916918	Intron	ENSMUSG00000000766
Ipcef1	interaction protein for cytohesin exchange factors 1	-0.83	0.169	chr10	6926753	6927052	Intron	ENSMUSG00000064065
Oprm1	opioid receptor, mu 1	-0.83	0.169	chr10	6926753	6927052	Intron	ENSMUSG00000000766
Oprm1	opioid receptor, mu 1	-0.71	0.223	chr10	7077588	7077887	Intergenic	ENSMUSG00000000766
Cnksr3	Cnksr family member 3	-1.28	0.0214	chr10	7268458	7268757	Intergenic	ENSMUSG00000015202
Lrp11	low density lipoprotein receptor-related protein 11	0.04	0.966	chr10	7582245	7582544	Intergenic	ENSMUSG00000019796;ENSMUSG00000116377
Tab2	TGF-beta activated kinase 1/MAP3K7 binding protein 2	-0.56	0.435	chr10	7900975	7901274	Intergenic	ENSMUSG00000015755
Tab2	TGF-beta activated kinase 1/MAP3K7 binding protein 2	-1.33	0.0186	chr10	7987588	7987887	Intergenic	ENSMUSG00000015755
Ust	uronyl-2-sulfotransferase	-1.28	0.0389	chr10	8130778	8131077	Intergenic	ENSMUSG00000047712
Ust	uronyl-2-sulfotransferase	-1.87	0.000919	chr10	8423100	8423399	Intron	ENSMUSG00000047712
Ust	uronyl-2-sulfotransferase	-0.02	0.97	chr10	8429108	8429407	Intron	ENSMUSG00000047712
Ust	uronyl-2-sulfotransferase	-1.83	0.00215	chr10	8482896	8483195	Intron	ENSMUSG00000047712
Ust	uronyl-2-sulfotransferase	-2.32	0.0016	chr10	8498904	8499203	Intron	ENSMUSG00000047712
Ust	uronyl-2-sulfotransferase	-1.23	0.0251	chr10	8511954	8512253	Intron	ENSMUSG00000047712
Ust	uronyl-2-sulfotransferase	-1.36	0.0171	chr10	8590174	8590473	Intergenic	ENSMUSG00000047712
Sash1	SAM and SH3 domain containing 1	-0.2	0.776	chr10	8624649	8624948	Intergenic	ENSMUSG00000015305
Sash1	SAM and SH3 domain containing 1	-1.72	0.0035	chr10	8653693	8653992	Intergenic	ENSMUSG00000015305
Sash1	SAM and SH3 domain containing 1	-0.39	0.559	chr10	9014902	9015201	Intergenic	ENSMUSG00000015305
Sash1	SAM and SH3 domain containing 1	-1.31	0.0192	chr10	9113734	9114033	Intergenic	ENSMUSG00000015305
Sash1	SAM and SH3 domain containing 1	-0.71	0.307	chr10	9204156	9204455	Intergenic	ENSMUSG00000015305
Sash1	SAM and SH3 domain containing 1	-0.16	0.829	chr10	9239956	9240255	Intergenic	ENSMUSG00000015305
Samd5	sterile alpha motif domain containing 5	-1.18	0.0495	chr10	9342649	9342948	Intergenic	ENSMUSG00000060487
Samd5	sterile alpha motif domain containing 5	-1.81	0.0012	chr10	9416726	9417025	Intergenic	ENSMUSG00000060487
Samd5	sterile alpha motif domain containing 5	-0.41	0.542	chr10	9462390	9462689	Intergenic	ENSMUSG00000060487
Stxbp5	syntaxin binding protein 5 (tomosyn)	-1.21	0.0287	chr10	9783596	9783895	Intron	ENSMUSG00000019790
Stxbp5	syntaxin binding protein 5 (tomosyn)	-1.05	0.0688	chr10	9879135	9879434	Intron	ENSMUSG00000019790
Stxbp5	syntaxin binding protein 5 (tomosyn)	-2.6	1.24e-05	chr10	9935277	9935576	Intergenic	ENSMUSG00000019790
Stxbp5	syntaxin binding protein 5 (tomosyn)	-0.17	0.84	chr10	10107277	10107576	Intergenic	ENSMUSG00000019790
Stxbp5	syntaxin binding protein 5 (tomosyn)	-1.63	0.00547	chr10	10113302	10113601	Intergenic	ENSMUSG00000019790
Adgb	androglobin	-3.64	1.81e-07	chr10	10167327	10167626	Intergenic	ENSMUSG00000050994
Adgb	androglobin	-2.02	0.000256	chr10	10219763	10220062	Intergenic	ENSMUSG00000050994
Adgb	androglobin	-3.68	1.82e-08	chr10	10248207	10248506	Intron	ENSMUSG00000050994
Adgb	androglobin	-1.18	0.0527	chr10	10322974	10323273	Intergenic	ENSMUSG00000050994
Grm1	glutamate receptor, metabotropic 1	-0.81	0.206	chr10	10737332	10737631	Intron	ENSMUSG00000019828
Grm1	glutamate receptor, metabotropic 1	-1.82	0.00211	chr10	10942306	10942605	Intron	ENSMUSG00000019828
Grm1	glutamate receptor, metabotropic 1	-0.41	0.555	chr10	10949223	10949522	Intron	ENSMUSG00000019828
Grm1	glutamate receptor, metabotropic 1	-1.25	0.0338	chr10	10964553	10964852	Intron	ENSMUSG00000019828
Grm1	glutamate receptor, metabotropic 1	0	0.997	chr10	11049394	11049693	Intron	ENSMUSG00000019828
Grm1	glutamate receptor, metabotropic 1	-0.9	0.169	chr10	11061642	11061941	Intron	ENSMUSG00000019828
Shprh	SNF2 histone linker PHD RING helicase	-0.25	0.726	chr10	11198412	11198711	Intron	ENSMUSG00000090112
Fbxo30	F-box protein 30	-2.64	1.12e-05	chr10	11278132	11278431	Promoter	ENSMUSG00000047648
Epm2a	epilepsy, progressive myoclonic epilepsy, type 2 gene alpha	-2.84	8.25e-07	chr10	11570850	11571149	Intergenic	ENSMUSG00000055493
Epm2a	epilepsy, progressive myoclonic epilepsy, type 2 gene alpha	0.67	0.291	chr10	11841470	11841769	Intergenic	ENSMUSG00000055493
Utrn	utrophin	-2.04	0.000359	chr10	11960535	11960834	Intergenic	ENSMUSG00000019820
Utrn	utrophin	0.06	0.938	chr10	12848528	12848827	Intron	ENSMUSG00000019820
Phactr2	phosphatase and actin regulator 2	-0.9	0.147	chr10	13304831	13305130	Intron	ENSMUSG00000062866
Adat2	adenosine deaminase, tRNA-specific 2	-2.79	2.81e-06	chr10	13593417	13593716	Intergenic	ENSMUSG00000019808
Aig1	androgen-induced 1	-1.36	0.0349	chr10	13687212	13687511	Intron	ENSMUSG00000019806
Aig1	androgen-induced 1	-1.39	0.0482	chr10	13861195	13861494	Promoter	ENSMUSG00000019806
Gm32172	predicted gene, 32172	-0.62	0.333	chr10	13906197	13906496	Intergenic	ENSMUSG00000112172
Hivep2	human immunodeficiency virus type I enhancer binding protein 2	-0.89	0.141	chr10	13973601	13973900	Intron	ENSMUSG00000015501
Hivep2	human immunodeficiency virus type I enhancer binding protein 2	-1.55	0.00603	chr10	14046130	14046429	Intron	ENSMUSG00000015501
Hivep2	human immunodeficiency virus type I enhancer binding protein 2	-1.18	0.0395	chr10	14116994	14117293	Intron	ENSMUSG00000015501
Hivep2	human immunodeficiency virus type I enhancer binding protein 2	-1.06	0.102	chr10	14120576	14120875	Intron	ENSMUSG00000015501
Hivep2	human immunodeficiency virus type I enhancer binding protein 2	-1.36	0.0266	chr10	14180036	14180335	Intergenic	ENSMUSG00000015501
Hivep2	human immunodeficiency virus type I enhancer binding protein 2	-0.96	0.125	chr10	14193760	14194059	Intergenic	ENSMUSG00000015501
Hivep2	human immunodeficiency virus type I enhancer binding protein 2	-0.43	0.559	chr10	14207673	14207972	Intergenic	ENSMUSG00000015501
Hivep2	human immunodeficiency virus type I enhancer binding protein 2	-0.06	0.939	chr10	14216199	14216498	Intergenic	ENSMUSG00000015501
Adgrg6	adhesion G protein-coupled receptor G6	-1.59	0.00523	chr10	14296163	14296462	Intergenic	ENSMUSG00000039116
Adgrg6	adhesion G protein-coupled receptor G6	-1.76	0.00174	chr10	14315172	14315471	Intergenic	ENSMUSG00000039116
1700016L04Rik	RIKEN cDNA 1700016L04 gene	-1.99	0.00113	chr10	14725718	14726017	Intron	ENSMUSG00000019865
Nmbr	neuromedin B receptor	-0.54	0.38	chr10	15058719	15059018	Intergenic	ENSMUSG00000019865
C330004P14Rik	RIKEN cDNA C330004P14 gene	-1.24	0.0423	chr10	16139233	16139532	Intergenic	ENSMUSG00000112227
C330004P14Rik	RIKEN cDNA C330004P14 gene	0.06	0.941	chr10	16156989	16157288	Intergenic	ENSMUSG00000112227
C330004P14Rik	RIKEN cDNA C330004P14 gene	-0.72	0.246	chr10	16171323	16171622	Intergenic	ENSMUSG00000112227
C330004P14Rik	RIKEN cDNA C330004P14 gene	-1.6	0.00357	chr10	16341533	16341832	Intergenic	ENSMUSG00000112227
Gm20125	predicted gene, 20125	-2.93	1.13e-06	chr10	16441612	16441911	Intergenic	ENSMUSG00000101969
Gm20125	predicted gene, 20125	-3.23	1.84e-07	chr10	16455531	16455830	Intergenic	ENSMUSG00000101969
Gm20125	predicted gene, 20125	-1.44	0.00867	chr10	16514672	16514971	Intergenic	ENSMUSG00000101969
Gm20125	predicted gene, 20125	-2.01	0.00192	chr10	17175462	17175761	Intergenic	ENSMUSG00000101969
Gm20125	predicted gene, 20125	-0.59	0.336	chr10	17213293	17213592	Intergenic	ENSMUSG00000101969
Cited2	Cbp/p300-interacting transactivator, with Glu/Asp-rich carboxy-terminal domain, 2	-0.89	0.156	chr10	17478735	17479034	Intergenic	ENSMUSG00000039910
Txlnb	taxilin beta	-0.39	0.583	chr10	17861108	17861407	Intergenic	ENSMUSG00000039891
Heca	hdc homolog, cell cycle regulator	-2.97	4.33e-07	chr10	17908866	17909165	Intron	ENSMUSG00000039879
Ect2l	epithelial cell transforming sequence 2 oncogene-like	-1.93	0.000866	chr10	18182143	18182442	Intron	ENSMUSG00000071392
Nhsl1	NHS-like 1	-0.96	0.123	chr10	18478341	18478640	Intron	ENSMUSG00000039835
Nhsl1	NHS-like 1	-0.63	0.289	chr10	18480838	18481137	Intron	ENSMUSG00000039835
Nhsl1	NHS-like 1	-1.09	0.0639	chr10	18522563	18522862	Intron	ENSMUSG00000039835
Nhsl1	NHS-like 1	-0.45	0.545	chr10	18526508	18526807	Exon	ENSMUSG00000039835
Arfgef3	ARFGEF family member 3	0.5	0.507	chr10	18627595	18627894	Exon	ENSMUSG00000019852
Arfgef3	ARFGEF family member 3	-1.28	0.0277	chr10	18661038	18661337	Intron	ENSMUSG00000019852
Arfgef3	ARFGEF family member 3	-2.79	1.33e-05	chr10	18663615	18663914	Intron	ENSMUSG00000019852
Arfgef3	ARFGEF family member 3	-1.91	0.00441	chr10	18708623	18708922	Intron	ENSMUSG00000019852
Arfgef3	ARFGEF family member 3	-0.36	0.591	chr10	18711012	18711311	Intron	ENSMUSG00000019852
Tnfaip3	tumor necrosis factor, alpha-induced protein 3	-1.26	0.039	chr10	19002175	19002474	Exon	ENSMUSG00000019850
Gm20139	predicted gene, 20139	-2.35	9.89e-05	chr10	19122254	19122553	Intergenic	NA
Gm20139	predicted gene, 20139	-2.39	2.98e-05	chr10	19277190	19277489	Intergenic	NA
Gm33104	predicted gene, 33104	-1.9	0.000839	chr10	19471771	19472070	Intergenic	ENSMUSG00000110902
Gm33104	predicted gene, 33104	-2.05	0.00136	chr10	19502926	19503225	Intron	ENSMUSG00000110902
Map7	microtubule-associated protein 7	1.1	0.126	chr10	20148836	20149135	Promoter	ENSMUSG00000019996
Mtfr2	mitochondrial fission regulator 2	-0.03	0.956	chr10	20379124	20379423	Intergenic	ENSMUSG00000019992
Pde7b	phosphodiesterase 7B	-0.61	0.325	chr10	20586017	20586316	Intron	ENSMUSG00000019990
Pde7b	phosphodiesterase 7B	0.17	0.836	chr10	20673851	20674150	Intron	ENSMUSG00000019990
Hbs1l	Hbs1-like (S. cerevisiae)	-1.51	0.0101	chr10	21347403	21347702	Exon	ENSMUSG00000019977
Aldh8a1	aldehyde dehydrogenase 8 family, member A1	-2.89	6.09e-07	chr10	21443707	21444006	Intergenic	ENSMUSG00000037542
Aldh8a1	aldehyde dehydrogenase 8 family, member A1	0.39	0.589	chr10	21470614	21470913	Intergenic	ENSMUSG00000037542
1700020N01Rik	RIKEN cDNA 1700020N01 gene	-0.15	0.837	chr10	21583695	21583994	Intergenic	ENSMUSG00000050844
1700020N01Rik	RIKEN cDNA 1700020N01 gene	-0.36	0.583	chr10	21601742	21602041	Intron	ENSMUSG00000050844
1700020N01Rik	RIKEN cDNA 1700020N01 gene	1.6	0.00762	chr10	21605216	21605515	Intron	ENSMUSG00000050844
1700020N01Rik	RIKEN cDNA 1700020N01 gene	-1.38	0.019	chr10	21620998	21621297	Intron	ENSMUSG00000050844
Gm5420	predicted gene 5420	-2.18	9.46e-05	chr10	21659543	21659842	Intergenic	ENSMUSG00000056716
Gm5420	predicted gene 5420	-1.6	0.00764	chr10	21711836	21712135	Intergenic	ENSMUSG00000056716
Gm5420	predicted gene 5420	-0.03	0.967	chr10	21762571	21762870	Intergenic	ENSMUSG00000056716
Sgk1	serum/glucocorticoid regulated kinase 1	-1.27	0.0278	chr10	21793680	21793979	Intergenic	ENSMUSG00000019970
Sgk1	serum/glucocorticoid regulated kinase 1	-1.54	0.00669	chr10	21832337	21832636	Intergenic	ENSMUSG00000019970
Slc2a12	solute carrier family 2 (facilitated glucose transporter), member 12	-2.1	0.000615	chr10	22671028	22671327	Intron	ENSMUSG00000037490
Slc2a12	solute carrier family 2 (facilitated glucose transporter), member 12	-1.37	0.0233	chr10	22701498	22701797	Intron	ENSMUSG00000037490
Tbpl1	TATA box binding protein-like 1	0.29	0.713	chr10	22746411	22746710	Intergenic	ENSMUSG00000071359
Eya4	EYA transcriptional coactivator and phosphatase 4	-1.16	0.0559	chr10	23203949	23204248	Intron	ENSMUSG00000010461
Rps12	ribosomal protein S12	-2.07	0.000128	chr10	23704105	23704404	Intergenic	ENSMUSG00000061983
Moxd1	monooxygenase, DBH-like 1	-0.5	0.468	chr10	24318507	24318806	Intergenic	ENSMUSG00000020000
Enpp1	ectonucleotide pyrophosphatase/phosphodiesterase 1	-2.99	2.41e-07	chr10	24643174	24643473	Intron	ENSMUSG00000037370
Arg1	arginase, liver	-0.71	0.254	chr10	24965939	24966238	Intergenic	ENSMUSG00000019987
Arg1	arginase, liver	-1.17	0.0523	chr10	25001352	25001651	Intergenic	ENSMUSG00000019987
Akap7	A kinase (PRKA) anchor protein 7	-1.54	0.00654	chr10	25151410	25151709	Intergenic	ENSMUSG00000039166
Gm29571	predicted gene 29571	1.23	0.0665	chr10	25553005	25553304	Intron	ENSMUSG00000101537
Gm29571	predicted gene 29571	-0.1	0.893	chr10	25677935	25678234	Intergenic	ENSMUSG00000101537
4930401C15Rik	RIKEN cDNA 4930401C15 gene	-1.74	0.00279	chr10	25858279	25858578	Intergenic	ENSMUSG00000112444
4930401C15Rik	RIKEN cDNA 4930401C15 gene	-1.43	0.00907	chr10	25876382	25876681	Intergenic	ENSMUSG00000112444
4930401C15Rik	RIKEN cDNA 4930401C15 gene	-3.25	5.24e-06	chr10	25885194	25885493	Intergenic	ENSMUSG00000112444
Tmem200a	transmembrane protein 200A	-1.51	0.00703	chr10	25982688	25982987	Intergenic	ENSMUSG00000049420
Tmem200a	transmembrane protein 200A	-1.85	0.00104	chr10	25999521	25999820	Intron	ENSMUSG00000049420
Tmem200a	transmembrane protein 200A	-1.62	0.00393	chr10	26020915	26021214	Intron	ENSMUSG00000049420
Tmem200a	transmembrane protein 200A	0.37	0.623	chr10	26034996	26035295	Intron	ENSMUSG00000049420
Gm9767	predicted gene 9767	-0.63	0.329	chr10	26114462	26114761	Intergenic	ENSMUSG00000039098
Samd3	sterile alpha motif domain containing 3	-2	0.000207	chr10	26178372	26178671	Intergenic	ENSMUSG00000051354
Samd3	sterile alpha motif domain containing 3	-0.43	0.5	chr10	26185309	26185608	Intergenic	ENSMUSG00000051354
L3mbtl3	L3MBTL3 histone methyl-lysine binding protein	0.33	0.646	chr10	26314423	26314722	Intron	ENSMUSG00000039089
L3mbtl3	L3MBTL3 histone methyl-lysine binding protein	-0.81	0.193	chr10	26316768	26317067	Intron	ENSMUSG00000039089
Lama2	laminin, alpha 2	-0.79	0.228	chr10	27103889	27104188	Exon	ENSMUSG00000019899
Lama2	laminin, alpha 2	-1.58	0.0109	chr10	27367568	27367867	Intron	ENSMUSG00000019899
Lama2	laminin, alpha 2	-1.45	0.0177	chr10	27384705	27385004	Intron	ENSMUSG00000019899
Lama2	laminin, alpha 2	-2.76	3.26e-06	chr10	27484049	27484348	Intron	ENSMUSG00000019899
Lama2	laminin, alpha 2	-0.85	0.155	chr10	27631140	27631439	Intergenic	ENSMUSG00000019899
Lama2	laminin, alpha 2	-0.4	0.556	chr10	27804879	27805178	Intergenic	ENSMUSG00000019899
Ptprk	protein tyrosine phosphatase, receptor type, K	-1.04	0.0909	chr10	27891849	27892148	Intergenic	ENSMUSG00000019889
Ptprk	protein tyrosine phosphatase, receptor type, K	-1.92	0.000648	chr10	28059176	28059475	Intergenic	ENSMUSG00000019889
Ptprk	protein tyrosine phosphatase, receptor type, K	-1.41	0.0194	chr10	28123938	28124237	Intron	ENSMUSG00000019889
Ptprk	protein tyrosine phosphatase, receptor type, K	-1.5	0.00817	chr10	28128069	28128368	Intron	ENSMUSG00000019889
Ptprk	protein tyrosine phosphatase, receptor type, K	-1.46	0.0128	chr10	28144721	28145020	Intron	ENSMUSG00000019889
Ptprk	protein tyrosine phosphatase, receptor type, K	-1.68	0.00223	chr10	28178990	28179289	Intron	ENSMUSG00000019889
Ptprk	protein tyrosine phosphatase, receptor type, K	1.69	0.00326	chr10	28436118	28436417	Intron	ENSMUSG00000019889
Ptprk	protein tyrosine phosphatase, receptor type, K	0.45	0.484	chr10	28492213	28492512	Intron	ENSMUSG00000019889
Ptprk	protein tyrosine phosphatase, receptor type, K	-2.52	1.07e-05	chr10	28497812	28498111	Intron	ENSMUSG00000019889
Ptprk	protein tyrosine phosphatase, receptor type, K	0.03	0.97	chr10	28524323	28524622	Intron	ENSMUSG00000019889
Themis	thymocyte selection associated	-2.03	0.000405	chr10	28649762	28650061	Intergenic	ENSMUSG00000049109
Themis	thymocyte selection associated	-3.26	1.82e-06	chr10	28654718	28655017	Intergenic	ENSMUSG00000049109
Themis	thymocyte selection associated	-2.55	0.000156	chr10	28696006	28696305	Intron	ENSMUSG00000049109
Themis	thymocyte selection associated	-2.65	3.66e-06	chr10	28754985	28755284	Intron	ENSMUSG00000049109
Themis	thymocyte selection associated	-2.02	0.000627	chr10	28812259	28812558	Intron	ENSMUSG00000049109
Soga3	SOGA family member 3	-1.98	0.000462	chr10	29193869	29194168	Intron	ENSMUSG00000038916
Rnf146	ring finger protein 146	-0.89	0.135	chr10	29374256	29374555	Intergenic	ENSMUSG00000038876
Rspo3	R-spondin 3	-2.72	4.33e-05	chr10	29420763	29421062	Intergenic	ENSMUSG00000019880
Rspo3	R-spondin 3	-1.81	0.0016	chr10	29433070	29433369	Intergenic	ENSMUSG00000019880
Rspo3	R-spondin 3	-2.99	2.03e-07	chr10	29581536	29581835	Intergenic	ENSMUSG00000019880
Rspo3	R-spondin 3	-3.5	1.07e-06	chr10	29820385	29820684	Intergenic	ENSMUSG00000019880
Rspo3	R-spondin 3	-1.14	0.0538	chr10	29823195	29823494	Intergenic	ENSMUSG00000019880
Cenpw	centromere protein W	-0.76	0.229	chr10	30030683	30030982	Intergenic	ENSMUSG00000075266
Cenpw	centromere protein W	-1.28	0.0197	chr10	30242337	30242636	Intergenic	ENSMUSG00000075266
Cenpw	centromere protein W	-3.11	2.03e-07	chr10	30257809	30258108	Intergenic	ENSMUSG00000075266
Trmt11	tRNA methyltransferase 11	-2.86	1.07e-06	chr10	30446644	30446943	Intergenic	ENSMUSG00000019792
Ncoa7	nuclear receptor coactivator 7	-1.27	0.101	chr10	30775256	30775555	Intron	ENSMUSG00000039697
Hey2	hairy/enhancer-of-split related with YRPW motif 2	-3.28	1.03e-07	chr10	31030688	31030987	Intergenic	ENSMUSG00000019789
Rnf217	ring finger protein 217	-0.78	0.224	chr10	31504228	31504527	Intron	ENSMUSG00000063760
Rnf217	ring finger protein 217	-0.53	0.409	chr10	31516011	31516310	Intron	ENSMUSG00000063760
Rnf217	ring finger protein 217	1.12	0.126	chr10	31609627	31609926	Promoter	ENSMUSG00000063760
Rnf217	ring finger protein 217	-2.53	2.42e-05	chr10	31614120	31614419	Promoter	ENSMUSG00000063760
Nkain2	Na+/K+ transporting ATPase interacting 2	-2.62	2.8e-05	chr10	31708876	31709175	Intron	ENSMUSG00000069670
Nkain2	Na+/K+ transporting ATPase interacting 2	-1.8	0.00116	chr10	31932051	31932350	Intron	ENSMUSG00000069670
Nkain2	Na+/K+ transporting ATPase interacting 2	-1.04	0.0713	chr10	31943866	31944165	Intron	ENSMUSG00000069670
Nkain2	Na+/K+ transporting ATPase interacting 2	-1.31	0.018	chr10	32052627	32052926	Intron	ENSMUSG00000069670
Nkain2	Na+/K+ transporting ATPase interacting 2	-1.57	0.00476	chr10	32290557	32290856	Intron	ENSMUSG00000069670
Nkain2	Na+/K+ transporting ATPase interacting 2	-1.04	0.0792	chr10	32361954	32362253	Intron	ENSMUSG00000069670
Nkain2	Na+/K+ transporting ATPase interacting 2	-1.57	0.0129	chr10	32401043	32401342	Intron	ENSMUSG00000069670
Nkain2	Na+/K+ transporting ATPase interacting 2	-1.37	0.0118	chr10	32462718	32463017	Intron	ENSMUSG00000069670
Nkain2	Na+/K+ transporting ATPase interacting 2	-0.97	0.0867	chr10	32796320	32796619	Intron	ENSMUSG00000069670
Nkain2	Na+/K+ transporting ATPase interacting 2	-2.57	3.27e-05	chr10	32815510	32815809	Intron	ENSMUSG00000069670
Nkain2	Na+/K+ transporting ATPase interacting 2	-0.19	0.788	chr10	32952570	32952869	Intergenic	ENSMUSG00000069670
Trdn	triadin	-3.22	6.42e-08	chr10	33125974	33126273	Intron	ENSMUSG00000019787
Trdn	triadin	-0.1	0.881	chr10	33144994	33145293	Intron	ENSMUSG00000019787
Clvs2	clavesin 2	-0.74	0.25	chr10	33540371	33540670	Intron	ENSMUSG00000019785
Clvs2	clavesin 2	-1.36	0.0162	chr10	33653200	33653499	Intergenic	ENSMUSG00000019785
Frk	fyn-related kinase	-3.75	2.15e-09	chr10	34842094	34842393	Intergenic	ENSMUSG00000019779
Hs3st5	heparan sulfate (glucosamine) 3-O-sulfotransferase 5	-1.95	0.00128	chr10	36393631	36393930	Intergenic	ENSMUSG00000044499
4930591E09Rik	RIKEN cDNA 4930591E09 gene	-1.1	0.0534	chr10	37691963	37692262	Intergenic	ENSMUSG00000111234
4930591E09Rik	RIKEN cDNA 4930591E09 gene	-1.37	0.0175	chr10	37694413	37694712	Intergenic	ENSMUSG00000111234
4930591E09Rik	RIKEN cDNA 4930591E09 gene	-0.48	0.43	chr10	37812626	37812925	Intergenic	ENSMUSG00000111234
4930591E09Rik	RIKEN cDNA 4930591E09 gene	-3.19	6.56e-06	chr10	38092986	38093285	Intergenic	ENSMUSG00000111234
4930591E09Rik	RIKEN cDNA 4930591E09 gene	-2.93	3.93e-06	chr10	38346018	38346317	Intergenic	ENSMUSG00000111234
Lama4	laminin, alpha 4	0.53	0.482	chr10	38908296	38908595	Intergenic	ENSMUSG00000019846
Lama4	laminin, alpha 4	-1.65	0.00441	chr10	39049548	39049847	Intron	ENSMUSG00000019846
Fyn	Fyn proto-oncogene	-2.89	5.46e-06	chr10	39512696	39512995	Intron	ENSMUSG00000019843
Gm16364	predicted gene 16364	-0.85	0.246	chr10	39572728	39573027	Intron	NA
E130307A14Rik	RIKEN cDNA E130307A14 gene	-1.58	0.0122	chr10	39630276	39630575	Intron	ENSMUSG00000087177
Traf3ip2	TRAF3 interacting protein 2	-1.58	0.0122	chr10	39630276	39630575	Intron	ENSMUSG00000019842
E130307A14Rik	RIKEN cDNA E130307A14 gene	-0.99	0.107	chr10	39639846	39640145	Intron	ENSMUSG00000087177
Traf3ip2	TRAF3 interacting protein 2	-0.99	0.107	chr10	39639846	39640145	Intron	ENSMUSG00000019842
Slc16a10	solute carrier family 16 (monocarboxylic acid transporters), member 10	-0.28	0.678	chr10	40036766	40037065	Exon	ENSMUSG00000019838
Slc16a10	solute carrier family 16 (monocarboxylic acid transporters), member 10	-1.57	0.00802	chr10	40053949	40054248	Intron	ENSMUSG00000019838
Slc16a10	solute carrier family 16 (monocarboxylic acid transporters), member 10	-0.57	0.403	chr10	40069280	40069579	Intron	ENSMUSG00000019838
Slc16a10	solute carrier family 16 (monocarboxylic acid transporters), member 10	-0.21	0.791	chr10	40108016	40108315	Intron	ENSMUSG00000019838
Slc16a10	solute carrier family 16 (monocarboxylic acid transporters), member 10	-0.14	0.859	chr10	40165042	40165341	Intergenic	ENSMUSG00000019838
Slc22a16	solute carrier family 22 (organic cation transporter), member 16	-2.06	0.000764	chr10	40592237	40592536	Intron	ENSMUSG00000019834
Ddo	D-aspartate oxidase	-0.07	0.931	chr10	40638355	40638654	Intron	ENSMUSG00000063428
Mettl24	methyltransferase like 24	-0.1	0.908	chr10	40682528	40682827	Promoter	ENSMUSG00000045555
Mettl24	methyltransferase like 24	-2.52	9.77e-05	chr10	40688415	40688714	Intron	ENSMUSG00000045555
Mettl24	methyltransferase like 24	-2.78	4.22e-06	chr10	40716761	40717060	Intron	ENSMUSG00000045555
Mettl24	methyltransferase like 24	-2.32	0.00015	chr10	40730193	40730492	Intron	ENSMUSG00000045555
Mettl24	methyltransferase like 24	-1.99	0.000569	chr10	40733357	40733656	Intron	ENSMUSG00000045555
Mettl24	methyltransferase like 24	-0.24	0.76	chr10	40762664	40762963	Intron	ENSMUSG00000045555
Cdc40	cell division cycle 40	-1.76	0.00608	chr10	40826008	40826307	Intergenic	ENSMUSG00000038446
Cdc40	cell division cycle 40	-0.19	0.814	chr10	40827751	40828050	Intergenic	ENSMUSG00000038446
Cdc40	cell division cycle 40	-1.27	0.0484	chr10	40830375	40830674	Intergenic	ENSMUSG00000038446
Wasf1	WAS protein family, member 1	-0.55	0.444	chr10	40956258	40956557	Intergenic	ENSMUSG00000019831
Wasf1	WAS protein family, member 1	-0.14	0.83	chr10	40998307	40998606	Intergenic	ENSMUSG00000019831
Fig4	FIG4 phosphoinositide 5-phosphatase	-2.78	8.94e-06	chr10	41315955	41316254	Intergenic	ENSMUSG00000038417
Cep57l1	centrosomal protein 57-like 1	1.52	0.0211	chr10	41678769	41679068	Intergenic	ENSMUSG00000019813
Sesn1	sestrin 1	-0.15	0.839	chr10	41819326	41819625	Intron	ENSMUSG00000038332
Sesn1	sestrin 1	-0.32	0.627	chr10	41840127	41840426	Intron	ENSMUSG00000038332
Armc2	armadillo repeat containing 2	0.32	0.699	chr10	41931993	41932292	Intron	ENSMUSG00000071324
Armc2	armadillo repeat containing 2	-1.42	0.0325	chr10	42027404	42027703	Intergenic	ENSMUSG00000071324
Afg1l	AFG1 like ATPase	-0.87	0.142	chr10	42416143	42416442	Intron	ENSMUSG00000038302
Sobp	sine oculis binding protein	-0.28	0.727	chr10	43023503	43023802	Intron	ENSMUSG00000038248
Sobp	sine oculis binding protein	-0.02	0.973	chr10	43075703	43076002	Intron	ENSMUSG00000038248
Sobp	sine oculis binding protein	0.94	0.164	chr10	43106695	43106994	Intron	ENSMUSG00000038248
Pdss2	prenyl (solanesyl) diphosphate synthase, subunit 2	-0.92	0.118	chr10	43279810	43280109	Intron	ENSMUSG00000038240
Pdss2	prenyl (solanesyl) diphosphate synthase, subunit 2	-2.19	0.000164	chr10	43395867	43396166	Intron	ENSMUSG00000038240
Pdss2	prenyl (solanesyl) diphosphate synthase, subunit 2	0.66	0.379	chr10	43420675	43420974	Intron	ENSMUSG00000038240
Crybg1	crystallin beta-gamma domain containing 1	-1.94	0.000979	chr10	43964978	43965277	Intron	ENSMUSG00000019866
Speer5-ps1	spermatogenesis associated glutamate (E)-rich protein 5, pseudogene 1	-1.22	0.0304	chr10	44160269	44160568	Intergenic	ENSMUSG00000091358
Atg5	autophagy related 5	-0.87	0.2	chr10	44377898	44378197	Intergenic	ENSMUSG00000038160
Prdm1	PR domain containing 1, with ZNF domain	-0.46	0.478	chr10	44599994	44600293	Intergenic	ENSMUSG00000038151
Prep	prolyl endopeptidase	-0.77	0.258	chr10	45136847	45137146	Intron	ENSMUSG00000019849
Popdc3	popeye domain containing 3	-0.39	0.613	chr10	45314856	45315155	Exon	ENSMUSG00000019848
Hace1	HECT domain and ankyrin repeat containing, E3 ubiquitin protein ligase 1	-3	7.86e-07	chr10	45733653	45733952	Intergenic	ENSMUSG00000038822
D030045P18Rik	RIKEN cDNA D030045P18 gene	-2.92	4.03e-07	chr10	45784697	45784996	Intergenic	ENSMUSG00000110874
D030045P18Rik	RIKEN cDNA D030045P18 gene	-1	0.0781	chr10	45811027	45811326	Intron	ENSMUSG00000110874
D030045P18Rik	RIKEN cDNA D030045P18 gene	-0.59	0.375	chr10	45889370	45889669	Intergenic	ENSMUSG00000110874
D030045P18Rik	RIKEN cDNA D030045P18 gene	-1.35	0.0182	chr10	45983681	45983980	Intergenic	ENSMUSG00000110874
D030045P18Rik	RIKEN cDNA D030045P18 gene	-0.25	0.712	chr10	46345367	46345666	Intergenic	ENSMUSG00000110874
D030045P18Rik	RIKEN cDNA D030045P18 gene	-4.64	1.17e-11	chr10	46575029	46575328	Intergenic	ENSMUSG00000110874
D030045P18Rik	RIKEN cDNA D030045P18 gene	-4.18	4.62e-08	chr10	47400486	47400785	Intergenic	ENSMUSG00000110874
Grik2	glutamate receptor, ionotropic, kainate 2 (beta 2)	-1.82	0.000706	chr10	47979101	47979400	Intergenic	ENSMUSG00000056073
Grik2	glutamate receptor, ionotropic, kainate 2 (beta 2)	-4.77	1.82e-10	chr10	48010878	48011177	Intergenic	ENSMUSG00000056073
Grik2	glutamate receptor, ionotropic, kainate 2 (beta 2)	-3.3	1.3e-06	chr10	48046847	48047146	Intergenic	ENSMUSG00000056073
Grik2	glutamate receptor, ionotropic, kainate 2 (beta 2)	-2.37	6.12e-05	chr10	48582074	48582373	Intergenic	ENSMUSG00000056073
Grik2	glutamate receptor, ionotropic, kainate 2 (beta 2)	-3.14	1.26e-06	chr10	48605300	48605599	Intergenic	ENSMUSG00000056073
Grik2	glutamate receptor, ionotropic, kainate 2 (beta 2)	-3.1	1.18e-06	chr10	49142775	49143074	Intron	ENSMUSG00000056073
Grik2	glutamate receptor, ionotropic, kainate 2 (beta 2)	-3.41	7.03e-09	chr10	49436437	49436736	Intron	ENSMUSG00000056073
Grik2	glutamate receptor, ionotropic, kainate 2 (beta 2)	-3.29	0.12	chr10	49456862	49457161	Intron	ENSMUSG00000056073
Grik2	glutamate receptor, ionotropic, kainate 2 (beta 2)	-1.16	0.0838	chr10	49473690	49473989	Intron	ENSMUSG00000056073
Grik2	glutamate receptor, ionotropic, kainate 2 (beta 2)	-1.35	0.0202	chr10	49652341	49652640	Intron	ENSMUSG00000056073
Grik2	glutamate receptor, ionotropic, kainate 2 (beta 2)	-0.13	0.845	chr10	49985046	49985345	Intergenic	ENSMUSG00000056073
Lilr4b	leukocyte immunoglobulin-like receptor, subfamily B, member 4B	-1.01	0.122	chr10	51271390	51271689	Intergenic	ENSMUSG00000112023
Gopc	golgi associated PDZ and coiled-coil motif containing	-1.85	0.000786	chr10	52336700	52336999	Intergenic	ENSMUSG00000019861
Nus1	NUS1 dehydrodolichyl diphosphate synthase subunit	-3.59	1.39e-09	chr10	52463988	52464287	Intergenic	ENSMUSG00000023068
Slc35f1	solute carrier family 35, member F1	-0.62	0.316	chr10	52787153	52787452	Intron	ENSMUSG00000038602
Slc35f1	solute carrier family 35, member F1	0.76	0.199	chr10	52864993	52865292	Intron	ENSMUSG00000038602
Slc35f1	solute carrier family 35, member F1	-3.25	1.66e-07	chr10	53060799	53061098	Intron	ENSMUSG00000038602
Cep85l	centrosomal protein 85-like	-2.65	2.08e-06	chr10	53388502	53388801	Intergenic	ENSMUSG00000038594
Cep85l	centrosomal protein 85-like	-0.67	0.274	chr10	53398083	53398382	Intergenic	ENSMUSG00000038594
Cep85l	centrosomal protein 85-like	-1.79	0.00438	chr10	53429234	53429533	Intergenic	ENSMUSG00000038594
Gm20597	predicted gene, 20597	-2.26	4.75e-05	chr10	53464566	53464865	Intergenic	ENSMUSG00000112739
Mcm9	minichromosome maintenance 9 homologous recombination repair factor	-0.28	0.696	chr10	53612269	53612568	Intron	ENSMUSG00000058298
Man1a	mannosidase 1, alpha	-0.88	0.177	chr10	53978708	53979007	Intron	ENSMUSG00000003746
Gm16998	predicted gene, 16998	-1.81	0.00115	chr10	54360853	54361152	Intergenic	ENSMUSG00000097069
Gm16998	predicted gene, 16998	-3.2	7.91e-07	chr10	54381570	54381869	Intergenic	ENSMUSG00000097069
Gm16998	predicted gene, 16998	-3.98	6.42e-09	chr10	54448437	54448736	Intergenic	ENSMUSG00000097069
Gm16998	predicted gene, 16998	-3.24	8.83e-08	chr10	54548991	54549290	Intergenic	ENSMUSG00000097069
Gm16998	predicted gene, 16998	-2.69	3.76e-06	chr10	54551817	54552116	Intergenic	ENSMUSG00000097069
Gm16998	predicted gene, 16998	-2.82	8.8e-06	chr10	54656556	54656855	Intergenic	ENSMUSG00000097069
Gm16998	predicted gene, 16998	-2.25	0.000255	chr10	54749296	54749595	Intergenic	ENSMUSG00000097069
Gm16998	predicted gene, 16998	-1.8	0.00129	chr10	54797351	54797650	Intergenic	ENSMUSG00000097069
Gm16998	predicted gene, 16998	-1.53	0.00643	chr10	54841650	54841949	Intergenic	ENSMUSG00000097069
Gm16998	predicted gene, 16998	-1.53	0.00621	chr10	54993681	54993980	Intergenic	ENSMUSG00000097069
Tbc1d32	TBC1 domain family, member 32	-2.6	2.21e-05	chr10	55099424	55099723	Intergenic	ENSMUSG00000038122
Tbc1d32	TBC1 domain family, member 32	-2.86	9.48e-05	chr10	55328658	55328957	Intergenic	ENSMUSG00000038122
Tbc1d32	TBC1 domain family, member 32	-0.79	0.184	chr10	56058929	56059228	Intron	ENSMUSG00000038122
Tbc1d32	TBC1 domain family, member 32	-2.62	3.28e-05	chr10	56204397	56204696	Intron	ENSMUSG00000038122
Tbc1d32	TBC1 domain family, member 32	-2.86	0.000388	chr10	56222117	56222416	Intron	ENSMUSG00000038122
Gm36595	predicted gene, 36595	-3.89	1.02e-09	chr10	56542093	56542392	Intergenic	NA
Gm36595	predicted gene, 36595	-2.24	0.000219	chr10	56546061	56546360	Intergenic	NA
Gm36595	predicted gene, 36595	1.16	0.085	chr10	56582176	56582475	Intergenic	NA
4930467K11Rik	RIKEN cDNA 4930467K11 gene	-1	0.0804	chr10	56982579	56982878	Intergenic	ENSMUSG00000097370
4930467K11Rik	RIKEN cDNA 4930467K11 gene	-1.06	0.0746	chr10	57231180	57231479	Intergenic	ENSMUSG00000097370
4930467K11Rik	RIKEN cDNA 4930467K11 gene	-1.38	0.0162	chr10	57322936	57323235	Intergenic	ENSMUSG00000097370
Serinc1	serine incorporator 1	-0.53	0.392	chr10	57549701	57550000	Intergenic	ENSMUSG00000019877
Gcc2	GRIP and coiled-coil domain containing 2	-3.14	6.82e-08	chr10	58294282	58294581	Intron	ENSMUSG00000038039;ENSMUSG00000107275
Lims1	LIM and senescent cell antigen-like domains 1	-2.17	0.000327	chr10	58370259	58370558	Intron	ENSMUSG00000019920
Lims1	LIM and senescent cell antigen-like domains 1	-0.02	0.985	chr10	58383382	58383681	Intron	ENSMUSG00000019920
Lims1	LIM and senescent cell antigen-like domains 1	-0.59	0.357	chr10	58385696	58385995	Intron	ENSMUSG00000019920
[truncated: 12,183 more rows]

## Sheet: Pancell ATAC
# Description: Differential Accesibility dKAT3-ifKO vs Control for pancell ATAC-seq peaks. The 'symbol' column contains the gene symbol ID corresponding to the closest gene to the given peak. Column 'description' contains a brief description of the gene. Column 'log2FC' shows the ratio between TMX treated and control animals in log2 scale. Column 'padj' shows the adjusted p-value by FDR multiple …
[truncated: 4,331 more rows]
