# Supplementary material for: KAT3-dependent acetylation of cell type-specific genes maintains neuronal identity in the adult mouse brain
Source: Nat Commun. 2020 May 22;11:2588. doi: 10.1038/s41467-020-16246-0 (PMC7244750; doi:10.1038/s41467-020-16246-0)
Supplement: Supplementary file 10 — Supplementary Data 6 [file 41467_2020_16246_MOESM10_ESM.xlsx]

## Sheet: Sample description
# Description: Overview of all H3K27ac ChIP-seq samples with some quality control values. Column 'Sample' indicates the identity of the samples, first name indicates the genotype (floxed control or TMX induced mutant), second name indicates the antibody used in ChIP, number indicates replica. Column 'Tissue' contains the Tissue used in ChIP. Column 'genome' indicates the reference genome mapped t…
#Statistics: Model-based Analysis (MACS)
					Sequencing Reads
Sample	Antibody	Tissue	genome	replica	Raw (M)	Map (M)	Map (%)
dKAT3-ifKO_aH3K27ac_1	aH3K27ac	Hippocampus	mm10	1	57.5	51.2	89
dKAT3-ifKO_aH3K27ac_2	aH3K27ac	Hippocampus	mm10	2	57.5	50.9	90
control_aCBP_aH3K27ac_1	aH3K27ac	Hippocampus	mm10	1	55.4	47.2	87
control_aCBP_aH3K27ac_2	aH3K27ac	Hippocampus	mm10	2	59.7	50.9	85
ChIP_INPUT	-	Hippocampus	mm10	1	46	45.8	99.6

## Sheet: H3K27Ac Global
# Description: Differential H3K27 acetylation dKAT3-ifKO vs Control for all detected H3K27ac ChIP-seq peaks. The 'symbol' column contains the gene symbol ID corresponding to the closest gene to the given peak. Column 'description' contains a brief description of the gene. Column 'log2FC' shows the ratio between TMX treated and control animals in log2 scale. Column 'padj' shows the adjusted p-valu…
symbol	description	log2FC	padj	chr	start	end	feature_annotation	ensembl
Xkr4	X-linked Kx blood group related 4	-1.09	0.0124	chr1	3399510	3399809	Intron (uc007aeu.1/497097, intron 2 of 2)	ENSMUSG00000051951
Xkr4	X-linked Kx blood group related 4	-0.96	0.0206	chr1	3406908	3407207	Intron (uc007aeu.1/497097, intron 2 of 2)	ENSMUSG00000051951
Xkr4	X-linked Kx blood group related 4	-0.81	0.000464	chr1	3671130	3671429	5' UTR	ENSMUSG00000051951
Sox17	SRY (sex determining region Y)-box 17	0.55	0.213	chr1	4471616	4471915	Distal Intergenic	ENSMUSG00000025902
Sox17	SRY (sex determining region Y)-box 17	0.66	0.115	chr1	4517967	4518266	Distal Intergenic	ENSMUSG00000025902
Sox17	SRY (sex determining region Y)-box 17	0.7	0.0651	chr1	4543799	4544098	Distal Intergenic	ENSMUSG00000025902
Sox17	SRY (sex determining region Y)-box 17	0.48	0.148	chr1	4571359	4571658	Distal Intergenic	ENSMUSG00000025902
Mrpl15	mitochondrial ribosomal protein L15	0.92	0.0352	chr1	4654253	4654552	Distal Intergenic	ENSMUSG00000033845
Mrpl15	mitochondrial ribosomal protein L15	0.18	0.758	chr1	4767057	4767356	Distal Intergenic	ENSMUSG00000033845
Mrpl15	mitochondrial ribosomal protein L15	-0.08	0.819	chr1	4785401	4785700	5' UTR	ENSMUSG00000033845
Lypla1	lysophospholipase 1	0	0.992	chr1	4807553	4807852	Promoter (<=1kb)	ENSMUSG00000025903
Tcea1	transcription elongation factor A (SII) 1	-0.15	0.52	chr1	4857960	4858259	Exon (uc007afi.2/21399, exon 1 of 10)	ENSMUSG00000033813
Rgs20	regulator of G-protein signaling 20	0.61	0.0278	chr1	5019998	5020297	Intron (uc007afl.2/58175, intron 2 of 5)	ENSMUSG00000002459
Rgs20	regulator of G-protein signaling 20	0.59	0.0764	chr1	5023515	5023814	Intron (uc007afl.2/58175, intron 1 of 5)	ENSMUSG00000002459
Rgs20	regulator of G-protein signaling 20	0.6	0.0651	chr1	5033799	5034098	Intron (uc007afl.2/58175, intron 1 of 5)	ENSMUSG00000002459
Atp6v1h	ATPase, H+ transporting, lysosomal V1 subunit H	-0.1	0.709	chr1	5083178	5083477	5' UTR	ENSMUSG00000033793
Atp6v1h	ATPase, H+ transporting, lysosomal V1 subunit H	-3.31	2.16e-08	chr1	5176853	5177152	Distal Intergenic	ENSMUSG00000033793
Atp6v1h	ATPase, H+ transporting, lysosomal V1 subunit H	-2.15	1.67e-05	chr1	5315536	5315835	Distal Intergenic	ENSMUSG00000033793
Rb1cc1	RB1-inducible coiled-coil 1	-3.05	5.5e-06	chr1	6094094	6094393	Distal Intergenic	ENSMUSG00000025907
Rb1cc1	RB1-inducible coiled-coil 1	-0.19	0.325	chr1	6214651	6214950	5' UTR	ENSMUSG00000025907
St18	suppression of tumorigenicity 18	0.09	0.824	chr1	6441261	6441560	Distal Intergenic	ENSMUSG00000033740
St18	suppression of tumorigenicity 18	-0.86	0.0198	chr1	6483637	6483936	Promoter (3-4kb)	ENSMUSG00000033740
St18	suppression of tumorigenicity 18	0.45	0.23	chr1	6487026	6487325	5' UTR	ENSMUSG00000033740
St18	suppression of tumorigenicity 18	-2.18	2.62e-09	chr1	6729297	6729596	Intron (uc007afw.1/240690, intron 2 of 23)	ENSMUSG00000033740
St18	suppression of tumorigenicity 18	-2.03	4.85e-07	chr1	6734028	6734327	Intron (uc007afw.1/240690, intron 2 of 23)	ENSMUSG00000033740
Pcmtd1	protein-L-isoaspartate (D-aspartate) O-methyltransferase domain containing 1	-0.28	0.17	chr1	7088411	7088710	Promoter (<=1kb)	ENSMUSG00000051285
Pcmtd1	protein-L-isoaspartate (D-aspartate) O-methyltransferase domain containing 1	0.11	0.808	chr1	7138230	7138529	Intron (uc007agb.1/319263, intron 2 of 5)	ENSMUSG00000051285
Pcmtd1	protein-L-isoaspartate (D-aspartate) O-methyltransferase domain containing 1	0.11	0.772	chr1	7139586	7139885	Intron (uc007agb.1/319263, intron 2 of 5)	ENSMUSG00000051285
Pcmtd1	protein-L-isoaspartate (D-aspartate) O-methyltransferase domain containing 1	-0.64	0.0546	chr1	7397641	7397940	Exon (uc007age.1/uc007age.1, exon 1 of 3)	ENSMUSG00000051285
Sntg1	syntrophin, gamma 1	-1.74	1.95e-12	chr1	9299098	9299397	5' UTR	ENSMUSG00000025909
Adhfe1	alcohol dehydrogenase, iron containing, 1	0.46	0.0869	chr1	9548291	9548590	Intron (uc007agl.2/76187, intron 1 of 13)	ENSMUSG00000025911
2610203C22Rik	RIKEN cDNA 2610203C22 gene	0.32	0.447	chr1	9564113	9564412	Intron (uc007agl.2/76187, intron 12 of 13)	ENSMUSG00000079671
Adhfe1	alcohol dehydrogenase, iron containing, 1	0.32	0.447	chr1	9564113	9564412	Intron (uc007agl.2/76187, intron 12 of 13)	ENSMUSG00000025911
2610203C22Rik	RIKEN cDNA 2610203C22 gene	-1.51	2.6e-07	chr1	9601670	9601969	Intron (uc007agp.1/76982, intron 1 of 5)	ENSMUSG00000079671
Vxn	vexin	-1.51	2.6e-07	chr1	9601670	9601969	Intron (uc007agp.1/76982, intron 1 of 5)	ENSMUSG00000067879
2610203C22Rik	RIKEN cDNA 2610203C22 gene	-1.55	0.00405	chr1	9610009	9610308	Intron (uc007agp.1/76982, intron 2 of 5)	ENSMUSG00000079671
Vxn	vexin	-1.55	0.00405	chr1	9610009	9610308	Intron (uc007agp.1/76982, intron 2 of 5)	ENSMUSG00000067879
2610203C22Rik	RIKEN cDNA 2610203C22 gene	-0.96	0.0261	chr1	9629258	9629557	Intron (uc007agn.3/72481, intron 1 of 4)	ENSMUSG00000079671
1700034P13Rik	RIKEN cDNA 1700034P13 gene	-0.3	0.258	chr1	9748034	9748333	5' UTR	NA
Vcpip1	valosin containing protein (p97)/p47 complex interacting protein 1	-0.3	0.258	chr1	9748034	9748333	5' UTR	ENSMUSG00000045210
Sgk3	serum/glucocorticoid regulated kinase 3	0.22	0.354	chr1	9798212	9798511	5' UTR	ENSMUSG00000025915
Sgk3	serum/glucocorticoid regulated kinase 3	0.23	0.541	chr1	9815904	9816203	Intron (uc007agu.2/170755, intron 1 of 17)	ENSMUSG00000025915
Snhg6	small nucleolar RNA host gene 6	0.09	0.792	chr1	9943829	9944128	Exon (uc007aha.1/73824, exon 1 of 4)	ENSMUSG00000098234
Ppp1r42	protein phosphatase 1, regulatory subunit 42	0.27	0.445	chr1	10008769	10009068	Intron (uc007ahb.2/69312, intron 1 of 8)	ENSMUSG00000025916
Ppp1r42	protein phosphatase 1, regulatory subunit 42	0.57	0.0503	chr1	10014834	10015133	Distal Intergenic	ENSMUSG00000025916
Cops5	COP9 signalosome subunit 5	-0.18	0.355	chr1	10037896	10038195	5' UTR	ENSMUSG00000025917
Cspp1	centrosome and spindle pole associated protein 1	-0.15	0.68	chr1	10039814	10040113	5' UTR	ENSMUSG00000056763
Arfgef1	ADP-ribosylation factor guanine nucleotide-exchange factor 1(brefeldin A-inhibited)	-0.31	0.167	chr1	10232668	10232967	5' UTR	ENSMUSG00000067851
Prex2	phosphatidylinositol-3,4,5-trisphosphate-dependent Rac exchange factor 2	0.24	0.26	chr1	10993611	10993910	5' UTR	ENSMUSG00000048960
Prex2	phosphatidylinositol-3,4,5-trisphosphate-dependent Rac exchange factor 2	0.25	0.538	chr1	11033384	11033683	Intron (uc007ahs.2/109294, intron 1 of 39)	ENSMUSG00000048960
Prex2	phosphatidylinositol-3,4,5-trisphosphate-dependent Rac exchange factor 2	-0.36	0.237	chr1	11045871	11046170	Intron (uc007ahs.2/109294, intron 1 of 39)	ENSMUSG00000048960
A830018L16Rik	RIKEN cDNA A830018L16 gene	-0.83	0.00701	chr1	11414273	11414572	5' UTR	ENSMUSG00000057715
A830018L16Rik	RIKEN cDNA A830018L16 gene	-2.37	6.06e-06	chr1	11447403	11447702	Intron (uc011wii.1/320492, intron 1 of 6)	ENSMUSG00000057715
A830018L16Rik	RIKEN cDNA A830018L16 gene	-2.39	0.00525	chr1	11566056	11566355	Intron (uc011wii.1/320492, intron 5 of 6)	ENSMUSG00000057715
A830018L16Rik	RIKEN cDNA A830018L16 gene	-3.18	1.23e-08	chr1	11573759	11574058	Intron (uc011wii.1/320492, intron 5 of 6)	ENSMUSG00000057715
A830018L16Rik	RIKEN cDNA A830018L16 gene	-2.43	1.57e-08	chr1	11580359	11580658	Intron (uc011wii.1/320492, intron 5 of 6)	ENSMUSG00000057715
Gm17644	predicted gene, 17644	-0.56	0.206	chr1	12572451	12572750	Distal Intergenic	ENSMUSG00000097171
Gm17644	predicted gene, 17644	-0.99	0.088	chr1	12577213	12577512	Distal Intergenic	ENSMUSG00000097171
Ncoa2	nuclear receptor coactivator 2	0.11	0.824	chr1	13176644	13176943	Intron (uc007ail.2/17978, intron 10 of 21)	ENSMUSG00000005886
Ncoa2	nuclear receptor coactivator 2	-1.85	4.61e-09	chr1	13188862	13189161	Intron (uc007ail.2/17978, intron 5 of 21)	ENSMUSG00000005886
Ncoa2	nuclear receptor coactivator 2	-0.38	0.291	chr1	13366740	13367039	Intron (uc007ail.2/17978, intron 1 of 21)	ENSMUSG00000005886
Ncoa2	nuclear receptor coactivator 2	-0.32	0.0915	chr1	13372808	13373107	Intron (uc007aim.2/17978, intron 1 of 22)	ENSMUSG00000005886
Tram1	translocating chain-associating membrane protein 1	-0.12	0.587	chr1	13589427	13589726	5' UTR	ENSMUSG00000025935
Lactb2	lactamase, beta 2	0.02	0.952	chr1	13660246	13660545	5' UTR	ENSMUSG00000025937
Eya1	EYA transcriptional coactivator and phosphatase 1	-0.08	0.849	chr1	14109077	14109376	Distal Intergenic	ENSMUSG00000025932
Eya1	EYA transcriptional coactivator and phosphatase 1	0.61	0.116	chr1	14218544	14218843	Intron (uc007aiw.1/14048, intron 10 of 16)	ENSMUSG00000025932
Eya1	EYA transcriptional coactivator and phosphatase 1	0.33	0.39	chr1	14244577	14244876	Intron (uc007aiw.1/14048, intron 8 of 16)	ENSMUSG00000025932
Eya1	EYA transcriptional coactivator and phosphatase 1	0.58	0.137	chr1	14293073	14293372	Intron (uc007aiw.1/14048, intron 2 of 16)	ENSMUSG00000025932
Eya1	EYA transcriptional coactivator and phosphatase 1	0.05	0.904	chr1	14304616	14304915	Intron (uc007aix.1/14048, intron 1 of 17)	ENSMUSG00000025932
Eya1	EYA transcriptional coactivator and phosphatase 1	-0.15	0.622	chr1	14309816	14310115	5' UTR	ENSMUSG00000025932
Msc	musculin	-0.86	0.00546	chr1	14755410	14755709	Exon (uc007aja.2/17681, exon 1 of 2)	ENSMUSG00000025930
Kcnb2	potassium voltage gated channel, Shab-related subfamily, member 2	-1.64	1.66e-07	chr1	15286738	15287037	Distal Intergenic	ENSMUSG00000092083
Kcnb2	potassium voltage gated channel, Shab-related subfamily, member 2	-2.09	1.98e-07	chr1	15483064	15483363	Intron (uc007aje.1/98741, intron 1 of 1)	ENSMUSG00000092083
Kcnb2	potassium voltage gated channel, Shab-related subfamily, member 2	-1.03	0.0181	chr1	15683356	15683655	Intron (uc007aje.1/98741, intron 1 of 1)	ENSMUSG00000092083
Terf1	telomeric repeat binding factor 1	0.04	0.893	chr1	15805721	15806020	Exon (uc007ajf.2/21749, exon 1 of 7)	ENSMUSG00000025925
4930444P10Rik	RIKEN cDNA 4930444P10 gene	-0.44	0.26	chr1	16093032	16093331	5' UTR	ENSMUSG00000067795
Rpl7	ribosomal protein L7	-0.2	0.301	chr1	16104735	16105034	Promoter (<=1kb)	ENSMUSG00000043716
Stau2	staufen double-stranded RNA binding protein 2	-2.71	3.95e-07	chr1	16201753	16202052	Distal Intergenic	ENSMUSG00000025920
Stau2	staufen double-stranded RNA binding protein 2	-1.14	0.021	chr1	16249165	16249464	Intron (uc007ajn.2/29819, intron 12 of 13)	ENSMUSG00000025920
Stau2	staufen double-stranded RNA binding protein 2	-1.45	0.0211	chr1	16258737	16259036	Intron (uc007ajn.2/29819, intron 12 of 13)	ENSMUSG00000025920
Stau2	staufen double-stranded RNA binding protein 2	-0.63	0.0345	chr1	16519805	16520104	Promoter (<=1kb)	ENSMUSG00000025920
Ube2w	ubiquitin-conjugating enzyme E2W (putative)	-0.4	0.0346	chr1	16618835	16619134	Intron (uc007ajs.2/66799, intron 1 of 6)	ENSMUSG00000025939
Eloc	elongin C	0.05	0.868	chr1	16656712	16657011	5' UTR	ENSMUSG00000079658
Tmem70	transmembrane protein 70	-0.13	0.636	chr1	16665291	16665590	5' UTR	ENSMUSG00000025940
Ly96	lymphocyte antigen 96	0.27	0.417	chr1	16688446	16688745	5' UTR	ENSMUSG00000025779
Ly96	lymphocyte antigen 96	-2.45	1.61e-06	chr1	16809915	16810214	Distal Intergenic	ENSMUSG00000025779
Ly96	lymphocyte antigen 96	-3.9	3.01e-13	chr1	16816009	16816308	Distal Intergenic	ENSMUSG00000025779
Jph1	junctophilin 1	-0.32	0.445	chr1	17010085	17010384	Intron (uc007aka.3/57339, intron 3 of 4)	ENSMUSG00000042686
Jph1	junctophilin 1	-1.09	0.0467	chr1	17043205	17043504	Intron (uc007aka.3/57339, intron 2 of 4)	ENSMUSG00000042686
Jph1	junctophilin 1	-1.42	0.000234	chr1	17060018	17060317	Intron (uc007aka.3/57339, intron 2 of 4)	ENSMUSG00000042686
Jph1	junctophilin 1	-0.96	0.000243	chr1	17097433	17097732	5' UTR	ENSMUSG00000042686
Gdap1	ganglioside-induced differentiation-associated-protein 1	-1.14	0.000168	chr1	17145406	17145705	5' UTR	ENSMUSG00000025777
Gdap1	ganglioside-induced differentiation-associated-protein 1	0.7	0.029	chr1	17337340	17337639	Distal Intergenic	ENSMUSG00000025777
Gdap1	ganglioside-induced differentiation-associated-protein 1	0.65	0.0912	chr1	17338602	17338901	Distal Intergenic	ENSMUSG00000025777
Pi15	peptidase inhibitor 15	0.6	0.188	chr1	17480799	17481098	Distal Intergenic	ENSMUSG00000067780
Gm16070	predicted gene 16070	-1.81	0.000704	chr1	17717824	17718123	Intron (uc007akf.1/102634913, intron 2 of 6)	ENSMUSG00000085125
Crispld1	cysteine-rich secretory protein LCCL domain containing 1	-0.41	0.285	chr1	17727459	17727758	5' UTR	ENSMUSG00000025776
Gm16070	predicted gene 16070	-0.41	0.285	chr1	17727459	17727758	5' UTR	ENSMUSG00000085125
Crisp4	cysteine-rich secretory protein 4	-0.5	0.233	chr1	18058405	18058704	Distal Intergenic	ENSMUSG00000025774
Mcm3	minichromosome maintenance complex component 3	0.32	0.448	chr1	20823564	20823863	Promoter (3-4kb)	ENSMUSG00000041859
Mcm3	minichromosome maintenance complex component 3	0.46	0.168	chr1	20846180	20846479	Distal Intergenic	ENSMUSG00000041859
Paqr8	progestin and adipoQ receptor family member VIII	-0.28	0.191	chr1	20890673	20890972	5' UTR	ENSMUSG00000025931
Paqr8	progestin and adipoQ receptor family member VIII	0.47	0.286	chr1	20898660	20898959	Intron (uc007ald.1/74229, intron 1 of 2)	ENSMUSG00000025931
Paqr8	progestin and adipoQ receptor family member VIII	0.8	0.0396	chr1	20900619	20900918	Intron (uc007ald.1/74229, intron 1 of 2)	ENSMUSG00000025931
Paqr8	progestin and adipoQ receptor family member VIII	-0.03	0.941	chr1	20906140	20906439	Intron (uc007ald.1/74229, intron 1 of 2)	ENSMUSG00000025931
Paqr8	progestin and adipoQ receptor family member VIII	0.25	0.56	chr1	20912585	20912884	Intron (uc007ald.1/74229, intron 1 of 2)	ENSMUSG00000025931
Paqr8	progestin and adipoQ receptor family member VIII	-0.18	0.737	chr1	20914180	20914479	Intron (uc007ald.1/74229, intron 1 of 2)	ENSMUSG00000025931
Paqr8	progestin and adipoQ receptor family member VIII	-0.66	0.0424	chr1	20923010	20923309	Intron (uc007ald.1/74229, intron 1 of 2)	ENSMUSG00000025931
Efhc1	EF-hand domain (C-terminal) containing 1	-0.38	0.124	chr1	20951799	20952098	Intron (uc007alf.2/71877, intron 1 of 10)	ENSMUSG00000041809
Tmem14a	transmembrane protein 14A	-0.08	0.753	chr1	21218557	21218856	5' UTR	ENSMUSG00000025933
Tmem14a	transmembrane protein 14A	0.16	0.763	chr1	21229194	21229493	Exon (uc007ali.2/75712, exon 5 of 5)	ENSMUSG00000025933
Kcnq5	potassium voltage-gated channel, subfamily Q, member 5	-2.24	9.53e-05	chr1	21721374	21721673	Intron (uc007alq.3/226922, intron 1 of 13)	ENSMUSG00000028033
Kcnq5	potassium voltage-gated channel, subfamily Q, member 5	-1.37	0.0004	chr1	21961521	21961820	5' UTR	ENSMUSG00000028033
Rims1	regulating synaptic membrane exocytosis 1	-3.58	2.52e-07	chr1	22212162	22212461	Distal Intergenic	ENSMUSG00000041670;ENSMUSG00000111628
Rims1	regulating synaptic membrane exocytosis 1	0.23	0.648	chr1	22508926	22509225	Intron (uc057kfk.1/116837, intron 8 of 32)	ENSMUSG00000041670;ENSMUSG00000111628
Rims1	regulating synaptic membrane exocytosis 1	-3.23	3.65e-09	chr1	22654659	22654958	Intron (uc057kfk.1/116837, intron 2 of 32)	ENSMUSG00000041670;ENSMUSG00000111628
Rims1	regulating synaptic membrane exocytosis 1	-2.04	8.15e-05	chr1	22708932	22709231	Intron (uc057kfk.1/116837, intron 2 of 32)	ENSMUSG00000041670;ENSMUSG00000111628
Rims1	regulating synaptic membrane exocytosis 1	-1.32	0.00366	chr1	22717199	22717498	Intron (uc057kfk.1/116837, intron 2 of 32)	ENSMUSG00000041670;ENSMUSG00000111628
Rims1	regulating synaptic membrane exocytosis 1	-0.94	8.49e-05	chr1	22805608	22805907	Exon (uc057kfk.1/116837, exon 1 of 33)	ENSMUSG00000041670;ENSMUSG00000111628
4933415F23Rik	RIKEN cDNA 4933415F23 gene	-2.76	1.82e-08	chr1	23008397	23008696	Distal Intergenic	ENSMUSG00000073730
4933415F23Rik	RIKEN cDNA 4933415F23 gene	-2.5	1.74e-05	chr1	23068165	23068464	Distal Intergenic	ENSMUSG00000073730
4933415F23Rik	RIKEN cDNA 4933415F23 gene	-1.38	0.00385	chr1	23119577	23119876	Distal Intergenic	ENSMUSG00000073730
Mir30a	microRNA 30a	-2.25	1.08e-05	chr1	23197999	23198298	Distal Intergenic	ENSMUSG00000065405
Mir30a	microRNA 30a	-0.63	0.115	chr1	23202771	23203070	Distal Intergenic	ENSMUSG00000065405
Mir30a	microRNA 30a	0.31	0.31	chr1	23256532	23256831	Distal Intergenic	ENSMUSG00000065405
Ogfrl1	opioid growth factor receptor-like 1	-0.52	0.162	chr1	23379691	23379990	Intron (uc007amb.1/70155, intron 1 of 6)	ENSMUSG00000026158
Ogfrl1	opioid growth factor receptor-like 1	-0.53	0.00975	chr1	23382720	23383019	Exon (uc007amb.1/70155, exon 1 of 7)	ENSMUSG00000026158
B3gat2	beta-1,3-glucuronyltransferase 2 (glucuronosyltransferase S)	-1.24	0.00495	chr1	23656384	23656683	Distal Intergenic	ENSMUSG00000026156
Smap1	small ArfGAP 1	-0.18	0.369	chr1	23921949	23922248	5' UTR	ENSMUSG00000026155
Smap1	small ArfGAP 1	-2.63	2.67e-05	chr1	23941965	23942264	Distal Intergenic	ENSMUSG00000026155
Smap1	small ArfGAP 1	-2.87	3.49e-07	chr1	23943856	23944155	Distal Intergenic	ENSMUSG00000026155
Sdhaf4	succinate dehydrogenase complex assembly factor 4	-1.57	0.000818	chr1	23977823	23978122	Distal Intergenic	ENSMUSG00000026154
Sdhaf4	succinate dehydrogenase complex assembly factor 4	-0.17	0.496	chr1	24005322	24005621	5' UTR	ENSMUSG00000026154
Fam135a	family with sequence similarity 135, member A	0.14	0.606	chr1	24099845	24100144	5' UTR	ENSMUSG00000026153
Col9a1	collagen, type IX, alpha 1	-1.86	0.00174	chr1	24222217	24222516	Exon (uc007amo.2/12839, exon 25 of 38)	ENSMUSG00000026147
Col9a1	collagen, type IX, alpha 1	-2.08	3.15e-06	chr1	24223202	24223501	Intron (uc007amo.2/12839, intron 25 of 37)	ENSMUSG00000026147
Lmbrd1	LMBR1 domain containing 1	-3.85	4.68e-12	chr1	24662216	24662515	Distal Intergenic	ENSMUSG00000073725
Lmbrd1	LMBR1 domain containing 1	-0.42	0.0748	chr1	24678525	24678824	5' UTR	ENSMUSG00000073725
Lmbrd1	LMBR1 domain containing 1	-0.29	0.544	chr1	24869921	24870220	Distal Intergenic	ENSMUSG00000073725
Adgrb3	adhesion G protein-coupled receptor B3	-2.08	1.17e-08	chr1	25033502	25033801	Distal Intergenic	ENSMUSG00000033569
Adgrb3	adhesion G protein-coupled receptor B3	-0.67	0.17	chr1	25057526	25057825	Distal Intergenic	ENSMUSG00000033569
Adgrb3	adhesion G protein-coupled receptor B3	-1.63	0.000466	chr1	25082320	25082619	Intron (uc007amv.2/210933, intron 8 of 9)	ENSMUSG00000033569
Adgrb3	adhesion G protein-coupled receptor B3	-1.44	0.000113	chr1	25085561	25085860	Intron (uc007amv.2/210933, intron 7 of 9)	ENSMUSG00000033569
Adgrb3	adhesion G protein-coupled receptor B3	-0.6	0.162	chr1	25087480	25087779	Intron (uc007amv.2/210933, intron 7 of 9)	ENSMUSG00000033569
Adgrb3	adhesion G protein-coupled receptor B3	-1.37	0.000105	chr1	25107148	25107447	Intron (uc007amv.2/210933, intron 4 of 9)	ENSMUSG00000033569
Adgrb3	adhesion G protein-coupled receptor B3	-1.52	1.34e-06	chr1	25166283	25166582	Intron (uc007amv.2/210933, intron 3 of 9)	ENSMUSG00000033569
Adgrb3	adhesion G protein-coupled receptor B3	-2.11	1.03e-09	chr1	25180047	25180346	Intron (uc007amv.2/210933, intron 3 of 9)	ENSMUSG00000033569
Adgrb3	adhesion G protein-coupled receptor B3	-1.37	1.13e-08	chr1	25228592	25228891	5' UTR	ENSMUSG00000033569
Adgrb3	adhesion G protein-coupled receptor B3	-2.85	2.37e-06	chr1	25489545	25489844	Intron (uc007amw.2/210933, intron 8 of 28)	ENSMUSG00000033569
Adgrb3	adhesion G protein-coupled receptor B3	-1.39	0.000328	chr1	25576708	25577007	Intron (uc007amw.2/210933, intron 1 of 28)	ENSMUSG00000033569
Adgrb3	adhesion G protein-coupled receptor B3	-1.04	0.0184	chr1	25679266	25679565	Intron (uc007amw.2/210933, intron 1 of 28)	ENSMUSG00000033569
Adgrb3	adhesion G protein-coupled receptor B3	-0.21	0.592	chr1	25685422	25685721	Intron (uc007amw.2/210933, intron 1 of 28)	ENSMUSG00000033569
Adgrb3	adhesion G protein-coupled receptor B3	-0.84	0.0746	chr1	25695608	25695907	Intron (uc007amw.2/210933, intron 1 of 28)	ENSMUSG00000033569
Adgrb3	adhesion G protein-coupled receptor B3	-1.26	0.00295	chr1	25698468	25698767	Intron (uc007amw.2/210933, intron 1 of 28)	ENSMUSG00000033569
Adgrb3	adhesion G protein-coupled receptor B3	-1.15	0.0266	chr1	25704013	25704312	Intron (uc007amw.2/210933, intron 1 of 28)	ENSMUSG00000033569
Adgrb3	adhesion G protein-coupled receptor B3	-1.23	0.00342	chr1	25711454	25711753	Intron (uc007amw.2/210933, intron 1 of 28)	ENSMUSG00000033569
Adgrb3	adhesion G protein-coupled receptor B3	-2.05	4e-07	chr1	25775479	25775778	Intron (uc007amw.2/210933, intron 1 of 28)	ENSMUSG00000033569
Adgrb3	adhesion G protein-coupled receptor B3	0.16	0.711	chr1	25811703	25812002	Intron (uc007amw.2/210933, intron 1 of 28)	ENSMUSG00000033569
Adgrb3	adhesion G protein-coupled receptor B3	-1.01	8.53e-05	chr1	25827783	25828082	Intron (uc011wis.1/210933, intron 1 of 30)	ENSMUSG00000033569
Gm5524	predicted gene 5524	-2.81	2.54e-08	chr1	27628784	27629083	Distal Intergenic	ENSMUSG00000101514
Phf3	PHD finger protein 3	-2.03	3.76e-05	chr1	30591101	30591400	Distal Intergenic	ENSMUSG00000048874
Phf3	PHD finger protein 3	-2.52	6.71e-09	chr1	30700824	30701123	Distal Intergenic	ENSMUSG00000048874
Phf3	PHD finger protein 3	-2.04	0.00187	chr1	30716927	30717226	Distal Intergenic	ENSMUSG00000048874
Phf3	PHD finger protein 3	-3.16	3.64e-12	chr1	30720252	30720551	Distal Intergenic	ENSMUSG00000048874
Phf3	PHD finger protein 3	-0.37	0.0805	chr1	30873375	30873674	5' UTR	ENSMUSG00000048874
Ptp4a1	protein tyrosine phosphatase 4a1	0.75	0.0565	chr1	30936586	30936885	Distal Intergenic	ENSMUSG00000026064;ENSMUSG00000117310
Ptp4a1	protein tyrosine phosphatase 4a1	-0.4	0.0675	chr1	30949873	30950172	Promoter (<=1kb)	ENSMUSG00000026064;ENSMUSG00000117310
Khdrbs2	KH domain containing, RNA binding, signal transduction associated 2	-0.89	0.00552	chr1	32172936	32173235	Exon (uc007ann.1/170771, exon 1 of 2)	ENSMUSG00000026058
Khdrbs2	KH domain containing, RNA binding, signal transduction associated 2	-1.24	0.00208	chr1	32174910	32175209	Intron (uc007ann.1/170771, intron 1 of 1)	ENSMUSG00000026058
Prim2	DNA primase, p58 subunit	-1.45	0.00101	chr1	33174678	33174977	Distal Intergenic	ENSMUSG00000026134
Prim2	DNA primase, p58 subunit	-1.36	0.0029	chr1	33175759	33176058	Distal Intergenic	ENSMUSG00000026134
Prim2	DNA primase, p58 subunit	-1.87	1.34e-07	chr1	33271377	33271676	Distal Intergenic	ENSMUSG00000026134
Prim2	DNA primase, p58 subunit	0.82	0.1	chr1	33481105	33481404	Intron (uc007anq.2/19076, intron 11 of 13)	ENSMUSG00000026134
Prim2	DNA primase, p58 subunit	-0.89	0.119	chr1	33484482	33484781	Exon (uc007anq.2/19076, exon 11 of 14)	ENSMUSG00000026134
Prim2	DNA primase, p58 subunit	-3.18	9.58e-10	chr1	33531205	33531504	Intron (uc007anq.2/19076, intron 8 of 13)	ENSMUSG00000026134
1700001G17Rik	RIKEN cDNA 1700001G17 gene	-0.1	0.775	chr1	33669968	33670267	5' UTR	ENSMUSG00000103746
Rab23	RAB23, member RAS oncogene family	-0.17	0.546	chr1	33720212	33720511	5' UTR	ENSMUSG00000004768
Bag2	BCL2-associated athanogene 2	-0.25	0.384	chr1	33757664	33757963	5' UTR	ENSMUSG00000042215
Zfp451	zinc finger protein 451	-0.5	0.0207	chr1	33814036	33814335	Intron (uc007anz.2/98403, intron 1 of 14)	ENSMUSG00000042197
Dst	dystonin	-0.82	0.00519	chr1	33907912	33908211	Promoter (<=1kb)	ENSMUSG00000026131
Dst	dystonin	-1.08	0.0202	chr1	33940634	33940933	Intron (uc007aon.2/13518, intron 2 of 102)	ENSMUSG00000026131
Dst	dystonin	-1.31	0.000178	chr1	33946696	33946995	Intron (uc007aon.2/13518, intron 2 of 102)	ENSMUSG00000026131
Dst	dystonin	-0.26	0.201	chr1	34006012	34006311	5' UTR	ENSMUSG00000026131
Dst	dystonin	0.08	0.836	chr1	34011540	34011839	Exon (uc007aoi.2/13518, exon 1 of 98)	ENSMUSG00000026131
Dst	dystonin	0.4	0.31	chr1	34017161	34017460	Intron (uc007aon.2/13518, intron 4 of 102)	ENSMUSG00000026131
Dst	dystonin	0.65	0.0417	chr1	34121121	34121420	Intron (uc007aon.2/13518, intron 8 of 102)	ENSMUSG00000026131
Dst	dystonin	-0.3	0.502	chr1	34143362	34143661	Intron (uc007aon.2/13518, intron 9 of 102)	ENSMUSG00000026131
Dst	dystonin	0.61	0.0475	chr1	34150443	34150742	Intron (uc007aon.2/13518, intron 9 of 102)	ENSMUSG00000026131
Dst	dystonin	0.78	0.0899	chr1	34155756	34156055	Intron (uc007aon.2/13518, intron 12 of 102)	ENSMUSG00000026131
Dst	dystonin	0.81	0.0331	chr1	34166179	34166478	Exon (uc007aon.2/13518, exon 23 of 103)	ENSMUSG00000026131
Dst	dystonin	0.35	0.243	chr1	34188811	34189110	Exon (uc007aon.2/13518, exon 39 of 103)	ENSMUSG00000026131
Mir5103	microRNA 5103	-0.35	0.394	chr1	34434659	34434958	Promoter (1-2kb)	ENSMUSG00000092852
Ccdc115	coiled-coil domain containing 115	-0.47	0.113	chr1	34439442	34439741	5' UTR	ENSMUSG00000042111
Amer3	APC membrane recruitment 3	-3.19	9.31e-08	chr1	34571061	34571360	Distal Intergenic	ENSMUSG00000045174
Amer3	APC membrane recruitment 3	-1.58	1.55e-09	chr1	34579819	34580118	Intron (uc011wjc.1/211383, intron 1 of 1)	ENSMUSG00000045174
Amer3	APC membrane recruitment 3	-2.57	1.89e-10	chr1	34583459	34583758	Intron (uc011wjc.1/211383, intron 1 of 1)	ENSMUSG00000045174
AA619741	PHD finger protein 19 pseudogene	-2.68	7.4e-05	chr1	34654536	34654835	Distal Intergenic	NA
AA619741	PHD finger protein 19 pseudogene	0.06	0.862	chr1	34665023	34665322	Distal Intergenic	NA
AA619741	PHD finger protein 19 pseudogene	-0.29	0.418	chr1	34678332	34678631	Intron (uc007ape.1/uc007ape.1, intron 1 of 1)	NA
Arhgef4	Rho guanine nucleotide exchange factor (GEF) 4	-0.21	0.669	chr1	34686273	34686572	Intron (uc007ape.1/uc007ape.1, intron 1 of 1)	ENSMUSG00000037509
Arhgef4	Rho guanine nucleotide exchange factor (GEF) 4	0.82	0.0144	chr1	34696760	34697059	Intron (uc007ape.1/uc007ape.1, intron 1 of 1)	ENSMUSG00000037509
Arhgef4	Rho guanine nucleotide exchange factor (GEF) 4	0.35	0.338	chr1	34700403	34700702	Intron (uc007ape.1/uc007ape.1, intron 1 of 1)	ENSMUSG00000037509
Arhgef4	Rho guanine nucleotide exchange factor (GEF) 4	-1.29	9.95e-08	chr1	34750595	34750894	Intron (uc007apf.1/226970, intron 3 of 12)	ENSMUSG00000037509
Arhgef4	Rho guanine nucleotide exchange factor (GEF) 4	-1.57	5.99e-12	chr1	34801874	34802173	5' UTR	ENSMUSG00000037509
Arhgef4	Rho guanine nucleotide exchange factor (GEF) 4	-1.29	0.00217	chr1	34812688	34812987	3' UTR	ENSMUSG00000037509
Fam168b	family with sequence similarity 168, member B	-1.64	0.00263	chr1	34819841	34820140	Exon (uc007apj.2/214469, exon 4 of 7)	ENSMUSG00000037503
Fam168b	family with sequence similarity 168, member B	0.36	0.385	chr1	34838363	34838662	Intron (uc007apj.2/214469, intron 1 of 6)	ENSMUSG00000037503
Fam168b	family with sequence similarity 168, member B	0.03	0.893	chr1	34843099	34843398	Promoter (<=1kb)	ENSMUSG00000037503
Plekhb2	pleckstrin homology domain containing, family B (evectins) member 2	-0.22	0.384	chr1	34849764	34850063	5' UTR	ENSMUSG00000026123
Plekhb2	pleckstrin homology domain containing, family B (evectins) member 2	-3.02	2.94e-14	chr1	35201740	35202039	Distal Intergenic	ENSMUSG00000026123
Hs6st1	heparan sulfate 6-O-sulfotransferase 1	-2.31	3.23e-07	chr1	35759279	35759578	Distal Intergenic	ENSMUSG00000045216
Hs6st1	heparan sulfate 6-O-sulfotransferase 1	-1.71	0.0023	chr1	35803055	35803354	Distal Intergenic	ENSMUSG00000045216
Hs6st1	heparan sulfate 6-O-sulfotransferase 1	-0.74	0.0793	chr1	36030629	36030928	Distal Intergenic	ENSMUSG00000045216
Hs6st1	heparan sulfate 6-O-sulfotransferase 1	-0.17	0.588	chr1	36065319	36065618	Promoter (2-3kb)	ENSMUSG00000045216
Hs6st1	heparan sulfate 6-O-sulfotransferase 1	0.1	0.765	chr1	36068288	36068587	5' UTR	ENSMUSG00000045216
Uggt1	UDP-glucose glycoprotein glucosyltransferase 1	0.04	0.931	chr1	36243955	36244254	5' UTR	ENSMUSG00000037470
Arid5a	AT rich interactive domain 5A (MRF1-like)	0.2	0.682	chr1	36304257	36304556	Promoter (3-4kb)	ENSMUSG00000037447
Arid5a	AT rich interactive domain 5A (MRF1-like)	-0.02	0.955	chr1	36307770	36308069	5' UTR	ENSMUSG00000037447
Kansl3	KAT8 regulatory NSL complex subunit 3	0.15	0.564	chr1	36368838	36369137	5' UTR	ENSMUSG00000010453
Lman2l	lectin, mannose-binding 2-like	-1.76	2.09e-06	chr1	36441517	36441816	5' UTR	ENSMUSG00000001143
Lman2l	lectin, mannose-binding 2-like	-0.34	0.352	chr1	36444914	36445213	5' UTR	ENSMUSG00000001143
Cnnm4	cyclin M4	-0.37	0.239	chr1	36471030	36471329	Promoter (<=1kb)	ENSMUSG00000037408
Cnnm3	cyclin M3	-0.07	0.796	chr1	36511900	36512199	5' UTR	ENSMUSG00000001138
Ankrd39	ankyrin repeat domain 39	0	1	chr1	36546915	36547214	5' UTR	ENSMUSG00000079610
Sema4c	sema domain, immunoglobulin domain (Ig), transmembrane domain (TM) and short cytoplasmic domain, (semaphorin) 4C	-0.13	0.516	chr1	36556825	36557124	5' UTR	ENSMUSG00000026121
Fam178b	family with sequence similarity 178, member B	0.04	0.913	chr1	36580136	36580435	Intron (uc007aqu.2/381337, intron 2 of 5)	ENSMUSG00000046337
Fam178b	family with sequence similarity 178, member B	0.36	0.373	chr1	36603784	36604083	Intron (uc011wjn.1/381337, intron 7 of 14)	ENSMUSG00000046337
Fam178b	family with sequence similarity 178, member B	-0.11	0.866	chr1	36612239	36612538	Intron (uc011wjn.1/381337, intron 6 of 14)	ENSMUSG00000046337
Fam178b	family with sequence similarity 178, member B	0.28	0.401	chr1	36634368	36634667	Intron (uc011wjn.1/381337, intron 5 of 14)	ENSMUSG00000046337
Cox5b	cytochrome c oxidase subunit 5B	-0.63	0.00828	chr1	36691659	36691958	Exon (uc007aqw.1/12859, exon 1 of 4)	ENSMUSG00000061518
Actr1b	ARP1 actin-related protein 1B, centractin beta	-0.44	0.0793	chr1	36709633	36709932	5' UTR	ENSMUSG00000037351
4933424G06Rik	RIKEN cDNA 4933424G06 gene	-1.22	0.0354	chr1	36743426	36743725	Intron (uc007aqy.2/71166, intron 6 of 8)	ENSMUSG00000102416
Zap70	zeta-chain (TCR) associated protein kinase	-1.4	0.00545	chr1	36763990	36764289	Intron (uc007aqz.2/22637, intron 1 of 12)	ENSMUSG00000026117
Tmem131	transmembrane protein 131	-0.53	0.341	chr1	36798430	36798729	Intron (uc007arc.1/56030, intron 5 of 10)	ENSMUSG00000026116
Tmem131	transmembrane protein 131	-2.47	1.37e-07	chr1	36807954	36808253	Exon (uc007arc.1/56030, exon 1 of 11)	ENSMUSG00000026116
Tmem131	transmembrane protein 131	-2.12	1.14e-06	chr1	36814041	36814340	Intron (uc007ard.1/56030, intron 25 of 40)	ENSMUSG00000026116
Tmem131	transmembrane protein 131	-0.14	0.77	chr1	36831216	36831515	Intron (uc007ard.1/56030, intron 11 of 40)	ENSMUSG00000026116
Tmem131	transmembrane protein 131	-2.1	5.29e-07	chr1	36864588	36864887	Intron (uc007ard.1/56030, intron 4 of 40)	ENSMUSG00000026116
Tmem131	transmembrane protein 131	-0.38	0.459	chr1	36904454	36904753	Intron (uc007ard.1/56030, intron 1 of 40)	ENSMUSG00000026116
Tmem131	transmembrane protein 131	0.61	0.0699	chr1	36919908	36920207	Intron (uc007ard.1/56030, intron 1 of 40)	ENSMUSG00000026116
Tmem131	transmembrane protein 131	-0.23	0.258	chr1	36939335	36939634	5' UTR	ENSMUSG00000026116
Tmem131	transmembrane protein 131	-1.37	0.000426	chr1	37077562	37077861	Distal Intergenic	ENSMUSG00000026116
Cnga3	cyclic nucleotide gated channel alpha 3	-1.76	9.79e-06	chr1	37097686	37097985	Distal Intergenic	ENSMUSG00000026114
Cnga3	cyclic nucleotide gated channel alpha 3	-3.92	3.35e-21	chr1	37100795	37101094	Distal Intergenic	ENSMUSG00000026114
Cnga3	cyclic nucleotide gated channel alpha 3	-2.19	1.69e-05	chr1	37103843	37104142	Distal Intergenic	ENSMUSG00000026114
Cnga3	cyclic nucleotide gated channel alpha 3	-2.61	9.48e-08	chr1	37150377	37150676	Distal Intergenic	ENSMUSG00000026114
Cnga3	cyclic nucleotide gated channel alpha 3	-3.64	6.65e-13	chr1	37219948	37220247	Intron (uc033fit.1/12790, intron 2 of 7)	ENSMUSG00000026114
Inpp4a	inositol polyphosphate-4-phosphatase, type I	-1.98	1.35e-05	chr1	37288507	37288806	Distal Intergenic	ENSMUSG00000026113
Inpp4a	inositol polyphosphate-4-phosphatase, type I	-0.68	0.00911	chr1	37300072	37300371	5' UTR	ENSMUSG00000026113
Inpp4a	inositol polyphosphate-4-phosphatase, type I	-1.73	0.000337	chr1	37351184	37351483	Intron (uc007ark.2/269180, intron 1 of 23)	ENSMUSG00000026113
Inpp4a	inositol polyphosphate-4-phosphatase, type I	-1.8	7.66e-05	chr1	37368108	37368407	Exon (uc007ark.2/269180, exon 10 of 24)	ENSMUSG00000026113
Inpp4a	inositol polyphosphate-4-phosphatase, type I	-2.1	4.45e-05	chr1	37375869	37376168	Intron (uc007ark.2/269180, intron 13 of 23)	ENSMUSG00000026113
Inpp4a	inositol polyphosphate-4-phosphatase, type I	-1.1	0.0748	chr1	37378508	37378807	Intron (uc007ark.2/269180, intron 14 of 23)	ENSMUSG00000026113
Coa5	cytochrome C oxidase assembly factor 5	-0.08	0.837	chr1	37430064	37430363	5' UTR	ENSMUSG00000026112
Unc50	unc-50 homolog	-0.08	0.837	chr1	37430064	37430363	5' UTR	ENSMUSG00000026111
Mgat4a	mannoside acetylglucosaminyltransferase 4, isoenzyme A	-1.19	0.0009	chr1	37540997	37541296	5' UTR	ENSMUSG00000026110
2010300C02Rik	RIKEN cDNA 2010300C02 gene	-1.38	0.0072	chr1	37613986	37614285	Intron (uc007arx.2/72097, intron 8 of 9)	ENSMUSG00000026090
2010300C02Rik	RIKEN cDNA 2010300C02 gene	-2.13	2.02e-07	chr1	37663372	37663671	Intron (uc007arx.2/72097, intron 1 of 9)	ENSMUSG00000026090
2010300C02Rik	RIKEN cDNA 2010300C02 gene	-1.83	0.000862	chr1	37665793	37666092	Intron (uc007arx.2/72097, intron 1 of 9)	ENSMUSG00000026090
2010300C02Rik	RIKEN cDNA 2010300C02 gene	-3.72	3.33e-16	chr1	37677710	37678009	Intron (uc007arx.2/72097, intron 1 of 9)	ENSMUSG00000026090
2010300C02Rik	RIKEN cDNA 2010300C02 gene	-4.03	3.3e-18	chr1	37686640	37686939	Intron (uc007arx.2/72097, intron 1 of 9)	ENSMUSG00000026090
2010300C02Rik	RIKEN cDNA 2010300C02 gene	-2.58	4.25e-11	chr1	37698961	37699260	Intron (uc007arx.2/72097, intron 1 of 9)	ENSMUSG00000026090
2010300C02Rik	RIKEN cDNA 2010300C02 gene	-1.97	0.000514	chr1	37707096	37707395	Intron (uc007arx.2/72097, intron 1 of 9)	ENSMUSG00000026090
2010300C02Rik	RIKEN cDNA 2010300C02 gene	-2.02	1.3e-05	chr1	37709655	37709954	Intron (uc007arx.2/72097, intron 1 of 9)	ENSMUSG00000026090
2010300C02Rik	RIKEN cDNA 2010300C02 gene	-3.14	6.43e-10	chr1	37711992	37712291	Intron (uc007arx.2/72097, intron 1 of 9)	ENSMUSG00000026090
2010300C02Rik	RIKEN cDNA 2010300C02 gene	-2.87	1.51e-07	chr1	37715749	37716048	Intron (uc007arx.2/72097, intron 1 of 9)	ENSMUSG00000026090
2010300C02Rik	RIKEN cDNA 2010300C02 gene	-1.79	2.85e-15	chr1	37719515	37719814	5' UTR	ENSMUSG00000026090
2010300C02Rik	RIKEN cDNA 2010300C02 gene	-2.44	4.58e-15	chr1	37726024	37726323	Distal Intergenic	ENSMUSG00000026090
Tsga10	testis specific 10	-2.71	2.26e-07	chr1	37850709	37851008	Intron (uc007arz.2/211484, intron 2 of 19)	ENSMUSG00000060771
Tsga10	testis specific 10	-0.41	0.0671	chr1	37865367	37865666	Promoter (<=1kb)	ENSMUSG00000060771
Mitd1	MIT, microtubule interacting and transport, domain containing 1	0.29	0.34	chr1	37890044	37890343	5' UTR	ENSMUSG00000026088
Txndc9	thioredoxin domain containing 9	-0.4	0.296	chr1	37997180	37997479	5' UTR	ENSMUSG00000058407
Rev1	REV1, DNA directed polymerase	-1.17	0.0126	chr1	38074751	38075050	5' UTR	ENSMUSG00000026082
Rev1	REV1, DNA directed polymerase	-1.55	0.0115	chr1	38099103	38099402	Intron (uc007asr.1/56210, intron 3 of 22)	ENSMUSG00000026082
Rev1	REV1, DNA directed polymerase	-0.45	0.0103	chr1	38129253	38129552	5' UTR	ENSMUSG00000026082
Aff3	AF4/FMR2 family, member 3	-0.55	0.152	chr1	38200413	38200712	Intron (uc007ast.2/16764, intron 15 of 21)	ENSMUSG00000037138
Aff3	AF4/FMR2 family, member 3	-1.84	1.3e-07	chr1	38417975	38418274	Intron (uc007ast.2/16764, intron 4 of 21)	ENSMUSG00000037138
Aff3	AF4/FMR2 family, member 3	-2.68	1.14e-12	chr1	38428709	38429008	Intron (uc007ast.2/16764, intron 4 of 21)	ENSMUSG00000037138
Aff3	AF4/FMR2 family, member 3	-3.01	2.4e-05	chr1	38497453	38497752	Intron (uc007ast.2/16764, intron 4 of 21)	ENSMUSG00000037138
Aff3	AF4/FMR2 family, member 3	-1.69	1.91e-05	chr1	38512311	38512610	Intron (uc007ast.2/16764, intron 4 of 21)	ENSMUSG00000037138
Aff3	AF4/FMR2 family, member 3	-0.93	0.0381	chr1	38627316	38627615	Intron (uc056ycp.1/16764, intron 1 of 7)	ENSMUSG00000037138
Lonrf2	LON peptidase N-terminal domain and ring finger 2	-1.61	0.0129	chr1	38826419	38826718	Distal Intergenic	ENSMUSG00000048814
Lonrf2	LON peptidase N-terminal domain and ring finger 2	-0.86	1.71e-05	chr1	38836100	38836399	Distal Intergenic	ENSMUSG00000048814
Chst10	carbohydrate sulfotransferase 10	-0.75	0.0407	chr1	38847961	38848260	Distal Intergenic	ENSMUSG00000026080
Chst10	carbohydrate sulfotransferase 10	0.29	0.455	chr1	38876715	38877014	Intron (uc007asy.2/98388, intron 3 of 6)	ENSMUSG00000026080
Chst10	carbohydrate sulfotransferase 10	-0.71	0.00584	chr1	38897776	38898075	5' UTR	ENSMUSG00000026080
Chst10	carbohydrate sulfotransferase 10	0.38	0.319	chr1	38911101	38911400	Distal Intergenic	ENSMUSG00000026080
Pdcl3	phosducin-like 3	-0.28	0.312	chr1	38987340	38987639	Promoter (<=1kb)	ENSMUSG00000026078
Pdcl3	phosducin-like 3	-2.64	1.34e-08	chr1	39014229	39014528	Distal Intergenic	ENSMUSG00000026078
Pdcl3	phosducin-like 3	-1.63	0.00925	chr1	39045432	39045731	Distal Intergenic	ENSMUSG00000026078
Pdcl3	phosducin-like 3	-1.77	2.68e-06	chr1	39063469	39063768	Distal Intergenic	ENSMUSG00000026078
Pdcl3	phosducin-like 3	-0.14	0.659	chr1	39086679	39086978	Distal Intergenic	ENSMUSG00000026078
Mir6349	microRNA 6349	-0.99	0.0128	chr1	39098628	39098927	Distal Intergenic	ENSMUSG00000098833
Mir6349	microRNA 6349	-1.47	0.000447	chr1	39103706	39104005	Distal Intergenic	ENSMUSG00000098833
Mir6349	microRNA 6349	-1.35	0.00474	chr1	39177252	39177551	Distal Intergenic	ENSMUSG00000098833
Npas2	neuronal PAS domain protein 2	-0.58	0.011	chr1	39193825	39194124	Promoter (<=1kb)	ENSMUSG00000026077
Npas2	neuronal PAS domain protein 2	0.07	0.901	chr1	39229376	39229675	Intron (uc007atd.2/18143, intron 1 of 20)	ENSMUSG00000026077
Npas2	neuronal PAS domain protein 2	0.47	0.28	chr1	39266752	39267051	Intron (uc007atd.2/18143, intron 2 of 20)	ENSMUSG00000026077
Npas2	neuronal PAS domain protein 2	-2.35	7.77e-05	chr1	39272386	39272685	Intron (uc007atd.2/18143, intron 2 of 20)	ENSMUSG00000026077
Rpl31	ribosomal protein L31	0.05	0.873	chr1	39367908	39368207	5' UTR	ENSMUSG00000073702
Tbc1d8	TBC1 domain family, member 8	0.47	0.309	chr1	39373861	39374160	Exon (uc007atg.4/54610, exon 18 of 20)	ENSMUSG00000003134
Tbc1d8	TBC1 domain family, member 8	-0.02	0.957	chr1	39478347	39478646	5' UTR	ENSMUSG00000003134
Cnot11	CCR4-NOT transcription complex, subunit 11	-0.04	0.903	chr1	39535807	39536106	5' UTR	ENSMUSG00000003135
Rnf149	ring finger protein 149	-0.59	0.00696	chr1	39577080	39577379	5' UTR	ENSMUSG00000048234
Creg2	cellular repressor of E1A-stimulated genes 2	0.1	0.784	chr1	39646178	39646477	Intron (uc007atm.1/263764, intron 2 of 3)	ENSMUSG00000050967
Creg2	cellular repressor of E1A-stimulated genes 2	-1.53	9.98e-13	chr1	39650593	39650892	Exon (uc007atm.1/263764, exon 1 of 4)	ENSMUSG00000050967
Rfx8	regulatory factor X 8	-2	0.000109	chr1	39663544	39663843	Downstream (1-2kb)	ENSMUSG00000057173
Rfx8	regulatory factor X 8	-1.17	0.00219	chr1	39741036	39741335	Distal Intergenic	ENSMUSG00000057173
Map4k4	mitogen-activated protein kinase kinase kinase kinase 4	-0.16	0.398	chr1	39901111	39901410	5' UTR	ENSMUSG00000026074
Map4k4	mitogen-activated protein kinase kinase kinase kinase 4	0.08	0.871	chr1	39913138	39913437	Intron (uc007atr.1/26921, intron 2 of 30)	ENSMUSG00000026074
Map4k4	mitogen-activated protein kinase kinase kinase kinase 4	0.35	0.187	chr1	39923684	39923983	Intron (uc007atr.1/26921, intron 2 of 30)	ENSMUSG00000026074
Map4k4	mitogen-activated protein kinase kinase kinase kinase 4	0.38	0.358	chr1	39931197	39931496	Intron (uc007atr.1/26921, intron 2 of 30)	ENSMUSG00000026074
Map4k4	mitogen-activated protein kinase kinase kinase kinase 4	0.1	0.82	chr1	39935482	39935781	Intron (uc007atr.1/26921, intron 2 of 30)	ENSMUSG00000026074
Map4k4	mitogen-activated protein kinase kinase kinase kinase 4	0.07	0.874	chr1	39937317	39937616	Intron (uc007atr.1/26921, intron 2 of 30)	ENSMUSG00000026074
Map4k4	mitogen-activated protein kinase kinase kinase kinase 4	0.38	0.0494	chr1	39942553	39942852	Intron (uc007atr.1/26921, intron 2 of 30)	ENSMUSG00000026074
Map4k4	mitogen-activated protein kinase kinase kinase kinase 4	0.18	0.739	chr1	39958454	39958753	Intron (uc007atr.1/26921, intron 2 of 30)	ENSMUSG00000026074
Map4k4	mitogen-activated protein kinase kinase kinase kinase 4	-0.02	0.958	chr1	39962993	39963292	Intron (uc007atr.1/26921, intron 3 of 30)	ENSMUSG00000026074
Map4k4	mitogen-activated protein kinase kinase kinase kinase 4	0.27	0.528	chr1	39969226	39969525	Intron (uc007atr.1/26921, intron 3 of 30)	ENSMUSG00000026074
Map4k4	mitogen-activated protein kinase kinase kinase kinase 4	0.16	0.708	chr1	39972397	39972696	Intron (uc007atr.1/26921, intron 3 of 30)	ENSMUSG00000026074
Map4k4	mitogen-activated protein kinase kinase kinase kinase 4	0.43	0.309	chr1	39977292	39977591	Intron (uc007atr.1/26921, intron 5 of 30)	ENSMUSG00000026074
Map4k4	mitogen-activated protein kinase kinase kinase kinase 4	0.64	0.0902	chr1	39981877	39982176	Intron (uc007atr.1/26921, intron 6 of 30)	ENSMUSG00000026074
Map4k4	mitogen-activated protein kinase kinase kinase kinase 4	-1.31	0.00174	chr1	39989621	39989920	Intron (uc007atr.1/26921, intron 11 of 30)	ENSMUSG00000026074
Gm16894	predicted gene, 16894	-0.54	0.12	chr1	40085523	40085822	Exon (uc007att.2/100047133, exon 1 of 4)	ENSMUSG00000097899
Il1r2	interleukin 1 receptor, type II	-0.54	0.12	chr1	40085523	40085822	Exon (uc007att.2/100047133, exon 1 of 4)	ENSMUSG00000026073
Il1r1	interleukin 1 receptor, type I	-1.96	0.000117	chr1	40236127	40236426	Intron (uc007atv.1/16177, intron 1 of 10)	ENSMUSG00000026072
Il1r1	interleukin 1 receptor, type I	-3.1	2.96e-10	chr1	40243260	40243559	Intron (uc007atv.1/16177, intron 1 of 10)	ENSMUSG00000026072
Il1r1	interleukin 1 receptor, type I	-0.65	0.0315	chr1	40266638	40266937	5' UTR	ENSMUSG00000026072
Slc9a4	solute carrier family 9 (sodium/hydrogen exchanger), member 4	-1.71	2.75e-05	chr1	40580158	40580457	5' UTR	ENSMUSG00000026065
Slc9a4	solute carrier family 9 (sodium/hydrogen exchanger), member 4	-2.03	1.39e-06	chr1	40600970	40601269	Exon (uc007aul.1/110895, exon 3 of 12)	ENSMUSG00000026065
Slc9a4	solute carrier family 9 (sodium/hydrogen exchanger), member 4	-1.13	0.00559	chr1	40614061	40614360	Intron (uc007aul.1/110895, intron 8 of 11)	ENSMUSG00000026065
Slc9a4	solute carrier family 9 (sodium/hydrogen exchanger), member 4	-2.25	1.01e-06	chr1	40617816	40618115	Intron (uc007aul.1/110895, intron 8 of 11)	ENSMUSG00000026065
Slc9a4	solute carrier family 9 (sodium/hydrogen exchanger), member 4	-1.68	0.00225	chr1	40618999	40619298	Exon (uc007aul.1/110895, exon 9 of 12)	ENSMUSG00000026065
Slc9a4	solute carrier family 9 (sodium/hydrogen exchanger), member 4	-3.33	1.29e-05	chr1	40628875	40629174	Intron (uc007aul.1/110895, intron 11 of 11)	ENSMUSG00000026065
Slc9a4	solute carrier family 9 (sodium/hydrogen exchanger), member 4	-0.4	0.355	chr1	40635144	40635443	Distal Intergenic	ENSMUSG00000026065
Slc9a4	solute carrier family 9 (sodium/hydrogen exchanger), member 4	-0.63	0.203	chr1	40650679	40650978	Distal Intergenic	ENSMUSG00000026065
Slc9a2	solute carrier family 9 (sodium/hydrogen exchanger), member 2	-1.36	6.56e-05	chr1	40681001	40681300	Promoter (<=1kb)	ENSMUSG00000026062
Tmem182	transmembrane protein 182	-2.06	0.000308	chr1	40820724	40821023	Intron (uc007auq.1/381339, intron 3 of 4)	ENSMUSG00000079588
Tmem182	transmembrane protein 182	-0.47	0.441	chr1	40874396	40874695	Distal Intergenic	ENSMUSG00000079588
4930448I06Rik	RIKEN cDNA 4930448I06 gene	-1.76	0.000323	chr1	41035326	41035625	Distal Intergenic	ENSMUSG00000104072
4930448I06Rik	RIKEN cDNA 4930448I06 gene	-1.39	0.0011	chr1	41037044	41037343	Distal Intergenic	ENSMUSG00000104072
Pantr1	POU domain, class 3, transcription factor 3 adjacent noncoding transcript 1	-3.33	5.92e-13	chr1	42012485	42012784	Distal Intergenic	ENSMUSG00000060424
Pantr1	POU domain, class 3, transcription factor 3 adjacent noncoding transcript 1	-0.5	0.129	chr1	42260527	42260826	Distal Intergenic	ENSMUSG00000060424
Pantr1	POU domain, class 3, transcription factor 3 adjacent noncoding transcript 1	0.58	0.17	chr1	42480577	42480876	Distal Intergenic	ENSMUSG00000060424
Pantr1	POU domain, class 3, transcription factor 3 adjacent noncoding transcript 1	-0.06	0.853	chr1	42539832	42540131	Distal Intergenic	ENSMUSG00000060424
Pantr1	POU domain, class 3, transcription factor 3 adjacent noncoding transcript 1	0.57	0.166	chr1	42648044	42648343	Exon (uc007aur.1/66297, exon 3 of 3)	ENSMUSG00000060424
Pantr1	POU domain, class 3, transcription factor 3 adjacent noncoding transcript 1	0.42	0.157	chr1	42667141	42667440	Intron (uc007aur.1/66297, intron 1 of 2)	ENSMUSG00000060424
Pantr1	POU domain, class 3, transcription factor 3 adjacent noncoding transcript 1	-0.14	0.735	chr1	42673255	42673554	Intron (uc007aus.1/66297, intron 1 of 3)	ENSMUSG00000060424
Pantr1	POU domain, class 3, transcription factor 3 adjacent noncoding transcript 1	0.21	0.552	chr1	42679119	42679418	Intron (uc007aus.1/66297, intron 1 of 3)	ENSMUSG00000060424
Pantr1	POU domain, class 3, transcription factor 3 adjacent noncoding transcript 1	-0.07	0.854	chr1	42688356	42688655	Intron (uc007aus.1/66297, intron 1 of 3)	ENSMUSG00000060424
2900092D14Rik	RIKEN cDNA 2900092D14 gene	0.08	0.855	chr1	42704303	42704602	Downstream (2-3kb)	NA
Pantr2	POU domain, class 3, transcription factor 3 adjacent noncoding transcript 2	0.09	0.84	chr1	42713592	42713891	Promoter (<=1kb)	ENSMUSG00000097063
Dalir	DNMT1 associated long intergenic non-coding RNA	-2.36	9.96e-09	chr1	42770467	42770766	Distal Intergenic	ENSMUSG00000099784
Mrps9	mitochondrial ribosomal protein S9	-0.31	0.333	chr1	42851302	42851601	Exon (uc007auz.2/69527, exon 1 of 4)	ENSMUSG00000060679
Gpr45	G protein-coupled receptor 45	-1.22	2.46e-06	chr1	42953171	42953470	5' UTR	ENSMUSG00000041907
Tgfbrap1	transforming growth factor, beta receptor associated protein 1	-0.14	0.577	chr1	43092356	43092655	5' UTR	ENSMUSG00000070939
Tgfbrap1	transforming growth factor, beta receptor associated protein 1	-0.38	0.0586	chr1	43098398	43098697	5' UTR	ENSMUSG00000070939
Fhl2	four and a half LIM domains 2	-1.95	3.6e-05	chr1	43136609	43136908	Intron (uc007avk.2/14200, intron 3 of 5)	ENSMUSG00000008136
Fhl2	four and a half LIM domains 2	-1.81	0.00024	chr1	43142172	43142471	Intron (uc007avk.2/14200, intron 2 of 5)	ENSMUSG00000008136
Fhl2	four and a half LIM domains 2	-1.2	4.11e-05	chr1	43163634	43163933	5' UTR	ENSMUSG00000008136
Fhl2	four and a half LIM domains 2	-2.99	8.64e-08	chr1	43178965	43179264	Intron (uc007avl.2/14200, intron 1 of 5)	ENSMUSG00000008136
Nck2	non-catalytic region of tyrosine kinase adaptor protein 2	-0.5	0.0186	chr1	43445796	43446095	5' UTR	ENSMUSG00000066877
Nck2	non-catalytic region of tyrosine kinase adaptor protein 2	-1.78	0.000127	chr1	43464225	43464524	Intron (uc007avo.2/17974, intron 1 of 4)	ENSMUSG00000066877
Nck2	non-catalytic region of tyrosine kinase adaptor protein 2	-0.71	0.0586	chr1	43467503	43467802	Intron (uc007avo.2/17974, intron 1 of 4)	ENSMUSG00000066877
Nck2	non-catalytic region of tyrosine kinase adaptor protein 2	-1	0.00344	chr1	43474527	43474826	Intron (uc007avo.2/17974, intron 1 of 4)	ENSMUSG00000066877
Nck2	non-catalytic region of tyrosine kinase adaptor protein 2	-2.25	7.85e-07	chr1	43488858	43489157	Intron (uc007avo.2/17974, intron 1 of 4)	ENSMUSG00000066877
Nck2	non-catalytic region of tyrosine kinase adaptor protein 2	-1.03	0.00475	chr1	43497748	43498047	Intron (uc007avo.2/17974, intron 1 of 4)	ENSMUSG00000066877
Nck2	non-catalytic region of tyrosine kinase adaptor protein 2	-2.4	1.02e-06	chr1	43528706	43529005	Intron (uc007avo.2/17974, intron 2 of 4)	ENSMUSG00000066877
Nck2	non-catalytic region of tyrosine kinase adaptor protein 2	-1.33	0.00107	chr1	43530686	43530985	Intron (uc007avo.2/17974, intron 2 of 4)	ENSMUSG00000066877
Uxs1	UDP-glucuronate decarboxylase 1	-2.2	1.28e-08	chr1	43782490	43782789	Intron (uc007avq.1/67883, intron 6 of 14)	ENSMUSG00000057363
Uxs1	UDP-glucuronate decarboxylase 1	-0.61	0.0413	chr1	43827502	43827801	5' UTR	ENSMUSG00000057363
Uxs1	UDP-glucuronate decarboxylase 1	-2.08	0.000715	chr1	43871810	43872109	Distal Intergenic	ENSMUSG00000057363
Uxs1	UDP-glucuronate decarboxylase 1	-2.72	1.21e-05	chr1	43877850	43878149	Distal Intergenic	ENSMUSG00000057363
Tpp2	tripeptidyl peptidase II	0.09	0.806	chr1	43933659	43933958	Promoter (<=1kb)	ENSMUSG00000041763
Bivm	basic, immunoglobulin-like variable motif containing	-0.72	0.0209	chr1	44119523	44119822	Intron (uc007awd.2/246229, intron 1 of 10)	ENSMUSG00000041684
Ercc5	excision repair cross-complementing rodent repair deficiency, complementation group 5	-0.13	0.64	chr1	44147977	44148276	5' UTR	ENSMUSG00000026048
Col5a2	collagen, type V, alpha 2	-2.86	2.83e-09	chr1	45472405	45472704	Intron (uc007awr.1/12832, intron 1 of 53)	ENSMUSG00000026042
Wdr75	WD repeat domain 75	-0.29	0.201	chr1	45795133	45795432	Promoter (<=1kb)	ENSMUSG00000025995
Slc40a1	solute carrier family 40 (iron-regulated transporter), member 1	0.18	0.578	chr1	45925487	45925786	5' UTR	ENSMUSG00000025993
Slc39a10	solute carrier family 39 (zinc transporter), member 10	-0.14	0.396	chr1	46853055	46853354	Intron (uc007axc.1/227059, intron 1 of 9)	ENSMUSG00000025986
Slc39a10	solute carrier family 39 (zinc transporter), member 10	0.05	0.933	chr1	46905827	46906126	Distal Intergenic	ENSMUSG00000025986
Slc39a10	solute carrier family 39 (zinc transporter), member 10	0.45	0.24	chr1	46922349	46922648	Distal Intergenic	ENSMUSG00000025986
Slc39a10	solute carrier family 39 (zinc transporter), member 10	0.07	0.887	chr1	46924554	46924853	Distal Intergenic	ENSMUSG00000025986
Slc39a10	solute carrier family 39 (zinc transporter), member 10	-2.36	1.73e-08	chr1	46964387	46964686	Distal Intergenic	ENSMUSG00000025986
Slc39a10	solute carrier family 39 (zinc transporter), member 10	-0.43	0.375	chr1	46970302	46970601	Distal Intergenic	ENSMUSG00000025986
Slc39a10	solute carrier family 39 (zinc transporter), member 10	-2.23	3.94e-05	chr1	46986539	46986838	Distal Intergenic	ENSMUSG00000025986
Slc39a10	solute carrier family 39 (zinc transporter), member 10	-3.46	1.21e-06	chr1	47103460	47103759	Distal Intergenic	ENSMUSG00000025986
Slc39a10	solute carrier family 39 (zinc transporter), member 10	-3.66	2.94e-09	chr1	47119785	47120084	Distal Intergenic	ENSMUSG00000025986
Mir6350	microRNA 6350	-3.39	2.94e-11	chr1	47193538	47193837	Distal Intergenic	ENSMUSG00000098876
Tmeff2	transmembrane protein with EGF-like and two follistatin-like domains 2	0.52	0.165	chr1	50685746	50686045	Distal Intergenic	ENSMUSG00000026109
Tmeff2	transmembrane protein with EGF-like and two follistatin-like domains 2	0.19	0.7	chr1	50765365	50765664	Distal Intergenic	ENSMUSG00000026109
Tmeff2	transmembrane protein with EGF-like and two follistatin-like domains 2	0.48	0.258	chr1	50770890	50771189	Distal Intergenic	ENSMUSG00000026109
Tmeff2	transmembrane protein with EGF-like and two follistatin-like domains 2	-1.53	0.000586	chr1	50806435	50806734	Distal Intergenic	ENSMUSG00000026109
Tmeff2	transmembrane protein with EGF-like and two follistatin-like domains 2	0.88	0.0262	chr1	50823752	50824051	Distal Intergenic	ENSMUSG00000026109
Tmeff2	transmembrane protein with EGF-like and two follistatin-like domains 2	0.41	0.291	chr1	50865381	50865680	Distal Intergenic	ENSMUSG00000026109
Tmeff2	transmembrane protein with EGF-like and two follistatin-like domains 2	-0.01	0.971	chr1	50898011	50898310	Distal Intergenic	ENSMUSG00000026109
Tmeff2	transmembrane protein with EGF-like and two follistatin-like domains 2	-0.86	1.72e-06	chr1	50926740	50927039	Intron (uc007axi.1/56363, intron 5 of 9)	ENSMUSG00000026109
Tmeff2	transmembrane protein with EGF-like and two follistatin-like domains 2	-1.02	0.00777	chr1	51096804	51097103	Intron (uc007axj.1/56363, intron 5 of 9)	ENSMUSG00000026109
Tmeff2	transmembrane protein with EGF-like and two follistatin-like domains 2	-0.56	0.198	chr1	51192014	51192313	Distal Intergenic	ENSMUSG00000026109
Tmeff2	transmembrane protein with EGF-like and two follistatin-like domains 2	-2.41	3.59e-08	chr1	51199622	51199921	Distal Intergenic	ENSMUSG00000026109
9330175M20Rik	RIKEN cDNA 9330175M20 gene	-1.1	0.0657	chr1	51215511	51215810	Downstream (2-3kb)	ENSMUSG00000101799
9330175M20Rik	RIKEN cDNA 9330175M20 gene	-0.54	0.164	chr1	51265846	51266145	Intron (uc029qog.1/442821, intron 2 of 4)	ENSMUSG00000101799
9330175M20Rik	RIKEN cDNA 9330175M20 gene	0.51	0.188	chr1	51289382	51289681	5' UTR	ENSMUSG00000101799
Cavin2	caveolae associated 2	0.51	0.188	chr1	51289382	51289681	5' UTR	ENSMUSG00000045954
9330175M20Rik	RIKEN cDNA 9330175M20 gene	-1.83	0.000335	chr1	51324228	51324527	Intron (uc029qog.1/442821, intron 2 of 4)	ENSMUSG00000101799
9330175M20Rik	RIKEN cDNA 9330175M20 gene	-1.35	5.37e-06	chr1	51333615	51333914	Exon (uc029qog.1/442821, exon 1 of 5)	ENSMUSG00000101799
9330175M20Rik	RIKEN cDNA 9330175M20 gene	-2.37	5.4e-05	chr1	51371572	51371871	Distal Intergenic	ENSMUSG00000101799
9330175M20Rik	RIKEN cDNA 9330175M20 gene	-2.74	2.17e-08	chr1	51380664	51380963	Distal Intergenic	ENSMUSG00000101799
Nabp1	nucleic acid binding protein 1	-0.82	0.0038	chr1	51478201	51478500	5' UTR	ENSMUSG00000026107
Gm17767	predicted gene, 17767	-1.12	0.0231	chr1	51514667	51514966	Intron (uc007axq.1/100045066, intron 3 of 3)	NA
Gm17767	predicted gene, 17767	-1.31	0.0156	chr1	51566582	51566881	Intron (uc007axq.1/100045066, intron 3 of 3)	NA
Gm17767	predicted gene, 17767	-0.77	0.172	chr1	51594218	51594517	Intron (uc007axq.1/100045066, intron 1 of 3)	NA
Gm17767	predicted gene, 17767	-1.99	4.42e-06	chr1	51596390	51596689	Exon (uc007axq.1/100045066, exon 1 of 4)	NA
Stat1	signal transducer and activator of transcription 1	0.05	0.86	chr1	52113440	52113739	Distal Intergenic	ENSMUSG00000026104
Stat1	signal transducer and activator of transcription 1	0.21	0.395	chr1	52119014	52119313	Promoter (<=1kb)	ENSMUSG00000026104
Stat1	signal transducer and activator of transcription 1	-1.92	9.13e-07	chr1	52150329	52150628	Exon (uc007axz.1/20846, exon 19 of 23)	ENSMUSG00000026104
Stat1	signal transducer and activator of transcription 1	-1.72	3.15e-05	chr1	52159107	52159406	3' UTR	ENSMUSG00000026104
Gls	glutaminase	-1.33	0.00712	chr1	52163877	52164176	3' UTR	ENSMUSG00000026103
Gls	glutaminase	-0.71	0.000131	chr1	52232668	52232967	Exon (uc007aye.3/14660, exon 1 of 18)	ENSMUSG00000026103
Gls	glutaminase	-3.2	9.98e-08	chr1	52270002	52270301	Distal Intergenic	ENSMUSG00000026103
Nab1	Ngfi-A binding protein 1	-1.42	0.00178	chr1	52464582	52464881	Exon (uc007ayh.2/17936, exon 6 of 8)	ENSMUSG00000002881
Nab1	Ngfi-A binding protein 1	-1.23	0.00711	chr1	52465950	52466249	Intron (uc007ayh.2/17936, intron 5 of 7)	ENSMUSG00000002881
Nab1	Ngfi-A binding protein 1	-0.33	0.168	chr1	52500074	52500373	5' UTR	ENSMUSG00000002881
Nemp2	nuclear envelope integral membrane protein 2	-0.09	0.797	chr1	52630711	52631010	5' UTR	ENSMUSG00000043015
Mfsd6	major facilitator superfamily domain containing 6	0.06	0.908	chr1	52673747	52674046	Intron (uc007ayl.4/98682, intron 3 of 6)	ENSMUSG00000041439
Mfsd6	major facilitator superfamily domain containing 6	-0.2	0.626	chr1	52713953	52714252	Intron (uc007ayl.4/98682, intron 1 of 6)	ENSMUSG00000041439
Mfsd6	major facilitator superfamily domain containing 6	0.23	0.539	chr1	52718527	52718826	Intron (uc007ayl.4/98682, intron 1 of 6)	ENSMUSG00000041439
Mfsd6	major facilitator superfamily domain containing 6	-0.36	0.0725	chr1	52726809	52727108	5' UTR	ENSMUSG00000041439
Inpp1	inositol polyphosphate-1-phosphatase	-0.44	0.276	chr1	52799503	52799802	5' UTR	ENSMUSG00000026102
Inpp1	inositol polyphosphate-1-phosphatase	-0.14	0.509	chr1	52817223	52817522	5' UTR	ENSMUSG00000026102
Inpp1	inositol polyphosphate-1-phosphatase	0.57	0.198	chr1	52820694	52820993	Promoter (3-4kb)	ENSMUSG00000026102
Hibch	3-hydroxyisobutyryl-Coenzyme A hydrolase	-0.03	0.936	chr1	52845078	52845377	5' UTR	ENSMUSG00000041426
1700019D03Rik	RIKEN cDNA 1700019D03 gene	-0.14	0.681	chr1	52952550	52952849	5' UTR	ENSMUSG00000043629
Mstn	myostatin	-1.33	0.00664	chr1	53018095	53018394	Distal Intergenic	ENSMUSG00000026100
Ormdl1	ORM1-like 1 (S. cerevisiae)	0.24	0.478	chr1	53297052	53297351	5' UTR	ENSMUSG00000026097
Osgepl1	O-sialoglycoprotein endopeptidase-like 1	0.02	0.946	chr1	53313497	53313796	5' UTR	ENSMUSG00000026096
Asnsd1	asparagine synthetase domain containing 1	-0.12	0.719	chr1	53352379	53352678	5' UTR	ENSMUSG00000026095
Dnah7a	dynein, axonemal, heavy chain 7A	-0.14	0.74	chr1	53706579	53706878	5' UTR	ENSMUSG00000096141
Stk17b	serine/threonine kinase 17b (apoptosis-inducing)	0.19	0.689	chr1	53739897	53740196	Distal Intergenic	ENSMUSG00000026094
Stk17b	serine/threonine kinase 17b (apoptosis-inducing)	0.28	0.539	chr1	53741305	53741604	Distal Intergenic	ENSMUSG00000026094
Hecw2	HECT, C2 and WW domain containing E3 ubiquitin protein ligase 2	0.25	0.473	chr1	54129151	54129450	Intron (uc007azk.2/329152, intron 1 of 28)	ENSMUSG00000042807
Hecw2	HECT, C2 and WW domain containing E3 ubiquitin protein ligase 2	-0.61	0.0792	chr1	54194484	54194783	Intron (uc007azk.2/329152, intron 1 of 28)	ENSMUSG00000042807
Gtf3c3	general transcription factor IIIC, polypeptide 3	0.17	0.62	chr1	54438605	54438904	Exon (uc007azp.2/98488, exon 1 of 18)	ENSMUSG00000041303
Pgap1	post-GPI attachment to proteins 1	-0.17	0.542	chr1	54557295	54557594	5' UTR	ENSMUSG00000073678
Pgap1	post-GPI attachment to proteins 1	-0.9	0.0917	chr1	54585306	54585605	Distal Intergenic	ENSMUSG00000073678
Ankrd44	ankyrin repeat domain 44	0.06	0.9	chr1	54683676	54683975	Intron (uc007azt.1/uc007azt.1, intron 1 of 4)	ENSMUSG00000052331
Ankrd44	ankyrin repeat domain 44	0.52	0.104	chr1	54925941	54926240	5' UTR	ENSMUSG00000052331
Sf3b1	splicing factor 3b, subunit 1	-0.42	0.0312	chr1	55027105	55027404	5' UTR	ENSMUSG00000025982
Coq10b	coenzyme Q10B	-0.59	0.00598	chr1	55052340	55052639	Promoter (<=1kb)	ENSMUSG00000025981
Hspd1	heat shock protein 1 (chaperonin)	-0.05	0.867	chr1	55087589	55087888	5' UTR	ENSMUSG00000025980
Mob4	MOB family member 4, phocein	-0.22	0.26	chr1	55131330	55131629	Exon (uc007bad.1/19070, exon 1 of 8)	ENSMUSG00000025979
Mob4	MOB family member 4, phocein	0.36	0.188	chr1	55161484	55161783	Distal Intergenic	ENSMUSG00000025979
Rftn2	raftlin family member 2	0.63	0.084	chr1	55194261	55194560	Exon (uc011wla.2/74013, exon 4 of 6)	ENSMUSG00000025978
Rftn2	raftlin family member 2	0.53	0.069	chr1	55202178	55202477	Intron (uc011wla.2/74013, intron 1 of 5)	ENSMUSG00000025978
Rftn2	raftlin family member 2	0.78	0.00897	chr1	55206221	55206520	Exon (uc007bag.2/74013, exon 4 of 9)	ENSMUSG00000025978
Rftn2	raftlin family member 2	0.46	0.293	chr1	55208662	55208961	Intron (uc007bag.2/74013, intron 3 of 8)	ENSMUSG00000025978
Rftn2	raftlin family member 2	1.42	3.36e-05	chr1	55222353	55222652	Intron (uc007bag.2/74013, intron 1 of 8)	ENSMUSG00000025978
Rftn2	raftlin family member 2	0.21	0.457	chr1	55225582	55225881	Intron (uc007bag.2/74013, intron 1 of 8)	ENSMUSG00000025978
Mars2	methionine-tRNA synthetase 2 (mitochondrial)	-0.07	0.829	chr1	55237321	55237620	Exon (uc007baj.1/212679, exon 1 of 1)	ENSMUSG00000046994
Plcl1	phospholipase C-like 1	-2.99	1.23e-06	chr1	55399689	55399988	Distal Intergenic	ENSMUSG00000038349
Plcl1	phospholipase C-like 1	0.09	0.739	chr1	55406284	55406583	5' UTR	ENSMUSG00000038349
Plcl1	phospholipase C-like 1	0.25	0.586	chr1	55441506	55441805	Intron (uc007ban.2/227120, intron 1 of 5)	ENSMUSG00000038349
Plcl1	phospholipase C-like 1	-0.73	0.1	chr1	55448680	55448979	Intron (uc007ban.2/227120, intron 1 of 5)	ENSMUSG00000038349
Plcl1	phospholipase C-like 1	0	0.995	chr1	55453715	55454014	Intron (uc007ban.2/227120, intron 1 of 5)	ENSMUSG00000038349
Plcl1	phospholipase C-like 1	0.21	0.676	chr1	55531645	55531944	Intron (uc007ban.2/227120, intron 1 of 5)	ENSMUSG00000038349
Plcl1	phospholipase C-like 1	0.16	0.648	chr1	55618692	55618991	Intron (uc007ban.2/227120, intron 1 of 5)	ENSMUSG00000038349
Plcl1	phospholipase C-like 1	0.05	0.889	chr1	55748092	55748391	Intron (uc007ban.2/227120, intron 5 of 5)	ENSMUSG00000038349
Hsfy2	heat shock transcription factor, Y-linked 2	-2.47	0.000157	chr1	56404297	56404596	Distal Intergenic	ENSMUSG00000045336
9130024F11Rik	RIKEN cDNA 9130024F11 gene	-1.1	0.00057	chr1	56973029	56973328	Exon (uc029qoo.1/329160, exon 1 of 1)	ENSMUSG00000087022
BC055402	cDNA sequence BC055402	0.44	0.266	chr1	57219088	57219387	Promoter (4-5kb)	ENSMUSG00000101429
BC055402	cDNA sequence BC055402	0.56	0.131	chr1	57243838	57244137	Distal Intergenic	ENSMUSG00000101429
1700066M21Rik	RIKEN cDNA 1700066M21 gene	-0.06	0.819	chr1	57377684	57377983	Exon (uc007bay.3/73467, exon 1 of 2)	ENSMUSG00000038323
Tyw5	tRNA-yW synthesizing protein 5	0.24	0.369	chr1	57387642	57387941	Downstream (<1kb)	ENSMUSG00000048495
Tyw5	tRNA-yW synthesizing protein 5	0.46	0.239	chr1	57400819	57401118	Intron (uc007baz.2/68736, intron 2 of 7)	ENSMUSG00000048495
Maip1	matrix AAA peptidase interacting protein 1	-0.13	0.578	chr1	57406470	57406769	5' UTR	ENSMUSG00000025971
Tyw5	tRNA-yW synthesizing protein 5	-0.13	0.578	chr1	57406470	57406769	5' UTR	ENSMUSG00000048495
Spats2l	spermatogenesis associated, serine-rich 2-like	-0.17	0.508	chr1	57775000	57775299	5' UTR	ENSMUSG00000038305
Spats2l	spermatogenesis associated, serine-rich 2-like	-0.29	0.597	chr1	57852693	57852992	Intron (uc007bbd.2/67198, intron 3 of 13)	ENSMUSG00000038305
Kctd18	potassium channel tetramerisation domain containing 18	0.1	0.73	chr1	57969754	57970053	5' UTR	ENSMUSG00000054770
Sgo2a	shugoshin 2A	-0.23	0.464	chr1	57995592	57995891	Intron (uc011wlj.1/68549, intron 1 of 5)	ENSMUSG00000026039
Aox1	aldehyde oxidase 1	0.61	0.0133	chr1	58030057	58030356	Exon (uc007bbl.1/11761, exon 1 of 35)	ENSMUSG00000063558
Bzw1	basic leucine zipper and W2 domains 1	-0.2	0.292	chr1	58392792	58393091	Promoter (<=1kb)	ENSMUSG00000051223
Clk1	CDC-like kinase 1	-0.09	0.627	chr1	58423692	58423991	5' UTR	ENSMUSG00000026034
Nif3l1	Ngg1 interacting factor 3-like 1 (S. pombe)	-0.28	0.369	chr1	58445191	58445490	5' UTR	ENSMUSG00000026036
Ppil3	peptidylprolyl isomerase (cyclophilin)-like 3	-0.28	0.369	chr1	58445191	58445490	5' UTR	ENSMUSG00000026035
Nif3l1	Ngg1 interacting factor 3-like 1 (S. pombe)	-2.25	7.24e-06	chr1	58464640	58464939	Intron (uc007bca.1/65102, intron 6 of 6)	ENSMUSG00000026036
Orc2	origin recognition complex, subunit 2	-2.25	7.24e-06	chr1	58464640	58464939	Intron (uc007bca.1/65102, intron 6 of 6)	ENSMUSG00000026037
Orc2	origin recognition complex, subunit 2	0.03	0.948	chr1	58504572	58504871	5' UTR	ENSMUSG00000026037
Ndufb3	NADH:ubiquinone oxidoreductase subunit B3	-0.43	0.058	chr1	58586344	58586643	5' UTR	ENSMUSG00000026032
Ndufb3	NADH:ubiquinone oxidoreductase subunit B3	-1.61	0.000131	chr1	58617158	58617457	Distal Intergenic	ENSMUSG00000026032
Ndufb3	NADH:ubiquinone oxidoreductase subunit B3	-1.24	0.000556	chr1	58622247	58622546	Distal Intergenic	ENSMUSG00000026032
Gm20257	caspase 8 pseudogene	-0.21	0.391	chr1	58652603	58652902	Exon (uc007bcl.1/100504501, exon 1 of 2)	ENSMUSG00000102059
Cflar	CASP8 and FADD-like apoptosis regulator	-0.09	0.698	chr1	58711526	58711825	5' UTR	ENSMUSG00000026031
Cflar	CASP8 and FADD-like apoptosis regulator	0.08	0.799	chr1	58713316	58713615	5' UTR	ENSMUSG00000026031
Cflar	CASP8 and FADD-like apoptosis regulator	-2.55	6.18e-07	chr1	58738052	58738351	Intron (uc007bcn.3/12633, intron 6 of 9)	ENSMUSG00000026031
Stradb	STE20-related kinase adaptor beta	-0.28	0.356	chr1	58973315	58973614	5' UTR	ENSMUSG00000026027
Trak2	trafficking protein, kinesin binding 2	-0.28	0.356	chr1	58973315	58973614	5' UTR	ENSMUSG00000026028
Tmem237	transmembrane protein 237	-0.36	0.0769	chr1	59120234	59120533	5' UTR	ENSMUSG00000038079
Als2	alsin Rho guanine nucleotide exchange factor	-2.56	1.46e-08	chr1	59187580	59187879	Exon (uc011wlp.1/74018, exon 14 of 34)	ENSMUSG00000026024
Als2	alsin Rho guanine nucleotide exchange factor	-0.08	0.801	chr1	59236857	59237156	5' UTR	ENSMUSG00000026024
Cdk15	cyclin-dependent kinase 15	0.74	0.0507	chr1	59326993	59327292	Intron (uc007bdq.2/271697, intron 11 of 13)	ENSMUSG00000026023
Fzd7	frizzled class receptor 7	0.47	0.297	chr1	59449146	59449445	Distal Intergenic	ENSMUSG00000041075
Fzd7	frizzled class receptor 7	0.14	0.761	chr1	59484562	59484861	3' UTR	ENSMUSG00000041075
Gm973	predicted gene 973	0.24	0.435	chr1	59515948	59516247	Promoter (<=1kb)	ENSMUSG00000047361
Gm973	predicted gene 973	0.55	0.125	chr1	59524365	59524664	Intron (uc007bdv.1/381260, intron 1 of 19)	ENSMUSG00000047361
Gm973	predicted gene 973	-0.11	0.788	chr1	59535075	59535374	Intron (uc007bdv.1/381260, intron 2 of 19)	ENSMUSG00000047361
Gm973	predicted gene 973	-0.97	0.00712	chr1	59574605	59574904	Intron (uc007bdv.1/381260, intron 11 of 19)	ENSMUSG00000047361
Gm973	predicted gene 973	-1.81	4.92e-05	chr1	59592703	59593002	Intron (uc007bdv.1/381260, intron 12 of 19)	ENSMUSG00000047361
Sumo1	small ubiquitin-like modifier 1	0.17	0.526	chr1	59670836	59671135	Promoter (<=1kb)	ENSMUSG00000026021
Nop58	NOP58 ribonucleoprotein	-0.68	0.0295	chr1	59685001	59685300	5' UTR	ENSMUSG00000026020
Bmpr2	bone morphogenetic protein receptor, type II (serine/threonine kinase)	-0.07	0.753	chr1	59763636	59763935	Promoter (<=1kb)	ENSMUSG00000067336
Bmpr2	bone morphogenetic protein receptor, type II (serine/threonine kinase)	0.43	0.352	chr1	59798489	59798788	Intron (uc007bdz.2/12168, intron 1 of 12)	ENSMUSG00000067336
Fam117b	family with sequence similarity 117, member B	-0.41	0.0391	chr1	59913064	59913363	5' UTR	ENSMUSG00000041040
Ica1l	islet cell autoantigen 1-like	-0.61	0.0351	chr1	60042793	60043092	5' UTR	ENSMUSG00000026018
Carf	calcium response factor	0	0.993	chr1	60098393	60098692	5' UTR	ENSMUSG00000026017
Wdr12	WD repeat domain 12	0	0.993	chr1	60098393	60098692	5' UTR	ENSMUSG00000026019
Nbeal1	neurobeachin like 1	0.04	0.897	chr1	60180527	60180826	5' UTR	ENSMUSG00000073664
Cyp20a1	cytochrome P450, family 20, subfamily a, polypeptide 1	-0.31	0.167	chr1	60343036	60343335	5' UTR	ENSMUSG00000049439
Abi2	abl-interactor 2	-0.6	0.00171	chr1	60409793	60410092	5' UTR	ENSMUSG00000026782
Raph1	Ras association (RalGDS/AF-6) and pleckstrin homology domains 1	-1.88	0.00266	chr1	60488708	60489007	Exon (uc007bet.2/77300, exon 14 of 14)	ENSMUSG00000026014
Raph1	Ras association (RalGDS/AF-6) and pleckstrin homology domains 1	-0.49	0.0321	chr1	60566298	60566597	5' UTR	ENSMUSG00000026014
Cd28	CD28 antigen	-2.19	3.53e-05	chr1	60701193	60701492	Distal Intergenic	ENSMUSG00000026012;ENSMUSG00000102412
Ctla4	cytotoxic T-lymphocyte-associated protein 4	-3.59	1.39e-13	chr1	60846500	60846799	Distal Intergenic	ENSMUSG00000026011;ENSMUSG00000103326
Ctla4	cytotoxic T-lymphocyte-associated protein 4	-1.26	1.41e-05	chr1	60861064	60861363	Distal Intergenic	ENSMUSG00000026011;ENSMUSG00000103326
Ctla4	cytotoxic T-lymphocyte-associated protein 4	-0.99	0.0177	chr1	60935865	60936164	Distal Intergenic	ENSMUSG00000026011;ENSMUSG00000103326
Icos	inducible T cell co-stimulator	0.35	0.34	chr1	61073453	61073752	Distal Intergenic	ENSMUSG00000026009
9530026F06Rik	RIKEN cDNA 9530026F06 gene	0.21	0.588	chr1	61298426	61298725	Distal Intergenic	ENSMUSG00000085447
9530026F06Rik	RIKEN cDNA 9530026F06 gene	-0.62	0.194	chr1	61374307	61374606	Promoter (3-4kb)	ENSMUSG00000085447
Pard3b	par-3 family cell polarity regulator beta	0.6	0.0776	chr1	61638895	61639194	5' UTR	ENSMUSG00000052062
Nrp2	neuropilin 2	-1.47	1.28e-07	chr1	62705520	62705819	Intron (uc007bfi.1/18187, intron 1 of 2)	ENSMUSG00000025969
Nrp2	neuropilin 2	-0.02	0.952	chr1	62717637	62717936	Intron (uc007bfi.1/18187, intron 1 of 2)	ENSMUSG00000025969
Nrp2	neuropilin 2	0.03	0.936	chr1	62725220	62725519	Intron (uc007bfi.1/18187, intron 2 of 2)	ENSMUSG00000025969
Nrp2	neuropilin 2	0.09	0.834	chr1	62729252	62729551	Intron (uc007bfi.1/18187, intron 2 of 2)	ENSMUSG00000025969
Nrp2	neuropilin 2	-0.3	0.583	chr1	62731583	62731882	Intron (uc007bfi.1/18187, intron 2 of 2)	ENSMUSG00000025969
Nrp2	neuropilin 2	0.44	0.215	chr1	62742929	62743228	Intron (uc007bfj.1/18187, intron 3 of 15)	ENSMUSG00000025969
Nrp2	neuropilin 2	-1	0.0138	chr1	62750725	62751024	Intron (uc007bfj.1/18187, intron 7 of 15)	ENSMUSG00000025969
Nrp2	neuropilin 2	0.05	0.935	chr1	62771918	62772217	Intron (uc007bfj.1/18187, intron 12 of 15)	ENSMUSG00000025969
Nrp2	neuropilin 2	-0.6	0.316	chr1	62776066	62776365	Intron (uc007bfj.1/18187, intron 12 of 15)	ENSMUSG00000025969
Nrp2	neuropilin 2	-0.83	0.0752	chr1	62780084	62780383	Intron (uc007bfj.1/18187, intron 12 of 15)	ENSMUSG00000025969
Nrp2	neuropilin 2	-1.45	0.000122	chr1	62784048	62784347	Intron (uc007bfj.1/18187, intron 13 of 15)	ENSMUSG00000025969
Nrp2	neuropilin 2	-2.37	6.92e-11	chr1	62789839	62790138	Intron (uc007bfj.1/18187, intron 15 of 15)	ENSMUSG00000025969
4930487H11Rik	RIKEN cDNA 4930487H11 gene	-1.16	0.00668	chr1	62794341	62794640	Exon (uc029qou.1/74992, exon 1 of 3)	NA
Nrp2	neuropilin 2	-1.16	0.00668	chr1	62794341	62794640	Exon (uc029qou.1/74992, exon 1 of 3)	ENSMUSG00000025969
Nrp2	neuropilin 2	-1.85	0.0524	chr1	62798867	62799166	Intron (uc007bfl.1/18187, intron 15 of 16)	ENSMUSG00000025969
Nrp2	neuropilin 2	-1.58	0.00128	chr1	62802944	62803243	Intron (uc007bfl.1/18187, intron 15 of 16)	ENSMUSG00000025969
Nrp2	neuropilin 2	-1.79	3.71e-05	chr1	62808781	62809080	Intron (uc007bfl.1/18187, intron 15 of 16)	ENSMUSG00000025969
Nrp2	neuropilin 2	-2.77	2.63e-07	chr1	62832445	62832744	Distal Intergenic	ENSMUSG00000025969
Nrp2	neuropilin 2	-1.29	0.0226	chr1	62859423	62859722	Distal Intergenic	ENSMUSG00000025969
Nrp2	neuropilin 2	-2.51	2.29e-05	chr1	62901567	62901866	Distal Intergenic	ENSMUSG00000025969
Nrp2	neuropilin 2	-2.72	7.52e-08	chr1	62908556	62908855	Distal Intergenic	ENSMUSG00000025969
Ino80dos	INO80 complex subunit D, opposite strand	-0.24	0.267	chr1	63114698	63114997	Exon (uc029qov.1/100380944, exon 1 of 4)	ENSMUSG00000084799
Eef1b2	eukaryotic translation elongation factor 1 beta 2	-0.2	0.386	chr1	63176677	63176976	5' UTR	ENSMUSG00000025967
Ndufs1	NADH:ubiquinone oxidoreductase core subunit S1	-0.2	0.386	chr1	63176677	63176976	5' UTR	ENSMUSG00000025968
Gpr1	G protein-coupled receptor 1	-1.84	2.14e-05	chr1	63203674	63203973	Intron (uc033fje.1/73884, intron 1 of 6)	ENSMUSG00000046856
Zdbf2	zinc finger, DBF-type containing 2	-1.84	2.14e-05	chr1	63203674	63203973	Intron (uc033fje.1/73884, intron 1 of 6)	ENSMUSG00000027520
Gpr1	G protein-coupled receptor 1	-0.95	0.019	chr1	63214139	63214438	5' UTR	ENSMUSG00000046856
Zdbf2	zinc finger, DBF-type containing 2	-0.95	0.019	chr1	63214139	63214438	5' UTR	ENSMUSG00000027520
Zdbf2	zinc finger, DBF-type containing 2	-1.15	0.00942	chr1	63273281	63273580	5' UTR	ENSMUSG00000027520
Adam23	a disintegrin and metallopeptidase domain 23	-0.3	0.184	chr1	63446086	63446385	5' UTR	ENSMUSG00000025964
Adam23	a disintegrin and metallopeptidase domain 23	0.1	0.745	chr1	63458599	63458898	Intron (uc007bgd.2/23792, intron 2 of 5)	ENSMUSG00000025964
Fastkd2	FAST kinase domains 2	-0.44	0.245	chr1	63730680	63730979	5' UTR	ENSMUSG00000025962
4933402D24Rik	RIKEN cDNA 4933402D24 gene	1.1	0.000209	chr1	63820159	63820458	Distal Intergenic	ENSMUSG00000025961
Gm13749	predicted gene 13749	0.27	0.505	chr1	63934663	63934962	Distal Intergenic	ENSMUSG00000044689
Gm13749	predicted gene 13749	0.27	0.273	chr1	63994762	63995061	Distal Intergenic	ENSMUSG00000044689
Klf7	Kruppel-like factor 7 (ubiquitous)	0.52	0.153	chr1	64019425	64019724	Distal Intergenic	ENSMUSG00000025959
Klf7	Kruppel-like factor 7 (ubiquitous)	0.89	0.0196	chr1	64033765	64034064	Exon (uc007bgn.1/uc007bgn.1, exon 1 of 1)	ENSMUSG00000025959
Klf7	Kruppel-like factor 7 (ubiquitous)	-0.11	0.852	chr1	64041715	64042014	3' UTR	ENSMUSG00000025959
Klf7	Kruppel-like factor 7 (ubiquitous)	0.01	0.979	chr1	64042786	64043085	Intron (uc007bgo.3/93691, intron 2 of 3)	ENSMUSG00000025959
Klf7	Kruppel-like factor 7 (ubiquitous)	-0.73	0.16	chr1	64046253	64046552	Intron (uc007bgo.3/93691, intron 2 of 3)	ENSMUSG00000025959
Klf7	Kruppel-like factor 7 (ubiquitous)	-0.66	0.0955	chr1	64056226	64056525	Intron (uc007bgo.3/93691, intron 2 of 3)	ENSMUSG00000025959
Klf7	Kruppel-like factor 7 (ubiquitous)	0.17	0.624	chr1	64060755	64061054	Intron (uc007bgo.3/93691, intron 2 of 3)	ENSMUSG00000025959
Klf7	Kruppel-like factor 7 (ubiquitous)	-0.43	0.2	chr1	64066553	64066852	Intron (uc007bgo.3/93691, intron 2 of 3)	ENSMUSG00000025959
Klf7	Kruppel-like factor 7 (ubiquitous)	-0.18	0.667	chr1	64087921	64088220	Intron (uc007bgo.3/93691, intron 1 of 3)	ENSMUSG00000025959
Klf7	Kruppel-like factor 7 (ubiquitous)	0.48	0.178	chr1	64097884	64098183	Intron (uc007bgo.3/93691, intron 1 of 3)	ENSMUSG00000025959
Klf7	Kruppel-like factor 7 (ubiquitous)	-0.34	0.0241	chr1	64121841	64122140	Promoter (<=1kb)	ENSMUSG00000025959
Klf7	Kruppel-like factor 7 (ubiquitous)	0.26	0.509	chr1	64199361	64199660	Distal Intergenic	ENSMUSG00000025959
Klf7	Kruppel-like factor 7 (ubiquitous)	0.37	0.317	chr1	64223463	64223762	Distal Intergenic	ENSMUSG00000025959
Klf7	Kruppel-like factor 7 (ubiquitous)	-0.2	0.675	chr1	64255689	64255988	Distal Intergenic	ENSMUSG00000025959
Klf7	Kruppel-like factor 7 (ubiquitous)	0.37	0.408	chr1	64288848	64289147	Distal Intergenic	ENSMUSG00000025959
Klf7	Kruppel-like factor 7 (ubiquitous)	0.41	0.346	chr1	64295477	64295776	Distal Intergenic	ENSMUSG00000025959
Klf7	Kruppel-like factor 7 (ubiquitous)	0.34	0.322	chr1	64305624	64305923	Distal Intergenic	ENSMUSG00000025959
Creb1	cAMP responsive element binding protein 1	0.15	0.667	chr1	64445801	64446100	Distal Intergenic	ENSMUSG00000025958
Creb1	cAMP responsive element binding protein 1	-0.19	0.396	chr1	64532978	64533277	5' UTR	ENSMUSG00000025958
Mettl21a	methyltransferase like 21A	-0.33	0.158	chr1	64617122	64617421	5' UTR	ENSMUSG00000025956
Ccnyl1	cyclin Y-like 1	-0.11	0.73	chr1	64691146	64691445	5' UTR	ENSMUSG00000070871
Plekhm3	pleckstrin homology domain containing, family M, member 3	0.43	0.327	chr1	64853960	64854259	Intron (uc033fji.1/241075, intron 6 of 8)	ENSMUSG00000051344
Plekhm3	pleckstrin homology domain containing, family M, member 3	-0.75	0.0279	chr1	64919197	64919496	Intron (uc033fji.1/241075, intron 3 of 8)	ENSMUSG00000051344
Plekhm3	pleckstrin homology domain containing, family M, member 3	-1.33	0.000226	chr1	64924552	64924851	Intron (uc033fji.1/241075, intron 2 of 8)	ENSMUSG00000051344
Plekhm3	pleckstrin homology domain containing, family M, member 3	-0.3	0.239	chr1	64956535	64956834	5' UTR	ENSMUSG00000051344
Plekhm3	pleckstrin homology domain containing, family M, member 3	-1.41	0.000547	chr1	64978356	64978655	Distal Intergenic	ENSMUSG00000051344
Plekhm3	pleckstrin homology domain containing, family M, member 3	-2.32	6.41e-08	chr1	64982242	64982541	Distal Intergenic	ENSMUSG00000051344
Idh1	isocitrate dehydrogenase 1 (NADP+), soluble	-0.11	0.73	chr1	65178584	65178883	Intron (uc007bhn.2/15926, intron 1 of 8)	ENSMUSG00000025950
Idh1	isocitrate dehydrogenase 1 (NADP+), soluble	-0.08	0.792	chr1	65186086	65186385	5' UTR	ENSMUSG00000025950
Map2	microtubule-associated protein 2	0.02	0.964	chr1	66175259	66175558	5' UTR	ENSMUSG00000015222
Map2	microtubule-associated protein 2	0.15	0.732	chr1	66187139	66187438	Intron (uc007bhw.1/17756, intron 1 of 14)	ENSMUSG00000015222
Map2	microtubule-associated protein 2	-1.12	9.32e-08	chr1	66322104	66322403	5' UTR	ENSMUSG00000015222
Map2	microtubule-associated protein 2	-0.22	0.46	chr1	66386869	66387168	5' UTR	ENSMUSG00000015222
Unc80	unc-80, NALCN activator	-1.55	1.45e-08	chr1	66468037	66468336	Promoter (<=1kb)	ENSMUSG00000055567
Unc80	unc-80, NALCN activator	-1.51	0.00222	chr1	66481686	66481985	Intron (uc007bif.2/329178, intron 4 of 5)	ENSMUSG00000055567
Unc80	unc-80, NALCN activator	-2.54	0.000256	chr1	66551741	66552040	Intron (uc007bih.2/329178, intron 20 of 64)	ENSMUSG00000055567
Unc80	unc-80, NALCN activator	-1.7	6.96e-05	chr1	66649511	66649810	Exon (uc007bih.2/329178, exon 47 of 65)	ENSMUSG00000055567
Unc80	unc-80, NALCN activator	0.54	0.16	chr1	66692517	66692816	Exon (uc007bih.2/329178, exon 62 of 65)	ENSMUSG00000055567
Rpe	ribulose-5-phosphate-3-epimerase	-0.13	0.734	chr1	66701063	66701362	Intron (uc007bij.2/66646, intron 1 of 6)	ENSMUSG00000026005
Kansl1l	KAT8 regulatory NSL complex subunit 1-like	-0.51	0.0116	chr1	66816509	66816808	Intron (uc011wml.1/68691, intron 1 of 14)	ENSMUSG00000026004
Acadl	acyl-Coenzyme A dehydrogenase, long-chain	0.52	0.096	chr1	66863017	66863316	5' UTR	ENSMUSG00000026003
Lancl1	LanC (bacterial lantibiotic synthetase component C)-like 1	-0.8	0.000943	chr1	67038537	67038836	5' UTR	ENSMUSG00000026000
Cps1	carbamoyl-phosphate synthetase 1	0.47	0.15	chr1	67398132	67398431	Distal Intergenic	ENSMUSG00000025991
Erbb4	erb-b2 receptor tyrosine kinase 4	0.86	0.0169	chr1	69106093	69106392	Intron (uc007bjb.3/13869, intron 1 of 26)	ENSMUSG00000062209
Ikzf2	IKAROS family zinc finger 2	-1.51	0.0127	chr1	69492981	69493280	Distal Intergenic	ENSMUSG00000025997
Ikzf2	IKAROS family zinc finger 2	-0.37	0.249	chr1	69686956	69687255	Promoter (<=1kb)	ENSMUSG00000025997
Spag16	sperm associated antigen 16	0.21	0.607	chr1	70067009	70067308	Intron (uc007bjg.2/66722, intron 11 of 12)	ENSMUSG00000053153
Atic	5-aminoimidazole-4-carboxamide ribonucleotide formyltransferase/IMP cyclohydrolase	-0.25	0.474	chr1	71557128	71557427	5' UTR	ENSMUSG00000026192
Apol7d	apolipoprotein L 7d	-0.37	0.451	chr1	71723556	71723855	Distal Intergenic	ENSMUSG00000073652
4933417E11Rik	RIKEN cDNA 4933417E11 gene	0.39	0.362	chr1	72009475	72009774	Promoter (4-5kb)	ENSMUSG00000101848
4933417E11Rik	RIKEN cDNA 4933417E11 gene	0.8	0.0268	chr1	72060508	72060807	Distal Intergenic	ENSMUSG00000101848
Mreg	melanoregulin	-0.34	0.397	chr1	72211941	72212240	5' UTR	ENSMUSG00000039395
D230017M19Rik	RIKEN cDNA D230017M19 gene	-0.38	0.295	chr1	72236479	72236778	Distal Intergenic	NA
D230017M19Rik	RIKEN cDNA D230017M19 gene	-0.16	0.449	chr1	72243934	72244233	Exon (uc007bkh.1/320933, exon 1 of 4)	NA
D230017M19Rik	RIKEN cDNA D230017M19 gene	-0.3	0.327	chr1	72254718	72255017	Intron (uc007bkh.1/320933, intron 1 of 3)	NA
Tmem169	transmembrane protein 169	-0.8	0.0053	chr1	72284525	72284824	Intron (uc007bkk.1/271711, intron 1 of 2)	ENSMUSG00000026188
Xrcc5	X-ray repair complementing defective repair in Chinese hamster cells 5	0.02	0.956	chr1	72307427	72307726	5' UTR	ENSMUSG00000026187
Xrcc5	X-ray repair complementing defective repair in Chinese hamster cells 5	-0.26	0.548	chr1	72372151	72372450	Intron (uc007bkl.2/22596, intron 16 of 20)	ENSMUSG00000026187
March4	membrane-associated ring finger (C3HC4) 4	-1.91	4.18e-05	chr1	72505896	72506195	Intron (uc007bkn.1/381270, intron 1 of 3)	ENSMUSG00000039372
March4	membrane-associated ring finger (C3HC4) 4	-2.05	5.5e-11	chr1	72536759	72537058	Promoter (<=1kb)	ENSMUSG00000039372
Smarcal1	SWI/SNF related matrix associated, actin dependent regulator of chromatin, subfamily a-like 1	-2.17	3.57e-10	chr1	72578506	72578805	Promoter (4-5kb)	ENSMUSG00000039354
Smarcal1	SWI/SNF related matrix associated, actin dependent regulator of chromatin, subfamily a-like 1	-0.39	0.0981	chr1	72583285	72583584	5' UTR	ENSMUSG00000039354
Smarcal1	SWI/SNF related matrix associated, actin dependent regulator of chromatin, subfamily a-like 1	-0.11	0.786	chr1	72593220	72593519	Intron (uc007bkp.2/54380, intron 5 of 5)	ENSMUSG00000039354
Rpl37a	ribosomal protein L37a	-0.12	0.726	chr1	72711421	72711720	Exon (uc007bkv.2/19981, exon 2 of 4)	ENSMUSG00000046330
Igfbp5	insulin-like growth factor binding protein 5	-1.48	0.0137	chr1	72872627	72872926	Intron (uc007bkx.1/16011, intron 1 of 3)	ENSMUSG00000026185
Igfbp5	insulin-like growth factor binding protein 5	-0.3	0.497	chr1	72878017	72878316	Promoter (3-4kb)	ENSMUSG00000026185
Igfbp5	insulin-like growth factor binding protein 5	0.46	0.263	chr1	72930663	72930962	Distal Intergenic	ENSMUSG00000026185
Igfbp5	insulin-like growth factor binding protein 5	0.21	0.659	chr1	72936202	72936501	Distal Intergenic	ENSMUSG00000026185
Tnp1	transition protein 1	0.54	0.063	chr1	73005349	73005648	Distal Intergenic	ENSMUSG00000026182
Pinc	pregnancy induced noncoding RNA	-3	1.42e-07	chr1	73227426	73227725	Distal Intergenic	NA
6030407O03Rik	RIKEN cDNA 6030407O03 gene	-1.64	0.00382	chr1	73588708	73589007	Distal Intergenic	ENSMUSG00000100301
6030407O03Rik	RIKEN cDNA 6030407O03 gene	-2.21	2.42e-06	chr1	73593519	73593818	Distal Intergenic	ENSMUSG00000100301
Tns1	tensin 1	-0.21	0.655	chr1	73935560	73935859	Intron (uc007blf.2/21961, intron 1 of 11)	ENSMUSG00000055322
Tns1	tensin 1	0.67	0.0278	chr1	73943940	73944239	Intron (uc007blg.3/21961, intron 19 of 32)	ENSMUSG00000055322
Tns1	tensin 1	0.7	0.0102	chr1	73962619	73962918	Intron (uc007blg.3/21961, intron 18 of 32)	ENSMUSG00000055322
Tns1	tensin 1	-0.48	0.213	chr1	73979248	73979547	Intron (uc007blg.3/21961, intron 18 of 32)	ENSMUSG00000055322
Tns1	tensin 1	-1.27	0.0117	chr1	73990867	73991166	Intron (uc007blg.3/21961, intron 11 of 32)	ENSMUSG00000055322
Tns1	tensin 1	0.33	0.346	chr1	73999801	74000100	Intron (uc007blg.3/21961, intron 6 of 32)	ENSMUSG00000055322
Tns1	tensin 1	0.31	0.493	chr1	74001493	74001792	Intron (uc007blg.3/21961, intron 6 of 32)	ENSMUSG00000055322
Tns1	tensin 1	0.55	0.0826	chr1	74036665	74036964	Intron (uc007blg.3/21961, intron 3 of 32)	ENSMUSG00000055322
Cxcr1	chemokine (C-X-C motif) receptor 1	-4.06	3.23e-20	chr1	74197495	74197794	Promoter (2-3kb)	ENSMUSG00000048480
Mir1928	microRNA 1928	-3.23	4.92e-13	chr1	74207659	74207958	Promoter (1-2kb)	ENSMUSG00000087820
Arpc2	actin related protein 2/3 complex, subunit 2	-2.48	4.36e-05	chr1	74232276	74232575	Promoter (3-4kb)	ENSMUSG00000006304
Arpc2	actin related protein 2/3 complex, subunit 2	-0.64	0.00288	chr1	74236635	74236934	5' UTR	ENSMUSG00000006304
Arpc2	actin related protein 2/3 complex, subunit 2	0.3	0.446	chr1	74249201	74249500	Intron (uc007bln.1/76709, intron 4 of 10)	ENSMUSG00000006304
Pnkd	paroxysmal nonkinesiogenic dyskinesia	-0.27	0.335	chr1	74285139	74285438	Intron (uc007bls.2/56695, intron 1 of 2)	ENSMUSG00000026179
Pnkd	paroxysmal nonkinesiogenic dyskinesia	0.24	0.297	chr1	74295898	74296197	Intron (uc007blt.1/56695, intron 2 of 9)	ENSMUSG00000026179
Tmbim1	transmembrane BAX inhibitor motif containing 1	0.24	0.297	chr1	74295898	74296197	Intron (uc007blt.1/56695, intron 2 of 9)	ENSMUSG00000006301
Pnkd	paroxysmal nonkinesiogenic dyskinesia	-0.17	0.53	chr1	74332933	74333232	Exon (uc056ydf.1/uc056ydf.1, exon 1 of 1)	ENSMUSG00000026179
Pnkd	paroxysmal nonkinesiogenic dyskinesia	-0.24	0.536	chr1	74334579	74334878	Exon (uc056ydf.1/uc056ydf.1, exon 1 of 1)	ENSMUSG00000026179
Slc11a1	solute carrier family 11 (proton-coupled divalent metal ion transporters), member 1	-0.33	0.0947	chr1	74386830	74387129	Promoter (4-5kb)	ENSMUSG00000026177
Ctdsp1	CTD (carboxy-terminal domain, RNA polymerase II, polypeptide A) small phosphatase 1	0.49	0.0257	chr1	74391881	74392180	5' UTR	ENSMUSG00000026176
Vil1	villin 1	0.02	0.961	chr1	74434922	74435221	3' UTR	ENSMUSG00000026175
Usp37	ubiquitin specific peptidase 37	-1.57	5.27e-05	chr1	74438247	74438546	3' UTR	ENSMUSG00000033364
Cnot9	CCR4-NOT transcription complex, subunit 9	-0.11	0.717	chr1	74506030	74506329	5' UTR	ENSMUSG00000026174
Usp37	ubiquitin specific peptidase 37	-0.11	0.717	chr1	74506030	74506329	5' UTR	ENSMUSG00000033364
Plcd4	phospholipase C, delta 4	0.45	0.148	chr1	74542833	74543132	5' UTR	ENSMUSG00000026173
Usp37	ubiquitin specific peptidase 37	0.45	0.148	chr1	74542833	74543132	5' UTR	ENSMUSG00000033364
Zfp142	zinc finger protein 142	-0.58	0.00696	chr1	74587637	74587936	5' UTR	ENSMUSG00000026135
Rnf25	ring finger protein 25	-0.31	0.247	chr1	74601027	74601326	Exon (uc007bms.3/57751, exon 1 of 10)	ENSMUSG00000026171
Ttll4	tubulin tyrosine ligase-like family, member 4	-0.44	0.17	chr1	74661787	74662086	5' UTR	ENSMUSG00000033257
Wnt10a	wingless-type MMTV integration site family, member 10A	-0.98	0.0102	chr1	74803358	74803657	3' UTR	ENSMUSG00000026167
Wnt10a	wingless-type MMTV integration site family, member 10A	-2.26	3.75e-08	chr1	74806903	74807202	Distal Intergenic	ENSMUSG00000026167
Wnt10a	wingless-type MMTV integration site family, member 10A	-0.56	0.00952	chr1	74817045	74817344	Distal Intergenic	ENSMUSG00000026167
Cdk5r2	cyclin-dependent kinase 5, regulatory subunit 2 (p39)	-1.24	0.0281	chr1	74830366	74830665	Distal Intergenic	ENSMUSG00000090071
Cdk5r2	cyclin-dependent kinase 5, regulatory subunit 2 (p39)	-2.03	4.68e-09	chr1	74850727	74851026	Promoter (4-5kb)	ENSMUSG00000090071
Cdk5r2	cyclin-dependent kinase 5, regulatory subunit 2 (p39)	-0.92	1.14e-05	chr1	74854987	74855286	5' UTR	ENSMUSG00000090071
Nhej1	nonhomologous end-joining factor 1	0.15	0.555	chr1	75124832	75125131	Intron (uc029qpd.2/75570, intron 1 of 6)	ENSMUSG00000026162
Cnppd1	cyclin Pas1/PHO80 domain containing 1	-0.26	0.245	chr1	75142494	75142793	5' UTR	ENSMUSG00000033159
Retreg2	reticulophagy regulator family member 2	-0.26	0.245	chr1	75142494	75142793	5' UTR	ENSMUSG00000049339
Zfand2b	zinc finger, AN1 type domain 2B	-0.54	0.0782	chr1	75168709	75169008	5' UTR	ENSMUSG00000026197
Abcb6	ATP-binding cassette, sub-family B (MDR/TAP), member 6	-0.72	0.0332	chr1	75179872	75180171	5' UTR	ENSMUSG00000026198
Atg9a	autophagy related 9A	-0.15	0.497	chr1	75191586	75191885	5' UTR	ENSMUSG00000033124
Glb1l	galactosidase, beta 1-like	-0.05	0.863	chr1	75210759	75211058	5' UTR	ENSMUSG00000026200
Stk16	serine/threonine kinase 16	-0.05	0.863	chr1	75210759	75211058	5' UTR	ENSMUSG00000026201
Stk16	serine/threonine kinase 16	0.36	0.333	chr1	75214514	75214813	3' UTR	ENSMUSG00000026201
Tuba4a	tubulin, alpha 4A	-0.72	0.000257	chr1	75218815	75219114	Intron (uc007bok.2/22145, intron 1 of 3)	ENSMUSG00000026202
Dnajb2	DnaJ heat shock protein family (Hsp40) member B2	-0.2	0.297	chr1	75236588	75236887	5' UTR	ENSMUSG00000026203
Ptprn	protein tyrosine phosphatase, receptor type, N	0.5	0.172	chr1	75248237	75248536	Intron (uc007boq.1/19275, intron 20 of 22)	ENSMUSG00000026204
Ptprn	protein tyrosine phosphatase, receptor type, N	-1.69	7.54e-08	chr1	75263469	75263768	Intron (uc007boq.1/19275, intron 1 of 22)	ENSMUSG00000026204
Resp18	regulated endocrine-specific protein 18	-0.76	0.0658	chr1	75278015	75278314	5' UTR	ENSMUSG00000033061
Resp18	regulated endocrine-specific protein 18	-2.65	1.95e-09	chr1	75282702	75283001	Promoter (4-5kb)	ENSMUSG00000033061
Resp18	regulated endocrine-specific protein 18	-1.48	4.11e-06	chr1	75289984	75290283	Distal Intergenic	ENSMUSG00000033061
Dnpep	aspartyl aminopeptidase	-0.06	0.839	chr1	75317105	75317404	5' UTR	ENSMUSG00000026209
Dnpep	aspartyl aminopeptidase	0.03	0.946	chr1	75318009	75318308	Promoter (<=1kb)	ENSMUSG00000026209
Dnpep	aspartyl aminopeptidase	-1.65	0.0022	chr1	75338637	75338936	Distal Intergenic	ENSMUSG00000026209
Des	desmin	-1.37	0.00236	chr1	75358920	75359219	Promoter (1-2kb)	ENSMUSG00000026208
Speg	SPEG complex locus	-2	3.31e-07	chr1	75384211	75384510	Intron (uc007boz.2/11790, intron 1 of 40)	ENSMUSG00000026207
Speg	SPEG complex locus	-0.75	0.0668	chr1	75393479	75393778	Intron (uc007boz.2/11790, intron 6 of 40)	ENSMUSG00000026207
Gmppa	GDP-mannose pyrophosphorylase A	-0.27	0.36	chr1	75436009	75436308	5' UTR	ENSMUSG00000033021
Gmppa	GDP-mannose pyrophosphorylase A	-2.1	2.2e-05	chr1	75444221	75444520	Distal Intergenic	ENSMUSG00000033021
Gmppa	GDP-mannose pyrophosphorylase A	-0.9	0.0543	chr1	75446334	75446633	Promoter (3-4kb)	ENSMUSG00000033021
Chpf	chondroitin polymerizing factor	-1.07	3.84e-05	chr1	75479148	75479447	5' UTR	ENSMUSG00000032997
Obsl1	obscurin-like 1	-0.71	0.00434	chr1	75505867	75506166	Exon (uc007bpn.2/98733, exon 1 of 20)	ENSMUSG00000026211
Stk11ip	serine/threonine kinase 11 interacting protein	-0.21	0.428	chr1	75521348	75521647	5' UTR	ENSMUSG00000026213
Slc4a3	solute carrier family 4 (anion exchanger), member 3	-0.54	0.0123	chr1	75546077	75546376	5' UTR	ENSMUSG00000006576
Slc4a3	solute carrier family 4 (anion exchanger), member 3	-1.77	0.000222	chr1	75556099	75556398	Exon (uc007bpv.2/20536, exon 19 of 23)	ENSMUSG00000006576
Slc4a3	solute carrier family 4 (anion exchanger), member 3	-1.02	0.00144	chr1	75559282	75559581	3' UTR	ENSMUSG00000006576
Slc4a3	solute carrier family 4 (anion exchanger), member 3	-1.52	0.000135	chr1	75561676	75561975	Distal Intergenic	ENSMUSG00000006576
Slc4a3	solute carrier family 4 (anion exchanger), member 3	-2.09	4.33e-06	chr1	75588127	75588426	Distal Intergenic	ENSMUSG00000006576
Slc4a3	solute carrier family 4 (anion exchanger), member 3	-0.61	0.0567	chr1	75653662	75653961	Distal Intergenic	ENSMUSG00000006576
Slc4a3	solute carrier family 4 (anion exchanger), member 3	-2.62	1.41e-05	chr1	75676246	75676545	Distal Intergenic	ENSMUSG00000006576
Slc4a3	solute carrier family 4 (anion exchanger), member 3	-0.04	0.925	chr1	75692066	75692365	Distal Intergenic	ENSMUSG00000006576
Slc4a3	solute carrier family 4 (anion exchanger), member 3	0.67	0.0709	chr1	75693658	75693957	Distal Intergenic	ENSMUSG00000006576
Slc4a3	solute carrier family 4 (anion exchanger), member 3	-0.57	0.0687	chr1	75705090	75705389	Distal Intergenic	ENSMUSG00000006576
Slc4a3	solute carrier family 4 (anion exchanger), member 3	-2.36	1.29e-05	chr1	75877334	75877633	Distal Intergenic	ENSMUSG00000006576
Slc4a3	solute carrier family 4 (anion exchanger), member 3	-0.33	0.338	chr1	75925499	75925798	Distal Intergenic	ENSMUSG00000006576
Slc4a3	solute carrier family 4 (anion exchanger), member 3	-0.68	0.0904	chr1	75936400	75936699	Distal Intergenic	ENSMUSG00000006576
Gm17751	predicted gene, 17751	-2.59	2.34e-09	chr1	76070927	76071226	Distal Intergenic	ENSMUSG00000100553
Gm17751	predicted gene, 17751	0.56	0.126	chr1	76392219	76392518	Distal Intergenic	ENSMUSG00000100553
Gm17751	predicted gene, 17751	-1.79	0.000215	chr1	76427450	76427749	Distal Intergenic	ENSMUSG00000100553
Gm17751	predicted gene, 17751	-2.58	9.12e-07	chr1	76467595	76467894	Distal Intergenic	ENSMUSG00000100553
Gm17751	predicted gene, 17751	-2.59	3.2e-06	chr1	76484113	76484412	Promoter (4-5kb)	ENSMUSG00000100553
Gm17751	predicted gene, 17751	-0.96	0.00214	chr1	76491049	76491348	Intron (uc007bpy.1/620079, intron 1 of 4)	ENSMUSG00000100553
Mir6343	microRNA 6343	-3.38	8.31e-12	chr1	76505724	76506023	Promoter (3-4kb)	ENSMUSG00000098611
Mir6343	microRNA 6343	-2.78	1.92e-08	chr1	76508356	76508655	Promoter (<=1kb)	ENSMUSG00000098611
Mir6343	microRNA 6343	0.23	0.619	chr1	76620940	76621239	Distal Intergenic	ENSMUSG00000098611
Mir6343	microRNA 6343	-2.88	3.4e-10	chr1	76633277	76633576	Distal Intergenic	ENSMUSG00000098611
Mir6343	microRNA 6343	-3.2	3.43e-09	chr1	76634494	76634793	Distal Intergenic	ENSMUSG00000098611
Mir6343	microRNA 6343	-0.87	0.00774	chr1	76637320	76637619	Distal Intergenic	ENSMUSG00000098611
Mir6343	microRNA 6343	-1.16	5.59e-05	chr1	76866443	76866742	Distal Intergenic	ENSMUSG00000098611
Mir6343	microRNA 6343	-2.98	1.49e-09	chr1	76873498	76873797	Distal Intergenic	ENSMUSG00000098611
Epha4	Eph receptor A4	-2.44	6.79e-08	chr1	77028215	77028514	Distal Intergenic	ENSMUSG00000026235
Epha4	Eph receptor A4	-0.76	0.197	chr1	77083527	77083826	Distal Intergenic	ENSMUSG00000026235
Epha4	Eph receptor A4	-1.16	0.00504	chr1	77084983	77085282	Distal Intergenic	ENSMUSG00000026235
Epha4	Eph receptor A4	-3.03	1.02e-10	chr1	77346852	77347151	Distal Intergenic	ENSMUSG00000026235
Epha4	Eph receptor A4	-1.18	0.00861	chr1	77407940	77408239	Intron (uc007bpz.1/13838, intron 5 of 17)	ENSMUSG00000026235
Epha4	Eph receptor A4	-0.68	0.203	chr1	77410678	77410977	Intron (uc007bpz.1/13838, intron 5 of 17)	ENSMUSG00000026235
Epha4	Eph receptor A4	-0.21	0.691	chr1	77444668	77444967	Exon (uc007bpz.1/13838, exon 4 of 18)	ENSMUSG00000026235
Epha4	Eph receptor A4	-1.72	0.00286	chr1	77446153	77446452	Intron (uc007bpz.1/13838, intron 3 of 17)	ENSMUSG00000026235
Epha4	Eph receptor A4	0.28	0.492	chr1	77461669	77461968	Intron (uc007bpz.1/13838, intron 3 of 17)	ENSMUSG00000026235
Epha4	Eph receptor A4	-1.52	0.00321	chr1	77464535	77464834	Intron (uc007bpz.1/13838, intron 3 of 17)	ENSMUSG00000026235
Epha4	Eph receptor A4	-0.57	0.187	chr1	77496807	77497106	Intron (uc007bpz.1/13838, intron 3 of 17)	ENSMUSG00000026235
Epha4	Eph receptor A4	-1.15	0.00327	chr1	77505687	77505986	Intron (uc007bpz.1/13838, intron 3 of 17)	ENSMUSG00000026235
Epha4	Eph receptor A4	-0.86	0.0242	chr1	77513877	77514176	Intron (uc007bpz.1/13838, intron 1 of 17)	ENSMUSG00000026235
Epha4	Eph receptor A4	-2.23	1.39e-05	chr1	77522358	77522657	Distal Intergenic	ENSMUSG00000026235
Epha4	Eph receptor A4	-3.05	1.18e-07	chr1	77527232	77527531	Distal Intergenic	ENSMUSG00000026235
Epha4	Eph receptor A4	-3.03	2.41e-16	chr1	77546138	77546437	Distal Intergenic	ENSMUSG00000026235
Pax3	paired box 3	-2.56	7.26e-08	chr1	77824549	77824848	Distal Intergenic	ENSMUSG00000004872
Sgpp2	sphingosine-1-phosphate phosphotase 2	0.17	0.658	chr1	78310430	78310729	Exon (uc007bqe.1/433323, exon 1 of 5)	ENSMUSG00000032908
Sgpp2	sphingosine-1-phosphate phosphotase 2	0.81	0.00931	chr1	78348403	78348702	Intron (uc007bqe.1/433323, intron 1 of 4)	ENSMUSG00000032908
Farsb	phenylalanyl-tRNA synthetase, beta subunit	-0.62	0.00197	chr1	78488858	78489157	5' UTR	ENSMUSG00000026245
Mogat1	monoacylglycerol O-acyltransferase 1	-0.35	0.182	chr1	78537348	78537647	Intron (uc007bql.2/68393, intron 6 of 6)	ENSMUSG00000012187
Mogat1	monoacylglycerol O-acyltransferase 1	0.58	0.0878	chr1	78549368	78549667	Intron (uc007bqk.1/68393, intron 6 of 6)	ENSMUSG00000012187
Mogat1	monoacylglycerol O-acyltransferase 1	0.3	0.417	chr1	78567961	78568260	Intron (uc007bqk.1/68393, intron 6 of 6)	ENSMUSG00000012187
Mogat1	monoacylglycerol O-acyltransferase 1	0.26	0.551	chr1	78590571	78590870	Intron (uc007bqk.1/68393, intron 6 of 6)	ENSMUSG00000012187
Acsl3	acyl-CoA synthetase long-chain family member 3	-0.2	0.336	chr1	78657941	78658240	5' UTR	ENSMUSG00000032883
Utp14b	UTP14B small subunit processome component	-0.2	0.336	chr1	78657941	78658240	5' UTR	ENSMUSG00000079470
Acsl3	acyl-CoA synthetase long-chain family member 3	-1.57	0.00127	chr1	78742187	78742486	Distal Intergenic	ENSMUSG00000032883
Acsl3	acyl-CoA synthetase long-chain family member 3	-0.89	0.000213	chr1	78745239	78745538	Distal Intergenic	ENSMUSG00000032883
Acsl3	acyl-CoA synthetase long-chain family member 3	-0.78	0.0406	chr1	78761251	78761550	Distal Intergenic	ENSMUSG00000032883
Scg2	secretogranin II	-1.67	3.56e-06	chr1	79439621	79439920	Intron (uc007bqr.1/20254, intron 1 of 1)	ENSMUSG00000050711
Wdfy1	WD repeat and FYVE domain containing 1	-0.39	0.146	chr1	79761431	79761730	5' UTR	ENSMUSG00000073643
Mrpl44	mitochondrial ribosomal protein L44	-0.35	0.205	chr1	79776179	79776478	Exon (uc007bqx.1/69163, exon 1 of 2)	ENSMUSG00000026248
Serpine2	serine (or cysteine) peptidase inhibitor, clade E, member 2	0.63	0.0234	chr1	79824204	79824503	Intron (uc007bqz.2/20720, intron 1 of 8)	ENSMUSG00000026249
Serpine2	serine (or cysteine) peptidase inhibitor, clade E, member 2	0.28	0.415	chr1	79858206	79858505	Intron (uc007bqz.2/20720, intron 1 of 8)	ENSMUSG00000026249
Serpine2	serine (or cysteine) peptidase inhibitor, clade E, member 2	0.19	0.632	chr1	79861674	79861973	Promoter (3-4kb)	ENSMUSG00000026249
Fam124b	family with sequence similarity 124, member B	-2.29	9.49e-05	chr1	80074289	80074588	Distal Intergenic	ENSMUSG00000043230
Fam124b	family with sequence similarity 124, member B	0.74	0.0896	chr1	80236899	80237198	Distal Intergenic	ENSMUSG00000043230
Cul3	cullin 3	-0.18	0.391	chr1	80340010	80340309	5' UTR	ENSMUSG00000004364
Dock10	dedicator of cytokinesis 10	-3.91	9.44e-12	chr1	80582622	80582921	Intron (uc011wny.2/210293, intron 14 of 56)	ENSMUSG00000038608
Dock10	dedicator of cytokinesis 10	-1.88	0.000653	chr1	80583792	80584091	Intron (uc011wny.2/210293, intron 14 of 56)	ENSMUSG00000038608
Dock10	dedicator of cytokinesis 10	-3.07	9.42e-10	chr1	80603406	80603705	Intron (uc011wny.2/210293, intron 7 of 56)	ENSMUSG00000038608
Dock10	dedicator of cytokinesis 10	-2.47	1.02e-05	chr1	80616758	80617057	Intron (uc011wny.2/210293, intron 3 of 56)	ENSMUSG00000038608
Dock10	dedicator of cytokinesis 10	-1.44	0.00438	chr1	80621800	80622099	Intron (uc011wny.2/210293, intron 3 of 56)	ENSMUSG00000038608
Dock10	dedicator of cytokinesis 10	-1.55	7.31e-05	chr1	80630687	80630986	Intron (uc011wny.2/210293, intron 3 of 56)	ENSMUSG00000038608
Dock10	dedicator of cytokinesis 10	-0.1	0.819	chr1	80709212	80709511	Intron (uc007brg.3/210293, intron 1 of 55)	ENSMUSG00000038608
Dock10	dedicator of cytokinesis 10	0.37	0.468	chr1	80748210	80748509	Intron (uc007brg.3/210293, intron 1 of 55)	ENSMUSG00000038608
Dock10	dedicator of cytokinesis 10	-0.46	0.118	chr1	80758246	80758545	5' UTR	ENSMUSG00000038608
Dock10	dedicator of cytokinesis 10	0.61	0.0845	chr1	80802044	80802343	Distal Intergenic	ENSMUSG00000038608
Dock10	dedicator of cytokinesis 10	0.48	0.148	chr1	80823320	80823619	Distal Intergenic	ENSMUSG00000038608
Nyap2	neuronal tyrosine-phophorylated phosphoinositide 3-kinase adaptor 2	-1.17	2.59e-05	chr1	81076704	81077003	5' UTR	ENSMUSG00000054976
Nyap2	neuronal tyrosine-phophorylated phosphoinositide 3-kinase adaptor 2	-1.34	0.0292	chr1	81173923	81174222	Intron (uc007brj.1/241134, intron 3 of 6)	ENSMUSG00000054976
Nyap2	neuronal tyrosine-phophorylated phosphoinositide 3-kinase adaptor 2	-0.18	0.64	chr1	81593836	81594135	Distal Intergenic	ENSMUSG00000054976
Mir6344	microRNA 6344	-3.45	3.31e-11	chr1	82157404	82157703	Distal Intergenic	ENSMUSG00000098797
Irs1	insulin receptor substrate 1	-0.14	0.583	chr1	82283750	82284049	Intron (uc007brp.2/16367, intron 1 of 1)	ENSMUSG00000055980
Irs1	insulin receptor substrate 1	-0.5	0.0205	chr1	82290551	82290850	5' UTR	ENSMUSG00000055980
Rhbdd1	rhomboid domain containing 1	-0.14	0.6	chr1	82316550	82316849	5' UTR	ENSMUSG00000026142
Rhbdd1	rhomboid domain containing 1	0.5	0.215	chr1	82385057	82385356	Intron (uc007brq.4/76867, intron 6 of 6)	ENSMUSG00000026142
Rhbdd1	rhomboid domain containing 1	0.48	0.248	chr1	82433118	82433417	Intron (uc007brq.4/76867, intron 6 of 6)	ENSMUSG00000026142
Mff	mitochondrial fission factor	0.04	0.885	chr1	82724889	82725188	5' UTR	ENSMUSG00000026150
Agfg1	ArfGAP with FG repeats 1	-0.23	0.356	chr1	82839473	82839772	5' UTR	ENSMUSG00000026159
Slc19a3	solute carrier family 19, member 3	0.51	0.2	chr1	82974165	82974464	Distal Intergenic	ENSMUSG00000038496
Slc19a3	solute carrier family 19, member 3	0.5	0.149	chr1	83021029	83021328	Intron (uc007bsi.2/80721, intron 4 of 6)	ENSMUSG00000038496
Slc19a3	solute carrier family 19, member 3	-0.12	0.708	chr1	83037883	83038182	Intron (uc007bsi.2/80721, intron 1 of 6)	ENSMUSG00000038496
Daw1	dynein assembly factor with WDR repeat domains 1	-2.08	1.01e-05	chr1	83153597	83153896	Distal Intergenic	ENSMUSG00000053161
Sphkap	SPHK1 interactor, AKAP domain containing	-2.12	3.38e-10	chr1	83276613	83276912	Exon (uc007bsp.2/77629, exon 1 of 6)	ENSMUSG00000026163
Sphkap	SPHK1 interactor, AKAP domain containing	-2.29	1.49e-06	chr1	83296146	83296445	Intron (uc007bsq.2/77629, intron 3 of 10)	ENSMUSG00000026163
Sphkap	SPHK1 interactor, AKAP domain containing	-2.06	5.61e-11	chr1	83407847	83408146	5' UTR	ENSMUSG00000026163
Sphkap	SPHK1 interactor, AKAP domain containing	-3.91	1.42e-16	chr1	83551308	83551607	Distal Intergenic	ENSMUSG00000026163
Sphkap	SPHK1 interactor, AKAP domain containing	-2.86	2.79e-10	chr1	83582888	83583187	Distal Intergenic	ENSMUSG00000026163
Sphkap	SPHK1 interactor, AKAP domain containing	-1.69	0.000208	chr1	83589394	83589693	Distal Intergenic	ENSMUSG00000026163
Sphkap	SPHK1 interactor, AKAP domain containing	-3.03	1.24e-07	chr1	83662944	83663243	Distal Intergenic	ENSMUSG00000026163
Sphkap	SPHK1 interactor, AKAP domain containing	-2.77	3.38e-05	chr1	83679984	83680283	Distal Intergenic	ENSMUSG00000026163
Sphkap	SPHK1 interactor, AKAP domain containing	-2.61	1.72e-05	chr1	83685551	83685850	Distal Intergenic	ENSMUSG00000026163
Sphkap	SPHK1 interactor, AKAP domain containing	-2.35	0.000136	chr1	83696929	83697228	Distal Intergenic	ENSMUSG00000026163
Pid1	phosphotyrosine interaction domain containing 1	0.06	0.878	chr1	84284275	84284574	5' UTR	ENSMUSG00000045658
Dner	delta/notch-like EGF repeat containing	0.65	0.135	chr1	84418637	84418936	Exon (uc007bsw.1/227325, exon 9 of 13)	ENSMUSG00000036766
Dner	delta/notch-like EGF repeat containing	0.43	0.296	chr1	84536590	84536889	Intron (uc007bsw.1/227325, intron 4 of 12)	ENSMUSG00000036766
Dner	delta/notch-like EGF repeat containing	0.68	0.0914	chr1	84589026	84589325	Intron (uc007bsw.1/227325, intron 1 of 12)	ENSMUSG00000036766
Dner	delta/notch-like EGF repeat containing	0.06	0.892	chr1	84619341	84619640	Intron (uc007bsw.1/227325, intron 1 of 12)	ENSMUSG00000036766
Dner	delta/notch-like EGF repeat containing	-0.22	0.633	chr1	84621514	84621813	Intron (uc007bsw.1/227325, intron 1 of 12)	ENSMUSG00000036766
Dner	delta/notch-like EGF repeat containing	-0.15	0.671	chr1	84695411	84695710	Exon (uc007bsw.1/227325, exon 1 of 13)	ENSMUSG00000036766
Trip12	thyroid hormone receptor interactor 12	-1.07	0.00641	chr1	84709909	84710208	Distal Intergenic	ENSMUSG00000026219
Trip12	thyroid hormone receptor interactor 12	-0.26	0.322	chr1	84839396	84839695	Intron (uc007bsz.1/14897, intron 1 of 15)	ENSMUSG00000026219
Slc16a14	solute carrier family 16 (monocarboxylic acid transporters), member 14	-1.14	4.34e-05	chr1	84934773	84935072	5' UTR	ENSMUSG00000026220
Cab39	calcium binding protein 39	-0.15	0.516	chr1	85793525	85793824	5' UTR	ENSMUSG00000036707
Cab39	calcium binding protein 39	-2.35	2.4e-08	chr1	85870331	85870630	Distal Intergenic	ENSMUSG00000036707
Itm2c	integral membrane protein 2C	-2.63	3.51e-10	chr1	85891458	85891757	Promoter (2-3kb)	ENSMUSG00000026223
Itm2c	integral membrane protein 2C	-0.48	0.11	chr1	85896339	85896638	Intron (uc011wof.1/64294, intron 1 of 5)	ENSMUSG00000026223
Itm2c	integral membrane protein 2C	-1.08	0.00119	chr1	85917359	85917658	Distal Intergenic	ENSMUSG00000026223
4933407L21Rik	RIKEN cDNA 4933407L21 gene	0.33	0.268	chr1	85922068	85922367	Distal Intergenic	ENSMUSG00000026224
4933407L21Rik	RIKEN cDNA 4933407L21 gene	-0.91	7.57e-06	chr1	85927968	85928267	Promoter (<=1kb)	ENSMUSG00000026224
Spata3	spermatogenesis associated 3	0.52	0.067	chr1	86018347	86018646	Promoter (3-4kb)	ENSMUSG00000026226
Spata3	spermatogenesis associated 3	0.43	0.0777	chr1	86031795	86032094	Distal Intergenic	ENSMUSG00000026226
2810459M11Rik	RIKEN cDNA 2810459M11 gene	0.35	0.174	chr1	86046176	86046475	Exon (uc007bux.2/72792, exon 1 of 3)	ENSMUSG00000026227
2810459M11Rik	RIKEN cDNA 2810459M11 gene	0.53	0.052	chr1	86053947	86054246	3' UTR	ENSMUSG00000026227
2810459M11Rik	RIKEN cDNA 2810459M11 gene	-0.34	0.294	chr1	86059161	86059460	Distal Intergenic	ENSMUSG00000026227
Psmd1	proteasome (prosome, macropain) 26S subunit, non-ATPase, 1	-0.29	0.193	chr1	86064624	86064923	5' UTR	ENSMUSG00000026229
Armc9	armadillo repeat containing 9	-0.09	0.777	chr1	86154279	86154578	Promoter (<=1kb)	ENSMUSG00000062590
Armc9	armadillo repeat containing 9	-2.1	9.58e-06	chr1	86175414	86175713	Intron (uc007bvb.1/78795, intron 8 of 8)	ENSMUSG00000062590
Armc9	armadillo repeat containing 9	-2.11	5.13e-06	chr1	86245097	86245396	3' UTR	ENSMUSG00000062590
Ncl	nucleolin	-0.12	0.658	chr1	86359084	86359383	5' UTR	ENSMUSG00000026234
Tex44	testis expressed 44	-0.52	0.000447	chr1	86434809	86435108	Distal Intergenic	ENSMUSG00000036574
Tex44	testis expressed 44	0.53	0.082	chr1	86448039	86448338	Distal Intergenic	ENSMUSG00000036574
Tex44	testis expressed 44	0.78	0.0481	chr1	86464816	86465115	Distal Intergenic	ENSMUSG00000036574
Tex44	testis expressed 44	0.19	0.539	chr1	86472430	86472729	Distal Intergenic	ENSMUSG00000036574
Ptma	prothymosin alpha	-0.04	0.836	chr1	86487777	86488076	Distal Intergenic	ENSMUSG00000026238
Ptma	prothymosin alpha	-0.35	0.0704	chr1	86504573	86504872	Distal Intergenic	ENSMUSG00000026238
Ptma	prothymosin alpha	0	0.987	chr1	86525538	86525837	Promoter (<=1kb)	ENSMUSG00000026238
Ptma	prothymosin alpha	-0.12	0.586	chr1	86526916	86527215	Exon (uc007bvp.1/19231, exon 1 of 5)	ENSMUSG00000026238
Ptma	prothymosin alpha	-0.12	0.78	chr1	86531977	86532276	Distal Intergenic	ENSMUSG00000026238
Pde6d	phosphodiesterase 6D, cGMP-specific, rod, delta	-0.12	0.73	chr1	86582232	86582531	5' UTR	ENSMUSG00000026239
Cops7b	COP9 signalosome subunit 7B	-0.31	0.356	chr1	86587125	86587424	5' UTR	ENSMUSG00000026240
Dis3l2	DIS3 like 3'-5' exoribonuclease 2	-0.16	0.486	chr1	86703569	86703868	5' UTR	ENSMUSG00000053333
Dis3l2	DIS3 like 3'-5' exoribonuclease 2	-1.52	0.000108	chr1	86835177	86835476	Intron (uc057kfw.1/208718, intron 8 of 10)	ENSMUSG00000053333
Dis3l2	DIS3 like 3'-5' exoribonuclease 2	-1.15	0.0254	chr1	86931608	86931907	Intron (uc007bvu.2/208718, intron 11 of 20)	ENSMUSG00000053333
Dis3l2	DIS3 like 3'-5' exoribonuclease 2	0.86	0.0194	chr1	87035958	87036257	Intron (uc007bvu.2/208718, intron 15 of 20)	ENSMUSG00000053333
Eif4e2	eukaryotic translation initiation factor 4E member 2	-0.24	0.218	chr1	87213968	87214267	5' UTR	ENSMUSG00000026254
Eif4e2	eukaryotic translation initiation factor 4E member 2	-2	0.00161	chr1	87232445	87232744	Exon (uc057kfx.1/26987, exon 7 of 7)	ENSMUSG00000026254
Efhd1	EF hand domain containing 1	0.67	0.0547	chr1	87273713	87274012	Intron (uc007bwo.1/98363, intron 1 of 3)	ENSMUSG00000026255
Efhd1	EF hand domain containing 1	0.4	0.321	chr1	87292526	87292825	Intron (uc007bwo.1/98363, intron 2 of 3)	ENSMUSG00000026255
Gigyf2	GRB10 interacting GYF protein 2	-0.15	0.52	chr1	87327075	87327374	5' UTR	ENSMUSG00000048000
Snorc	secondary ossification center associated regulator of chondrocyte maturation	-0.86	0.0357	chr1	87475159	87475458	3' UTR	ENSMUSG00000026258
Ngef	neuronal guanine nucleotide exchange factor	0.35	0.517	chr1	87493546	87493845	Intron (uc007bwx.2/53972, intron 3 of 12)	ENSMUSG00000026259
Ngef	neuronal guanine nucleotide exchange factor	-0.25	0.247	chr1	87509921	87510220	5' UTR	ENSMUSG00000026259
Ngef	neuronal guanine nucleotide exchange factor	0.41	0.319	chr1	87518385	87518684	Intron (uc007bwy.2/53972, intron 3 of 14)	ENSMUSG00000026259
Inpp5d	inositol polyphosphate-5-phosphatase D	-0.27	0.562	chr1	87620549	87620848	Exon (uc007bxc.3/16331, exon 1 of 27)	ENSMUSG00000026288
Inpp5d	inositol polyphosphate-5-phosphatase D	-1.52	7.77e-05	chr1	87708866	87709165	Intron (uc007bxc.3/16331, intron 20 of 26)	ENSMUSG00000026288
Inpp5d	inositol polyphosphate-5-phosphatase D	-1.35	9.12e-05	chr1	87733680	87733979	Distal Intergenic	ENSMUSG00000026288
Atg16l1	autophagy related 16-like 1 (S. cerevisiae)	-0.41	0.112	chr1	87756043	87756342	5' UTR	ENSMUSG00000026289
Atg16l1	autophagy related 16-like 1 (S. cerevisiae)	0.41	0.291	chr1	87785656	87785955	Exon (uc007bxl.2/77040, exon 13 of 18)	ENSMUSG00000026289
Sag	S-antigen, retina and pineal gland (arrestin)	-1.88	1.56e-08	chr1	87798618	87798917	Promoter (4-5kb)	ENSMUSG00000056055
Sag	S-antigen, retina and pineal gland (arrestin)	-2.45	1.93e-11	chr1	87813025	87813324	Exon (uc007bxp.1/20215, exon 4 of 9)	ENSMUSG00000056055
Dgkd	diacylglycerol kinase, delta	-1.08	0.00115	chr1	87849221	87849520	Promoter (3-4kb)	ENSMUSG00000070738
Dgkd	diacylglycerol kinase, delta	-0.26	0.226	chr1	87853539	87853838	Exon (uc057kfy.1/100503175, exon 2 of 2)	ENSMUSG00000070738
Gm19582	predicted gene, 19582	-0.26	0.226	chr1	87853539	87853838	Exon (uc057kfy.1/100503175, exon 2 of 2)	ENSMUSG00000101942
Dgkd	diacylglycerol kinase, delta	-0.56	0.223	chr1	87856517	87856816	Intron (uc011wos.1/227333, intron 1 of 29)	ENSMUSG00000070738
Dgkd	diacylglycerol kinase, delta	0.07	0.835	chr1	87880133	87880432	Exon (uc011wos.1/227333, exon 2 of 30)	ENSMUSG00000070738
Dgkd	diacylglycerol kinase, delta	0.65	0.117	chr1	87892725	87893024	Intron (uc011wos.1/227333, intron 3 of 29)	ENSMUSG00000070738
Dgkd	diacylglycerol kinase, delta	-2.37	9.35e-07	chr1	87918350	87918649	Exon (uc011wos.1/227333, exon 9 of 30)	ENSMUSG00000070738
Usp40	ubiquitin specific peptidase 40	-0.35	0.123	chr1	88008179	88008478	5' UTR	ENSMUSG00000005501
Hjurp	Holliday junction recognition protein	0.67	0.000512	chr1	88277077	88277376	Exon (uc007bym.2/381280, exon 1 of 8)	ENSMUSG00000044783
Arl4c	ADP-ribosylation factor-like 4C	0.05	0.884	chr1	88701725	88702024	5' UTR	ENSMUSG00000049866
Platr5	pluripotency associated transcript 5	-0.92	0.0387	chr1	88756943	88757242	Distal Intergenic	ENSMUSG00000097398
Platr5	pluripotency associated transcript 5	0.63	0.103	chr1	88840221	88840520	Distal Intergenic	ENSMUSG00000097398
1700067G17Rik	RIKEN cDNA 1700067G17 gene	-1.37	0.00338	chr1	88915996	88916295	Distal Intergenic	ENSMUSG00000099378
1700067G17Rik	RIKEN cDNA 1700067G17 gene	-2.69	7.81e-06	chr1	88930823	88931122	Distal Intergenic	ENSMUSG00000099378
1700067G17Rik	RIKEN cDNA 1700067G17 gene	-0.39	0.466	chr1	88995679	88995978	Distal Intergenic	ENSMUSG00000099378
Sh3bp4	SH3-domain binding protein 4	-0.18	0.517	chr1	89070656	89070955	Intron (uc007byv.1/98402, intron 1 of 5)	ENSMUSG00000036206
Sh3bp4	SH3-domain binding protein 4	-0.02	0.964	chr1	89093063	89093362	Intron (uc007byv.1/98402, intron 1 of 5)	ENSMUSG00000036206
Sh3bp4	SH3-domain binding protein 4	-1.66	0.000967	chr1	89245320	89245619	Distal Intergenic	ENSMUSG00000036206
C030007H22Rik	RIKEN cDNA C030007H22 gene	-0.92	0.00373	chr1	89302749	89303048	Distal Intergenic	ENSMUSG00000099938
C030007H22Rik	RIKEN cDNA C030007H22 gene	0.5	0.233	chr1	89401049	89401348	Intron (uc029qrn.2/77331, intron 1 of 2)	ENSMUSG00000099938
Agap1	ArfGAP with GTPase domain, ankyrin repeat and PH domain 1	0.71	0.0594	chr1	89430588	89430887	Distal Intergenic	ENSMUSG00000055013
Agap1	ArfGAP with GTPase domain, ankyrin repeat and PH domain 1	-0.09	0.686	chr1	89454889	89455188	5' UTR	ENSMUSG00000055013
Agap1	ArfGAP with GTPase domain, ankyrin repeat and PH domain 1	-0.37	0.373	chr1	89465316	89465615	Intron (uc007byw.1/347722, intron 1 of 17)	ENSMUSG00000055013
Agap1	ArfGAP with GTPase domain, ankyrin repeat and PH domain 1	-1.14	0.00946	chr1	89471668	89471967	Intron (uc007byw.1/347722, intron 1 of 17)	ENSMUSG00000055013
Agap1	ArfGAP with GTPase domain, ankyrin repeat and PH domain 1	-0.44	0.151	chr1	89576917	89577216	Intron (uc007byw.1/347722, intron 1 of 17)	ENSMUSG00000055013
Agap1	ArfGAP with GTPase domain, ankyrin repeat and PH domain 1	-0.03	0.931	chr1	89580629	89580928	Intron (uc007byw.1/347722, intron 1 of 17)	ENSMUSG00000055013
Agap1	ArfGAP with GTPase domain, ankyrin repeat and PH domain 1	0.23	0.704	chr1	89587816	89588115	Intron (uc007byw.1/347722, intron 1 of 17)	ENSMUSG00000055013
Agap1	ArfGAP with GTPase domain, ankyrin repeat and PH domain 1	-0.02	0.963	chr1	89607069	89607368	Intron (uc007byw.1/347722, intron 2 of 17)	ENSMUSG00000055013
Agap1	ArfGAP with GTPase domain, ankyrin repeat and PH domain 1	0.29	0.517	chr1	89622239	89622538	Intron (uc007byw.1/347722, intron 3 of 17)	ENSMUSG00000055013
Agap1	ArfGAP with GTPase domain, ankyrin repeat and PH domain 1	-2.25	1.06e-08	chr1	89849475	89849774	Intron (uc007byw.1/347722, intron 16 of 17)	ENSMUSG00000055013
Asb18	ankyrin repeat and SOCS box-containing 18	-1.37	0.000197	chr1	89968195	89968494	Exon (uc007bzd.1/208372, exon 4 of 6)	ENSMUSG00000067081
Iqca	IQ motif containing with AAA domain	-2.9	7.58e-05	chr1	90055966	90056265	Intron (uc007bzf.2/74918, intron 8 of 11)	ENSMUSG00000026301
Ackr3	atypical chemokine receptor 3	-0.8	0.0087	chr1	90204592	90204891	Intron (uc007bzh.3/12778, intron 1 of 1)	ENSMUSG00000044337
Ackr3	atypical chemokine receptor 3	-2.87	5.02e-13	chr1	90284997	90285296	Distal Intergenic	ENSMUSG00000044337
Ackr3	atypical chemokine receptor 3	-2.86	2.05e-08	chr1	90327671	90327970	Distal Intergenic	ENSMUSG00000044337
Ackr3	atypical chemokine receptor 3	-1.13	0.0151	chr1	90357006	90357305	Distal Intergenic	ENSMUSG00000044337
Ackr3	atypical chemokine receptor 3	-2.44	5.66e-08	chr1	90380008	90380307	Distal Intergenic	ENSMUSG00000044337
Ackr3	atypical chemokine receptor 3	-3.09	5.69e-10	chr1	90383630	90383929	Distal Intergenic	ENSMUSG00000044337
Ackr3	atypical chemokine receptor 3	-1.99	0.000138	chr1	90397422	90397721	Distal Intergenic	ENSMUSG00000044337
Ackr3	atypical chemokine receptor 3	-1.96	1.91e-05	chr1	90407073	90407372	Distal Intergenic	ENSMUSG00000044337
Cops8	COP9 signalosome subunit 8	-1.8	8.18e-05	chr1	90488367	90488666	Distal Intergenic	ENSMUSG00000034432
Cops8	COP9 signalosome subunit 8	-0.41	0.264	chr1	90603402	90603701	5' UTR	ENSMUSG00000034432
Col6a3	collagen, type VI, alpha 3	-2.07	9.75e-07	chr1	90691060	90691359	Distal Intergenic	ENSMUSG00000048126
Col6a3	collagen, type VI, alpha 3	-1.14	0.00591	chr1	90837944	90838243	Intron (uc011wpc.2/12835, intron 1 of 43)	ENSMUSG00000048126
Mlph	melanophilin	-1.3	0.0161	chr1	90896751	90897050	Distal Intergenic	ENSMUSG00000026303
Rab17	RAB17, member RAS oncogene family	-0.61	0.0986	chr1	90975357	90975656	Distal Intergenic	ENSMUSG00000026304
Rab17	RAB17, member RAS oncogene family	-1.04	0.026	chr1	90980157	90980456	Distal Intergenic	ENSMUSG00000026304
Lrrfip1	leucine rich repeat (in FLII) interacting protein 1	-0.78	0.00918	chr1	90998755	90999054	5' UTR	ENSMUSG00000026305
Lrrfip1	leucine rich repeat (in FLII) interacting protein 1	-0.35	0.499	chr1	91042710	91043009	Intron (uc007bzp.2/16978, intron 1 of 12)	ENSMUSG00000026305
Lrrfip1	leucine rich repeat (in FLII) interacting protein 1	-0.45	0.239	chr1	91052635	91052934	Intron (uc007bzp.2/16978, intron 1 of 12)	ENSMUSG00000026305
Lrrfip1	leucine rich repeat (in FLII) interacting protein 1	0.38	0.376	chr1	91053583	91053882	5' UTR	ENSMUSG00000026305
Lrrfip1	leucine rich repeat (in FLII) interacting protein 1	-0.03	0.949	chr1	91055261	91055560	Intron (uc007bzp.2/16978, intron 1 of 12)	ENSMUSG00000026305
Lrrfip1	leucine rich repeat (in FLII) interacting protein 1	-0.28	0.56	chr1	91057381	91057680	Intron (uc007bzp.2/16978, intron 1 of 12)	ENSMUSG00000026305
Lrrfip1	leucine rich repeat (in FLII) interacting protein 1	-1.98	3.44e-09	chr1	91062515	91062814	Intron (uc007bzp.2/16978, intron 1 of 12)	ENSMUSG00000026305
Ramp1	receptor (calcitonin) activity modifying protein 1	-0.84	0.000374	chr1	91180028	91180327	5' UTR	ENSMUSG00000034353
Ramp1	receptor (calcitonin) activity modifying protein 1	-1.18	0.00831	chr1	91188096	91188395	Intron (uc007bzw.2/51801, intron 1 of 2)	ENSMUSG00000034353
Ramp1	receptor (calcitonin) activity modifying protein 1	-1.33	0.000852	chr1	91192760	91193059	Intron (uc007bzw.2/51801, intron 1 of 2)	ENSMUSG00000034353
Ramp1	receptor (calcitonin) activity modifying protein 1	-1.7	2.53e-05	chr1	91200314	91200613	Intron (uc007bzw.2/51801, intron 2 of 2)	ENSMUSG00000034353
Ramp1	receptor (calcitonin) activity modifying protein 1	-0.07	0.799	chr1	91209229	91209528	Intron (uc007bzx.2/51801, intron 2 of 2)	ENSMUSG00000034353
Ube2f	ubiquitin-conjugating enzyme E2F (putative)	-0.1	0.685	chr1	91250419	91250718	5' UTR	ENSMUSG00000034343
Scly	selenocysteine lyase	0.17	0.672	chr1	91298403	91298702	Exon (uc007cad.1/50880, exon 1 of 4)	ENSMUSG00000026307
Ilkap	integrin-linked kinase-associated serine/threonine phosphatase 2C	-0.33	0.167	chr1	91398814	91399113	Promoter (<=1kb)	ENSMUSG00000026309
Hes6	hairy and enhancer of split 6	-0.27	0.512	chr1	91413010	91413309	5' UTR	ENSMUSG00000067071
Per2	period circadian clock 2	0.36	0.303	chr1	91435997	91436296	Intron (uc007cav.1/18627, intron 9 of 22)	ENSMUSG00000055866
Per2	period circadian clock 2	-0.32	0.222	chr1	91458938	91459237	5' UTR	ENSMUSG00000055866
Traf3ip1	TRAF3 interacting protein 1	0.01	0.984	chr1	91494702	91495001	5' UTR	ENSMUSG00000034292
Asb1	ankyrin repeat and SOCS box-containing 1	0.04	0.905	chr1	91540753	91541052	5' UTR	ENSMUSG00000026311
Asb1	ankyrin repeat and SOCS box-containing 1	-3.05	8.45e-07	chr1	91620606	91620905	Distal Intergenic	ENSMUSG00000026311
Twist2	twist basic helix-loop-helix transcription factor 2	-3.13	7.98e-10	chr1	91839176	91839475	Intron (uc007cbd.2/13345, intron 1 of 1)	ENSMUSG00000007805
Twist2	twist basic helix-loop-helix transcription factor 2	-1.21	0.0156	chr1	91873276	91873575	Distal Intergenic	ENSMUSG00000007805
Hdac4	histone deacetylase 4	-0.9	0.0445	chr1	91919679	91919978	Distal Intergenic	ENSMUSG00000026313
Hdac4	histone deacetylase 4	-1.51	0.00169	chr1	91943474	91943773	Intron (uc007cbe.3/208727, intron 20 of 22)	ENSMUSG00000026313
Hdac4	histone deacetylase 4	0.3	0.521	chr1	91967673	91967972	Intron (uc007cbe.3/208727, intron 12 of 22)	ENSMUSG00000026313
Hdac4	histone deacetylase 4	0.39	0.365	chr1	92061169	92061468	Intron (uc007cbg.3/208727, intron 2 of 26)	ENSMUSG00000026313
Hdac4	histone deacetylase 4	0.62	0.0861	chr1	92083294	92083593	Intron (uc007cbg.3/208727, intron 2 of 26)	ENSMUSG00000026313
Hdac4	histone deacetylase 4	-0.05	0.925	chr1	92086424	92086723	Intron (uc007cbg.3/208727, intron 2 of 26)	ENSMUSG00000026313
Hdac4	histone deacetylase 4	0.31	0.194	chr1	92099777	92100076	Intron (uc007cbg.3/208727, intron 2 of 26)	ENSMUSG00000026313
Hdac4	histone deacetylase 4	0.21	0.684	chr1	92106895	92107194	Intron (uc007cbg.3/208727, intron 2 of 26)	ENSMUSG00000026313
Hdac4	histone deacetylase 4	0.27	0.555	chr1	92124405	92124704	Intron (uc007cbg.3/208727, intron 2 of 26)	ENSMUSG00000026313
Hdac4	histone deacetylase 4	0.28	0.461	chr1	92130272	92130571	Intron (uc007cbg.3/208727, intron 2 of 26)	ENSMUSG00000026313
Hdac4	histone deacetylase 4	-1.37	0.00114	chr1	92143921	92144220	Intron (uc007cbg.3/208727, intron 2 of 26)	ENSMUSG00000026313
Hdac4	histone deacetylase 4	-1.45	0.000128	chr1	92171036	92171335	Intron (uc007cbg.3/208727, intron 1 of 26)	ENSMUSG00000026313
Hdac4	histone deacetylase 4	-0.02	0.927	chr1	92180852	92181151	Promoter (<=1kb)	ENSMUSG00000026313
Hdac4	histone deacetylase 4	0.8	0.00506	chr1	92215589	92215888	Distal Intergenic	ENSMUSG00000026313
Hdac4	histone deacetylase 4	-2.07	0.000636	chr1	92239358	92239657	Distal Intergenic	ENSMUSG00000026313
Hdac4	histone deacetylase 4	-2.49	2.1e-06	chr1	92240655	92240954	Distal Intergenic	ENSMUSG00000026313
Hdac4	histone deacetylase 4	-2.23	6.07e-06	chr1	92242969	92243268	Distal Intergenic	ENSMUSG00000026313
Ndufa10	NADH:ubiquinone oxidoreductase subunit A10	-1.07	0.0312	chr1	92431967	92432266	Distal Intergenic	ENSMUSG00000026260
Ndufa10	NADH:ubiquinone oxidoreductase subunit A10	-0.46	0.272	chr1	92437865	92438164	Downstream (1-2kb)	ENSMUSG00000026260
Ndufa10	NADH:ubiquinone oxidoreductase subunit A10	-0.39	0.135	chr1	92473403	92473702	Exon (uc007cbh.2/67273, exon 1 of 10)	ENSMUSG00000026260
Cops9	COP9 signalosome subunit 9	-0.47	0.032	chr1	92641969	92642268	5' UTR	ENSMUSG00000073616
Otos	otospiralin	-1.64	0.000246	chr1	92683389	92683688	Distal Intergenic	ENSMUSG00000044055
Otos	otospiralin	-1.91	1.3e-06	chr1	92698835	92699134	Distal Intergenic	ENSMUSG00000044055
Otos	otospiralin	-1.46	0.00462	chr1	92712016	92712315	Distal Intergenic	ENSMUSG00000044055
Otos	otospiralin	-1.88	6.29e-08	chr1	92730290	92730589	Distal Intergenic	ENSMUSG00000044055
Otos	otospiralin	-1.85	0.000501	chr1	92733997	92734296	Distal Intergenic	ENSMUSG00000044055
Gpc1	glypican 1	-0.8	0.000217	chr1	92831891	92832190	5' UTR	ENSMUSG00000034220
Gpc1	glypican 1	-0.23	0.552	chr1	92848840	92849139	Intron (uc007cbs.1/14733, intron 1 of 8)	ENSMUSG00000034220
Ankmy1	ankyrin repeat and MYND domain containing 1	-2.31	0.000863	chr1	92878815	92879114	Intron (uc057kgb.1/241158, intron 11 of 16)	ENSMUSG00000034212
Dusp28	dual specificity phosphatase 28	-0.59	0.0101	chr1	92907113	92907412	Exon (uc007cbu.1/67446, exon 1 of 2)	ENSMUSG00000047067
Rnpepl1	arginyl aminopeptidase (aminopeptidase B)-like 1	-0.08	0.724	chr1	92910881	92911180	5' UTR	ENSMUSG00000026269
9430060I03Rik	RIKEN cDNA 9430060I03 gene	-0.24	0.302	chr1	92934024	92934323	Exon (uc011wpn.2/100037260, exon 2 of 2)	ENSMUSG00000100632
Kif1a	kinesin family member 1A	1.01	0.00478	chr1	93079281	93079580	Intron (uc007cde.3/16560, intron 1 of 46)	ENSMUSG00000014602
Kif1a	kinesin family member 1A	0.25	0.454	chr1	93085393	93085692	Intron (uc007cdf.3/16560, intron 1 of 47)	ENSMUSG00000014602
Kif1a	kinesin family member 1A	-0.32	0.098	chr1	93101275	93101574	Intron (uc007cdf.3/16560, intron 1 of 47)	ENSMUSG00000014602
Crocc2	ciliary rootlet coiled-coil, rootletin family member 2	1.01	0.00838	chr1	93210662	93210961	Intron (uc057ava.2/381284, intron 21 of 31)	ENSMUSG00000084989
Sned1	sushi, nidogen and EGF-like domains 1	0.87	0.00569	chr1	93235938	93236237	5' UTR	ENSMUSG00000047793
Mterf4	mitochondrial transcription termination factor 4	0.01	0.982	chr1	93305547	93305846	5' UTR	ENSMUSG00000026273
Ppp1r7	protein phosphatase 1, regulatory subunit 7	-0.24	0.448	chr1	93343684	93343983	Exon (uc007cdv.1/66385, exon 1 of 10)	ENSMUSG00000026275
Hdlbp	high density lipoprotein (HDL) binding protein	0.33	0.387	chr1	93444839	93445138	Intron (uc007cdx.2/110611, intron 1 of 27)	ENSMUSG00000034088
Hdlbp	high density lipoprotein (HDL) binding protein	-0.33	0.183	chr1	93478431	93478730	5' UTR	ENSMUSG00000034088
Farp2	FERM, RhoGEF and pleckstrin domain protein 2	-0.02	0.955	chr1	93512173	93512472	5' UTR	ENSMUSG00000034066
Farp2	FERM, RhoGEF and pleckstrin domain protein 2	0.59	0.172	chr1	93567314	93567613	Exon (uc007ceb.2/227377, exon 6 of 13)	ENSMUSG00000034066
Stk25	serine/threonine kinase 25 (yeast)	-0.31	0.181	chr1	93635341	93635640	5' UTR	ENSMUSG00000026277
Bok	BCL2-related ovarian killer	-0.54	0.0882	chr1	93686138	93686437	5' UTR	ENSMUSG00000026278
Bok	BCL2-related ovarian killer	-1.47	0.00117	chr1	93691507	93691806	Intron (uc007cee.2/51800, intron 3 of 4)	ENSMUSG00000026278
Thap4	THAP domain containing 4	0.08	0.786	chr1	93754272	93754571	5' UTR	ENSMUSG00000026279
Dtymk	deoxythymidylate kinase	0.19	0.59	chr1	93802088	93802387	Promoter (<=1kb)	ENSMUSG00000026281
Ing5	inhibitor of growth family, member 5	-0.14	0.603	chr1	93803955	93804254	5' UTR	ENSMUSG00000026283
D2hgdh	D-2-hydroxyglutarate dehydrogenase	-0.54	0.00798	chr1	93825088	93825387	5' UTR	ENSMUSG00000073609
Gal3st2b	galactose-3-O-sulfotransferase 2B	-2.85	5.85e-06	chr1	93923524	93923823	Intron (uc029qsc.1/100041596, intron 1 of 3)	ENSMUSG00000093805
Gal3st2c	galactose-3-O-sulfotransferase 2C	-4.91	3.43e-10	chr1	94008325	94008624	Intron (uc007cet.1/619597, intron 7 of 7)	ENSMUSG00000073608
Pdcd1	programmed cell death 1	-0.55	0.0676	chr1	94035136	94035435	Downstream (2-3kb)	ENSMUSG00000026285
Pdcd1	programmed cell death 1	-1.04	0.0601	chr1	94053455	94053754	Promoter (<=1kb)	ENSMUSG00000026285
Pdcd1	programmed cell death 1	0.49	0.171	chr1	94341760	94342059	Distal Intergenic	ENSMUSG00000026285
Fam174a	family with sequence similarity 174, member A	-3.06	2.12e-08	chr1	95110467	95110766	Distal Intergenic	ENSMUSG00000051185
Fam174a	family with sequence similarity 174, member A	0.42	0.255	chr1	95267901	95268200	Distal Intergenic	ENSMUSG00000051185
Fam174a	family with sequence similarity 174, member A	-0.24	0.304	chr1	95313776	95314075	5' UTR	ENSMUSG00000051185
Fam174a	family with sequence similarity 174, member A	-1.94	5.17e-05	chr1	95342697	95342996	Distal Intergenic	ENSMUSG00000051185
St8sia4	ST8 alpha-N-acetyl-neuraminide alpha-2,8-sialyltransferase 4	-0.3	0.425	chr1	95665269	95665568	Intron (uc011wpu.1/20452, intron 1 of 4)	ENSMUSG00000040710
St8sia4	ST8 alpha-N-acetyl-neuraminide alpha-2,8-sialyltransferase 4	-0.65	0.0179	chr1	95667276	95667575	5' UTR	ENSMUSG00000040710
Panct2	pluripotency-associated noncoding transcript 2	-1.05	0.00505	chr1	96871935	96872234	5' UTR	NA
Slco4c1	solute carrier organic anion transporter family, member 4C1	-1.05	0.00505	chr1	96871935	96872234	5' UTR	ENSMUSG00000040693
D1Ertd622e	DNA segment, Chr 1, ERATO Doi 622, expressed	0.7	0.0552	chr1	97620380	97620679	Distal Intergenic	ENSMUSG00000044768
D1Ertd622e	DNA segment, Chr 1, ERATO Doi 622, expressed	0.59	0.109	chr1	97622969	97623268	Distal Intergenic	ENSMUSG00000044768
D1Ertd622e	DNA segment, Chr 1, ERATO Doi 622, expressed	0.52	0.0911	chr1	97630377	97630676	Distal Intergenic	ENSMUSG00000044768
D1Ertd622e	DNA segment, Chr 1, ERATO Doi 622, expressed	0.06	0.799	chr1	97661156	97661455	5' UTR	ENSMUSG00000044768
Gin1	gypsy retrotransposon integrase 1	-0.28	0.251	chr1	97770340	97770639	Intron (uc007cfm.2/252876, intron 1 of 2)	ENSMUSG00000026333
Pam	peptidylglycine alpha-amidating monooxygenase	-1.24	0.00825	chr1	97863502	97863801	Intron (uc007cfo.1/18484, intron 15 of 25)	ENSMUSG00000026335
Pam	peptidylglycine alpha-amidating monooxygenase	-0.8	0.0934	chr1	97887631	97887930	Intron (uc007cfo.1/18484, intron 12 of 25)	ENSMUSG00000026335
Pam	peptidylglycine alpha-amidating monooxygenase	-1.06	0.00721	chr1	97961115	97961414	Intron (uc007cfo.1/18484, intron 3 of 25)	ENSMUSG00000026335
Pam	peptidylglycine alpha-amidating monooxygenase	-0.66	0.00116	chr1	97976835	97977134	5' UTR	ENSMUSG00000026335
Pam	peptidylglycine alpha-amidating monooxygenase	-0.78	0.175	chr1	98073860	98074159	Intron (uc007cfo.1/18484, intron 1 of 25)	ENSMUSG00000026335
Pam	peptidylglycine alpha-amidating monooxygenase	0	0.987	chr1	98094991	98095290	Exon (uc056ydo.1/uc056ydo.1, exon 1 of 1)	ENSMUSG00000026335
1810006J02Rik	RIKEN cDNA 1810006J02 gene	-1.27	0.00061	chr1	98190842	98191141	Distal Intergenic	ENSMUSG00000100182
Gm20268	predicted gene, 20268	-2.63	5.57e-08	chr1	101122052	101122351	Distal Intergenic	ENSMUSG00000100684
Gm20268	predicted gene, 20268	-2.64	1.66e-06	chr1	101250225	101250524	Distal Intergenic	ENSMUSG00000100684
Gm20268	predicted gene, 20268	-2.96	6.76e-09	chr1	101272869	101273168	Distal Intergenic	ENSMUSG00000100684
Cdh20	cadherin 20	-1.71	0.0032	chr1	104225827	104226126	Distal Intergenic	ENSMUSG00000050840
Cdh20	cadherin 20	0.14	0.688	chr1	104769753	104770052	Intron (uc007cgc.1/23836, intron 1 of 11)	ENSMUSG00000050840
Cdh20	cadherin 20	0.76	0.0771	chr1	104791422	104791721	Intron (uc007cgc.1/23836, intron 1 of 11)	ENSMUSG00000050840
Cdh20	cadherin 20	-0.01	0.975	chr1	104796041	104796340	Intron (uc007cgc.1/23836, intron 1 of 11)	ENSMUSG00000050840
Cdh20	cadherin 20	0.82	0.00312	chr1	104838614	104838913	Intron (uc007cgc.1/23836, intron 1 of 11)	ENSMUSG00000050840
Cdh20	cadherin 20	0.58	0.109	chr1	104848144	104848443	Intron (uc007cgc.1/23836, intron 1 of 11)	ENSMUSG00000050840
Relch	RAB11 binding and LisH domain, coiled-coil and HEAT repeat containing	-0.56	0.0611	chr1	105663929	105664228	5' UTR	ENSMUSG00000026319
Zcchc2	zinc finger, CCHC domain containing 2	0.31	0.355	chr1	105989908	105990207	Promoter (<=1kb)	ENSMUSG00000038866
Zcchc2	zinc finger, CCHC domain containing 2	-0.44	0.0626	chr1	105991225	105991524	Exon (uc007cgq.4/227449, exon 1 of 13)	ENSMUSG00000038866
Zcchc2	zinc finger, CCHC domain containing 2	-0.26	0.406	chr1	105993705	105994004	Intron (uc007cgq.4/227449, intron 1 of 12)	ENSMUSG00000038866
Zcchc2	zinc finger, CCHC domain containing 2	0.17	0.727	chr1	106071546	106071845	Distal Intergenic	ENSMUSG00000038866
Gm20753	predicted gene, 20753	-2.45	1.78e-12	chr1	106096859	106097158	Distal Intergenic	ENSMUSG00000101583
Gm20753	predicted gene, 20753	0.11	0.659	chr1	106154855	106155154	Intron (uc029qsp.1/626049, intron 2 of 2)	ENSMUSG00000101583
Gm20753	predicted gene, 20753	0.24	0.398	chr1	106170950	106171249	Intron (uc029qsp.1/626049, intron 1 of 2)	ENSMUSG00000101583
Phlpp1	PH domain and leucine rich repeat protein phosphatase 1	-0.03	0.884	chr1	106172338	106172637	Exon (uc007cgu.2/98432, exon 1 of 3)	ENSMUSG00000044340
Phlpp1	PH domain and leucine rich repeat protein phosphatase 1	0.31	0.469	chr1	106179547	106179846	Intron (uc007cgu.2/98432, intron 1 of 2)	ENSMUSG00000044340
Phlpp1	PH domain and leucine rich repeat protein phosphatase 1	0.57	0.156	chr1	106185457	106185756	Intron (uc007cgu.2/98432, intron 1 of 2)	ENSMUSG00000044340
Phlpp1	PH domain and leucine rich repeat protein phosphatase 1	0.34	0.36	chr1	106199734	106200033	Intron (uc007cgu.2/98432, intron 1 of 2)	ENSMUSG00000044340
Phlpp1	PH domain and leucine rich repeat protein phosphatase 1	0.2	0.654	chr1	106222284	106222583	Intron (uc007cgu.2/98432, intron 1 of 2)	ENSMUSG00000044340
Phlpp1	PH domain and leucine rich repeat protein phosphatase 1	0.5	0.287	chr1	106223800	106224099	Intron (uc007cgu.2/98432, intron 1 of 2)	ENSMUSG00000044340
Phlpp1	PH domain and leucine rich repeat protein phosphatase 1	0.38	0.518	chr1	106226257	106226556	Intron (uc007cgu.2/98432, intron 1 of 2)	ENSMUSG00000044340
Phlpp1	PH domain and leucine rich repeat protein phosphatase 1	0.28	0.46	chr1	106231671	106231970	Intron (uc007cgu.2/98432, intron 1 of 2)	ENSMUSG00000044340
Phlpp1	PH domain and leucine rich repeat protein phosphatase 1	0.31	0.228	chr1	106241320	106241619	Intron (uc007cgu.2/98432, intron 1 of 2)	ENSMUSG00000044340
Phlpp1	PH domain and leucine rich repeat protein phosphatase 1	-0.21	0.615	chr1	106274696	106274995	Intron (uc007cgu.2/98432, intron 1 of 2)	ENSMUSG00000044340
Phlpp1	PH domain and leucine rich repeat protein phosphatase 1	0.25	0.56	chr1	106317048	106317347	Intron (uc007cgv.2/98432, intron 3 of 16)	ENSMUSG00000044340
Phlpp1	PH domain and leucine rich repeat protein phosphatase 1	-0.72	0.179	chr1	106342157	106342456	Intron (uc007cgv.2/98432, intron 6 of 16)	ENSMUSG00000044340
Phlpp1	PH domain and leucine rich repeat protein phosphatase 1	-1.03	0.034	chr1	106354121	106354420	Intron (uc007cgv.2/98432, intron 10 of 16)	ENSMUSG00000044340
Bcl2	B cell leukemia/lymphoma 2	0.74	0.011	chr1	106585313	106585612	Intron (uc007cgw.3/12043, intron 1 of 1)	ENSMUSG00000057329
Bcl2	B cell leukemia/lymphoma 2	0.67	0.0418	chr1	106629332	106629631	Intron (uc007cgw.3/12043, intron 1 of 1)	ENSMUSG00000057329
Bcl2	B cell leukemia/lymphoma 2	1.04	0.00464	chr1	106653483	106653782	Intron (uc007cgw.3/12043, intron 1 of 1)	ENSMUSG00000057329
Bcl2	B cell leukemia/lymphoma 2	0.1	0.827	chr1	106712559	106712858	Exon (uc007cgw.3/12043, exon 1 of 2)	ENSMUSG00000057329
Bcl2	B cell leukemia/lymphoma 2	0.19	0.653	chr1	106713962	106714261	5' UTR	ENSMUSG00000057329
Kdsr	3-ketodihydrosphingosine reductase	-0.15	0.623	chr1	106759984	106760283	Promoter (<=1kb)	ENSMUSG00000009905
Vps4b	vacuolar protein sorting 4B	0.21	0.482	chr1	106796310	106796609	5' UTR	ENSMUSG00000009907
Cdh7	cadherin 7, type 2	-1.19	0.0151	chr1	109982922	109983221	5' UTR	ENSMUSG00000026312
Cdh19	cadherin 19, type 2	0.38	0.407	chr1	110975513	110975812	Intron (uc007chx.1/227485, intron 1 of 11)	ENSMUSG00000047216
Dsel	dermatan sulfate epimerase-like	-0.44	0.0871	chr1	111864553	111864852	5' UTR	ENSMUSG00000038702
Dsel	dermatan sulfate epimerase-like	-1.75	0.00124	chr1	113395059	113395358	Distal Intergenic	ENSMUSG00000038702
Cntnap5a	contactin associated protein-like 5A	-3.3	7.79e-08	chr1	114304209	114304508	Distal Intergenic	ENSMUSG00000070695
Cntnap5a	contactin associated protein-like 5A	-2.29	4.58e-05	chr1	114329780	114330079	Distal Intergenic	ENSMUSG00000070695
Cntnap5a	contactin associated protein-like 5A	-4.17	5.35e-07	chr1	114331287	114331586	Distal Intergenic	ENSMUSG00000070695
Cntnap5a	contactin associated protein-like 5A	-1.12	0.0131	chr1	115684810	115685109	Promoter (<=1kb)	ENSMUSG00000070695
Tsn	translin	-0.37	0.201	chr1	118311183	118311482	Promoter (<=1kb)	ENSMUSG00000026374
Nifk	nucleolar protein interacting with the FHA domain of MKI67	-0.24	0.492	chr1	118321913	118322212	Exon (uc011wql.1/67949, exon 1 of 3)	ENSMUSG00000026377
Clasp1	CLIP associating protein 1	-0.12	0.654	chr1	118389519	118389818	5' UTR	ENSMUSG00000064302
Clasp1	CLIP associating protein 1	-1.71	0.00122	chr1	118422969	118423268	Intron (uc007cid.1/76707, intron 2 of 11)	ENSMUSG00000064302
Clasp1	CLIP associating protein 1	-1.01	0.0387	chr1	118435982	118436281	Intron (uc007cid.1/76707, intron 2 of 11)	ENSMUSG00000064302
2900060B14Rik	RIKEN cDNA 2900060B14 gene	-0.07	0.775	chr1	118459242	118459541	Exon (uc007cih.2/68204, exon 1 of 1)	ENSMUSG00000107722
Clasp1	CLIP associating protein 1	-0.07	0.775	chr1	118459242	118459541	Exon (uc007cih.2/68204, exon 1 of 1)	ENSMUSG00000064302
Clasp1	CLIP associating protein 1	-0.44	0.153	chr1	118482198	118482497	Intron (uc007cid.1/76707, intron 8 of 11)	ENSMUSG00000064302
Clasp1	CLIP associating protein 1	0.8	0.014	chr1	118485463	118485762	Intron (uc007cid.1/76707, intron 8 of 11)	ENSMUSG00000064302
Gli2	GLI-Kruppel family member GLI2	0.85	0.0554	chr1	118900032	118900331	Intron (uc007cim.1/14633, intron 2 of 13)	ENSMUSG00000048402
Gli2	GLI-Kruppel family member GLI2	0.75	0.0798	chr1	118901640	118901939	Intron (uc007cim.1/14633, intron 2 of 13)	ENSMUSG00000048402
Gli2	GLI-Kruppel family member GLI2	1.1	0.00217	chr1	118904949	118905248	Intron (uc007cim.1/14633, intron 2 of 13)	ENSMUSG00000048402
Gli2	GLI-Kruppel family member GLI2	1.01	0.000197	chr1	118909544	118909843	Intron (uc007cim.1/14633, intron 2 of 13)	ENSMUSG00000048402
Gli2	GLI-Kruppel family member GLI2	0.82	0.0195	chr1	118914392	118914691	Intron (uc007cim.1/14633, intron 2 of 13)	ENSMUSG00000048402
Gli2	GLI-Kruppel family member GLI2	-0.15	0.68	chr1	119033794	119034093	Intron (uc007cim.1/14633, intron 1 of 13)	ENSMUSG00000048402
Gli2	GLI-Kruppel family member GLI2	1.01	0.00359	chr1	119051207	119051506	Intron (uc007cim.1/14633, intron 1 of 13)	ENSMUSG00000048402
Inhbb	inhibin beta-B	0.7	0.0491	chr1	119329277	119329576	Exon (uc007ciq.1/uc007ciq.1, exon 1 of 3)	ENSMUSG00000037035
Inhbb	inhibin beta-B	-0.05	0.922	chr1	119389572	119389871	Distal Intergenic	ENSMUSG00000037035
Inhbb	inhibin beta-B	-0.03	0.928	chr1	119421487	119421786	5' UTR	ENSMUSG00000037035
Ralb	v-ral simian leukemia viral oncogene B	0.24	0.418	chr1	119504331	119504630	5' UTR	ENSMUSG00000004451
Tmem185b	transmembrane protein 185B	-0.25	0.397	chr1	119526114	119526413	5' UTR	ENSMUSG00000098923
Epb41l5	erythrocyte membrane protein band 4.1 like 5	0.56	0.0881	chr1	119557872	119558171	Intron (uc007ciw.2/226352, intron 20 of 24)	ENSMUSG00000026383
Ptpn4	protein tyrosine phosphatase, non-receptor type 4	-0.19	0.498	chr1	119837075	119837374	Promoter (<=1kb)	ENSMUSG00000026384
Tmem177	transmembrane protein 177	0.41	0.219	chr1	119879064	119879363	Distal Intergenic	ENSMUSG00000036975
Tmem177	transmembrane protein 177	-0.01	0.991	chr1	119886721	119887020	Distal Intergenic	ENSMUSG00000036975
Dbi	diazepam binding inhibitor	0.59	0.189	chr1	120112513	120112812	Downstream (<1kb)	ENSMUSG00000026385
Dbi	diazepam binding inhibitor	0.54	0.0527	chr1	120119580	120119879	Intron (uc007cje.1/13167, intron 2 of 3)	ENSMUSG00000026385
3110009E18Rik	RIKEN cDNA 3110009E18 gene	-2.01	9.15e-05	chr1	120136054	120136353	Intron (uc007cjg.1/73103, intron 1 of 4)	ENSMUSG00000026388
Steap3	STEAP family member 3	-0.07	0.89	chr1	120245873	120246172	Intron (uc007cji.1/68428, intron 1 of 4)	ENSMUSG00000026389
Steap3	STEAP family member 3	0.55	0.225	chr1	120248177	120248476	Intron (uc007cji.1/68428, intron 1 of 4)	ENSMUSG00000026389
C1ql2	complement component 1, q subcomponent-like 2	-2.47	0.000343	chr1	120326607	120326906	Distal Intergenic	ENSMUSG00000036907
C1ql2	complement component 1, q subcomponent-like 2	-3.81	1.25e-11	chr1	120340917	120341216	5' UTR	ENSMUSG00000036907
Celrr	cerebellum expressed regulatory RNA	0.62	0.0306	chr1	121087662	121087961	Intron (uc007cjn.2/98452, intron 1 of 4)	ENSMUSG00000097881
Celrr	cerebellum expressed regulatory RNA	0.27	0.571	chr1	121096934	121097233	Intron (uc007cjn.2/98452, intron 1 of 4)	ENSMUSG00000097881
Insig2	insulin induced gene 2	-2.16	1.06e-05	chr1	121290364	121290663	Distal Intergenic	ENSMUSG00000003721
Insig2	insulin induced gene 2	-0.81	0.00055	chr1	121327794	121328093	5' UTR	ENSMUSG00000003721
Ccdc93	coiled-coil domain containing 93	-1.97	0.00134	chr1	121392410	121392709	Distal Intergenic	ENSMUSG00000026339
Ccdc93	coiled-coil domain containing 93	-3.04	1.68e-05	chr1	121396914	121397213	Distal Intergenic	ENSMUSG00000026339
Ccdc93	coiled-coil domain containing 93	-1.36	0.00751	chr1	121399290	121399589	Distal Intergenic	ENSMUSG00000026339
Ccdc93	coiled-coil domain containing 93	-0.1	0.733	chr1	121431207	121431506	5' UTR	ENSMUSG00000026339
Ccdc93	coiled-coil domain containing 93	-0.45	0.384	chr1	121464142	121464441	Intron (uc007cju.2/70829, intron 11 of 23)	ENSMUSG00000026339
Ccdc93	coiled-coil domain containing 93	-1.52	0.000105	chr1	121478462	121478761	Intron (uc007cju.2/70829, intron 13 of 23)	ENSMUSG00000026339
Ccdc93	coiled-coil domain containing 93	-2.17	0.00203	chr1	121500407	121500706	Intron (uc007cju.2/70829, intron 23 of 23)	ENSMUSG00000026339
Htr5b	5-hydroxytryptamine (serotonin) receptor 5B	-1.83	0.000389	chr1	121510521	121510820	Exon (uc011wqx.2/15564, exon 2 of 2)	ENSMUSG00000050534
Ddx18	DEAD (Asp-Glu-Ala-Asp) box polypeptide 18	-1.77	0.00367	chr1	121546622	121546921	Distal Intergenic	ENSMUSG00000001674
Ddx18	DEAD (Asp-Glu-Ala-Asp) box polypeptide 18	-2.15	0.0014	chr1	121547568	121547867	Distal Intergenic	ENSMUSG00000001674
Ddx18	DEAD (Asp-Glu-Ala-Asp) box polypeptide 18	-1.29	0.00946	chr1	121551259	121551558	Downstream (2-3kb)	ENSMUSG00000001674
Ddx18	DEAD (Asp-Glu-Ala-Asp) box polypeptide 18	0.29	0.407	chr1	121567517	121567816	Exon (uc007cjw.2/66942, exon 1 of 13)	ENSMUSG00000001674
Actr3	ARP3 actin-related protein 3	-0.41	0.383	chr1	125435684	125435983	5' UTR	ENSMUSG00000026341
Actr3	ARP3 actin-related protein 3	-2.77	1.47e-07	chr1	125439168	125439467	Promoter (3-4kb)	ENSMUSG00000026341
Actr3	ARP3 actin-related protein 3	-0.31	0.56	chr1	125441418	125441717	Distal Intergenic	ENSMUSG00000026341
Actr3	ARP3 actin-related protein 3	-3.02	8.94e-07	chr1	125450349	125450648	Distal Intergenic	ENSMUSG00000026341
Actr3	ARP3 actin-related protein 3	-2.45	2.36e-06	chr1	125477494	125477793	Distal Intergenic	ENSMUSG00000026341
Actr3	ARP3 actin-related protein 3	-2.89	1.75e-11	chr1	125482668	125482967	Distal Intergenic	ENSMUSG00000026341
Actr3	ARP3 actin-related protein 3	-2.83	1.12e-11	chr1	125495006	125495305	Distal Intergenic	ENSMUSG00000026341
Slc35f5	solute carrier family 35, member F5	-0.46	0.0988	chr1	125560620	125560919	Promoter (<=1kb)	ENSMUSG00000026342
Lypd1	Ly6/Plaur domain containing 1	-1.07	0.0011	chr1	125911639	125911938	5' UTR	ENSMUSG00000026344
Nckap5	NCK-associated protein 5	-2.15	4.95e-06	chr1	125945527	125945826	Intron (uc011wqy.1/210356, intron 11 of 11)	ENSMUSG00000049690
Nckap5	NCK-associated protein 5	-1.71	0.0105	chr1	126001876	126002175	Intron (uc011wqy.1/210356, intron 9 of 11)	ENSMUSG00000049690
Nckap5	NCK-associated protein 5	0.76	0.0509	chr1	126024403	126024702	Exon (uc011wqy.1/210356, exon 7 of 12)	ENSMUSG00000049690
Nckap5	NCK-associated protein 5	-1.08	0.02	chr1	126120792	126121091	Intron (uc011wqy.1/210356, intron 4 of 11)	ENSMUSG00000049690
Nckap5	NCK-associated protein 5	-0.85	0.0199	chr1	126153321	126153620	Intron (uc011wqy.1/210356, intron 3 of 11)	ENSMUSG00000049690
Nckap5	NCK-associated protein 5	0.27	0.523	chr1	126198793	126199092	Intron (uc011wqy.1/210356, intron 3 of 11)	ENSMUSG00000049690
Nckap5	NCK-associated protein 5	-1.8	0.00063	chr1	126208581	126208880	Intron (uc011wqy.1/210356, intron 3 of 11)	ENSMUSG00000049690
Nckap5	NCK-associated protein 5	-1.57	0.00186	chr1	126277272	126277571	Intron (uc011wqy.1/210356, intron 1 of 11)	ENSMUSG00000049690
Nckap5	NCK-associated protein 5	-1.85	8.87e-05	chr1	126470740	126471039	Intron (uc007ckk.1/210356, intron 1 of 14)	ENSMUSG00000049690
Nckap5	NCK-associated protein 5	-0.7	0.146	chr1	126492562	126492861	5' UTR	ENSMUSG00000049690
Nckap5	NCK-associated protein 5	0.54	0.144	chr1	126684353	126684652	Intron (uc007ckm.1/210356, intron 2 of 16)	ENSMUSG00000049690
Nckap5	NCK-associated protein 5	-0.49	0.262	chr1	126687524	126687823	Intron (uc007ckm.1/210356, intron 2 of 16)	ENSMUSG00000049690
Nckap5	NCK-associated protein 5	0.63	0.0392	chr1	126737627	126737926	Intron (uc007ckm.1/210356, intron 1 of 16)	ENSMUSG00000049690
Nckap5	NCK-associated protein 5	0.1	0.784	chr1	126830180	126830479	5' UTR	ENSMUSG00000049690
Nckap5	NCK-associated protein 5	0.78	0.0163	chr1	126865839	126866138	Distal Intergenic	ENSMUSG00000049690
Mgat5	mannoside acetylglucosaminyltransferase 5	0.44	0.348	chr1	127106130	127106429	Distal Intergenic	ENSMUSG00000036155
Mgat5	mannoside acetylglucosaminyltransferase 5	0.42	0.229	chr1	127160725	127161024	Distal Intergenic	ENSMUSG00000036155
Mgat5	mannoside acetylglucosaminyltransferase 5	-0.4	0.0895	chr1	127205238	127205537	5' UTR	ENSMUSG00000036155
Mgat5	mannoside acetylglucosaminyltransferase 5	0.27	0.561	chr1	127239703	127240002	Intron (uc007ckp.1/107895, intron 1 of 7)	ENSMUSG00000036155
Mgat5	mannoside acetylglucosaminyltransferase 5	0.37	0.381	chr1	127349071	127349370	Intron (uc007ckp.1/107895, intron 3 of 7)	ENSMUSG00000036155
Mgat5	mannoside acetylglucosaminyltransferase 5	-0.23	0.686	chr1	127424498	127424797	Intron (uc007ckr.1/107895, intron 12 of 17)	ENSMUSG00000036155
Mgat5	mannoside acetylglucosaminyltransferase 5	0.35	0.45	chr1	127482409	127482708	Exon (uc007ckr.1/107895, exon 18 of 18)	ENSMUSG00000036155
Tmem163	transmembrane protein 163	-0.43	0.255	chr1	127537019	127537318	Intron (uc007cku.1/72160, intron 4 of 8)	ENSMUSG00000026347
Tmem163	transmembrane protein 163	0.47	0.243	chr1	127660998	127661297	Intron (uc007cku.1/72160, intron 2 of 8)	ENSMUSG00000026347
Ccnt2	cyclin T2	-0.42	0.0326	chr1	127774301	127774600	Exon (uc007ckx.1/72949, exon 1 of 5)	ENSMUSG00000026349
Ccnt2	cyclin T2	-1.23	0.00579	chr1	127788323	127788622	Intron (uc007ckx.1/72949, intron 2 of 4)	ENSMUSG00000026349
Ccnt2	cyclin T2	-1.43	0.00651	chr1	127789504	127789803	Intron (uc007ckx.1/72949, intron 2 of 4)	ENSMUSG00000026349
Ccnt2	cyclin T2	-2.13	3.78e-06	chr1	127795022	127795321	3' UTR	ENSMUSG00000026349
Rab3gap1	RAB3 GTPase activating protein subunit 1	0.35	0.344	chr1	127855072	127855371	Distal Intergenic	ENSMUSG00000036104
Rab3gap1	RAB3 GTPase activating protein subunit 1	-0.26	0.409	chr1	127868820	127869119	Exon (uc007clc.2/226407, exon 1 of 24)	ENSMUSG00000036104
Rab3gap1	RAB3 GTPase activating protein subunit 1	-1.33	0.0114	chr1	127942217	127942516	Exon (uc007clc.2/226407, exon 24 of 24)	ENSMUSG00000036104
Rab3gap1	RAB3 GTPase activating protein subunit 1	-0.73	0.0433	chr1	127946007	127946306	Distal Intergenic	ENSMUSG00000036104
Zranb3	zinc finger, RAN-binding domain containing 3	-2.01	5.01e-05	chr1	127954874	127955173	3' UTR	ENSMUSG00000036086
Zranb3	zinc finger, RAN-binding domain containing 3	-0.95	0.0184	chr1	127959205	127959504	Intron (uc007cld.2/226409, intron 19 of 20)	ENSMUSG00000036086
Zranb3	zinc finger, RAN-binding domain containing 3	-2.74	2.54e-16	chr1	127976062	127976361	Exon (uc007cld.2/226409, exon 13 of 21)	ENSMUSG00000036086
Zranb3	zinc finger, RAN-binding domain containing 3	-1.34	0.000302	chr1	127990249	127990548	Intron (uc007cld.2/226409, intron 11 of 20)	ENSMUSG00000036086
Zranb3	zinc finger, RAN-binding domain containing 3	-1.46	0.000769	chr1	128004462	128004761	Intron (uc007cld.2/226409, intron 8 of 20)	ENSMUSG00000036086
Zranb3	zinc finger, RAN-binding domain containing 3	-2.34	3.31e-07	chr1	128032278	128032577	Intron (uc007cld.2/226409, intron 6 of 20)	ENSMUSG00000036086
Zranb3	zinc finger, RAN-binding domain containing 3	-1.79	0.000426	chr1	128072775	128073074	Intron (uc007cld.2/226409, intron 2 of 20)	ENSMUSG00000036086
Zranb3	zinc finger, RAN-binding domain containing 3	-2.85	1.39e-09	chr1	128078049	128078348	Intron (uc007cld.2/226409, intron 2 of 20)	ENSMUSG00000036086
Zranb3	zinc finger, RAN-binding domain containing 3	-0.16	0.734	chr1	128080938	128081237	Intron (uc007cld.2/226409, intron 2 of 20)	ENSMUSG00000036086
Zranb3	zinc finger, RAN-binding domain containing 3	-0.56	0.0255	chr1	128102652	128102951	5' UTR	ENSMUSG00000036086
R3hdm1	R3H domain containing 1	-1.45	0.00129	chr1	128140523	128140822	Intron (uc007clh.1/226412, intron 1 of 11)	ENSMUSG00000056211
R3hdm1	R3H domain containing 1	-0.63	0.121	chr1	128142013	128142312	Intron (uc007clh.1/226412, intron 1 of 11)	ENSMUSG00000056211
Ubxn4	UBX domain protein 4	-0.29	0.296	chr1	128244270	128244569	5' UTR	ENSMUSG00000026353
Ubxn4	UBX domain protein 4	-2.93	8.88e-09	chr1	128260100	128260399	Intron (uc007cll.1/67812, intron 6 of 12)	ENSMUSG00000026353
Lct	lactase	-3.28	9.25e-08	chr1	128290075	128290374	Intron (uc007clm.2/226413, intron 13 of 16)	ENSMUSG00000026354
Lct	lactase	-2.19	1.82e-06	chr1	128293763	128294062	Exon (uc007clm.2/226413, exon 12 of 17)	ENSMUSG00000026354
Lct	lactase	-3.27	2.33e-12	chr1	128318730	128319029	Intron (uc007clm.2/226413, intron 2 of 16)	ENSMUSG00000026354
Lct	lactase	-3.44	7.11e-10	chr1	128328018	128328317	5' UTR	ENSMUSG00000026354
Mcm6	minichromosome maintenance complex component 6	-2.86	2.04e-10	chr1	128332504	128332803	3' UTR	ENSMUSG00000026355
Mcm6	minichromosome maintenance complex component 6	-0.19	0.707	chr1	128357939	128358238	Intron (uc007cln.2/17219, intron 1 of 16)	ENSMUSG00000026355
Dars	aspartyl-tRNA synthetase	0.34	0.367	chr1	128400985	128401284	Intron (uc007clp.2/226414, intron 4 of 15)	ENSMUSG00000026356
Dars	aspartyl-tRNA synthetase	-0.55	0.00523	chr1	128416981	128417280	5' UTR	ENSMUSG00000026356
Dars	aspartyl-tRNA synthetase	-0.43	0.271	chr1	128472236	128472535	Distal Intergenic	ENSMUSG00000026356
Cxcr4	chemokine (C-X-C motif) receptor 4	-0.53	0.12	chr1	128593084	128593383	Promoter (<=1kb)	ENSMUSG00000045382
Thsd7b	thrombospondin, type I, domain containing 7B	-2.51	1.55e-06	chr1	129040612	129040911	Distal Intergenic	ENSMUSG00000042581
Thsd7b	thrombospondin, type I, domain containing 7B	-1.09	0.00246	chr1	129273501	129273800	5' UTR	ENSMUSG00000042581
Thsd7b	thrombospondin, type I, domain containing 7B	-1.1	0.0232	chr1	129324509	129324808	Intron (uc007clu.2/210417, intron 1 of 1)	ENSMUSG00000042581
Thsd7b	thrombospondin, type I, domain containing 7B	-0.72	0.125	chr1	129943316	129943615	Intron (uc007clv.2/210417, intron 14 of 27)	ENSMUSG00000042581
Thsd7b	thrombospondin, type I, domain containing 7B	-2.54	3.45e-06	chr1	130083208	130083507	Intron (uc007clv.2/210417, intron 15 of 27)	ENSMUSG00000042581
Zp3r	zona pellucida 3 receptor	0.06	0.915	chr1	130550389	130550688	Distal Intergenic	ENSMUSG00000042554
Pfkfb2	6-phosphofructo-2-kinase/fructose-2,6-biphosphatase 2	-0.32	0.233	chr1	130717298	130717597	5' UTR	ENSMUSG00000026409
Yod1	YOD1 deubiquitinase	-0.32	0.233	chr1	130717298	130717597	5' UTR	ENSMUSG00000046404
Mapkapk2	MAP kinase-activated protein kinase 2	-0.95	0.0963	chr1	131072478	131072777	Intron (uc007cmv.3/17164, intron 1 of 9)	ENSMUSG00000016528
Mapkapk2	MAP kinase-activated protein kinase 2	-1.17	0.00321	chr1	131074703	131075002	Intron (uc007cmv.3/17164, intron 1 of 9)	ENSMUSG00000016528
Mapkapk2	MAP kinase-activated protein kinase 2	-0.94	0.016	chr1	131078804	131079103	Intron (uc007cmv.3/17164, intron 1 of 9)	ENSMUSG00000016528
Mapkapk2	MAP kinase-activated protein kinase 2	-0.06	0.904	chr1	131090201	131090500	Intron (uc007cmv.3/17164, intron 1 of 9)	ENSMUSG00000016528
Mapkapk2	MAP kinase-activated protein kinase 2	-0.02	0.957	chr1	131097435	131097734	5' UTR	ENSMUSG00000016528
Dyrk3	dual-specificity tyrosine-(Y)-phosphorylation regulated kinase 3	-1.98	3.21e-09	chr1	131116503	131116802	Distal Intergenic	ENSMUSG00000016526
Dyrk3	dual-specificity tyrosine-(Y)-phosphorylation regulated kinase 3	-0.5	0.0924	chr1	131138464	131138763	Promoter (<=1kb)	ENSMUSG00000016526
Eif2d	eukaryotic translation initiation factor 2D	-0.25	0.477	chr1	131153107	131153406	5' UTR	ENSMUSG00000026427
Eif2d	eukaryotic translation initiation factor 2D	-0.38	0.409	chr1	131173560	131173859	Intron (uc011wrn.1/16865, intron 15 of 15)	ENSMUSG00000026427
Rassf5	Ras association (RalGDS/AF-6) domain family member 5	-1.74	1.26e-05	chr1	131195720	131196019	Exon (uc056ydv.1/uc056ydv.1, exon 1 of 1)	ENSMUSG00000026430
Rassf5	Ras association (RalGDS/AF-6) domain family member 5	-0.67	0.206	chr1	131210535	131210834	Intron (uc007cnd.1/54354, intron 2 of 5)	ENSMUSG00000026430
Rassf5	Ras association (RalGDS/AF-6) domain family member 5	-0.52	0.0956	chr1	131245023	131245322	5' UTR	ENSMUSG00000026430
Srgap2	SLIT-ROBO Rho GTPase activating protein 2	-1.44	0.00224	chr1	131293237	131293536	Intron (uc011wrp.1/14270, intron 11 of 13)	ENSMUSG00000026425
Srgap2	SLIT-ROBO Rho GTPase activating protein 2	-1.08	0.0161	chr1	131294350	131294649	Exon (uc011wrp.1/14270, exon 11 of 14)	ENSMUSG00000026425
Srgap2	SLIT-ROBO Rho GTPase activating protein 2	0.47	0.274	chr1	131300202	131300501	Exon (uc011wrp.1/14270, exon 7 of 14)	ENSMUSG00000026425
Srgap2	SLIT-ROBO Rho GTPase activating protein 2	0.55	0.164	chr1	131354567	131354866	Intron (uc007cng.2/14270, intron 7 of 22)	ENSMUSG00000026425
Srgap2	SLIT-ROBO Rho GTPase activating protein 2	0.51	0.21	chr1	131378511	131378810	Intron (uc007cng.2/14270, intron 4 of 22)	ENSMUSG00000026425
Srgap2	SLIT-ROBO Rho GTPase activating protein 2	-0.11	0.825	chr1	131380130	131380429	Intron (uc007cng.2/14270, intron 4 of 22)	ENSMUSG00000026425
Srgap2	SLIT-ROBO Rho GTPase activating protein 2	0.53	0.152	chr1	131427469	131427768	Intron (uc007cng.2/14270, intron 3 of 22)	ENSMUSG00000026425
Srgap2	SLIT-ROBO Rho GTPase activating protein 2	0.33	0.326	chr1	131431510	131431809	Intron (uc007cng.2/14270, intron 3 of 22)	ENSMUSG00000026425
Srgap2	SLIT-ROBO Rho GTPase activating protein 2	0.41	0.334	chr1	131448451	131448750	Intron (uc007cng.2/14270, intron 2 of 22)	ENSMUSG00000026425
Srgap2	SLIT-ROBO Rho GTPase activating protein 2	0.37	0.366	chr1	131455556	131455855	Intron (uc007cng.2/14270, intron 2 of 22)	ENSMUSG00000026425
Srgap2	SLIT-ROBO Rho GTPase activating protein 2	0.29	0.548	chr1	131471632	131471931	Intron (uc007cng.2/14270, intron 2 of 22)	ENSMUSG00000026425
Srgap2	SLIT-ROBO Rho GTPase activating protein 2	-0.18	0.685	chr1	131482608	131482907	Intron (uc007cng.2/14270, intron 2 of 22)	ENSMUSG00000026425
Srgap2	SLIT-ROBO Rho GTPase activating protein 2	-0.14	0.556	chr1	131526589	131526888	Intron (uc007cng.2/14270, intron 1 of 22)	ENSMUSG00000026425
Fam72a	family with sequence similarity 72, member A	-0.03	0.927	chr1	131554869	131555168	Distal Intergenic	ENSMUSG00000055184
Avpr1b	arginine vasopressin receptor 1B	-2.47	5.67e-07	chr1	131586635	131586934	Distal Intergenic	ENSMUSG00000026432
Slc26a9	solute carrier family 26, member 9	-0.53	0.159	chr1	131771000	131771299	Distal Intergenic	ENSMUSG00000042268
Pm20d1	peptidase M20 domain containing 1	-1.45	0.000117	chr1	131820559	131820858	Distal Intergenic	ENSMUSG00000042251
Slc41a1	solute carrier family 41, member 1	-0.23	0.303	chr1	131828039	131828338	5' UTR	ENSMUSG00000013275
Rab29	RAB29, member RAS oncogene family	-0.72	0.0896	chr1	131886273	131886572	Distal Intergenic	ENSMUSG00000026433
Rab29	RAB29, member RAS oncogene family	-1.6	0.00218	chr1	131887132	131887431	Distal Intergenic	ENSMUSG00000026433
Nucks1	nuclear casein kinase and cyclin-dependent kinase substrate 1	-0.19	0.414	chr1	131910790	131911089	Intron (uc007cnx.2/98415, intron 1 of 6)	ENSMUSG00000026434
Elk4	ELK4, member of ETS oncogene family	-0.36	0.0653	chr1	132007650	132007949	5' UTR	ENSMUSG00000026436
Elk4	ELK4, member of ETS oncogene family	-1.43	0.000565	chr1	132012590	132012889	Intron (uc007cob.1/13714, intron 1 of 5)	ENSMUSG00000026436
Elk4	ELK4, member of ETS oncogene family	-1.56	0.00519	chr1	132013902	132014201	Intron (uc007cob.1/13714, intron 2 of 5)	ENSMUSG00000026436
Mfsd4a	major facilitator superfamily domain containing 4A	0.02	0.956	chr1	132040055	132040354	Intron (uc011wrr.1/213006, intron 9 of 10)	ENSMUSG00000059149
Mfsd4a	major facilitator superfamily domain containing 4A	-2.14	2.83e-06	chr1	132043330	132043629	Intron (uc011wrr.1/213006, intron 7 of 10)	ENSMUSG00000059149
Mfsd4a	major facilitator superfamily domain containing 4A	-1.2	1.59e-05	chr1	132067344	132067643	Intron (uc011wrr.1/213006, intron 1 of 10)	ENSMUSG00000059149
Cdk18	cyclin-dependent kinase 18	0.58	0.103	chr1	132125844	132126143	Intron (uc007coh.2/18557, intron 1 of 15)	ENSMUSG00000026437
Cdk18	cyclin-dependent kinase 18	0.3	0.583	chr1	132130699	132130998	Intron (uc007coh.2/18557, intron 1 of 15)	ENSMUSG00000026437
Cdk18	cyclin-dependent kinase 18	-0.09	0.782	chr1	132139204	132139503	5' UTR	ENSMUSG00000026437
Lemd1	LEM domain containing 1	-0.19	0.683	chr1	132200144	132200443	Intron (uc007coi.2/213409, intron 1 of 1)	ENSMUSG00000079330
Lemd1	LEM domain containing 1	-1.19	0.000578	chr1	132208144	132208443	Exon (uc007coi.2/213409, exon 2 of 2)	ENSMUSG00000079330
Klhdc8a	kelch domain containing 8A	-0.5	0.132	chr1	132298665	132298964	5' UTR	ENSMUSG00000042115
Tmcc2	transmembrane and coiled-coil domains 2	-0.25	0.49	chr1	132365286	132365585	Intron (uc007cor.2/68875, intron 1 of 3)	ENSMUSG00000042066
Tmcc2	transmembrane and coiled-coil domains 2	-0.33	0.0945	chr1	132391247	132391546	5' UTR	ENSMUSG00000042066
Dstyk	dual serine/threonine and tyrosine protein kinase	-0.07	0.734	chr1	132417693	132417992	Exon (uc011wrw.1/213452, exon 1 of 3)	ENSMUSG00000042046
Dstyk	dual serine/threonine and tyrosine protein kinase	-0.81	0.0844	chr1	132425504	132425803	Intron (uc011wrw.1/213452, intron 1 of 2)	ENSMUSG00000042046
Dstyk	dual serine/threonine and tyrosine protein kinase	-0.66	0.155	chr1	132432361	132432660	Intron (uc011wrw.1/213452, intron 1 of 2)	ENSMUSG00000042046
Dstyk	dual serine/threonine and tyrosine protein kinase	-0.28	0.6	chr1	132461666	132461965	Intron (uc007cou.1/213452, intron 11 of 12)	ENSMUSG00000042046
Rbbp5	retinoblastoma binding protein 5, histone lysine methyltransferase complex subunit	-0.24	0.266	chr1	132477055	132477354	Promoter (<=1kb)	ENSMUSG00000026439
Tmem81	transmembrane protein 81	0.42	0.083	chr1	132505983	132506282	5' UTR	ENSMUSG00000048174
Cntn2	contactin 2	0.05	0.89	chr1	132526278	132526577	Exon (uc007cpa.1/21367, exon 8 of 23)	ENSMUSG00000053024
Cntn2	contactin 2	0.65	0.17	chr1	132534432	132534731	Intron (uc007cpa.1/21367, intron 1 of 22)	ENSMUSG00000053024
Cntn2	contactin 2	-0.27	0.294	chr1	132542539	132542838	5' UTR	ENSMUSG00000053024
Nfasc	neurofascin	-1.61	0.000231	chr1	132570190	132570489	3' UTR	ENSMUSG00000026442
Nfasc	neurofascin	-1.92	9.85e-06	chr1	132592773	132593072	Intron (uc011wrx.1/269116, intron 24 of 26)	ENSMUSG00000026442
Nfasc	neurofascin	0.11	0.803	chr1	132640805	132641104	Intron (uc011wrx.1/269116, intron 1 of 26)	ENSMUSG00000026442
Nfasc	neurofascin	-1.4	7.18e-05	chr1	132660256	132660555	Intron (uc007cpd.2/269116, intron 2 of 26)	ENSMUSG00000026442
Nfasc	neurofascin	0.24	0.622	chr1	132694044	132694343	Exon (uc007cph.1/uc007cph.1, exon 5 of 5)	ENSMUSG00000026442
Nfasc	neurofascin	-0.26	0.62	chr1	132705635	132705934	Intron (uc007cpd.2/269116, intron 1 of 26)	ENSMUSG00000026442
Nfasc	neurofascin	0.23	0.533	chr1	132706979	132707278	5' UTR	ENSMUSG00000026442
Nfasc	neurofascin	-0.01	0.975	chr1	132709695	132709994	Intron (uc007cpe.2/269116, intron 1 of 29)	ENSMUSG00000026442
Nfasc	neurofascin	-0.33	0.527	chr1	132718096	132718395	Intron (uc007cpe.2/269116, intron 1 of 29)	ENSMUSG00000026442
Nfasc	neurofascin	-0.49	0.232	chr1	132727532	132727831	Intron (uc007cpe.2/269116, intron 1 of 29)	ENSMUSG00000026442
Nfasc	neurofascin	-0.47	0.0598	chr1	132741483	132741782	5' UTR	ENSMUSG00000026442
Nfasc	neurofascin	-0.88	0.0235	chr1	132758817	132759116	Distal Intergenic	ENSMUSG00000026442
Nfasc	neurofascin	-0.57	0.216	chr1	132759756	132760055	Distal Intergenic	ENSMUSG00000026442
Nfasc	neurofascin	-2.97	4.76e-08	chr1	132769279	132769578	Distal Intergenic	ENSMUSG00000026442
Lrrn2	leucine rich repeat protein 2, neuronal	-2.38	1.53e-14	chr1	132817159	132817458	Distal Intergenic	ENSMUSG00000026443
Lrrn2	leucine rich repeat protein 2, neuronal	-3.01	2.54e-06	chr1	132825829	132826128	Distal Intergenic	ENSMUSG00000026443
Lrrn2	leucine rich repeat protein 2, neuronal	-2.28	5.37e-06	chr1	132837412	132837711	Distal Intergenic	ENSMUSG00000026443
Lrrn2	leucine rich repeat protein 2, neuronal	-0.56	0.252	chr1	132853084	132853383	Distal Intergenic	ENSMUSG00000026443
Lrrn2	leucine rich repeat protein 2, neuronal	-1.79	1.37e-05	chr1	132858597	132858896	Distal Intergenic	ENSMUSG00000026443
Lrrn2	leucine rich repeat protein 2, neuronal	-1.32	1.17e-12	chr1	132880518	132880817	5' UTR	ENSMUSG00000026443
Lrrn2	leucine rich repeat protein 2, neuronal	-2.45	4.7e-07	chr1	132898483	132898782	Intron (uc007cpi.2/16980, intron 1 of 1)	ENSMUSG00000026443
Lrrn2	leucine rich repeat protein 2, neuronal	-2.57	1.25e-09	chr1	132916291	132916590	Intron (uc007cpi.2/16980, intron 1 of 1)	ENSMUSG00000026443
Lrrn2	leucine rich repeat protein 2, neuronal	-1.19	0.00501	chr1	132928613	132928912	Intron (uc007cpi.2/16980, intron 1 of 1)	ENSMUSG00000026443
Lrrn2	leucine rich repeat protein 2, neuronal	-2.14	6.18e-06	chr1	132932564	132932863	Intron (uc007cpi.2/16980, intron 1 of 1)	ENSMUSG00000026443
Lrrn2	leucine rich repeat protein 2, neuronal	-1.35	0.0053	chr1	132934029	132934328	Intron (uc007cpi.2/16980, intron 1 of 1)	ENSMUSG00000026443
Lrrn2	leucine rich repeat protein 2, neuronal	-1.28	0.0167	chr1	132939543	132939842	3' UTR	ENSMUSG00000026443
Lrrn2	leucine rich repeat protein 2, neuronal	-1.62	0.00823	chr1	132945459	132945758	Distal Intergenic	ENSMUSG00000026443
Mdm4	transformed mouse 3T3 cell double minute 4	-1.69	0.000116	chr1	132991042	132991341	3' UTR	ENSMUSG00000054387
Mdm4	transformed mouse 3T3 cell double minute 4	-2.74	2.66e-06	chr1	132992206	132992505	Exon (uc007cpk.2/17248, exon 12 of 12)	ENSMUSG00000054387
Mdm4	transformed mouse 3T3 cell double minute 4	-0.2	0.482	chr1	133025093	133025392	5' UTR	ENSMUSG00000054387
Pik3c2b	phosphatidylinositol-4-phosphate 3-kinase catalytic subunit type 2 beta	-0.22	0.31	chr1	133046344	133046643	5' UTR	ENSMUSG00000026447
Pik3c2b	phosphatidylinositol-4-phosphate 3-kinase catalytic subunit type 2 beta	0.4	0.261	chr1	133058044	133058343	Intron (uc007cpq.1/240752, intron 1 of 1)	ENSMUSG00000026447
Pik3c2b	phosphatidylinositol-4-phosphate 3-kinase catalytic subunit type 2 beta	0.58	0.142	chr1	133068828	133069127	Intron (uc007cpr.1/240752, intron 2 of 11)	ENSMUSG00000026447
Ppp1r15b	protein phosphatase 1, regulatory subunit 15B	-0.14	0.491	chr1	133131430	133131729	5' UTR	ENSMUSG00000046062
Ppp1r15b	protein phosphatase 1, regulatory subunit 15B	-1.14	7.4e-07	chr1	133181501	133181800	Distal Intergenic	ENSMUSG00000046062
Plekha6	pleckstrin homology domain containing, family A member 6	-1.38	0.000631	chr1	133226498	133226797	Distal Intergenic	ENSMUSG00000041757
Plekha6	pleckstrin homology domain containing, family A member 6	-1.85	0.00336	chr1	133286599	133286898	Intron (uc007cpu.2/240753, intron 19 of 26)	ENSMUSG00000041757
Sox13	SRY (sex determining region Y)-box 13	0.08	0.886	chr1	133382380	133382679	3' UTR	ENSMUSG00000070643
Sox13	SRY (sex determining region Y)-box 13	-2.25	2.79e-05	chr1	133394489	133394788	Intron (uc007cqk.1/20668, intron 1 of 13)	ENSMUSG00000070643
Sox13	SRY (sex determining region Y)-box 13	0.22	0.495	chr1	133398017	133398316	Intron (uc007cqk.1/20668, intron 1 of 13)	ENSMUSG00000070643
Sox13	SRY (sex determining region Y)-box 13	0.63	0.0578	chr1	133418566	133418865	Intron (uc007cqk.1/20668, intron 1 of 13)	ENSMUSG00000070643
Sox13	SRY (sex determining region Y)-box 13	0.58	0.0118	chr1	133423984	133424283	5' UTR	ENSMUSG00000070643
Sox13	SRY (sex determining region Y)-box 13	0.45	0.0825	chr1	133493106	133493405	Distal Intergenic	ENSMUSG00000070643
Snrpe	small nuclear ribonucleoprotein E	1.12	0.00341	chr1	133596943	133597242	Distal Intergenic	ENSMUSG00000090553
Snrpe	small nuclear ribonucleoprotein E	-0.07	0.811	chr1	133609987	133610286	5' UTR	ENSMUSG00000090553
Zc3h11a	zinc finger CCCH type containing 11A	0.03	0.936	chr1	133661078	133661377	5' UTR	ENSMUSG00000102976;ENSMUSG00000116275
Atp2b4	ATPase, Ca++ transporting, plasma membrane 4	-0.43	0.409	chr1	133712619	133712918	Intron (uc007cqu.3/381290, intron 19 of 20)	ENSMUSG00000026463
Atp2b4	ATPase, Ca++ transporting, plasma membrane 4	-1.72	3.48e-05	chr1	133762668	133762967	Intron (uc007cqx.1/381290, intron 1 of 5)	ENSMUSG00000026463
Atp2b4	ATPase, Ca++ transporting, plasma membrane 4	-0.87	0.0552	chr1	133801236	133801535	Promoter (<=1kb)	ENSMUSG00000026463
Optc	opticin	-1.81	1.4e-05	chr1	133886720	133887019	Distal Intergenic	ENSMUSG00000010311
Optc	opticin	-0.8	0.0143	chr1	133908692	133908991	Promoter (<=1kb)	ENSMUSG00000010311
Prelp	proline arginine-rich end leucine-rich repeat	0.52	0.0915	chr1	133920965	133921264	5' UTR	ENSMUSG00000041577
Fmod	fibromodulin	-0.18	0.404	chr1	134061060	134061359	Distal Intergenic	ENSMUSG00000041559
Btg2	B cell translocation gene 2, anti-proliferative	-0.32	0.165	chr1	134078821	134079120	5' UTR	ENSMUSG00000020423
Btg2	B cell translocation gene 2, anti-proliferative	-0.44	0.13	chr1	134092984	134093283	Distal Intergenic	ENSMUSG00000020423
Chit1	chitinase 1 (chitotriosidase)	-0.28	0.237	chr1	134098891	134099190	Distal Intergenic	ENSMUSG00000026450
Chil1	chitinase-like 1	0.84	0.00133	chr1	134181581	134181880	Promoter (<=1kb)	ENSMUSG00000064246
Adora1	adenosine A1 receptor	-2.08	1.45e-09	chr1	134204071	134204370	Intron (uc056yea.1/11539, intron 1 of 1)	ENSMUSG00000042429
Adora1	adenosine A1 receptor	0.31	0.44	chr1	134210557	134210856	Intron (uc056yea.1/11539, intron 1 of 1)	ENSMUSG00000042429
Adora1	adenosine A1 receptor	-0.28	0.487	chr1	134213199	134213498	Intron (uc056yea.1/11539, intron 1 of 1)	ENSMUSG00000042429
Adora1	adenosine A1 receptor	0.15	0.723	chr1	134219201	134219500	Intron (uc056yea.1/11539, intron 1 of 1)	ENSMUSG00000042429
Adora1	adenosine A1 receptor	0.37	0.431	chr1	134222587	134222886	Intron (uc056yea.1/11539, intron 1 of 1)	ENSMUSG00000042429
Adora1	adenosine A1 receptor	-0.21	0.375	chr1	134233619	134233918	Intron (uc056yea.1/11539, intron 1 of 1)	ENSMUSG00000042429
Adora1	adenosine A1 receptor	-1.59	0.000219	chr1	134241763	134242062	Distal Intergenic	ENSMUSG00000042429
Adora1	adenosine A1 receptor	-0.24	0.57	chr1	134244636	134244935	Distal Intergenic	ENSMUSG00000042429
Myog	myogenin	-2.48	2.6e-08	chr1	134274638	134274937	Distal Intergenic	ENSMUSG00000026459
Myog	myogenin	-2.9	7.91e-06	chr1	134279338	134279637	Distal Intergenic	ENSMUSG00000026459
Myog	myogenin	-1.82	0.000704	chr1	134282860	134283159	Distal Intergenic	ENSMUSG00000026459
Myog	myogenin	0.23	0.561	chr1	134292430	134292729	3' UTR	ENSMUSG00000026459
Ppfia4	protein tyrosine phosphatase, receptor type, f polypeptide (PTPRF), interacting protein (liprin), alpha 4	-2.15	1.28e-05	chr1	134311204	134311503	Intron (uc007cro.2/68507, intron 1 of 6)	ENSMUSG00000026458
Ppfia4	protein tyrosine phosphatase, receptor type, f polypeptide (PTPRF), interacting protein (liprin), alpha 4	-0.84	0.0502	chr1	134332545	134332844	5' UTR	ENSMUSG00000026458
Ppfia4	protein tyrosine phosphatase, receptor type, f polypeptide (PTPRF), interacting protein (liprin), alpha 4	-2.06	0.00111	chr1	134336744	134337043	Promoter (3-4kb)	ENSMUSG00000026458
Tmem183a	transmembrane protein 183A	-0.94	0.00192	chr1	134344188	134344487	Downstream (1-2kb)	ENSMUSG00000042305
Tmem183a	transmembrane protein 183A	-0.39	0.134	chr1	134362064	134362363	Promoter (<=1kb)	ENSMUSG00000042305
Cyb5r1	cytochrome b5 reductase 1	-0.07	0.869	chr1	134406014	134406313	5' UTR	ENSMUSG00000026456
Adipor1	adiponectin receptor 1	0.17	0.499	chr1	134415575	134415874	5' UTR	ENSMUSG00000026457
Klhl12	kelch-like 12	-0.23	0.463	chr1	134455201	134455500	Promoter (<=1kb)	ENSMUSG00000026455
Rabif	RAB interacting factor	0.03	0.924	chr1	134494436	134494735	5' UTR	ENSMUSG00000042229
Kdm5b	lysine (K)-specific demethylase 5B	-0.22	0.356	chr1	134556698	134556997	Promoter (3-4kb)	ENSMUSG00000042207
Kdm5b	lysine (K)-specific demethylase 5B	-0.35	0.104	chr1	134560183	134560482	5' UTR	ENSMUSG00000042207
Ppp1r12b	protein phosphatase 1, regulatory subunit 12B	-1.22	0.0343	chr1	134756154	134756453	Downstream (2-3kb)	ENSMUSG00000073557
Ppp1r12b	protein phosphatase 1, regulatory subunit 12B	-0.58	0.306	chr1	134846455	134846754	Intron (uc007csm.1/329251, intron 13 of 24)	ENSMUSG00000073557
Ppp1r12b	protein phosphatase 1, regulatory subunit 12B	-1.21	0.00297	chr1	134909602	134909901	Intron (uc007csm.1/329251, intron 1 of 24)	ENSMUSG00000073557
Ppp1r12b	protein phosphatase 1, regulatory subunit 12B	-0.33	0.225	chr1	134955603	134955902	5' UTR	ENSMUSG00000073557
Lgr6	leucine-rich repeat-containing G protein-coupled receptor 6	-0.57	0.134	chr1	134987730	134988029	Exon (uc007csq.1/329252, exon 18 of 18)	ENSMUSG00000042793
Lgr6	leucine-rich repeat-containing G protein-coupled receptor 6	-1.47	0.0104	chr1	135012820	135013119	Intron (uc007csq.1/329252, intron 6 of 17)	ENSMUSG00000042793
Lgr6	leucine-rich repeat-containing G protein-coupled receptor 6	-0.93	0.0397	chr1	135019594	135019893	Intron (uc007csq.1/329252, intron 6 of 17)	ENSMUSG00000042793
Lgr6	leucine-rich repeat-containing G protein-coupled receptor 6	-3.23	1.04e-05	chr1	135087148	135087447	Intron (uc007csq.1/329252, intron 1 of 17)	ENSMUSG00000042793
Lgr6	leucine-rich repeat-containing G protein-coupled receptor 6	-2.42	1.48e-06	chr1	135089613	135089912	Intron (uc007csq.1/329252, intron 1 of 17)	ENSMUSG00000042793
Lgr6	leucine-rich repeat-containing G protein-coupled receptor 6	0.23	0.65	chr1	135098944	135099243	Intron (uc007csq.1/329252, intron 1 of 17)	ENSMUSG00000042793
Arl8a	ADP-ribosylation factor-like 8A	0.07	0.702	chr1	135146903	135147202	5' UTR	ENSMUSG00000026426
Arl8a	ADP-ribosylation factor-like 8A	-0.56	0.23	chr1	135152505	135152804	Exon (uc007csu.1/68724, exon 2 of 7)	ENSMUSG00000026426
Arl8a	ADP-ribosylation factor-like 8A	0.28	0.436	chr1	135157314	135157613	Downstream (2-3kb)	ENSMUSG00000026426
Gpr37l1	G protein-coupled receptor 37-like 1	0.16	0.621	chr1	135159828	135160127	Downstream (<1kb)	ENSMUSG00000026424
Gpr37l1	G protein-coupled receptor 37-like 1	0.45	0.0955	chr1	135166853	135167152	Exon (uc007csv.2/171469, exon 1 of 2)	ENSMUSG00000026424
Gpr37l1	G protein-coupled receptor 37-like 1	0.34	0.337	chr1	135169871	135170170	Promoter (2-3kb)	ENSMUSG00000026424
Gpr37l1	G protein-coupled receptor 37-like 1	0.58	0.21	chr1	135199063	135199362	Distal Intergenic	ENSMUSG00000026424
Rnpep	arginyl aminopeptidase (aminopeptidase B)	0.06	0.8	chr1	135283704	135284003	Exon (uc007csy.2/215615, exon 1 of 11)	ENSMUSG00000041926
Timm17a	translocase of inner mitochondrial membrane 17a	-0.03	0.91	chr1	135313362	135313661	Intron (uc007csz.1/21854, intron 1 of 5)	ENSMUSG00000062580
Lmod1	leiomodin 1 (smooth muscle)	-1.16	0.0188	chr1	135328572	135328871	Intron (uc007cta.1/93689, intron 1 of 2)	ENSMUSG00000048096
Lmod1	leiomodin 1 (smooth muscle)	0.04	0.923	chr1	135368425	135368724	Downstream (2-3kb)	ENSMUSG00000048096
Shisa4	shisa family member 4	-0.13	0.541	chr1	135374611	135374910	Exon (uc007ctc.1/77552, exon 1 of 5)	ENSMUSG00000041889
Ipo9	importin 9	-0.71	0.00806	chr1	135380263	135380562	Downstream (1-2kb)	ENSMUSG00000041879
Ipo9	importin 9	-0.94	0.0184	chr1	135385019	135385318	3' UTR	ENSMUSG00000041879
Ipo9	importin 9	-2.29	7.69e-05	chr1	135404256	135404555	5' UTR	ENSMUSG00000041879
Ipo9	importin 9	-0.11	0.766	chr1	135430454	135430753	5' UTR	ENSMUSG00000041879
Nav1	neuron navigator 1	-0.2	0.661	chr1	135462638	135462937	Intron (uc007cti.2/215690, intron 2 of 18)	ENSMUSG00000009418
Nav1	neuron navigator 1	0.26	0.532	chr1	135510644	135510943	Intron (uc033fll.1/215690, intron 3 of 29)	ENSMUSG00000009418
Nav1	neuron navigator 1	-1.68	3.49e-07	chr1	135545733	135546032	Intron (uc033fll.1/215690, intron 1 of 29)	ENSMUSG00000009418
Nav1	neuron navigator 1	-0.16	0.683	chr1	135549066	135549365	Intron (uc033fll.1/215690, intron 1 of 29)	ENSMUSG00000009418
Nav1	neuron navigator 1	-1.13	0.00483	chr1	135560744	135561043	Intron (uc033fll.1/215690, intron 1 of 29)	ENSMUSG00000009418
Nav1	neuron navigator 1	-1.21	1.39e-05	chr1	135565221	135565520	Intron (uc033fll.1/215690, intron 1 of 29)	ENSMUSG00000009418
Gm4793	predicted gene 4793	-0.86	0.000564	chr1	135584530	135584829	Exon (uc007ctm.1/215714, exon 1 of 6)	NA
Nav1	neuron navigator 1	-0.86	0.000564	chr1	135584530	135584829	Exon (uc007ctm.1/215714, exon 1 of 6)	ENSMUSG00000009418
Nav1	neuron navigator 1	-0.83	0.0706	chr1	135644153	135644452	Intron (uc007ctn.1/uc007ctn.1, intron 1 of 1)	ENSMUSG00000009418
Nav1	neuron navigator 1	0.54	0.119	chr1	135659972	135660271	Intron (uc007ctn.1/uc007ctn.1, intron 1 of 1)	ENSMUSG00000009418
Nav1	neuron navigator 1	0.37	0.226	chr1	135665247	135665546	Intron (uc007ctn.1/uc007ctn.1, intron 1 of 1)	ENSMUSG00000009418
Csrp1	cysteine and glycine-rich protein 1	-1.85	7.16e-05	chr1	135676833	135677132	Intron (uc007ctn.1/uc007ctn.1, intron 1 of 1)	ENSMUSG00000026421
Csrp1	cysteine and glycine-rich protein 1	0.09	0.855	chr1	135688583	135688882	Distal Intergenic	ENSMUSG00000026421
Csrp1	cysteine and glycine-rich protein 1	0.66	0.0265	chr1	135730930	135731229	Intron (uc007cto.1/13007, intron 1 of 5)	ENSMUSG00000026421
Csrp1	cysteine and glycine-rich protein 1	0.22	0.581	chr1	135739714	135740013	Intron (uc007cto.1/13007, intron 2 of 5)	ENSMUSG00000026421
Csrp1	cysteine and glycine-rich protein 1	0.41	0.312	chr1	135743994	135744293	Intron (uc007cto.1/13007, intron 2 of 5)	ENSMUSG00000026421
Csrp1	cysteine and glycine-rich protein 1	0.23	0.698	chr1	135749000	135749299	Intron (uc007cto.1/13007, intron 4 of 5)	ENSMUSG00000026421
Phlda3	pleckstrin homology like domain, family A, member 3	0.76	0.0907	chr1	135764685	135764984	Promoter (1-2kb)	ENSMUSG00000041801
Phlda3	pleckstrin homology like domain, family A, member 3	0.58	0.0391	chr1	135766301	135766600	5' UTR	ENSMUSG00000041801
Phlda3	pleckstrin homology like domain, family A, member 3	0.62	0.0968	chr1	135782324	135782623	Intron (uc007ctr.1/uc007ctr.1, intron 2 of 4)	ENSMUSG00000041801
Lad1	ladinin	0.26	0.547	chr1	135821505	135821804	Intron (uc007ctt.1/16763, intron 1 of 9)	ENSMUSG00000041782
Tnnt2	troponin T2, cardiac	0.58	0.215	chr1	135838456	135838755	Intron (uc007ctx.3/21956, intron 1 of 13)	ENSMUSG00000026414
Tnnt2	troponin T2, cardiac	0.79	0.0379	chr1	135852428	135852727	Distal Intergenic	ENSMUSG00000026414
Tmem9	transmembrane protein 9	-0.24	0.412	chr1	136018101	136018400	5' UTR	ENSMUSG00000026411
Cacna1s	calcium channel, voltage-dependent, L type, alpha 1S subunit	-2.24	3.94e-10	chr1	136056143	136056442	Intron (uc007cuf.1/12292, intron 2 of 43)	ENSMUSG00000026407
Cacna1s	calcium channel, voltage-dependent, L type, alpha 1S subunit	-1.31	0.0302	chr1	136061249	136061548	Intron (uc007cuf.1/12292, intron 2 of 43)	ENSMUSG00000026407
Cacna1s	calcium channel, voltage-dependent, L type, alpha 1S subunit	-2.72	0.000116	chr1	136065962	136066261	Intron (uc007cuf.1/12292, intron 2 of 43)	ENSMUSG00000026407
Cacna1s	calcium channel, voltage-dependent, L type, alpha 1S subunit	-0.05	0.931	chr1	136118720	136119019	Exon (uc007cuf.1/12292, exon 43 of 44)	ENSMUSG00000026407
Kif21b	kinesin family member 21B	-0.29	0.491	chr1	136136218	136136517	Intron (uc007cul.1/16565, intron 1 of 34)	ENSMUSG00000041642
Kif21b	kinesin family member 21B	-1.34	0.0159	chr1	136148481	136148780	Exon (uc007cul.1/16565, exon 7 of 35)	ENSMUSG00000041642
Gpr25	G protein-coupled receptor 25	-1.11	8.99e-05	chr1	136260535	136260834	Exon (uc011wsy.1/383563, exon 1 of 1)	ENSMUSG00000052759
Camsap2	calmodulin regulated spectrin-associated protein family, member 2	-0.17	0.409	chr1	136345787	136346086	5' UTR	ENSMUSG00000041570
Camsap2	calmodulin regulated spectrin-associated protein family, member 2	0.63	0.0337	chr1	136362541	136362840	Distal Intergenic	ENSMUSG00000041570
9230116N13Rik	RIKEN cDNA 9230116N13 gene	0.81	0.066	chr1	136381486	136381785	Distal Intergenic	ENSMUSG00000097403
9230116N13Rik	RIKEN cDNA 9230116N13 gene	-0.24	0.315	chr1	136415272	136415571	5' UTR	ENSMUSG00000097403
Ddx59	DEAD (Asp-Glu-Ala-Asp) box polypeptide 59	-0.24	0.315	chr1	136415272	136415571	5' UTR	ENSMUSG00000026404
Zfp281	zinc finger protein 281	-0.46	0.216	chr1	136613703	136614002	Distal Intergenic	ENSMUSG00000041483
Zfp281	zinc finger protein 281	-0.39	0.0826	chr1	136624976	136625275	5' UTR	ENSMUSG00000041483
Gm19705	predicted gene, 19705	0.36	0.291	chr1	136661972	136662271	Distal Intergenic	ENSMUSG00000097113
Gm19705	predicted gene, 19705	-0.92	0.0327	chr1	136665159	136665458	Distal Intergenic	ENSMUSG00000097113
Gm19705	predicted gene, 19705	0.34	0.354	chr1	136670463	136670762	Distal Intergenic	ENSMUSG00000097113
Gm19705	predicted gene, 19705	-1.99	7.67e-05	chr1	136676365	136676664	Distal Intergenic	ENSMUSG00000097113
Gm19705	predicted gene, 19705	-0.61	0.171	chr1	136683513	136683812	Exon (uc029qtm.1/100503460, exon 1 of 3)	ENSMUSG00000097113
Gm19705	predicted gene, 19705	-0.77	0.0413	chr1	136685407	136685706	Intron (uc029qtl.1/100503460, intron 1 of 2)	ENSMUSG00000097113
Platr22	pluripotency associated transcript 22	-1.76	0.000517	chr1	136706131	136706430	Intron (uc007cuy.1/100503474, intron 2 of 4)	NA
Platr22	pluripotency associated transcript 22	-2.62	1.49e-08	chr1	136713786	136714085	Intron (uc007cuy.1/100503474, intron 2 of 4)	NA
Platr22	pluripotency associated transcript 22	-3.15	1.52e-09	chr1	136714767	136715066	Intron (uc007cuy.1/100503474, intron 2 of 4)	NA
Platr22	pluripotency associated transcript 22	0.13	0.827	chr1	136740741	136741040	Distal Intergenic	NA
Nr5a2	nuclear receptor subfamily 5, group A, member 2	-2.66	6.26e-08	chr1	137074639	137074938	Distal Intergenic	ENSMUSG00000026398
Mir181a-1	microRNA 181a-1	-2.19	8.43e-07	chr1	137545312	137545611	Distal Intergenic	ENSMUSG00000065565
Mir181a-1	microRNA 181a-1	0.49	0.142	chr1	137768026	137768325	Distal Intergenic	ENSMUSG00000065565
Mir181a-1	microRNA 181a-1	-0.2	0.508	chr1	137899612	137899911	Distal Intergenic	ENSMUSG00000065565
Mir181a-1	microRNA 181a-1	0.39	0.268	chr1	137905579	137905878	Distal Intergenic	ENSMUSG00000065565
Mir181a-1	microRNA 181a-1	0.16	0.711	chr1	137920110	137920409	Distal Intergenic	ENSMUSG00000065565
Mir181a-1	microRNA 181a-1	-0.2	0.708	chr1	137940150	137940449	Intron (uc007cvd.1/uc007cvd.1, intron 1 of 2)	ENSMUSG00000065565
Mir181a-1	microRNA 181a-1	0.25	0.555	chr1	137949602	137949901	Intron (uc007cvd.1/uc007cvd.1, intron 1 of 2)	ENSMUSG00000065565
Mir181a-1	microRNA 181a-1	0.11	0.801	chr1	137966417	137966716	Exon (uc007cve.2/735252, exon 1 of 1)	ENSMUSG00000065565
Ptprc	protein tyrosine phosphatase, receptor type, C	-2.04	1.89e-08	chr1	138136340	138136639	Intron (uc033fmd.1/19264, intron 1 of 31)	ENSMUSG00000026395
Ptprc	protein tyrosine phosphatase, receptor type, C	-1.87	7.83e-06	chr1	138149220	138149519	Intron (uc033fmd.1/19264, intron 1 of 31)	ENSMUSG00000026395
Atp6v1g3	ATPase, H+ transporting, lysosomal V1 subunit G3	-2.51	1.2e-05	chr1	138245023	138245322	Distal Intergenic	ENSMUSG00000026394
Nek7	NIMA (never in mitosis gene a)-related expressed kinase 7	0.52	0.177	chr1	138577526	138577825	Intron (uc007cvn.2/59125, intron 1 of 9)	ENSMUSG00000026393
Nek7	NIMA (never in mitosis gene a)-related expressed kinase 7	0.51	0.0264	chr1	138619424	138619723	5' UTR	ENSMUSG00000026393
Lhx9	LIM homeobox protein 9	-1.75	4.9e-05	chr1	138841361	138841660	Intron (uc007cvr.1/16876, intron 1 of 4)	ENSMUSG00000019230
Lhx9	LIM homeobox protein 9	-2.8	9.64e-06	chr1	138847242	138847541	5' UTR	ENSMUSG00000019230
2310009B15Rik	RIKEN cDNA 2310009B15 gene	-0.28	0.528	chr1	138856592	138856891	5' UTR	ENSMUSG00000079283
1700019P21Rik	RIKEN cDNA 1700019P21 gene	-2.88	0.00691	chr1	138901649	138901948	Distal Intergenic	ENSMUSG00000099808
Dennd1b	DENN/MADD domain containing 1B	-0.83	0.00225	chr1	138963722	138964021	5' UTR	ENSMUSG00000056268
Dennd1b	DENN/MADD domain containing 1B	-0.66	0.146	chr1	138969863	138970162	Intron (uc007cvy.2/329260, intron 2 of 9)	ENSMUSG00000056268
Dennd1b	DENN/MADD domain containing 1B	-1.24	0.00264	chr1	138983188	138983487	Intron (uc007cvy.2/329260, intron 2 of 9)	ENSMUSG00000056268
Dennd1b	DENN/MADD domain containing 1B	-1.32	0.0016	chr1	138996067	138996366	Intron (uc007cvy.2/329260, intron 2 of 9)	ENSMUSG00000056268
Crb1	crumbs family member 1, photoreceptor morphogenesis associated	0.23	0.584	chr1	139346133	139346432	Intron (uc007cwc.1/170788, intron 1 of 11)	ENSMUSG00000063681
Zbtb41	zinc finger and BTB domain containing 41	0	0.995	chr1	139421996	139422295	Promoter (<=1kb)	ENSMUSG00000033964
Kcnt2	potassium channel, subfamily T, member 2	-1.29	0.000552	chr1	140246260	140246559	Exon (uc011wth.1/240776, exon 1 of 28)	ENSMUSG00000052726
Kcnt2	potassium channel, subfamily T, member 2	-1.92	0.00142	chr1	140266111	140266410	Intron (uc011wth.1/240776, intron 1 of 27)	ENSMUSG00000052726
Kcnt2	potassium channel, subfamily T, member 2	-3.4	7.63e-10	chr1	140560626	140560925	Intron (uc011wth.1/240776, intron 22 of 27)	ENSMUSG00000052726
4930590L20Rik	RIKEN cDNA 4930590L20 gene	-2.46	3.6e-06	chr1	141598127	141598426	Distal Intergenic	ENSMUSG00000102368
4930590L20Rik	RIKEN cDNA 4930590L20 gene	-2.12	5.42e-05	chr1	141814057	141814356	Distal Intergenic	ENSMUSG00000102368
4930590L20Rik	RIKEN cDNA 4930590L20 gene	-3.91	1.38e-12	chr1	141966332	141966631	Distal Intergenic	ENSMUSG00000102368
4930590L20Rik	RIKEN cDNA 4930590L20 gene	-3.53	5.25e-16	chr1	142005806	142006105	Distal Intergenic	ENSMUSG00000102368
4930590L20Rik	RIKEN cDNA 4930590L20 gene	-3.71	3.14e-14	chr1	142042307	142042606	Distal Intergenic	ENSMUSG00000102368
4930590L20Rik	RIKEN cDNA 4930590L20 gene	-2.19	8.4e-05	chr1	142055167	142055466	Distal Intergenic	ENSMUSG00000102368
B3galt2	UDP-Gal:betaGlcNAc beta 1,3-galactosyltransferase, polypeptide 2	-0.44	0.0519	chr1	143640912	143641211	5' UTR	ENSMUSG00000033849
Cdc73	cell division cycle 73, Paf1/RNA polymerase II complex component	-0.44	0.0519	chr1	143640912	143641211	5' UTR	ENSMUSG00000026361
Cdc73	cell division cycle 73, Paf1/RNA polymerase II complex component	-0.04	0.903	chr1	143702391	143702690	5' UTR	ENSMUSG00000026361
Glrx2	glutaredoxin 2 (thioltransferase)	-0.33	0.3	chr1	143739381	143739680	5' UTR	ENSMUSG00000018196
Trove2	TROVE domain family, member 2	-0.06	0.856	chr1	143776629	143776928	5' UTR	ENSMUSG00000018199
Rgs2	regulator of G-protein signaling 2	-0.31	0.496	chr1	143916980	143917279	Distal Intergenic	ENSMUSG00000026360
Rgs2	regulator of G-protein signaling 2	-1.96	5.18e-05	chr1	143939363	143939662	Distal Intergenic	ENSMUSG00000026360
Rgs2	regulator of G-protein signaling 2	-0.8	0.00576	chr1	144003857	144004156	5' UTR	ENSMUSG00000026360
Brinp3	bone morphogenetic protein/retinoic acid inducible neural specific 3	-0.45	0.0833	chr1	146494760	146495059	Promoter (<=1kb)	ENSMUSG00000035131
Brinp3	bone morphogenetic protein/retinoic acid inducible neural specific 3	-0.63	0.0317	chr1	146497917	146498216	Intron (uc007cxo.2/215378, intron 1 of 7)	ENSMUSG00000035131
Brinp3	bone morphogenetic protein/retinoic acid inducible neural specific 3	-0.08	0.892	chr1	146843715	146844014	Intron (uc007cxo.2/215378, intron 7 of 7)	ENSMUSG00000035131
Pla2g4a	phospholipase A2, group IVA (cytosolic, calcium-dependent)	-1.6	0.0104	chr1	149326756	149327055	Distal Intergenic	ENSMUSG00000056220
Pla2g4a	phospholipase A2, group IVA (cytosolic, calcium-dependent)	-2.91	2.15e-07	chr1	149349605	149349904	Distal Intergenic	ENSMUSG00000056220
Pla2g4a	phospholipase A2, group IVA (cytosolic, calcium-dependent)	-2.22	2.62e-06	chr1	149857199	149857498	Exon (uc056yeg.2/18783, exon 13 of 17)	ENSMUSG00000056220
Pla2g4a	phospholipase A2, group IVA (cytosolic, calcium-dependent)	-1.79	7.54e-09	chr1	149862669	149862968	Intron (uc056yeg.2/18783, intron 11 of 16)	ENSMUSG00000056220
Pla2g4a	phospholipase A2, group IVA (cytosolic, calcium-dependent)	-2.82	2.87e-09	chr1	149866165	149866464	Intron (uc056yeg.2/18783, intron 9 of 16)	ENSMUSG00000056220
Pla2g4a	phospholipase A2, group IVA (cytosolic, calcium-dependent)	-2.49	1.41e-06	chr1	149876260	149876559	Intron (uc056yeg.2/18783, intron 7 of 16)	ENSMUSG00000056220
Ptgs2	prostaglandin-endoperoxide synthase 2	-1.58	1.29e-06	chr1	150099804	150100103	5' UTR	ENSMUSG00000032487
Ptgs2os	prostaglandin-endoperoxide synthase 2, opposite strand	-1.58	1.29e-06	chr1	150099804	150100103	5' UTR	ENSMUSG00000097028
Odr4	odr4 GPCR localization factor homolog	-3.52	1.06e-07	chr1	150383776	150384075	Intron (uc007cxy.1/226499, intron 4 of 11)	ENSMUSG00000006010
Odr4	odr4 GPCR localization factor homolog	-0.62	0.00284	chr1	150392784	150393083	5' UTR	ENSMUSG00000006010
Tpr	translocated promoter region, nuclear basket protein	-0.62	0.00284	chr1	150392784	150393083	5' UTR	ENSMUSG00000006005
Prg4	proteoglycan 4 (megakaryocyte stimulating factor, articular superficial zone protein)	-3.02	8.01e-07	chr1	150513126	150513425	Distal Intergenic	ENSMUSG00000006014
Hmcn1	hemicentin 1	-1.95	1.49e-08	chr1	150681242	150681541	Intron (uc007cyk.1/uc007cyk.1, intron 1 of 1)	ENSMUSG00000066842
Hmcn1	hemicentin 1	0.51	0.242	chr1	151040598	151040897	Distal Intergenic	ENSMUSG00000066842
C730036E19Rik	RIKEN cDNA C730036E19 gene	-1.99	1.66e-07	chr1	151087652	151087951	Distal Intergenic	NA
Ivns1abp	influenza virus NS1A binding protein	-0.08	0.844	chr1	151344234	151344533	5' UTR	ENSMUSG00000023150
Trmt1l	tRNA methyltransferase 1 like	-0.08	0.728	chr1	151428681	151428980	5' UTR	ENSMUSG00000053286
Rnf2	ring finger protein 2	-0.24	0.317	chr1	151500417	151500716	Intron (uc007cyx.1/19821, intron 1 of 6)	ENSMUSG00000026484
Edem3	ER degradation enhancer, mannosidase alpha-like 3	-0.33	0.218	chr1	151755381	151755680	5' UTR	ENSMUSG00000043019
1700025G04Rik	RIKEN cDNA 1700025G04 gene	-0.67	0.00596	chr1	152089875	152090174	5' UTR	ENSMUSG00000032666
1700025G04Rik	RIKEN cDNA 1700025G04 gene	-1.16	0.00235	chr1	152165390	152165689	Distal Intergenic	ENSMUSG00000032666
1700025G04Rik	RIKEN cDNA 1700025G04 gene	-1.85	0.000364	chr1	152171648	152171947	Distal Intergenic	ENSMUSG00000032666
Tsen15	tRNA splicing endonuclease subunit 15	-0.39	0.212	chr1	152386230	152386529	Exon (uc007czf.3/66637, exon 1 of 5)	ENSMUSG00000014980
Colgalt2	collagen beta(1-O)galactosyltransferase 2	-0.07	0.854	chr1	152400167	152400466	Exon (uc007czg.2/269132, exon 1 of 12)	ENSMUSG00000032649
Colgalt2	collagen beta(1-O)galactosyltransferase 2	0.6	0.171	chr1	152461880	152462179	Intron (uc007czg.2/269132, intron 1 of 11)	ENSMUSG00000032649
Rgl1	ral guanine nucleotide dissociation stimulator,-like 1	-2.57	0.000807	chr1	152522383	152522682	Intron (uc007czh.1/19731, intron 16 of 17)	ENSMUSG00000026482
Rgl1	ral guanine nucleotide dissociation stimulator,-like 1	-1.08	0.00252	chr1	152525271	152525570	Intron (uc007czh.1/19731, intron 15 of 17)	ENSMUSG00000026482
Rgl1	ral guanine nucleotide dissociation stimulator,-like 1	0.4	0.265	chr1	152556678	152556977	Intron (uc007czh.1/19731, intron 5 of 17)	ENSMUSG00000026482
Rgl1	ral guanine nucleotide dissociation stimulator,-like 1	0.4	0.178	chr1	152624648	152624947	Intron (uc007czh.1/19731, intron 1 of 17)	ENSMUSG00000026482
Apobec4	apolipoprotein B mRNA editing enzyme, catalytic polypeptide-like 4 (putative)	-2.01	0.000139	chr1	152749868	152750167	Promoter (<=1kb)	ENSMUSG00000055547
Arpc5	actin related protein 2/3 complex, subunit 5	-0.58	0.00413	chr1	152766864	152767163	Exon (uc007czj.2/67771, exon 1 of 4)	ENSMUSG00000008475
Ncf2	neutrophil cytosolic factor 2	0.77	0.0217	chr1	152793181	152793480	Distal Intergenic	ENSMUSG00000026480
Ncf2	neutrophil cytosolic factor 2	0.16	0.757	chr1	152795813	152796112	Promoter (4-5kb)	ENSMUSG00000026480
Ncf2	neutrophil cytosolic factor 2	0.12	0.72	chr1	152818086	152818385	Intron (uc007czm.2/17970, intron 4 of 15)	ENSMUSG00000026480
Ncf2	neutrophil cytosolic factor 2	-2.5	9.75e-06	chr1	152830135	152830434	Exon (uc007czm.2/17970, exon 9 of 16)	ENSMUSG00000026480
Smg7	Smg-7 homolog, nonsense mediated mRNA decay factor (C. elegans)	-1.83	5.43e-08	chr1	152838386	152838685	3' UTR	ENSMUSG00000042772
Smg7	Smg-7 homolog, nonsense mediated mRNA decay factor (C. elegans)	-0.41	0.199	chr1	152903279	152903578	Promoter (<=1kb)	ENSMUSG00000042772
Nmnat2	nicotinamide nucleotide adenylyltransferase 2	-1.07	0.000691	chr1	152955057	152955356	5' UTR	ENSMUSG00000042751
Nmnat2	nicotinamide nucleotide adenylyltransferase 2	-1.53	0.00103	chr1	153000926	153001225	Intron (uc007czq.1/226518, intron 1 of 10)	ENSMUSG00000042751
Nmnat2	nicotinamide nucleotide adenylyltransferase 2	-1.38	0.000578	chr1	153011472	153011771	Intron (uc007czq.1/226518, intron 1 of 10)	ENSMUSG00000042751
Nmnat2	nicotinamide nucleotide adenylyltransferase 2	0.31	0.425	chr1	153039713	153040012	Intron (uc007czq.1/226518, intron 1 of 10)	ENSMUSG00000042751
Nmnat2	nicotinamide nucleotide adenylyltransferase 2	-0.39	0.421	chr1	153084565	153084864	Intron (uc007czq.1/226518, intron 4 of 10)	ENSMUSG00000042751
Lamc1	laminin, gamma 1	-0.83	0.00644	chr1	153225639	153225938	Intron (uc007czu.1/226519, intron 26 of 27)	ENSMUSG00000026478
Lamc1	laminin, gamma 1	0	0.991	chr1	153265163	153265462	Intron (uc007czu.1/226519, intron 1 of 27)	ENSMUSG00000026478
Lamc1	laminin, gamma 1	-1.3	0.00115	chr1	153267097	153267396	Intron (uc007czu.1/226519, intron 1 of 27)	ENSMUSG00000026478
Lamc1	laminin, gamma 1	-0.07	0.891	chr1	153273535	153273834	Intron (uc007czu.1/226519, intron 1 of 27)	ENSMUSG00000026478
Lamc1	laminin, gamma 1	-1.5	0.000935	chr1	153282634	153282933	Intron (uc007czu.1/226519, intron 1 of 27)	ENSMUSG00000026478
Lamc1	laminin, gamma 1	-0.34	0.389	chr1	153298428	153298727	Intron (uc007czu.1/226519, intron 1 of 27)	ENSMUSG00000026478
Lamc1	laminin, gamma 1	-2.2	7.47e-05	chr1	153304100	153304399	Intron (uc007czu.1/226519, intron 1 of 27)	ENSMUSG00000026478
Lamc1	laminin, gamma 1	-0.65	0.0128	chr1	153308620	153308919	Intron (uc007czu.1/226519, intron 1 of 27)	ENSMUSG00000026478
Lamc1	laminin, gamma 1	-0.31	0.163	chr1	153332414	153332713	5' UTR	ENSMUSG00000026478
Lamc1	laminin, gamma 1	-3.24	4.76e-08	chr1	153356583	153356882	Distal Intergenic	ENSMUSG00000026478
E330020D12Rik	Riken cDNA E330020D12 gene	0.38	0.306	chr1	153413455	153413754	Intron (uc007czw.2/626058, intron 1 of 3)	NA
Shcbp1l	Shc SH2-domain binding protein 1-like	-0.82	0.0036	chr1	153425268	153425567	Exon (uc007czx.1/71836, exon 1 of 10)	ENSMUSG00000042708
Dhx9	DEAH (Asp-Glu-Ala-His) box polypeptide 9	-0.46	0.128	chr1	153487450	153487749	5' UTR	ENSMUSG00000042699
Rgs8	regulator of G-protein signaling 8	-1.17	3.02e-05	chr1	153653288	153653587	5' UTR	ENSMUSG00000042671
Rgs8	regulator of G-protein signaling 8	-2.28	3.87e-06	chr1	153661062	153661361	Intron (uc007dad.1/67792, intron 1 of 6)	ENSMUSG00000042671
Rgs8	regulator of G-protein signaling 8	-1.26	0.00471	chr1	153665747	153666046	5' UTR	ENSMUSG00000042671
Glul	glutamate-ammonia ligase (glutamine synthetase)	0.28	0.156	chr1	153900375	153900674	Intron (uc007daq.2/14645, intron 1 of 6)	ENSMUSG00000026473
Glul	glutamate-ammonia ligase (glutamine synthetase)	0.22	0.614	chr1	153910569	153910868	Distal Intergenic	ENSMUSG00000026473
Glul	glutamate-ammonia ligase (glutamine synthetase)	0.57	0.0755	chr1	153962093	153962392	Distal Intergenic	ENSMUSG00000026473
Glul	glutamate-ammonia ligase (glutamine synthetase)	-0.07	0.857	chr1	153974704	153975003	Distal Intergenic	ENSMUSG00000026473
Glul	glutamate-ammonia ligase (glutamine synthetase)	0.68	0.0838	chr1	153978284	153978583	Distal Intergenic	ENSMUSG00000026473
Glul	glutamate-ammonia ligase (glutamine synthetase)	0.15	0.698	chr1	153981042	153981341	Distal Intergenic	ENSMUSG00000026473
Glul	glutamate-ammonia ligase (glutamine synthetase)	0.21	0.606	chr1	153996748	153997047	Distal Intergenic	ENSMUSG00000026473
Glul	glutamate-ammonia ligase (glutamine synthetase)	0.66	0.0765	chr1	153997992	153998291	Distal Intergenic	ENSMUSG00000026473
Glul	glutamate-ammonia ligase (glutamine synthetase)	0.71	0.0345	chr1	154029924	154030223	Distal Intergenic	ENSMUSG00000026473
Glul	glutamate-ammonia ligase (glutamine synthetase)	0.23	0.563	chr1	154033957	154034256	Distal Intergenic	ENSMUSG00000026473
Glul	glutamate-ammonia ligase (glutamine synthetase)	0.3	0.392	chr1	154044445	154044744	Intron (uc007dar.1/uc007dar.1, intron 2 of 2)	ENSMUSG00000026473
Zfp648	zinc finger protein 648	0.43	0.0372	chr1	154103495	154103794	Intron (uc007dar.1/uc007dar.1, intron 2 of 2)	ENSMUSG00000066797
Zfp648	zinc finger protein 648	0.58	0.039	chr1	154112537	154112836	Intron (uc007dar.1/uc007dar.1, intron 1 of 2)	ENSMUSG00000066797
Zfp648	zinc finger protein 648	0.25	0.315	chr1	154117697	154117996	Exon (uc007das.1/uc007das.1, exon 1 of 4)	ENSMUSG00000066797
Zfp648	zinc finger protein 648	0.03	0.941	chr1	154139403	154139702	Distal Intergenic	ENSMUSG00000066797
Zfp648	zinc finger protein 648	0.39	0.117	chr1	154150439	154150738	Distal Intergenic	ENSMUSG00000066797
Zfp648	zinc finger protein 648	0.2	0.655	chr1	154156680	154156979	Distal Intergenic	ENSMUSG00000066797
Zfp648	zinc finger protein 648	0.53	0.135	chr1	154174265	154174564	Distal Intergenic	ENSMUSG00000066797
Zfp648	zinc finger protein 648	0.71	0.0746	chr1	154178246	154178545	Distal Intergenic	ENSMUSG00000066797
4930452N14Rik	RIKEN cDNA 4930452N14 gene	-3.91	4.06e-07	chr1	154252320	154252619	Intron (uc007dat.1/78112, intron 3 of 3)	ENSMUSG00000099933
4930532M18Rik	RIKEN cDNA 4930532M18 gene	-1.72	0.000796	chr1	154257815	154258114	Intron (uc007dau.1/75233, intron 1 of 2)	ENSMUSG00000100221
Cacna1e	calcium channel, voltage-dependent, R type, alpha 1E subunit	-2.76	2.82e-07	chr1	154446281	154446580	Intron (uc007dav.1/12290, intron 27 of 46)	ENSMUSG00000004110
Cacna1e	calcium channel, voltage-dependent, R type, alpha 1E subunit	-1.27	0.00548	chr1	154500460	154500759	Intron (uc007dav.1/12290, intron 7 of 46)	ENSMUSG00000004110
Cacna1e	calcium channel, voltage-dependent, R type, alpha 1E subunit	-1.76	0.000212	chr1	154503807	154504106	Intron (uc007dav.1/12290, intron 7 of 46)	ENSMUSG00000004110
Cacna1e	calcium channel, voltage-dependent, R type, alpha 1E subunit	-2.25	3.22e-05	chr1	154504760	154505059	Intron (uc007dav.1/12290, intron 7 of 46)	ENSMUSG00000004110
Cacna1e	calcium channel, voltage-dependent, R type, alpha 1E subunit	-1.85	2.2e-06	chr1	154532975	154533274	Intron (uc007dav.1/12290, intron 7 of 46)	ENSMUSG00000004110
Cacna1e	calcium channel, voltage-dependent, R type, alpha 1E subunit	-2.53	8.42e-07	chr1	154566478	154566777	Intron (uc007dav.1/12290, intron 6 of 46)	ENSMUSG00000004110
Cacna1e	calcium channel, voltage-dependent, R type, alpha 1E subunit	-2.64	1.09e-05	chr1	154576849	154577148	Intron (uc007dav.1/12290, intron 6 of 46)	ENSMUSG00000004110
Cacna1e	calcium channel, voltage-dependent, R type, alpha 1E subunit	-2.17	3.19e-05	chr1	154582123	154582422	Intron (uc007dav.1/12290, intron 6 of 46)	ENSMUSG00000004110
Cacna1e	calcium channel, voltage-dependent, R type, alpha 1E subunit	-2.05	2.95e-05	chr1	154583099	154583398	Intron (uc007dav.1/12290, intron 6 of 46)	ENSMUSG00000004110
Cacna1e	calcium channel, voltage-dependent, R type, alpha 1E subunit	-2.62	1.5e-06	chr1	154646750	154647049	Intron (uc007dav.1/12290, intron 3 of 46)	ENSMUSG00000004110
Cacna1e	calcium channel, voltage-dependent, R type, alpha 1E subunit	-1.51	2.88e-05	chr1	154661837	154662136	Intron (uc007dav.1/12290, intron 3 of 46)	ENSMUSG00000004110
Cacna1e	calcium channel, voltage-dependent, R type, alpha 1E subunit	-2.9	8.79e-09	chr1	154705141	154705440	Intron (uc007dav.1/12290, intron 1 of 46)	ENSMUSG00000004110
Cacna1e	calcium channel, voltage-dependent, R type, alpha 1E subunit	-1.84	9.17e-11	chr1	154725947	154726246	Promoter (<=1kb)	ENSMUSG00000004110
Cacna1e	calcium channel, voltage-dependent, R type, alpha 1E subunit	-1.83	2.97e-05	chr1	154730655	154730954	Promoter (4-5kb)	ENSMUSG00000004110
Cacna1e	calcium channel, voltage-dependent, R type, alpha 1E subunit	-2.38	6.02e-05	chr1	154787039	154787338	Intron (uc057kgx.1/uc057kgx.1, intron 1 of 1)	ENSMUSG00000004110
Cacna1e	calcium channel, voltage-dependent, R type, alpha 1E subunit	-2.31	2.8e-07	chr1	154791913	154792212	Intron (uc057kgx.1/uc057kgx.1, intron 1 of 1)	ENSMUSG00000004110
Cacna1e	calcium channel, voltage-dependent, R type, alpha 1E subunit	-2.35	2.93e-08	chr1	154805498	154805797	Intron (uc057kgx.1/uc057kgx.1, intron 1 of 1)	ENSMUSG00000004110
Cacna1e	calcium channel, voltage-dependent, R type, alpha 1E subunit	-2.61	3.93e-08	chr1	154816814	154817113	Intron (uc057kgx.1/uc057kgx.1, intron 1 of 1)	ENSMUSG00000004110
Cacna1e	calcium channel, voltage-dependent, R type, alpha 1E subunit	-3.08	1.38e-11	chr1	154821883	154822182	Intron (uc057kgx.1/uc057kgx.1, intron 1 of 1)	ENSMUSG00000004110
Cacna1e	calcium channel, voltage-dependent, R type, alpha 1E subunit	-2.5	2.15e-06	chr1	154843603	154843902	Intron (uc057kgx.1/uc057kgx.1, intron 1 of 1)	ENSMUSG00000004110
Cacna1e	calcium channel, voltage-dependent, R type, alpha 1E subunit	-2.78	0.000177	chr1	154862185	154862484	Intron (uc057kgx.1/uc057kgx.1, intron 1 of 1)	ENSMUSG00000004110
Cacna1e	calcium channel, voltage-dependent, R type, alpha 1E subunit	-2.86	3.32e-05	chr1	154866304	154866603	Intron (uc057kgx.1/uc057kgx.1, intron 1 of 1)	ENSMUSG00000004110
Cacna1e	calcium channel, voltage-dependent, R type, alpha 1E subunit	-2.71	1.13e-15	chr1	154883597	154883896	Intron (uc057kgx.1/uc057kgx.1, intron 1 of 1)	ENSMUSG00000004110
Cacna1e	calcium channel, voltage-dependent, R type, alpha 1E subunit	-2.98	3.31e-06	chr1	154888971	154889270	Distal Intergenic	ENSMUSG00000004110
Gm9530	predicted gene 9530	-2.67	2.61e-10	chr1	155014151	155014450	Distal Intergenic	ENSMUSG00000096950
Gm9530	predicted gene 9530	-1.08	0.00795	chr1	155028742	155029041	Distal Intergenic	ENSMUSG00000096950
Gm9530	predicted gene 9530	-2.22	7.34e-05	chr1	155034880	155035179	Distal Intergenic	ENSMUSG00000096950
Gm9530	predicted gene 9530	-0.61	0.134	chr1	155051436	155051735	Distal Intergenic	ENSMUSG00000096950
Gm9530	predicted gene 9530	0.14	0.753	chr1	155059223	155059522	Distal Intergenic	ENSMUSG00000096950
Gm9530	predicted gene 9530	-0.57	0.0592	chr1	155083185	155083484	Exon (uc007daw.1/671336, exon 1 of 7)	ENSMUSG00000096950
Gm9530	predicted gene 9530	0.38	0.234	chr1	155086733	155087032	Promoter (3-4kb)	ENSMUSG00000096950
Ier5	immediate early response 5	0.16	0.708	chr1	155092701	155093000	Distal Intergenic	ENSMUSG00000056708
Ier5	immediate early response 5	-0.48	0.0187	chr1	155098694	155098993	Exon (uc007dax.2/15939, exon 1 of 1)	ENSMUSG00000056708
Ier5	immediate early response 5	-1.7	6.89e-05	chr1	155110027	155110326	Distal Intergenic	ENSMUSG00000056708
Stx6	syntaxin 6	-0.23	0.397	chr1	155158752	155159051	5' UTR	ENSMUSG00000026470
Stx6	syntaxin 6	-1.15	0.0109	chr1	155177781	155178080	5' UTR	ENSMUSG00000026470
Stx6	syntaxin 6	-0.74	0.143	chr1	155194735	155195034	Intron (uc007dbb.1/58244, intron 6 of 7)	ENSMUSG00000026470
Stx6	syntaxin 6	-1.92	3.18e-11	chr1	155201678	155201977	Exon (uc007dbb.1/58244, exon 8 of 8)	ENSMUSG00000026470
Stx6	syntaxin 6	0.11	0.802	chr1	155213660	155213959	Exon (uc007dbe.1/uc007dbe.1, exon 7 of 7)	ENSMUSG00000026470
Stx6	syntaxin 6	0.54	0.245	chr1	155224583	155224882	Intron (uc007dbe.1/uc007dbe.1, intron 2 of 6)	ENSMUSG00000026470
Stx6	syntaxin 6	0.38	0.248	chr1	155229531	155229830	Intron (uc007dbe.1/uc007dbe.1, intron 1 of 6)	ENSMUSG00000026470
Stx6	syntaxin 6	0.22	0.408	chr1	155234087	155234386	Distal Intergenic	ENSMUSG00000026470
Xpr1	xenotropic and polytropic retrovirus receptor 1	0.84	0.00109	chr1	155244262	155244561	Distal Intergenic	ENSMUSG00000026469
Xpr1	xenotropic and polytropic retrovirus receptor 1	-0.15	0.577	chr1	155416829	155417128	Intron (uc007dbf.1/19775, intron 1 of 14)	ENSMUSG00000026469
Xpr1	xenotropic and polytropic retrovirus receptor 1	-1.78	2.1e-05	chr1	155442503	155442802	Distal Intergenic	ENSMUSG00000026469
Xpr1	xenotropic and polytropic retrovirus receptor 1	-0.14	0.793	chr1	155459150	155459449	Distal Intergenic	ENSMUSG00000026469
Gm5532	predicted gene 5532	-1.2	0.0105	chr1	155488966	155489265	Distal Intergenic	ENSMUSG00000073535
Gm5532	predicted gene 5532	0.02	0.976	chr1	155491836	155492135	Distal Intergenic	ENSMUSG00000073535
Acbd6	acyl-Coenzyme A binding domain containing 6	-0.33	0.23	chr1	155558213	155558512	5' UTR	ENSMUSG00000033701
Qsox1	quiescin Q6 sulfhydryl oxidase 1	0.35	0.404	chr1	155790287	155790586	Intron (uc007dbo.1/104009, intron 6 of 12)	ENSMUSG00000033684
Qsox1	quiescin Q6 sulfhydryl oxidase 1	0.36	0.277	chr1	155812619	155812918	5' UTR	ENSMUSG00000033684
Cep350	centrosomal protein 350	-0.17	0.405	chr1	155972847	155973146	5' UTR	ENSMUSG00000033671
Tor1aip1	torsin A interacting protein 1	-0.4	0.0172	chr1	156036209	156036508	5' UTR	ENSMUSG00000026466
Tor1aip2	torsin A interacting protein 2	-0.4	0.0172	chr1	156036209	156036508	5' UTR	ENSMUSG00000050565
Fam163a	family with sequence similarity 163, member A	0.3	0.572	chr1	156111366	156111665	Intron (uc033fmn.1/329274, intron 1 of 4)	ENSMUSG00000015484
Fam163a	family with sequence similarity 163, member A	-0.45	0.204	chr1	156179588	156179887	Intron (uc033fmn.1/329274, intron 1 of 4)	ENSMUSG00000015484
Fam163a	family with sequence similarity 163, member A	0.28	0.376	chr1	156183218	156183517	Intron (uc033fmn.1/329274, intron 1 of 4)	ENSMUSG00000015484
Fam163a	family with sequence similarity 163, member A	0.24	0.574	chr1	156204514	156204813	Intron (uc033fmn.1/329274, intron 1 of 4)	ENSMUSG00000015484
Tdrd5	tudor domain containing 5	-2.02	0.00224	chr1	156280029	156280328	Intron (uc007dcf.3/214575, intron 7 of 15)	ENSMUSG00000060985
Tdrd5	tudor domain containing 5	-0.78	0.0724	chr1	156303127	156303426	5' UTR	ENSMUSG00000060985
Axdnd1	axonemal dynein light chain domain containing 1	-0.1	0.788	chr1	156421214	156421513	Promoter (<=1kb)	ENSMUSG00000026601
Soat1	sterol O-acyltransferase 1	0.52	0.0377	chr1	156427961	156428260	3' UTR	ENSMUSG00000026600
Soat1	sterol O-acyltransferase 1	0.58	0.0842	chr1	156429360	156429659	3' UTR	ENSMUSG00000026600
Soat1	sterol O-acyltransferase 1	0.64	0.131	chr1	156467842	156468141	Intron (uc007dcj.1/20652, intron 1 of 15)	ENSMUSG00000026600
Soat1	sterol O-acyltransferase 1	0.18	0.592	chr1	156473951	156474250	5' UTR	ENSMUSG00000026600
Abl2	v-abl Abelson murine leukemia viral oncogene 2 (arg, Abelson-related gene)	-0.48	0.0236	chr1	156558776	156559075	5' UTR	ENSMUSG00000026596
Abl2	v-abl Abelson murine leukemia viral oncogene 2 (arg, Abelson-related gene)	0.29	0.442	chr1	156565680	156565979	Intron (uc007dcl.2/11352, intron 1 of 11)	ENSMUSG00000026596
Abl2	v-abl Abelson murine leukemia viral oncogene 2 (arg, Abelson-related gene)	-1.32	0.00113	chr1	156572804	156573103	Intron (uc007dcl.2/11352, intron 1 of 11)	ENSMUSG00000026596
Abl2	v-abl Abelson murine leukemia viral oncogene 2 (arg, Abelson-related gene)	-0.31	0.494	chr1	156580884	156581183	Intron (uc007dcl.2/11352, intron 1 of 11)	ENSMUSG00000026596
Abl2	v-abl Abelson murine leukemia viral oncogene 2 (arg, Abelson-related gene)	-1.68	0.000175	chr1	156620757	156621056	Exon (uc007dcl.2/11352, exon 2 of 12)	ENSMUSG00000026596
Tor3a	torsin family 3, member A	0.58	0.0682	chr1	156673884	156674183	5' UTR	ENSMUSG00000060519
Fam20b	family with sequence similarity 20, member B	-0.12	0.701	chr1	156718359	156718658	Intron (uc007dcp.1/215015, intron 1 of 7)	ENSMUSG00000033557
Fam20b	family with sequence similarity 20, member B	0.26	0.532	chr1	156719249	156719548	Promoter (<=1kb)	ENSMUSG00000033557
Angptl1	angiopoietin-like 1	-1.12	0.0236	chr1	156841908	156842207	Intron (uc007ddc.1/72713, intron 1 of 1)	ENSMUSG00000033544
Ralgps2	Ral GEF with PH domain and SH3 binding motif 2	-1.12	0.0236	chr1	156841908	156842207	Intron (uc007ddc.1/72713, intron 1 of 1)	ENSMUSG00000026594
Ralgps2	Ral GEF with PH domain and SH3 binding motif 2	-1.69	0.000611	chr1	156905603	156905902	Intron (uc011wui.1/78255, intron 2 of 19)	ENSMUSG00000026594
Ralgps2	Ral GEF with PH domain and SH3 binding motif 2	-0.6	0.00423	chr1	156939196	156939495	5' UTR	ENSMUSG00000026594
Ralgps2	Ral GEF with PH domain and SH3 binding motif 2	-1.99	0.00179	chr1	156964140	156964439	Distal Intergenic	ENSMUSG00000026594
Tex35	testis expressed 35	0.02	0.959	chr1	157020307	157020606	Distal Intergenic	ENSMUSG00000026592
Tex35	testis expressed 35	-0.41	0.254	chr1	157039147	157039446	Distal Intergenic	ENSMUSG00000026592
Tex35	testis expressed 35	-0.37	0.374	chr1	157040178	157040477	Distal Intergenic	ENSMUSG00000026592
Rasal2	RAS protein activator like 2	-1.55	3.67e-05	chr1	157169461	157169760	Intron (uc007ddg.2/226525, intron 9 of 17)	ENSMUSG00000070565
Rasal2	RAS protein activator like 2	-0.44	0.247	chr1	157181115	157181414	Intron (uc007ddg.2/226525, intron 5 of 17)	ENSMUSG00000070565
Rasal2	RAS protein activator like 2	-0.28	0.502	chr1	157226517	157226816	Intron (uc007ddg.2/226525, intron 4 of 17)	ENSMUSG00000070565
Rasal2	RAS protein activator like 2	-0.77	0.00642	chr1	157230966	157231265	Intron (uc007ddg.2/226525, intron 3 of 17)	ENSMUSG00000070565
Rasal2	RAS protein activator like 2	-0.31	0.238	chr1	157244076	157244375	Intron (uc007ddg.2/226525, intron 3 of 17)	ENSMUSG00000070565
Rasal2	RAS protein activator like 2	0.04	0.919	chr1	157253864	157254163	Intron (uc007ddg.2/226525, intron 3 of 17)	ENSMUSG00000070565
Rasal2	RAS protein activator like 2	0.27	0.516	chr1	157256669	157256968	Intron (uc007ddg.2/226525, intron 3 of 17)	ENSMUSG00000070565
2810025M15Rik	RIKEN cDNA 2810025M15 gene	-0.45	0.0375	chr1	157412060	157412359	5' UTR	ENSMUSG00000049881
Rasal2	RAS protein activator like 2	-0.45	0.0375	chr1	157412060	157412359	5' UTR	ENSMUSG00000070565
2810025M15Rik	RIKEN cDNA 2810025M15 gene	0.1	0.801	chr1	157417572	157417871	Intron (uc007ddi.1/69953, intron 2 of 2)	ENSMUSG00000049881
2810025M15Rik	RIKEN cDNA 2810025M15 gene	-2.87	6.6e-07	chr1	157428208	157428507	Distal Intergenic	ENSMUSG00000049881
Cryzl2	crystallin zeta like 2	-0.25	0.582	chr1	157440087	157440386	Distal Intergenic	ENSMUSG00000033488
Cryzl2	crystallin zeta like 2	-1.2	0.000124	chr1	157444154	157444453	Distal Intergenic	ENSMUSG00000033488
Cryzl2	crystallin zeta like 2	0.27	0.445	chr1	157446926	157447225	Distal Intergenic	ENSMUSG00000033488
Cryzl2	crystallin zeta like 2	-2.42	0.000239	chr1	157467493	157467792	Intron (uc007ddj.1/226527, intron 7 of 9)	ENSMUSG00000033488
Cryzl2	crystallin zeta like 2	-2.25	1.36e-07	chr1	157470418	157470717	Exon (uc007ddj.1/226527, exon 8 of 10)	ENSMUSG00000033488
Cryzl2	crystallin zeta like 2	-2.39	3.59e-06	chr1	157496062	157496361	Distal Intergenic	ENSMUSG00000033488
Sec16b	SEC16 homolog B (S. cerevisiae)	-2.04	1.13e-06	chr1	157518286	157518585	Intron (uc007ddl.3/89867, intron 1 of 26)	ENSMUSG00000026589
Sec16b	SEC16 homolog B (S. cerevisiae)	-3.99	2.16e-11	chr1	157888071	157888370	Distal Intergenic	ENSMUSG00000026589
Brinp2	bone morphogenic protein/retinoic acid inducible neural-specific 2	-3.03	5.3e-11	chr1	158328876	158329175	Intron (uc007ddp.2/240843, intron 2 of 7)	ENSMUSG00000004031
Brinp2	bone morphogenic protein/retinoic acid inducible neural-specific 2	-1.19	4.77e-05	chr1	158355901	158356200	5' UTR	ENSMUSG00000004031
Astn1	astrotactin 1	-0.96	5.75e-05	chr1	158362563	158362862	5' UTR	ENSMUSG00000026587
Astn1	astrotactin 1	-0.93	0.0553	chr1	158405465	158405764	Intron (uc007ddr.3/11899, intron 1 of 14)	ENSMUSG00000026587
Astn1	astrotactin 1	-1.12	0.034	chr1	158505297	158505596	Exon (uc007ddr.3/11899, exon 5 of 15)	ENSMUSG00000026587
Astn1	astrotactin 1	-1.75	0.000233	chr1	158509527	158509826	Intron (uc007ddr.3/11899, intron 5 of 14)	ENSMUSG00000026587
Astn1	astrotactin 1	-2.04	1.97e-07	chr1	158512765	158513064	Intron (uc007ddr.3/11899, intron 7 of 14)	ENSMUSG00000026587
Astn1	astrotactin 1	-0.26	0.5	chr1	158547826	158548125	Intron (uc007ddr.3/11899, intron 8 of 14)	ENSMUSG00000026587
Astn1	astrotactin 1	0.5	0.112	chr1	158553982	158554281	Intron (uc007ddr.3/11899, intron 8 of 14)	ENSMUSG00000026587
Cop1	COP1, E3 ubiquitin ligase	-3.51	5.26e-09	chr1	159211401	159211700	Distal Intergenic	ENSMUSG00000040782
Cop1	COP1, E3 ubiquitin ligase	-0.19	0.435	chr1	159231837	159232136	Promoter (<=1kb)	ENSMUSG00000040782
Cop1	COP1, E3 ubiquitin ligase	-1.47	3.44e-07	chr1	159392934	159393233	Distal Intergenic	ENSMUSG00000040782
Cop1	COP1, E3 ubiquitin ligase	-0.99	0.0113	chr1	159413797	159414096	Distal Intergenic	ENSMUSG00000040782
Tnr	tenascin R	-1.26	0.000732	chr1	159517449	159517748	Distal Intergenic	ENSMUSG00000015829
Tnr	tenascin R	-1.8	2.89e-16	chr1	159523939	159524238	5' UTR	ENSMUSG00000015829
Tnr	tenascin R	-1.61	2.44e-05	chr1	159532843	159533142	Intron (uc007dea.2/21960, intron 1 of 22)	ENSMUSG00000015829
Tnr	tenascin R	-0.18	0.603	chr1	159570174	159570473	Intron (uc007dea.2/21960, intron 1 of 22)	ENSMUSG00000015829
Tnr	tenascin R	-1.17	0.00888	chr1	159580217	159580516	Intron (uc007dea.2/21960, intron 1 of 22)	ENSMUSG00000015829
Tnr	tenascin R	0.53	0.231	chr1	159594555	159594854	Intron (uc007dea.2/21960, intron 1 of 22)	ENSMUSG00000015829
Tnr	tenascin R	-0.71	0.0271	chr1	159615148	159615447	Intron (uc007dea.2/21960, intron 1 of 22)	ENSMUSG00000015829
Tnr	tenascin R	0.54	0.103	chr1	159661340	159661639	Intron (uc007dea.2/21960, intron 1 of 22)	ENSMUSG00000015829
Tnr	tenascin R	-0.68	0.0728	chr1	159664311	159664610	Intron (uc007dea.2/21960, intron 1 of 22)	ENSMUSG00000015829
Tnr	tenascin R	-0.25	0.521	chr1	159670975	159671274	Intron (uc007dea.2/21960, intron 1 of 22)	ENSMUSG00000015829
Tnr	tenascin R	-0.92	0.032	chr1	159686818	159687117	Intron (uc007dea.2/21960, intron 1 of 22)	ENSMUSG00000015829
Tnr	tenascin R	-1.3	0.00111	chr1	159690114	159690413	Intron (uc007dea.2/21960, intron 1 of 22)	ENSMUSG00000015829
Tnr	tenascin R	-1.55	0.000697	chr1	159695440	159695739	Intron (uc007dea.2/21960, intron 1 of 22)	ENSMUSG00000015829
Tnr	tenascin R	-1	0.0225	chr1	159697777	159698076	Intron (uc007dea.2/21960, intron 1 of 22)	ENSMUSG00000015829
Tnr	tenascin R	-1.39	0.000434	chr1	159699113	159699412	Intron (uc007dea.2/21960, intron 1 of 22)	ENSMUSG00000015829
Tnr	tenascin R	-1.62	5.33e-05	chr1	159704865	159705164	Intron (uc007dea.2/21960, intron 1 of 22)	ENSMUSG00000015829
Tnr	tenascin R	-2.61	1.89e-10	chr1	159716600	159716899	Intron (uc007dea.2/21960, intron 1 of 22)	ENSMUSG00000015829
Tnr	tenascin R	-2.52	1.81e-06	chr1	159731191	159731490	Intron (uc007dea.2/21960, intron 1 of 22)	ENSMUSG00000015829
Tnr	tenascin R	-0.57	0.101	chr1	159741086	159741385	Intron (uc007dea.2/21960, intron 2 of 22)	ENSMUSG00000015829
Tnr	tenascin R	0.17	0.7	chr1	159764166	159764465	Intron (uc007dea.2/21960, intron 2 of 22)	ENSMUSG00000015829
Tnr	tenascin R	-1.54	2.05e-05	chr1	159774130	159774429	Intron (uc007dea.2/21960, intron 2 of 22)	ENSMUSG00000015829
Tnr	tenascin R	-1.9	0.000262	chr1	159799932	159800231	Intron (uc007dea.2/21960, intron 2 of 22)	ENSMUSG00000015829
Tnr	tenascin R	-2.01	4.49e-06	chr1	159819879	159820178	Intron (uc007dea.2/21960, intron 2 of 22)	ENSMUSG00000015829
Tnr	tenascin R	-2.59	4.47e-08	chr1	159822218	159822517	Intron (uc007dea.2/21960, intron 2 of 22)	ENSMUSG00000015829
Tnr	tenascin R	-1.75	9.81e-05	chr1	159871922	159872221	Intron (uc007dea.2/21960, intron 8 of 22)	ENSMUSG00000015829
Tnr	tenascin R	-2.31	5.34e-07	chr1	159889944	159890243	Intron (uc007dea.2/21960, intron 14 of 22)	ENSMUSG00000015829
Tnr	tenascin R	-2.25	1.89e-06	chr1	159893494	159893793	Intron (uc007dea.2/21960, intron 15 of 22)	ENSMUSG00000015829
Tnr	tenascin R	-1.69	0.000468	chr1	159923490	159923789	Intron (uc007dea.2/21960, intron 22 of 22)	ENSMUSG00000015829
Tnr	tenascin R	-2.17	0.00149	chr1	159924747	159925046	3' UTR	ENSMUSG00000015829
4930523C07Rik	RIKEN cDNA 4930523C07 gene	-1.52	0.0233	chr1	160025350	160025649	Distal Intergenic	ENSMUSG00000090394
4930523C07Rik	RIKEN cDNA 4930523C07 gene	-0.04	0.943	chr1	160037544	160037843	Distal Intergenic	ENSMUSG00000090394
Mrps14	mitochondrial ribosomal protein S14	-0.23	0.466	chr1	160195266	160195565	5' UTR	ENSMUSG00000058267
Cacybp	calcyclin binding protein	-0.31	0.117	chr1	160213106	160213405	Promoter (<=1kb)	ENSMUSG00000014226
Rabgap1l	RAB GTPase activating protein 1-like	-1.41	0.000509	chr1	160250442	160250741	Intron (uc007deh.1/29809, intron 3 of 8)	ENSMUSG00000026721
Rabgap1l	RAB GTPase activating protein 1-like	-1.18	0.00913	chr1	160260698	160260997	Intron (uc007deh.1/29809, intron 2 of 8)	ENSMUSG00000026721
Rabgap1l	RAB GTPase activating protein 1-like	-1.55	0.000756	chr1	160278010	160278309	Intron (uc007deh.1/29809, intron 2 of 8)	ENSMUSG00000026721
Rabgap1l	RAB GTPase activating protein 1-like	-2.05	4.98e-07	chr1	160278929	160279228	Intron (uc007deh.1/29809, intron 2 of 8)	ENSMUSG00000026721
Rabgap1l	RAB GTPase activating protein 1-like	-1.9	1.89e-08	chr1	160287065	160287364	Intron (uc007deh.1/29809, intron 2 of 8)	ENSMUSG00000026721
Rabgap1l	RAB GTPase activating protein 1-like	-2.1	0.000204	chr1	160288925	160289224	Intron (uc007deh.1/29809, intron 2 of 8)	ENSMUSG00000026721
Rabgap1l	RAB GTPase activating protein 1-like	-1.73	0.00263	chr1	160292050	160292349	Intron (uc007deh.1/29809, intron 2 of 8)	ENSMUSG00000026721
Rabgap1l	RAB GTPase activating protein 1-like	-1.99	1.22e-05	chr1	160300698	160300997	Intron (uc007deh.1/29809, intron 2 of 8)	ENSMUSG00000026721
Rabgap1l	RAB GTPase activating protein 1-like	0.06	0.915	chr1	160305108	160305407	Intron (uc007deh.1/29809, intron 2 of 8)	ENSMUSG00000026721
Rabgap1l	RAB GTPase activating protein 1-like	-1.22	0.00414	chr1	160330639	160330938	Intron (uc007deh.1/29809, intron 2 of 8)	ENSMUSG00000026721
Rabgap1l	RAB GTPase activating protein 1-like	-1.07	3.3e-07	chr1	160351185	160351484	5' UTR	ENSMUSG00000026721
Rabgap1l	RAB GTPase activating protein 1-like	-1.66	0.000125	chr1	160548564	160548863	Intron (uc007dej.2/29809, intron 13 of 20)	ENSMUSG00000026721
Rabgap1l	RAB GTPase activating protein 1-like	-0.1	0.714	chr1	160792444	160792743	5' UTR	ENSMUSG00000026721
Rc3h1	RING CCCH (C3H) domains 1	0.57	0.119	chr1	160855499	160855798	Distal Intergenic	ENSMUSG00000040423
Rc3h1	RING CCCH (C3H) domains 1	-0.15	0.558	chr1	160906537	160906836	5' UTR	ENSMUSG00000040423
Gas5	growth arrest specific 5	-0.48	0.00921	chr1	161035165	161035464	Exon (uc007det.1/14455, exon 1 of 10)	ENSMUSG00000053332
Dars2	aspartyl-tRNA synthetase 2 (mitochondrial)	-0.31	0.349	chr1	161070159	161070458	5' UTR	ENSMUSG00000026709
Klhl20	kelch-like 20	0.26	0.382	chr1	161131184	161131483	5' UTR	ENSMUSG00000026705
Ankrd45	ankyrin repeat domain 45	-0.64	0.0537	chr1	161142697	161142996	5' UTR	ENSMUSG00000044835
Prdx6	peroxiredoxin 6	-0.05	0.83	chr1	161250780	161251079	5' UTR	ENSMUSG00000026701
Prdx6	peroxiredoxin 6	0.47	0.228	chr1	161272519	161272818	Distal Intergenic	ENSMUSG00000026701
Fasl	Fas ligand (TNF superfamily, member 6)	-2.61	0.000139	chr1	161786111	161786410	Intron (uc007dfr.3/14103, intron 2 of 3)	ENSMUSG00000000817
Suco	SUN domain containing ossification factor	0	0.984	chr1	161876252	161876551	5' UTR	ENSMUSG00000040297
4930558K02Rik	RIKEN cDNA 4930558K02 gene	-0.2	0.559	chr1	161969334	161969633	Intron (uc007dfx.1/67292, intron 1 of 1)	ENSMUSG00000086277
Pigc	phosphatidylinositol glycan anchor biosynthesis, class C	-0.2	0.559	chr1	161969334	161969633	Intron (uc007dfx.1/67292, intron 1 of 1)	ENSMUSG00000026698
Dnm3	dynamin 3	0.69	0.0147	chr1	161999555	161999854	Intron (uc007dfz.1/103967, intron 8 of 8)	ENSMUSG00000040265
Dnm3	dynamin 3	-0.85	0.136	chr1	162132766	162133065	Intron (uc007dfz.1/103967, intron 4 of 8)	ENSMUSG00000040265
Dnm3	dynamin 3	-1.91	1.54e-05	chr1	162142163	162142462	Intron (uc007dfz.1/103967, intron 3 of 8)	ENSMUSG00000040265
Dnm3	dynamin 3	0.27	0.367	chr1	162293815	162294114	Intron (uc007dfz.1/103967, intron 1 of 8)	ENSMUSG00000040265
Dnm3	dynamin 3	0.14	0.723	chr1	162299774	162300073	Intron (uc007dga.2/103967, intron 10 of 20)	ENSMUSG00000040265
Dnm3	dynamin 3	0.08	0.835	chr1	162410319	162410618	Intron (uc007dga.2/103967, intron 1 of 20)	ENSMUSG00000040265
Dnm3	dynamin 3	0.76	0.0877	chr1	162412570	162412869	Intron (uc007dga.2/103967, intron 1 of 20)	ENSMUSG00000040265
Dnm3	dynamin 3	-0.15	0.64	chr1	162477593	162477892	5' UTR	ENSMUSG00000040265
Mettl13	methyltransferase like 13	0.73	0.0961	chr1	162509429	162509728	Distal Intergenic	ENSMUSG00000026694
Mettl13	methyltransferase like 13	-0.27	0.351	chr1	162548659	162548958	Promoter (<=1kb)	ENSMUSG00000026694
Vamp4	vesicle-associated membrane protein 4	-0.4	0.0954	chr1	162570709	162571008	5' UTR	ENSMUSG00000026696
Vamp4	vesicle-associated membrane protein 4	0.8	0.0459	chr1	162589101	162589400	Intron (uc007dgk.2/53330, intron 5 of 7)	ENSMUSG00000026696
Prrc2c	proline-rich coiled-coil 2C	-0.14	0.535	chr1	162740130	162740429	5' UTR	ENSMUSG00000040225
Prrx1	paired related homeobox 1	-1.14	0.0393	chr1	163252738	163253037	Exon (uc007dhj.1/uc007dhj.1, exon 1 of 1)	ENSMUSG00000026586
Prrx1	paired related homeobox 1	-0.41	0.298	chr1	163280384	163280683	Intron (uc007dhh.1/18933, intron 1 of 4)	ENSMUSG00000026586
Prrx1	paired related homeobox 1	0.42	0.265	chr1	163312994	163313293	5' UTR	ENSMUSG00000026586
Gorab	golgin, RAB6-interacting	-0.64	0.0108	chr1	163403698	163403997	Promoter (<=1kb)	ENSMUSG00000040124
Kifap3	kinesin-associated protein 3	-0.24	0.413	chr1	163779787	163780086	5' UTR	ENSMUSG00000026585
Scyl3	SCY1-like 3 (S. cerevisiae)	-0.1	0.705	chr1	163929835	163930134	5' UTR	ENSMUSG00000026584
Mettl18	methyltransferase like 18	-0.01	0.967	chr1	163994917	163995216	5' UTR	ENSMUSG00000041396
F5	coagulation factor V	-2.32	9.67e-07	chr1	164232487	164232786	Distal Intergenic	ENSMUSG00000026579
Slc19a2	solute carrier family 19 (thiamine transporter), member 2	-0.34	0.198	chr1	164248486	164248785	Promoter (<=1kb)	ENSMUSG00000040918
Ccdc181	coiled-coil domain containing 181	-0.48	0.0742	chr1	164275682	164275981	5' UTR	ENSMUSG00000026578
Blzf1	basic leucine zipper nuclear factor 1	-0.28	0.369	chr1	164307117	164307416	5' UTR	ENSMUSG00000026577
Nme7	NME/NM23 family member 7	-0.28	0.369	chr1	164307117	164307416	5' UTR	ENSMUSG00000026575
Nme7	NME/NM23 family member 7	0.22	0.452	chr1	164321333	164321632	Intron (uc057khd.1/171567, intron 4 of 15)	ENSMUSG00000026575
Nme7	NME/NM23 family member 7	-0.66	0.0588	chr1	164327212	164327511	Intron (uc057khd.1/171567, intron 4 of 15)	ENSMUSG00000026575
Nme7	NME/NM23 family member 7	-1.3	1.16e-05	chr1	164395339	164395638	Intron (uc057khd.1/171567, intron 13 of 15)	ENSMUSG00000026575
Atp1b1	ATPase, Na+/K+ transporting, beta 1 polypeptide	-0.42	0.452	chr1	164439679	164439978	Intron (uc007dip.2/11931, intron 4 of 5)	ENSMUSG00000026576
Atp1b1	ATPase, Na+/K+ transporting, beta 1 polypeptide	-1.01	0.0168	chr1	164449883	164450182	Intron (uc007dip.2/11931, intron 2 of 5)	ENSMUSG00000026576
Atp1b1	ATPase, Na+/K+ transporting, beta 1 polypeptide	-1.01	3.41e-09	chr1	164457573	164457872	5' UTR	ENSMUSG00000026576
Atp1b1	ATPase, Na+/K+ transporting, beta 1 polypeptide	-2.72	2.31e-14	chr1	164475430	164475729	Distal Intergenic	ENSMUSG00000026576
Atp1b1	ATPase, Na+/K+ transporting, beta 1 polypeptide	-2	4.13e-11	chr1	164577028	164577327	Distal Intergenic	ENSMUSG00000026576
Atp1b1	ATPase, Na+/K+ transporting, beta 1 polypeptide	-2.08	7.59e-10	chr1	164590194	164590493	Distal Intergenic	ENSMUSG00000026576
Atp1b1	ATPase, Na+/K+ transporting, beta 1 polypeptide	-3.53	1.91e-17	chr1	164606248	164606547	Distal Intergenic	ENSMUSG00000026576
Dpt	dermatopontin	-2.54	4.85e-07	chr1	164641831	164642130	Distal Intergenic	ENSMUSG00000026574
Dpt	dermatopontin	-2.86	4.77e-22	chr1	164684098	164684397	Distal Intergenic	ENSMUSG00000026574
Dpt	dermatopontin	-1.24	0.00152	chr1	164704572	164704871	Distal Intergenic	ENSMUSG00000026574
Dpt	dermatopontin	-1.66	2.59e-05	chr1	164721942	164722241	Distal Intergenic	ENSMUSG00000026574
Dpt	dermatopontin	-2.43	4.27e-07	chr1	164756275	164756574	Distal Intergenic	ENSMUSG00000026574
Dpt	dermatopontin	-1.42	7.16e-05	chr1	164770340	164770639	Distal Intergenic	ENSMUSG00000026574
Dpt	dermatopontin	-2.11	7.24e-08	chr1	164787527	164787826	Distal Intergenic	ENSMUSG00000026574
Dpt	dermatopontin	-0.6	0.195	chr1	164799553	164799852	Intron (uc007diq.1/56429, intron 1 of 3)	ENSMUSG00000026574
Dpt	dermatopontin	-2.05	0.00111	chr1	164804597	164804896	Intron (uc007diq.1/56429, intron 1 of 3)	ENSMUSG00000026574
Gm20743	predicted gene, 20743	-1.2	0.0275	chr1	164849131	164849430	Distal Intergenic	ENSMUSG00000104117
Gm20743	predicted gene, 20743	-1.28	1.01e-07	chr1	164898938	164899237	Distal Intergenic	ENSMUSG00000104117
Xcl1	chemokine (C motif) ligand 1	-2.2	3.06e-06	chr1	164926623	164926922	Distal Intergenic	ENSMUSG00000026573
Xcl1	chemokine (C motif) ligand 1	-1.81	3.11e-05	chr1	164931233	164931532	Downstream (<1kb)	ENSMUSG00000026573
Xcl1	chemokine (C motif) ligand 1	-0.52	0.168	chr1	164988289	164988588	Distal Intergenic	ENSMUSG00000026573
4930568G15Rik	RIKEN cDNA 4930568G15 gene	-1.47	4.06e-05	chr1	165018940	165019239	Distal Intergenic	ENSMUSG00000102408
4930568G15Rik	RIKEN cDNA 4930568G15 gene	-2.04	8.49e-06	chr1	165033205	165033504	Distal Intergenic	ENSMUSG00000102408
4930568G15Rik	RIKEN cDNA 4930568G15 gene	-2.13	1.85e-06	chr1	165036578	165036877	Distal Intergenic	ENSMUSG00000102408
4930568G15Rik	RIKEN cDNA 4930568G15 gene	-1.96	1.87e-10	chr1	165042221	165042520	Distal Intergenic	ENSMUSG00000102408
4930568G15Rik	RIKEN cDNA 4930568G15 gene	-1.1	0.00217	chr1	165046763	165047062	Distal Intergenic	ENSMUSG00000102408
4930568G15Rik	RIKEN cDNA 4930568G15 gene	-0.19	0.744	chr1	165062864	165063163	Distal Intergenic	ENSMUSG00000102408
4930568G15Rik	RIKEN cDNA 4930568G15 gene	-1.87	9.15e-17	chr1	165075229	165075528	Intron (uc007div.2/75857, intron 1 of 4)	ENSMUSG00000102408
4930568G15Rik	RIKEN cDNA 4930568G15 gene	-1.34	8.59e-05	chr1	165084129	165084428	Intron (uc007div.2/75857, intron 1 of 4)	ENSMUSG00000102408
4930568G15Rik	RIKEN cDNA 4930568G15 gene	-1.16	0.016	chr1	165105385	165105684	Distal Intergenic	ENSMUSG00000102408
4930568G15Rik	RIKEN cDNA 4930568G15 gene	-0.93	0.11	chr1	165109234	165109533	Distal Intergenic	ENSMUSG00000102408
4930568G15Rik	RIKEN cDNA 4930568G15 gene	-1.57	0.00364	chr1	165111729	165112028	Distal Intergenic	ENSMUSG00000102408
4930568G15Rik	RIKEN cDNA 4930568G15 gene	-1.22	0.00325	chr1	165114110	165114409	Distal Intergenic	ENSMUSG00000102408
Tbx19	T-box 19	-0.79	0.0138	chr1	165120003	165120302	Distal Intergenic	ENSMUSG00000026572
Tbx19	T-box 19	-1.41	0.00509	chr1	165132296	165132595	Distal Intergenic	ENSMUSG00000026572
Sft2d2	SFT2 domain containing 2	0.58	0.097	chr1	165193428	165193727	Intron (uc007dix.2/108735, intron 1 of 7)	ENSMUSG00000040848
Tiprl	TIP41, TOR signalling pathway regulator-like (S. cerevisiae)	-0.46	0.114	chr1	165236990	165237289	Promoter (<=1kb)	ENSMUSG00000040843
Gpr161	G protein-coupled receptor 161	-0.98	0.000482	chr1	165282092	165282391	Distal Intergenic	ENSMUSG00000040836
Gpr161	G protein-coupled receptor 161	-1.79	0.0085	chr1	165287485	165287784	Distal Intergenic	ENSMUSG00000040836
Gpr161	G protein-coupled receptor 161	-1.28	0.000154	chr1	165302472	165302771	5' UTR	ENSMUSG00000040836
Gpr161	G protein-coupled receptor 161	-1.17	0.0331	chr1	165307288	165307587	Intron (uc007dja.2/240888, intron 3 of 6)	ENSMUSG00000040836
Dcaf6	DDB1 and CUL4 associated factor 6	-0.05	0.843	chr1	165460638	165460937	Promoter (<=1kb)	ENSMUSG00000026571
Adcy10	adenylate cyclase 10	-3.01	5.49e-11	chr1	165537186	165537485	Intron (uc007dje.1/271639, intron 12 of 31)	ENSMUSG00000026567
Adcy10	adenylate cyclase 10	-3.18	1.77e-13	chr1	165558675	165558974	Intron (uc007dje.1/271639, intron 23 of 31)	ENSMUSG00000026567
Mpzl1	myelin protein zero-like 1	0.48	0.223	chr1	165585381	165585680	Distal Intergenic	ENSMUSG00000026566
Mpzl1	myelin protein zero-like 1	0.36	0.428	chr1	165588794	165589093	Distal Intergenic	ENSMUSG00000026566
Mpzl1	myelin protein zero-like 1	0.52	0.246	chr1	165592298	165592597	3' UTR	ENSMUSG00000026566
Mpzl1	myelin protein zero-like 1	0.6	0.0109	chr1	165610748	165611047	Intron (uc007djh.1/68481, intron 1 of 5)	ENSMUSG00000026566
Mpzl1	myelin protein zero-like 1	0.24	0.461	chr1	165616818	165617117	Intron (uc007djh.1/68481, intron 1 of 5)	ENSMUSG00000026566
Mpzl1	myelin protein zero-like 1	-0.04	0.907	chr1	165634155	165634454	5' UTR	ENSMUSG00000026566
Rcsd1	RCSD domain containing 1	-0.04	0.867	chr1	165642407	165642706	Distal Intergenic	ENSMUSG00000040723
Rcsd1	RCSD domain containing 1	0.82	0.0156	chr1	165707748	165708047	5' UTR	ENSMUSG00000040723
Rcsd1	RCSD domain containing 1	0.22	0.64	chr1	165717406	165717705	Distal Intergenic	ENSMUSG00000040723
Creg1	cellular repressor of E1A-stimulated genes 1	-0.15	0.71	chr1	165763813	165764112	Exon (uc007djm.1/433375, exon 1 of 4)	ENSMUSG00000040713
Pou2f1	POU domain, class 2, transcription factor 1	0.2	0.545	chr1	165934756	165935055	5' UTR	ENSMUSG00000026565
Pou2f1	POU domain, class 2, transcription factor 1	-0.05	0.861	chr1	166001943	166002242	Intron (uc007djy.2/18986, intron 1 of 16)	ENSMUSG00000026565
Mael	maelstrom spermatogenic transposon silencer	0.25	0.457	chr1	166184798	166185097	Distal Intergenic	ENSMUSG00000040629
Ildr2	immunoglobulin-like domain containing receptor 2	-0.5	0.0598	chr1	166254217	166254516	5' UTR	ENSMUSG00000040612
Ildr2	immunoglobulin-like domain containing receptor 2	-0.77	0.0412	chr1	166259274	166259573	Intron (uc011wvd.1/100039795, intron 1 of 9)	ENSMUSG00000040612
Ildr2	immunoglobulin-like domain containing receptor 2	-0.46	0.0867	chr1	166281036	166281335	Intron (uc011wvd.1/100039795, intron 3 of 9)	ENSMUSG00000040612
Ildr2	immunoglobulin-like domain containing receptor 2	-1.36	0.00186	chr1	166302503	166302802	Intron (uc011wvd.1/100039795, intron 6 of 9)	ENSMUSG00000040612
Ildr2	immunoglobulin-like domain containing receptor 2	-0.68	0.0452	chr1	166309036	166309335	Exon (uc011wvd.1/100039795, exon 9 of 10)	ENSMUSG00000040612
Ildr2	immunoglobulin-like domain containing receptor 2	-1.16	0.0234	chr1	166313891	166314190	3' UTR	ENSMUSG00000040612
Ildr2	immunoglobulin-like domain containing receptor 2	-1.75	3.69e-05	chr1	166330561	166330860	Distal Intergenic	ENSMUSG00000040612
Tada1	transcriptional adaptor 1	-0.24	0.379	chr1	166379370	166379669	5' UTR	ENSMUSG00000026563
Tada1	transcriptional adaptor 1	0.57	0.206	chr1	166383184	166383483	3' UTR	ENSMUSG00000026563
Tada1	transcriptional adaptor 1	0.04	0.919	chr1	166385033	166385332	Intron (uc007dkm.3/27878, intron 3 of 7)	ENSMUSG00000026563
Pogk	pogo transposable element with KRAB domain	0.25	0.409	chr1	166409517	166409816	5' UTR	ENSMUSG00000040596
Fam78b	family with sequence similarity 78, member B	-1.03	2.86e-05	chr1	167001021	167001320	Promoter (<=1kb)	ENSMUSG00000060568
Uck2	uridine-cytidine kinase 2	-0.71	0.128	chr1	167239751	167240050	Intron (uc007dku.3/80914, intron 1 of 6)	ENSMUSG00000026558
Uck2	uridine-cytidine kinase 2	-0.77	0.0621	chr1	167249497	167249796	Intron (uc007dku.3/80914, intron 1 of 6)	ENSMUSG00000026558
Uck2	uridine-cytidine kinase 2	-1.53	7.42e-06	chr1	167260087	167260386	Intron (uc007dku.3/80914, intron 1 of 6)	ENSMUSG00000026558
Uck2	uridine-cytidine kinase 2	-1.11	0.00768	chr1	167269872	167270171	Intron (uc007dku.3/80914, intron 1 of 6)	ENSMUSG00000026558
Uck2	uridine-cytidine kinase 2	-0.81	0.00114	chr1	167284581	167284880	5' UTR	ENSMUSG00000026558
Tmco1	transmembrane and coiled-coil domains 1	-0.18	0.445	chr1	167308286	167308585	Promoter (<=1kb)	ENSMUSG00000052428
Aldh9a1	aldehyde dehydrogenase 9, subfamily A1	-0.1	0.745	chr1	167349934	167350233	5' UTR	ENSMUSG00000026687
Mgst3	microsomal glutathione S-transferase 3	-0.13	0.724	chr1	167393354	167393653	Intron (uc007dky.1/66447, intron 1 of 5)	ENSMUSG00000026688
Lmx1a	LIM homeobox transcription factor 1 alpha	-2.35	1.41e-05	chr1	167945552	167945851	Distal Intergenic	ENSMUSG00000026686
Pbx1	pre B cell leukemia homeobox 1	0.4	0.36	chr1	168170048	168170347	Intron (uc007dld.2/18514, intron 7 of 7)	ENSMUSG00000052534
Pbx1	pre B cell leukemia homeobox 1	-0.55	0.148	chr1	168213870	168214169	Intron (uc007dld.2/18514, intron 2 of 7)	ENSMUSG00000052534
Pbx1	pre B cell leukemia homeobox 1	-0.4	0.419	chr1	168216355	168216654	Intron (uc007dld.2/18514, intron 2 of 7)	ENSMUSG00000052534
Pbx1	pre B cell leukemia homeobox 1	-1.75	1.29e-06	chr1	168241666	168241965	Intron (uc007dld.2/18514, intron 2 of 7)	ENSMUSG00000052534
Pbx1	pre B cell leukemia homeobox 1	-0.82	0.0227	chr1	168247068	168247367	Intron (uc007dld.2/18514, intron 2 of 7)	ENSMUSG00000052534
Pbx1	pre B cell leukemia homeobox 1	-1.18	0.000957	chr1	168288406	168288705	Intron (uc007dld.2/18514, intron 2 of 7)	ENSMUSG00000052534
Pbx1	pre B cell leukemia homeobox 1	-1.41	0.00374	chr1	168308846	168309145	Intron (uc007dld.2/18514, intron 2 of 7)	ENSMUSG00000052534
Pbx1	pre B cell leukemia homeobox 1	-0.78	0.0863	chr1	168318959	168319258	Intron (uc007dld.2/18514, intron 2 of 7)	ENSMUSG00000052534
Pbx1	pre B cell leukemia homeobox 1	-1.01	0.0222	chr1	168341862	168342161	Intron (uc007dld.2/18514, intron 2 of 7)	ENSMUSG00000052534
Pbx1	pre B cell leukemia homeobox 1	-0.61	0.17	chr1	168357829	168358128	Intron (uc007dld.2/18514, intron 2 of 7)	ENSMUSG00000052534
Pbx1	pre B cell leukemia homeobox 1	-0.91	0.0506	chr1	168363348	168363647	Intron (uc007dld.2/18514, intron 2 of 7)	ENSMUSG00000052534
Pbx1	pre B cell leukemia homeobox 1	-0.86	0.0295	chr1	168375596	168375895	Intron (uc007dld.2/18514, intron 2 of 7)	ENSMUSG00000052534
Pbx1	pre B cell leukemia homeobox 1	-0.43	0.33	chr1	168382991	168383290	Intron (uc007dld.2/18514, intron 2 of 7)	ENSMUSG00000052534
Pbx1	pre B cell leukemia homeobox 1	0.08	0.869	chr1	168392586	168392885	Intron (uc007dld.2/18514, intron 2 of 7)	ENSMUSG00000052534
Pbx1	pre B cell leukemia homeobox 1	-1.13	0.0276	chr1	168408223	168408522	Intron (uc007dld.2/18514, intron 2 of 7)	ENSMUSG00000052534
Pbx1	pre B cell leukemia homeobox 1	-0.39	0.478	chr1	168409901	168410200	Intron (uc007dld.2/18514, intron 2 of 7)	ENSMUSG00000052534
Pbx1	pre B cell leukemia homeobox 1	0.08	0.856	chr1	168417236	168417535	Intron (uc007dld.2/18514, intron 2 of 7)	ENSMUSG00000052534
Pbx1	pre B cell leukemia homeobox 1	-0.09	0.852	chr1	168429007	168429306	Intron (uc007dld.2/18514, intron 1 of 7)	ENSMUSG00000052534
Mir6348	microRNA 6348	-1.15	0.00947	chr1	168676744	168677043	Distal Intergenic	ENSMUSG00000098407
Mir6354	microRNA 6354	-1.99	2.32e-05	chr1	169060344	169060643	Distal Intergenic	ENSMUSG00000098829
Nuf2	NUF2, NDC80 kinetochore complex component	0.19	0.641	chr1	169464865	169465164	Distal Intergenic	ENSMUSG00000026683
Nuf2	NUF2, NDC80 kinetochore complex component	0.34	0.31	chr1	169485117	169485416	Distal Intergenic	ENSMUSG00000026683
Nuf2	NUF2, NDC80 kinetochore complex component	-1.64	4.58e-05	chr1	169502418	169502717	Intron (uc007dlj.1/66977, intron 13 of 13)	ENSMUSG00000026683
Nuf2	NUF2, NDC80 kinetochore complex component	-1.51	0.000316	chr1	169519400	169519699	Intron (uc007dlj.1/66977, intron 5 of 13)	ENSMUSG00000026683
Nuf2	NUF2, NDC80 kinetochore complex component	-0.12	0.661	chr1	169531656	169531955	Promoter (<=1kb)	ENSMUSG00000026683
Rgs5	regulator of G-protein signaling 5	-2.33	1.25e-08	chr1	169675406	169675705	Intron (uc057avu.1/19737, intron 1 of 3)	ENSMUSG00000026678
Rgs4	regulator of G-protein signaling 4	-1.11	2.97e-05	chr1	169747891	169748190	Promoter (<=1kb)	ENSMUSG00000038530
Ccdc190	coiled-coil domain containing 190	-0.71	0.105	chr1	169851790	169852089	Distal Intergenic	ENSMUSG00000070532
Ccdc190	coiled-coil domain containing 190	0.36	0.223	chr1	169929495	169929794	Intron (uc007dlo.1/78465, intron 1 of 3)	ENSMUSG00000070532
Ccdc190	coiled-coil domain containing 190	-0.02	0.952	chr1	169933942	169934241	3' UTR	ENSMUSG00000070532
3110045C21Rik	RIKEN cDNA 3110045C21 gene	-0.36	0.339	chr1	169969457	169969756	Exon (uc007dlr.2/67303, exon 1 of 3)	ENSMUSG00000097503
Uap1	UDP-N-acetylglucosamine pyrophosphorylase 1	-0.19	0.463	chr1	170175215	170175514	Promoter (<=1kb)	ENSMUSG00000026670
Uhmk1	U2AF homology motif (UHM) kinase 1	-0.24	0.356	chr1	170215002	170215301	5' UTR	ENSMUSG00000026667
Sh2d1b2	SH2 domain containing 1B2	-0.37	0.215	chr1	170255340	170255639	Distal Intergenic	ENSMUSG00000073494
Nos1ap	nitric oxide synthase 1 (neuronal) adaptor protein	-1.3	0.00105	chr1	170367043	170367342	Intron (uc011wvt.1/70729, intron 4 of 9)	ENSMUSG00000038473
Nos1ap	nitric oxide synthase 1 (neuronal) adaptor protein	-0.05	0.938	chr1	170387265	170387564	Intron (uc011wvt.1/70729, intron 3 of 9)	ENSMUSG00000038473
Nos1ap	nitric oxide synthase 1 (neuronal) adaptor protein	0.28	0.55	chr1	170395146	170395445	Intron (uc011wvt.1/70729, intron 2 of 9)	ENSMUSG00000038473
Nos1ap	nitric oxide synthase 1 (neuronal) adaptor protein	0.03	0.925	chr1	170401821	170402120	Intron (uc011wvt.1/70729, intron 2 of 9)	ENSMUSG00000038473
Nos1ap	nitric oxide synthase 1 (neuronal) adaptor protein	-0.86	0.0392	chr1	170438856	170439155	Intron (uc011wvt.1/70729, intron 2 of 9)	ENSMUSG00000038473
Nos1ap	nitric oxide synthase 1 (neuronal) adaptor protein	-1.12	0.00281	chr1	170460169	170460468	Intron (uc011wvt.1/70729, intron 2 of 9)	ENSMUSG00000038473
Nos1ap	nitric oxide synthase 1 (neuronal) adaptor protein	-0.87	0.0516	chr1	170466765	170467064	Intron (uc011wvt.1/70729, intron 2 of 9)	ENSMUSG00000038473
Nos1ap	nitric oxide synthase 1 (neuronal) adaptor protein	0	0.993	chr1	170480670	170480969	Intron (uc011wvt.1/70729, intron 2 of 9)	ENSMUSG00000038473
Nos1ap	nitric oxide synthase 1 (neuronal) adaptor protein	-1.54	0.0024	chr1	170485449	170485748	Intron (uc011wvt.1/70729, intron 2 of 9)	ENSMUSG00000038473
Nos1ap	nitric oxide synthase 1 (neuronal) adaptor protein	-1.32	0.00053	chr1	170489828	170490127	Intron (uc011wvt.1/70729, intron 2 of 9)	ENSMUSG00000038473
Nos1ap	nitric oxide synthase 1 (neuronal) adaptor protein	-1.47	7.84e-05	chr1	170538942	170539241	Intron (uc011wvt.1/70729, intron 1 of 9)	ENSMUSG00000038473
Nos1ap	nitric oxide synthase 1 (neuronal) adaptor protein	-1.99	0.000119	chr1	170544463	170544762	Intron (uc011wvt.1/70729, intron 1 of 9)	ENSMUSG00000038473
Nos1ap	nitric oxide synthase 1 (neuronal) adaptor protein	-2.14	6.73e-09	chr1	170548728	170549027	Intron (uc011wvt.1/70729, intron 1 of 9)	ENSMUSG00000038473
Nos1ap	nitric oxide synthase 1 (neuronal) adaptor protein	-2.6	1.02e-10	chr1	170555444	170555743	Intron (uc011wvt.1/70729, intron 1 of 9)	ENSMUSG00000038473
Nos1ap	nitric oxide synthase 1 (neuronal) adaptor protein	-0.72	0.00113	chr1	170589420	170589719	5' UTR	ENSMUSG00000038473
Olfml2b	olfactomedin-like 2B	-1.05	0.00029	chr1	170644997	170645296	Exon (uc007dmi.2/320078, exon 1 of 8)	ENSMUSG00000038463
Olfml2b	olfactomedin-like 2B	-2.29	8.91e-08	chr1	170651402	170651701	Intron (uc007dmi.2/320078, intron 3 of 7)	ENSMUSG00000038463
Olfml2b	olfactomedin-like 2B	-1.74	6.78e-05	chr1	170655858	170656157	Intron (uc007dmi.2/320078, intron 3 of 7)	ENSMUSG00000038463
Olfml2b	olfactomedin-like 2B	-1.68	1.02e-05	chr1	170664774	170665073	Intron (uc007dmi.2/320078, intron 4 of 7)	ENSMUSG00000038463
Olfml2b	olfactomedin-like 2B	-1.79	0.000247	chr1	170677734	170678033	Intron (uc007dmi.2/320078, intron 6 of 7)	ENSMUSG00000038463
Atf6	activating transcription factor 6	0.23	0.539	chr1	170695160	170695459	Distal Intergenic	ENSMUSG00000026663
Atf6	activating transcription factor 6	-3.13	1.46e-14	chr1	170721051	170721350	Intron (uc007dmj.1/226641, intron 15 of 15)	ENSMUSG00000026663
Atf6	activating transcription factor 6	-2.7	3.98e-10	chr1	170731909	170732208	Intron (uc007dmj.1/226641, intron 15 of 15)	ENSMUSG00000026663
Atf6	activating transcription factor 6	-1.89	1.2e-05	chr1	170741495	170741794	Intron (uc007dmj.1/226641, intron 15 of 15)	ENSMUSG00000026663
Atf6	activating transcription factor 6	-2.44	5.65e-05	chr1	170784778	170785077	Intron (uc007dmj.1/226641, intron 14 of 15)	ENSMUSG00000026663
Atf6	activating transcription factor 6	-0.8	0.0833	chr1	170808012	170808311	Intron (uc007dmj.1/226641, intron 9 of 15)	ENSMUSG00000026663
Atf6	activating transcription factor 6	-0.58	0.213	chr1	170845888	170846187	Intron (uc007dmj.1/226641, intron 4 of 15)	ENSMUSG00000026663
Atf6	activating transcription factor 6	-2.41	3.48e-07	chr1	170850321	170850620	Intron (uc007dmj.1/226641, intron 3 of 15)	ENSMUSG00000026663
Atf6	activating transcription factor 6	-2.52	2.12e-08	chr1	170856773	170857072	Intron (uc007dmj.1/226641, intron 1 of 15)	ENSMUSG00000026663
Atf6	activating transcription factor 6	-0.59	0.019	chr1	170867455	170867754	5' UTR	ENSMUSG00000026663
Dusp12	dual specificity phosphatase 12	-0.04	0.901	chr1	170885084	170885383	Exon (uc007dml.1/80915, exon 1 of 6)	ENSMUSG00000026659
Fcgr4	Fc receptor, IgG, low affinity IV	-0.18	0.436	chr1	171038119	171038418	Distal Intergenic	ENSMUSG00000059089
Fcgr3	Fc receptor, IgG, low affinity III	-0.2	0.482	chr1	171044515	171044814	Distal Intergenic	ENSMUSG00000059498
Cfap126	cilia and flagella associated protein 126	-0.17	0.66	chr1	171110750	171111049	Distal Intergenic	ENSMUSG00000026649
Cfap126	cilia and flagella associated protein 126	0.9	0.0022	chr1	171113714	171114013	Distal Intergenic	ENSMUSG00000026649
Sdhc	succinate dehydrogenase complex, subunit C, integral membrane protein	0.37	0.464	chr1	171129036	171129335	3' UTR	ENSMUSG00000058076
Sdhc	succinate dehydrogenase complex, subunit C, integral membrane protein	-0.54	0.0133	chr1	171150303	171150602	5' UTR	ENSMUSG00000058076
Pcp4l1	Purkinje cell protein 4-like 1	0.55	0.12	chr1	171193179	171193478	Intron (uc009uzy.1/66425, intron 1 of 2)	ENSMUSG00000038370
Pcp4l1	Purkinje cell protein 4-like 1	0.59	0.104	chr1	171195843	171196142	5' UTR	ENSMUSG00000038370
Apoa2	apolipoprotein A-II	-0.37	0.241	chr1	171221939	171222238	5' UTR	ENSMUSG00000005681
Tomm40l	translocase of outer mitochondrial membrane 40-like	-0.37	0.241	chr1	171221939	171222238	5' UTR	ENSMUSG00000005674
Ndufs2	NADH:ubiquinone oxidoreductase core subunit S2	-0.15	0.62	chr1	171246999	171247298	5' UTR	ENSMUSG00000013593
Adamts4	a disintegrin-like and metallopeptidase (reprolysin type) with thrombospondin type 1 motif, 4	-0.44	0.0889	chr1	171262504	171262803	Distal Intergenic	ENSMUSG00000006403
B4galt3	UDP-Gal:betaGlcNAc beta 1,4-galactosyltransferase, polypeptide 3	-0.09	0.793	chr1	171270327	171270626	5' UTR	ENSMUSG00000052423
Ppox	protoporphyrinogen oxidase	0.09	0.844	chr1	171280724	171281023	5' UTR	ENSMUSG00000062729
Usp21	ubiquitin specific peptidase 21	-0.88	0.032	chr1	171284998	171285297	5' UTR	ENSMUSG00000053483
Usp21	ubiquitin specific peptidase 21	-0.37	0.114	chr1	171287589	171287888	5' UTR	ENSMUSG00000053483
Ufc1	ubiquitin-fold modifier conjugating enzyme 1	-0.14	0.519	chr1	171294518	171294817	5' UTR	ENSMUSG00000062963
Dedd	death effector domain-containing	-0.13	0.581	chr1	171328796	171329095	Promoter (<=1kb)	ENSMUSG00000013973
Nit1	nitrilase 1	-0.56	0.0586	chr1	171345470	171345769	5' UTR	ENSMUSG00000013997
Pfdn2	prefoldin 2	-0.56	0.0586	chr1	171345470	171345769	5' UTR	ENSMUSG00000006412
Klhdc9	kelch domain containing 9	-0.87	0.00217	chr1	171360791	171361090	5' UTR	ENSMUSG00000045259
Nectin4	nectin cell adhesion molecule 4	-0.56	0.164	chr1	171380123	171380422	Exon (uc007dof.2/71740, exon 2 of 9)	ENSMUSG00000006411
Usf1	upstream transcription factor 1	-0.36	0.0563	chr1	171411392	171411691	5' UTR	ENSMUSG00000026641
Alyref2	Aly/REF export factor 2	0.21	0.453	chr1	171503542	171503841	5' UTR	ENSMUSG00000060244
Slamf1	signaling lymphocytic activation molecule family member 1	-2.93	1.94e-07	chr1	171761962	171762261	Promoter (4-5kb)	ENSMUSG00000015316
Vangl2	VANGL planar cell polarity 2	-0.22	0.64	chr1	172016285	172016584	Intron (uc007dpi.2/93840, intron 1 of 7)	ENSMUSG00000026556
Vangl2	VANGL planar cell polarity 2	-0.11	0.76	chr1	172027458	172027757	5' UTR	ENSMUSG00000026556
Nhlh1	nescient helix loop helix 1	-0.54	0.304	chr1	172048885	172049184	Distal Intergenic	ENSMUSG00000051251
Copa	coatomer protein complex subunit alpha	-0.43	0.0954	chr1	172082439	172082738	5' UTR	ENSMUSG00000026553
Ncstn	nicastrin	-0.43	0.0954	chr1	172082439	172082738	5' UTR	ENSMUSG00000003458
Pex19	peroxisomal biogenesis factor 19	-0.09	0.786	chr1	172126834	172127133	Exon (uc007dpq.2/19298, exon 1 of 8)	ENSMUSG00000003464
Dcaf8	DDB1 and CUL4 associated factor 8	-0.18	0.336	chr1	172148243	172148542	5' UTR	ENSMUSG00000026554
Dcaf8	DDB1 and CUL4 associated factor 8	0.64	0.156	chr1	172164526	172164825	Intron (uc007dpr.2/98193, intron 2 of 3)	ENSMUSG00000026554
Pea15a	phosphoprotein enriched in astrocytes 15A	-0.71	4.04e-05	chr1	172206368	172206667	5' UTR	ENSMUSG00000013698
Casq1	calsequestrin 1	-0.57	0.0545	chr1	172216946	172217245	Intron (uc007dqa.2/12372, intron 2 of 10)	ENSMUSG00000007122
Casq1	calsequestrin 1	0.1	0.826	chr1	172220228	172220527	Promoter (<=1kb)	ENSMUSG00000007122
Atp1a2	ATPase, Na+/K+ transporting, alpha 2 polypeptide	-2.08	2.54e-08	chr1	172281084	172281383	Intron (uc007dqb.2/140559, intron 1 of 8)	ENSMUSG00000007097
Igsf8	immunoglobulin superfamily, member 8	-2.08	2.54e-08	chr1	172281084	172281383	Intron (uc007dqb.2/140559, intron 1 of 8)	ENSMUSG00000038034
Atp1a2	ATPase, Na+/K+ transporting, alpha 2 polypeptide	-0.13	0.575	chr1	172297360	172297659	Intron (uc007dqb.2/140559, intron 3 of 8)	ENSMUSG00000007097
Igsf8	immunoglobulin superfamily, member 8	-0.13	0.575	chr1	172297360	172297659	Intron (uc007dqb.2/140559, intron 3 of 8)	ENSMUSG00000038034
Igsf8	immunoglobulin superfamily, member 8	-0.31	0.0809	chr1	172309888	172310187	Intron (uc007dqb.2/140559, intron 3 of 8)	ENSMUSG00000038034
Igsf8	immunoglobulin superfamily, member 8	-1.42	0.000316	chr1	172318394	172318693	Exon (uc007dqb.2/140559, exon 6 of 9)	ENSMUSG00000038034
Kcnj9	potassium inwardly-rectifying channel, subfamily J, member 9	-0.7	0.118	chr1	172326480	172326779	5' UTR	ENSMUSG00000038026
Kcnj10	potassium inwardly-rectifying channel, subfamily J, member 10	0.63	0.000887	chr1	172349459	172349758	Intron (uc007dqj.1/16513, intron 1 of 1)	ENSMUSG00000044708
Kcnj10	potassium inwardly-rectifying channel, subfamily J, member 10	0.66	0.0585	chr1	172358129	172358428	Intron (uc007dqj.1/16513, intron 1 of 1)	ENSMUSG00000044708
Pigm	phosphatidylinositol glycan anchor biosynthesis, class M	-0.26	0.428	chr1	172376548	172376847	5' UTR	ENSMUSG00000050229
Tagln2	transgelin 2	-0.17	0.769	chr1	172501619	172501918	Intron (uc007dqp.1/21346, intron 1 of 4)	ENSMUSG00000026547
Tagln2	transgelin 2	0.17	0.675	chr1	172513317	172513616	Distal Intergenic	ENSMUSG00000026547
Vsig8	V-set and immunoglobulin domain containing 8	-0.38	0.29	chr1	172563032	172563331	3' UTR	ENSMUSG00000049598
Dusp23	dual specificity phosphatase 23	0.08	0.814	chr1	172632645	172632944	5' UTR	ENSMUSG00000026544
Dusp23	dual specificity phosphatase 23	0.28	0.562	chr1	172634930	172635229	Promoter (1-2kb)	ENSMUSG00000026544
Cadm3	cell adhesion molecule 3	-1.07	6.68e-05	chr1	173367269	173367568	5' UTR	ENSMUSG00000005338
Cadm3	cell adhesion molecule 3	-1.35	2.59e-05	chr1	173389804	173390103	Distal Intergenic	ENSMUSG00000005338
Ifi204	interferon activated gene 204	-1.83	0.000382	chr1	173879540	173879839	Intron (uc029qut.2/15951, intron 1 of 5)	ENSMUSG00000073489
Ifi211	interferon activated gene 211	-1.83	0.000382	chr1	173879540	173879839	Intron (uc029qut.2/15951, intron 1 of 5)	ENSMUSG00000026536
Mndal	myeloid nuclear differentiation antigen like	-1.83	0.000382	chr1	173879540	173879839	Intron (uc029qut.2/15951, intron 1 of 5)	ENSMUSG00000090272
Fmn2	formin 2	-0.52	0.0139	chr1	174501892	174502191	5' UTR	ENSMUSG00000028354
Fmn2	formin 2	-0.87	0.0682	chr1	174512505	174512804	Intron (uc007dtd.2/54418, intron 1 of 17)	ENSMUSG00000028354
Fmn2	formin 2	0.4	0.0934	chr1	174521851	174522150	Intron (uc007dtd.2/54418, intron 1 of 17)	ENSMUSG00000028354
Fmn2	formin 2	-0.58	0.239	chr1	174555974	174556273	Intron (uc007dtd.2/54418, intron 2 of 17)	ENSMUSG00000028354
Fmn2	formin 2	-1.66	0.00228	chr1	174598354	174598653	Intron (uc007dtd.2/54418, intron 4 of 17)	ENSMUSG00000028354
Grem2	gremlin 2, DAN family BMP antagonist	-0.66	0.121	chr1	174921404	174921703	5' UTR	ENSMUSG00000050069
Rgs7	regulator of G protein signaling 7	-2.64	1.32e-06	chr1	175389202	175389501	Intron (uc007dtk.2/24012, intron 2 of 16)	ENSMUSG00000026527
Rgs7	regulator of G protein signaling 7	-1.72	2.68e-05	chr1	175442527	175442826	Intron (uc007dtk.2/24012, intron 2 of 16)	ENSMUSG00000026527
Rgs7	regulator of G protein signaling 7	-1.07	2.54e-07	chr1	175492168	175492467	5' UTR	ENSMUSG00000026527
Fh1	fumarate hydratase 1	-2.7	3.03e-08	chr1	175550149	175550448	Distal Intergenic	ENSMUSG00000026526
Fh1	fumarate hydratase 1	-2.07	1.24e-05	chr1	175579448	175579747	Distal Intergenic	ENSMUSG00000026526
Fh1	fumarate hydratase 1	-0.19	0.498	chr1	175625174	175625473	Exon (uc007dtn.2/14194, exon 1 of 10)	ENSMUSG00000026526
Kmo	kynurenine 3-monooxygenase (kynurenine 3-hydroxylase)	-0.19	0.498	chr1	175625174	175625473	Exon (uc007dtn.2/14194, exon 1 of 10)	ENSMUSG00000039783
Exo1	exonuclease 1	-0.19	0.468	chr1	175880517	175880816	5' UTR	ENSMUSG00000039748
Sdccag8	serologically defined colon cancer antigen 8	-0.15	0.516	chr1	176814018	176814317	Promoter (<=1kb)	ENSMUSG00000026504
Sdccag8	serologically defined colon cancer antigen 8	-1.76	0.00116	chr1	176921988	176922287	Intron (uc011wxh.2/76816, intron 14 of 15)	ENSMUSG00000026504
Sdccag8	serologically defined colon cancer antigen 8	-3.11	1.53e-15	chr1	176932115	176932414	Intron (uc011wxh.2/76816, intron 14 of 15)	ENSMUSG00000026504
Sdccag8	serologically defined colon cancer antigen 8	-2.07	6.6e-07	chr1	176940142	176940441	Intron (uc011wxh.2/76816, intron 14 of 15)	ENSMUSG00000026504
Sdccag8	serologically defined colon cancer antigen 8	-1.59	4.62e-07	chr1	176946061	176946360	Exon (uc011wxh.2/76816, exon 15 of 16)	ENSMUSG00000026504
Sdccag8	serologically defined colon cancer antigen 8	-2.1	1.6e-05	chr1	176951886	176952185	Intron (uc007duj.2/76816, intron 15 of 17)	ENSMUSG00000026504
Sdccag8	serologically defined colon cancer antigen 8	-0.76	0.0305	chr1	176971043	176971342	Intron (uc007duj.2/76816, intron 16 of 17)	ENSMUSG00000026504
Sdccag8	serologically defined colon cancer antigen 8	-3.3	1.38e-19	chr1	176979842	176980141	Intron (uc007duj.2/76816, intron 16 of 17)	ENSMUSG00000026504
Sdccag8	serologically defined colon cancer antigen 8	-0.57	0.161	chr1	176986196	176986495	Intron (uc007duj.2/76816, intron 16 of 17)	ENSMUSG00000026504
Sdccag8	serologically defined colon cancer antigen 8	-1.78	4.66e-06	chr1	176995672	176995971	Intron (uc007duj.2/76816, intron 16 of 17)	ENSMUSG00000026504
Sdccag8	serologically defined colon cancer antigen 8	-1.67	3.55e-05	chr1	177001246	177001545	Intron (uc007duj.2/76816, intron 16 of 17)	ENSMUSG00000026504
Sdccag8	serologically defined colon cancer antigen 8	-0.26	0.415	chr1	177014544	177014843	Intron (uc007duj.2/76816, intron 17 of 17)	ENSMUSG00000026504
Akt3	thymoma viral proto-oncogene 3	-1.7	4.15e-06	chr1	177028422	177028721	Intron (uc007duk.2/23797, intron 12 of 12)	ENSMUSG00000019699
Akt3	thymoma viral proto-oncogene 3	-2.09	0.00051	chr1	177032778	177033077	Intron (uc007duk.2/23797, intron 11 of 12)	ENSMUSG00000019699
Akt3	thymoma viral proto-oncogene 3	-1.8	2.5e-05	chr1	177039784	177040083	Intron (uc007duk.2/23797, intron 11 of 12)	ENSMUSG00000019699
Akt3	thymoma viral proto-oncogene 3	-1.21	0.00189	chr1	177051243	177051542	Intron (uc007duk.2/23797, intron 9 of 12)	ENSMUSG00000019699
Akt3	thymoma viral proto-oncogene 3	-2.51	3.19e-05	chr1	177053673	177053972	Intron (uc007duk.2/23797, intron 9 of 12)	ENSMUSG00000019699
Akt3	thymoma viral proto-oncogene 3	-0.4	0.224	chr1	177150394	177150693	Intron (uc007duk.2/23797, intron 1 of 12)	ENSMUSG00000019699
Akt3	thymoma viral proto-oncogene 3	0.22	0.498	chr1	177175025	177175324	Intron (uc007duk.2/23797, intron 1 of 12)	ENSMUSG00000019699
Akt3	thymoma viral proto-oncogene 3	-0.46	0.0275	chr1	177258681	177258980	Distal Intergenic	ENSMUSG00000019699
Akt3	thymoma viral proto-oncogene 3	-2.83	1.65e-08	chr1	177285989	177286288	Distal Intergenic	ENSMUSG00000019699
Akt3	thymoma viral proto-oncogene 3	-4.06	6.22e-12	chr1	177287276	177287575	Distal Intergenic	ENSMUSG00000019699
Akt3	thymoma viral proto-oncogene 3	-1.22	0.0014	chr1	177307847	177308146	Distal Intergenic	ENSMUSG00000019699
Akt3	thymoma viral proto-oncogene 3	-0.2	0.537	chr1	177323074	177323373	Distal Intergenic	ENSMUSG00000019699
Akt3	thymoma viral proto-oncogene 3	-0.22	0.438	chr1	177338680	177338979	Distal Intergenic	ENSMUSG00000019699
Zbtb18	zinc finger and BTB domain containing 18	-1.92	0.000407	chr1	177346812	177347111	Distal Intergenic	ENSMUSG00000063659
Zbtb18	zinc finger and BTB domain containing 18	-2.12	0.00016	chr1	177364095	177364394	Distal Intergenic	ENSMUSG00000063659
Zbtb18	zinc finger and BTB domain containing 18	-0.12	0.659	chr1	177441577	177441876	Promoter (<=1kb)	ENSMUSG00000063659
Zbtb18	zinc finger and BTB domain containing 18	-0.86	0.0138	chr1	177444250	177444549	Intron (uc007dul.2/30928, intron 1 of 1)	ENSMUSG00000063659
Zbtb18	zinc finger and BTB domain containing 18	-1.33	0.00337	chr1	177485020	177485319	Distal Intergenic	ENSMUSG00000063659
Zbtb18	zinc finger and BTB domain containing 18	-2.45	1.77e-05	chr1	177493523	177493822	Distal Intergenic	ENSMUSG00000063659
Zbtb18	zinc finger and BTB domain containing 18	-2.35	2.71e-09	chr1	177494875	177495174	Distal Intergenic	ENSMUSG00000063659
Zbtb18	zinc finger and BTB domain containing 18	-2.09	1.61e-06	chr1	177501335	177501634	Distal Intergenic	ENSMUSG00000063659
Zbtb18	zinc finger and BTB domain containing 18	-2.21	5.81e-08	chr1	177509854	177510153	Distal Intergenic	ENSMUSG00000063659
Zbtb18	zinc finger and BTB domain containing 18	-1.59	0.0149	chr1	177518698	177518997	Distal Intergenic	ENSMUSG00000063659
2310043L19Rik	RIKEN cDNA 2310043L19 gene	-2.8	7.72e-10	chr1	177572692	177572991	Distal Intergenic	ENSMUSG00000101746
2310043L19Rik	RIKEN cDNA 2310043L19 gene	-2.85	3.84e-09	chr1	177574070	177574369	Distal Intergenic	ENSMUSG00000101746
2310043L19Rik	RIKEN cDNA 2310043L19 gene	-2.74	1.65e-06	chr1	177605677	177605976	Distal Intergenic	ENSMUSG00000101746
2310043L19Rik	RIKEN cDNA 2310043L19 gene	-1.54	1.25e-08	chr1	177684155	177684454	Distal Intergenic	ENSMUSG00000101746
Adss	adenylosuccinate synthetase, non muscle	-0.25	0.415	chr1	177796190	177796489	5' UTR	ENSMUSG00000015961
Catspere2	catsper channel auxiliary subunit epsilon 2	-0.52	0.21	chr1	177983500	177983799	Exon (uc011wxj.1/545391, exon 1 of 20)	ENSMUSG00000091476;ENSMUSG00000110948
Desi2	desumoylating isopeptidase 2	0.12	0.665	chr1	178186999	178187298	Promoter (<=1kb)	ENSMUSG00000026502;ENSMUSG00000111522
Desi2	desumoylating isopeptidase 2	0.49	0.248	chr1	178201581	178201880	Intron (uc007dux.2/78825, intron 1 of 4)	ENSMUSG00000026502;ENSMUSG00000111522
Desi2	desumoylating isopeptidase 2	0.47	0.271	chr1	178205758	178206057	Intron (uc007dux.2/78825, intron 1 of 4)	ENSMUSG00000026502;ENSMUSG00000111522
Desi2	desumoylating isopeptidase 2	-0.82	0.00551	chr1	178276172	178276471	Distal Intergenic	ENSMUSG00000026502;ENSMUSG00000111522
Cox20	cytochrome c oxidase assembly protein 20	-0.25	0.155	chr1	178318814	178319113	Promoter (<=1kb)	ENSMUSG00000026500;ENSMUSG00000111742
Hnrnpu	heterogeneous nuclear ribonucleoprotein U	-0.04	0.86	chr1	178337453	178337752	5' UTR	ENSMUSG00000039630;ENSMUSG00000111145
Hnrnpu	heterogeneous nuclear ribonucleoprotein U	-0.07	0.778	chr1	178368772	178369071	Distal Intergenic	ENSMUSG00000039630;ENSMUSG00000111145
Efcab2	EF-hand calcium binding domain 2	-0.14	0.423	chr1	178406011	178406310	5' UTR	ENSMUSG00000026495
Kif26b	kinesin family member 26B	-1.02	0.0019	chr1	178528863	178529162	5' UTR	ENSMUSG00000026494
Kif26b	kinesin family member 26B	-0.08	0.897	chr1	178634733	178635032	Intron (uc007dvf.1/269152, intron 2 of 3)	ENSMUSG00000026494
Kif26b	kinesin family member 26B	-1.64	8.51e-06	chr1	178798621	178798920	Intron (uc007dvh.2/269152, intron 4 of 14)	ENSMUSG00000026494
Kif26b	kinesin family member 26B	-1.83	0.00239	chr1	178819576	178819875	Intron (uc007dvh.2/269152, intron 4 of 14)	ENSMUSG00000026494
Kif26b	kinesin family member 26B	-2.76	7.3e-05	chr1	178829081	178829380	Intron (uc007dvh.2/269152, intron 5 of 14)	ENSMUSG00000026494
Kif26b	kinesin family member 26B	-1.85	9.17e-05	chr1	178829954	178830253	Intron (uc007dvh.2/269152, intron 5 of 14)	ENSMUSG00000026494
Smyd3	SET and MYND domain containing 3	0.09	0.855	chr1	178989542	178989841	Intron (uc007dvj.2/69726, intron 10 of 11)	ENSMUSG00000055067
Smyd3	SET and MYND domain containing 3	-0.53	0.233	chr1	179003313	179003612	Intron (uc007dvj.2/69726, intron 10 of 11)	ENSMUSG00000055067
Smyd3	SET and MYND domain containing 3	-0.42	0.296	chr1	179042187	179042486	Intron (uc007dvj.2/69726, intron 10 of 11)	ENSMUSG00000055067
Smyd3	SET and MYND domain containing 3	-1.96	0.000747	chr1	179326658	179326957	Intron (uc007dvj.2/69726, intron 5 of 11)	ENSMUSG00000055067
Cnst	consortin, connexin sorting protein	-0.12	0.626	chr1	179546564	179546863	5' UTR	ENSMUSG00000038949
Cnst	consortin, connexin sorting protein	-2.13	4.11e-05	chr1	179591143	179591442	Intron (uc007dvn.1/226744, intron 2 of 3)	ENSMUSG00000038949
Cnst	consortin, connexin sorting protein	-2.2	8.91e-06	chr1	179592100	179592399	Intron (uc007dvn.1/226744, intron 2 of 3)	ENSMUSG00000038949
Sccpdh	saccharopine dehydrogenase (putative)	0.27	0.297	chr1	179668332	179668631	5' UTR	ENSMUSG00000038936
Sccpdh	saccharopine dehydrogenase (putative)	-1.25	0.000414	chr1	179704955	179705254	Distal Intergenic	ENSMUSG00000038936
Sccpdh	saccharopine dehydrogenase (putative)	-1.01	0.0182	chr1	179709041	179709340	Distal Intergenic	ENSMUSG00000038936
Ahctf1	AT hook containing transcription factor 1	0.03	0.917	chr1	179803265	179803564	5' UTR	ENSMUSG00000026491
Ahctf1	AT hook containing transcription factor 1	0.29	0.382	chr1	179848062	179848361	Distal Intergenic	ENSMUSG00000026491
Ahctf1	AT hook containing transcription factor 1	-0.21	0.528	chr1	179853935	179854234	Distal Intergenic	ENSMUSG00000026491
Ahctf1	AT hook containing transcription factor 1	0.84	0.00959	chr1	179863063	179863362	Distal Intergenic	ENSMUSG00000026491
Cdc42bpa	CDC42 binding protein kinase alpha	0.38	0.302	chr1	179931669	179931968	Distal Intergenic	ENSMUSG00000026490
Cdc42bpa	CDC42 binding protein kinase alpha	-2.06	4.36e-06	chr1	179940661	179940960	Distal Intergenic	ENSMUSG00000026490
Cdc42bpa	CDC42 binding protein kinase alpha	-0.18	0.338	chr1	179959567	179959866	Promoter (1-2kb)	ENSMUSG00000026490
Cdc42bpa	CDC42 binding protein kinase alpha	0.12	0.775	chr1	179975507	179975806	Intron (uc007dvs.2/226751, intron 1 of 14)	ENSMUSG00000026490
Coq8a	coenzyme Q8A	-0.24	0.525	chr1	180195623	180195922	5' UTR	ENSMUSG00000026489
Coq8a	coenzyme Q8A	-3.99	2.89e-09	chr1	180203277	180203576	Distal Intergenic	ENSMUSG00000026489
Coq8a	coenzyme Q8A	-2.51	1.18e-05	chr1	180210985	180211284	Distal Intergenic	ENSMUSG00000026489
Psen2	presenilin 2	0.13	0.767	chr1	180249903	180250202	Intron (uc007dwd.2/19165, intron 1 of 10)	ENSMUSG00000010609
Psen2	presenilin 2	-0.06	0.825	chr1	180256388	180256687	Promoter (<=1kb)	ENSMUSG00000010609
Itpkb	inositol 1,4,5-trisphosphate 3-kinase B	-0.22	0.48	chr1	180331527	180331826	Intron (uc007dwg.1/320404, intron 1 of 7)	ENSMUSG00000038855
Itpkb	inositol 1,4,5-trisphosphate 3-kinase B	0.91	0.0374	chr1	180356180	180356479	Intron (uc007dwg.1/320404, intron 2 of 7)	ENSMUSG00000038855
Itpkb	inositol 1,4,5-trisphosphate 3-kinase B	0.33	0.383	chr1	180357362	180357661	Intron (uc007dwg.1/320404, intron 2 of 7)	ENSMUSG00000038855
Itpkb	inositol 1,4,5-trisphosphate 3-kinase B	-0.74	0.00279	chr1	180365379	180365678	Intron (uc007dwg.1/320404, intron 2 of 7)	ENSMUSG00000038855
Itpkb	inositol 1,4,5-trisphosphate 3-kinase B	0.63	0.0516	chr1	180377869	180378168	Intron (uc007dwg.1/320404, intron 2 of 7)	ENSMUSG00000038855
Itpkb	inositol 1,4,5-trisphosphate 3-kinase B	0.2	0.538	chr1	180387234	180387533	Intron (uc007dwg.1/320404, intron 2 of 7)	ENSMUSG00000038855
Itpkb	inositol 1,4,5-trisphosphate 3-kinase B	0.54	0.0808	chr1	180390725	180391024	Intron (uc007dwg.1/320404, intron 2 of 7)	ENSMUSG00000038855
[truncated: 35,734 more rows]

## Sheet: H3K27Ac Neuro
# Description: Differential H3K27 acetylation dKAT3-ifKO vs Control for neuronal H3K27ac ChIP-seq peaks. The 'symbol' column contains the gene symbol ID corresponding to the closest gene to the given peak. Column 'description' contains a brief description of the gene. Column 'log2FC' shows the ratio between TMX treated and control animals in log2 scale. Column 'padj' shows the adjusted p-value by…
symbol	description	log2FC	padj	chr	start	end	feature_annotation	ensembl
Xkr4	X-linked Kx blood group related 4	-0.96	0.00852	chr1	3406908	3407207	Intron (uc007aeu.1/497097, intron 2 of 2)	ENSMUSG00000051951
Atp6v1h	ATPase, H+ transporting, lysosomal V1 subunit H	-3.31	8.82e-09	chr1	5176853	5177152	Distal Intergenic	ENSMUSG00000033793
Atp6v1h	ATPase, H+ transporting, lysosomal V1 subunit H	-2.15	7.66e-06	chr1	5315536	5315835	Distal Intergenic	ENSMUSG00000033793
St18	suppression of tumorigenicity 18	-0.86	0.00864	chr1	6483637	6483936	Promoter (3-4kb)	ENSMUSG00000033740
St18	suppression of tumorigenicity 18	-2.18	4.09e-10	chr1	6729297	6729596	Intron (uc007afw.1/240690, intron 2 of 23)	ENSMUSG00000033740
2610203C22Rik	RIKEN cDNA 2610203C22 gene	-0.96	0.0114	chr1	9629258	9629557	Intron (uc007agn.3/72481, intron 1 of 4)	ENSMUSG00000079671
A830018L16Rik	RIKEN cDNA A830018L16 gene	-3.18	3.66e-09	chr1	11573759	11574058	Intron (uc011wii.1/320492, intron 5 of 6)	ENSMUSG00000057715
A830018L16Rik	RIKEN cDNA A830018L16 gene	-2.43	2.15e-09	chr1	11580359	11580658	Intron (uc011wii.1/320492, intron 5 of 6)	ENSMUSG00000057715
Ncoa2	nuclear receptor coactivator 2	-1.85	5.07e-10	chr1	13188862	13189161	Intron (uc007ail.2/17978, intron 5 of 21)	ENSMUSG00000005886
Eya1	EYA transcriptional coactivator and phosphatase 1	0.58	0.0798	chr1	14293073	14293372	Intron (uc007aiw.1/14048, intron 2 of 16)	ENSMUSG00000025932
Kcnb2	potassium voltage gated channel, Shab-related subfamily, member 2	-2.09	3.16e-08	chr1	15483064	15483363	Intron (uc007aje.1/98741, intron 1 of 1)	ENSMUSG00000092083
Stau2	staufen double-stranded RNA binding protein 2	-2.71	1.8e-07	chr1	16201753	16202052	Distal Intergenic	ENSMUSG00000025920
Ly96	lymphocyte antigen 96	-2.45	6.95e-07	chr1	16809915	16810214	Distal Intergenic	ENSMUSG00000025779
Ly96	lymphocyte antigen 96	-3.9	3.52e-14	chr1	16816009	16816308	Distal Intergenic	ENSMUSG00000025779
Jph1	junctophilin 1	-1.09	0.0326	chr1	17043205	17043504	Intron (uc007aka.3/57339, intron 2 of 4)	ENSMUSG00000042686
Paqr8	progestin and adipoQ receptor family member VIII	-0.66	0.0191	chr1	20923010	20923309	Intron (uc007ald.1/74229, intron 1 of 2)	ENSMUSG00000025931
Rims1	regulating synaptic membrane exocytosis 1	-3.58	2.67e-07	chr1	22212162	22212461	Distal Intergenic	ENSMUSG00000041670;ENSMUSG00000111628
Rims1	regulating synaptic membrane exocytosis 1	-2.04	6.32e-05	chr1	22708932	22709231	Intron (uc057kfk.1/116837, intron 2 of 32)	ENSMUSG00000041670;ENSMUSG00000111628
4933415F23Rik	RIKEN cDNA 4933415F23 gene	-2.76	2.97e-09	chr1	23008397	23008696	Distal Intergenic	ENSMUSG00000073730
4933415F23Rik	RIKEN cDNA 4933415F23 gene	-2.5	2.03e-05	chr1	23068165	23068464	Distal Intergenic	ENSMUSG00000073730
Mir30a	microRNA 30a	-2.25	5.79e-06	chr1	23197999	23198298	Distal Intergenic	ENSMUSG00000065405
B3gat2	beta-1,3-glucuronyltransferase 2 (glucuronosyltransferase S)	-1.24	0.00186	chr1	23656384	23656683	Distal Intergenic	ENSMUSG00000026156
Smap1	small ArfGAP 1	-2.87	2.09e-07	chr1	23943856	23944155	Distal Intergenic	ENSMUSG00000026155
Col9a1	collagen, type IX, alpha 1	-2.08	6.99e-07	chr1	24223202	24223501	Intron (uc007amo.2/12839, intron 25 of 37)	ENSMUSG00000026147
Adgrb3	adhesion G protein-coupled receptor B3	-1.37	2.94e-05	chr1	25107148	25107447	Intron (uc007amv.2/210933, intron 4 of 9)	ENSMUSG00000033569
Adgrb3	adhesion G protein-coupled receptor B3	-1.52	2.13e-07	chr1	25166283	25166582	Intron (uc007amv.2/210933, intron 3 of 9)	ENSMUSG00000033569
Adgrb3	adhesion G protein-coupled receptor B3	-1.26	0.00104	chr1	25698468	25698767	Intron (uc007amw.2/210933, intron 1 of 28)	ENSMUSG00000033569
Adgrb3	adhesion G protein-coupled receptor B3	-2.05	6.97e-08	chr1	25775479	25775778	Intron (uc007amw.2/210933, intron 1 of 28)	ENSMUSG00000033569
Phf3	PHD finger protein 3	-2.03	2.01e-05	chr1	30591101	30591400	Distal Intergenic	ENSMUSG00000048874
Phf3	PHD finger protein 3	-2.52	8.66e-10	chr1	30700824	30701123	Distal Intergenic	ENSMUSG00000048874
Phf3	PHD finger protein 3	-3.16	4.22e-13	chr1	30720252	30720551	Distal Intergenic	ENSMUSG00000048874
Prim2	DNA primase, p58 subunit	-1.87	2.53e-08	chr1	33271377	33271676	Distal Intergenic	ENSMUSG00000026134
Prim2	DNA primase, p58 subunit	-3.18	1.63e-10	chr1	33531205	33531504	Intron (uc007anq.2/19076, intron 8 of 13)	ENSMUSG00000026134
Dst	dystonin	-1.31	5.23e-05	chr1	33946696	33946995	Intron (uc007aon.2/13518, intron 2 of 102)	ENSMUSG00000026131
Amer3	APC membrane recruitment 3	-1.58	1.47e-10	chr1	34579819	34580118	Intron (uc011wjc.1/211383, intron 1 of 1)	ENSMUSG00000045174
AA619741	PHD finger protein 19 pseudogene	-2.68	0.00022	chr1	34654536	34654835	Distal Intergenic	NA
Arhgef4	Rho guanine nucleotide exchange factor (GEF) 4	-0.21	0.587	chr1	34686273	34686572	Intron (uc007ape.1/uc007ape.1, intron 1 of 1)	ENSMUSG00000037509
Plekhb2	pleckstrin homology domain containing, family B (evectins) member 2	-3.02	3.49e-15	chr1	35201740	35202039	Distal Intergenic	ENSMUSG00000026123
Hs6st1	heparan sulfate 6-O-sulfotransferase 1	-2.31	5.66e-08	chr1	35759279	35759578	Distal Intergenic	ENSMUSG00000045216
Hs6st1	heparan sulfate 6-O-sulfotransferase 1	-1.71	0.0021	chr1	35803055	35803354	Distal Intergenic	ENSMUSG00000045216
Hs6st1	heparan sulfate 6-O-sulfotransferase 1	-0.74	0.0407	chr1	36030629	36030928	Distal Intergenic	ENSMUSG00000045216
Lman2l	lectin, mannose-binding 2-like	-1.76	4.28e-07	chr1	36441517	36441816	5' UTR	ENSMUSG00000001143
Tmem131	transmembrane protein 131	-2.12	2.03e-07	chr1	36814041	36814340	Intron (uc007ard.1/56030, intron 25 of 40)	ENSMUSG00000026116
Cnga3	cyclic nucleotide gated channel alpha 3	-1.76	2.04e-06	chr1	37097686	37097985	Distal Intergenic	ENSMUSG00000026114
Cnga3	cyclic nucleotide gated channel alpha 3	-3.92	1.6e-22	chr1	37100795	37101094	Distal Intergenic	ENSMUSG00000026114
Inpp4a	inositol polyphosphate-4-phosphatase, type I	-1.8	2.58e-05	chr1	37368108	37368407	Exon (uc007ark.2/269180, exon 10 of 24)	ENSMUSG00000026113
2010300C02Rik	RIKEN cDNA 2010300C02 gene	-3.72	3.91e-17	chr1	37677710	37678009	Intron (uc007arx.2/72097, intron 1 of 9)	ENSMUSG00000026090
2010300C02Rik	RIKEN cDNA 2010300C02 gene	-4.03	3.3e-19	chr1	37686640	37686939	Intron (uc007arx.2/72097, intron 1 of 9)	ENSMUSG00000026090
2010300C02Rik	RIKEN cDNA 2010300C02 gene	-2.02	4.04e-06	chr1	37709655	37709954	Intron (uc007arx.2/72097, intron 1 of 9)	ENSMUSG00000026090
2010300C02Rik	RIKEN cDNA 2010300C02 gene	-1.79	4.14e-16	chr1	37719515	37719814	5' UTR	ENSMUSG00000026090
2010300C02Rik	RIKEN cDNA 2010300C02 gene	-2.44	1.93e-16	chr1	37726024	37726323	Distal Intergenic	ENSMUSG00000026090
Aff3	AF4/FMR2 family, member 3	-1.84	2.44e-08	chr1	38417975	38418274	Intron (uc007ast.2/16764, intron 4 of 21)	ENSMUSG00000037138
Aff3	AF4/FMR2 family, member 3	-2.68	1.37e-13	chr1	38428709	38429008	Intron (uc007ast.2/16764, intron 4 of 21)	ENSMUSG00000037138
Lonrf2	LON peptidase N-terminal domain and ring finger 2	-0.86	6.68e-06	chr1	38836100	38836399	Distal Intergenic	ENSMUSG00000048814
Pdcl3	phosducin-like 3	-2.64	1.87e-09	chr1	39014229	39014528	Distal Intergenic	ENSMUSG00000026078
Pdcl3	phosducin-like 3	-1.77	5.6e-07	chr1	39063469	39063768	Distal Intergenic	ENSMUSG00000026078
Mir6349	microRNA 6349	-0.99	0.00495	chr1	39098628	39098927	Distal Intergenic	ENSMUSG00000098833
Mir6349	microRNA 6349	-1.35	0.00259	chr1	39177252	39177551	Distal Intergenic	ENSMUSG00000098833
Creg2	cellular repressor of E1A-stimulated genes 2	-1.53	3.49e-13	chr1	39650593	39650892	Exon (uc007atm.1/263764, exon 1 of 4)	ENSMUSG00000050967
Rfx8	regulatory factor X 8	-1.17	0.000725	chr1	39741036	39741335	Distal Intergenic	ENSMUSG00000057173
Il1r1	interleukin 1 receptor, type I	-1.96	7.94e-05	chr1	40236127	40236426	Intron (uc007atv.1/16177, intron 1 of 10)	ENSMUSG00000026072
Il1r1	interleukin 1 receptor, type I	-3.1	3.42e-11	chr1	40243260	40243559	Intron (uc007atv.1/16177, intron 1 of 10)	ENSMUSG00000026072
Slc9a4	solute carrier family 9 (sodium/hydrogen exchanger), member 4	-2.03	2.48e-07	chr1	40600970	40601269	Exon (uc007aul.1/110895, exon 3 of 12)	ENSMUSG00000026065
Slc9a4	solute carrier family 9 (sodium/hydrogen exchanger), member 4	-3.33	3.78e-06	chr1	40628875	40629174	Intron (uc007aul.1/110895, intron 11 of 11)	ENSMUSG00000026065
Tmem182	transmembrane protein 182	-2.06	0.000375	chr1	40820724	40821023	Intron (uc007auq.1/381339, intron 3 of 4)	ENSMUSG00000079588
Pantr1	POU domain, class 3, transcription factor 3 adjacent noncoding transcript 1	-3.33	7.06e-14	chr1	42012485	42012784	Distal Intergenic	ENSMUSG00000060424
Dalir	DNMT1 associated long intergenic non-coding RNA	-2.36	1.36e-09	chr1	42770467	42770766	Distal Intergenic	ENSMUSG00000099784
Fhl2	four and a half LIM domains 2	-1.2	7.65e-06	chr1	43163634	43163933	5' UTR	ENSMUSG00000008136
Fhl2	four and a half LIM domains 2	-2.99	3.56e-08	chr1	43178965	43179264	Intron (uc007avl.2/14200, intron 1 of 5)	ENSMUSG00000008136
Nck2	non-catalytic region of tyrosine kinase adaptor protein 2	-1	0.00126	chr1	43474527	43474826	Intron (uc007avo.2/17974, intron 1 of 4)	ENSMUSG00000066877
Nck2	non-catalytic region of tyrosine kinase adaptor protein 2	-1.33	0.000321	chr1	43530686	43530985	Intron (uc007avo.2/17974, intron 2 of 4)	ENSMUSG00000066877
Col5a2	collagen, type V, alpha 2	-2.86	4.11e-10	chr1	45472405	45472704	Intron (uc007awr.1/12832, intron 1 of 53)	ENSMUSG00000026042
Slc39a10	solute carrier family 39 (zinc transporter), member 10	-2.36	2.38e-09	chr1	46964387	46964686	Distal Intergenic	ENSMUSG00000025986
Slc39a10	solute carrier family 39 (zinc transporter), member 10	-3.46	1.95e-06	chr1	47103460	47103759	Distal Intergenic	ENSMUSG00000025986
Slc39a10	solute carrier family 39 (zinc transporter), member 10	-3.66	9.74e-10	chr1	47119785	47120084	Distal Intergenic	ENSMUSG00000025986
Mir6350	microRNA 6350	-3.39	3.55e-12	chr1	47193538	47193837	Distal Intergenic	ENSMUSG00000098876
Tmeff2	transmembrane protein with EGF-like and two follistatin-like domains 2	-0.86	1.26e-06	chr1	50926740	50927039	Intron (uc007axi.1/56363, intron 5 of 9)	ENSMUSG00000026109
Tmeff2	transmembrane protein with EGF-like and two follistatin-like domains 2	-2.41	5.26e-09	chr1	51199622	51199921	Distal Intergenic	ENSMUSG00000026109
9330175M20Rik	RIKEN cDNA 9330175M20 gene	-0.54	0.0991	chr1	51265846	51266145	Intron (uc029qog.1/442821, intron 2 of 4)	ENSMUSG00000101799
9330175M20Rik	RIKEN cDNA 9330175M20 gene	-1.83	0.000246	chr1	51324228	51324527	Intron (uc029qog.1/442821, intron 2 of 4)	ENSMUSG00000101799
9330175M20Rik	RIKEN cDNA 9330175M20 gene	-1.35	8.2e-07	chr1	51333615	51333914	Exon (uc029qog.1/442821, exon 1 of 5)	ENSMUSG00000101799
9330175M20Rik	RIKEN cDNA 9330175M20 gene	-2.74	3.92e-09	chr1	51380664	51380963	Distal Intergenic	ENSMUSG00000101799
Stat1	signal transducer and activator of transcription 1	-1.92	1.88e-07	chr1	52150329	52150628	Exon (uc007axz.1/20846, exon 19 of 23)	ENSMUSG00000026104
Stat1	signal transducer and activator of transcription 1	-1.72	7.42e-06	chr1	52159107	52159406	3' UTR	ENSMUSG00000026104
Mfsd6	major facilitator superfamily domain containing 6	0.23	0.439	chr1	52718527	52718826	Intron (uc007ayl.4/98682, intron 1 of 6)	ENSMUSG00000041439
Mstn	myostatin	-1.33	0.00427	chr1	53018095	53018394	Distal Intergenic	ENSMUSG00000026100
Sf3b1	splicing factor 3b, subunit 1	-0.42	0.0178	chr1	55027105	55027404	5' UTR	ENSMUSG00000025982
Plcl1	phospholipase C-like 1	-2.99	1.38e-06	chr1	55399689	55399988	Distal Intergenic	ENSMUSG00000038349
Ndufb3	NADH:ubiquinone oxidoreductase subunit B3	-1.61	3.61e-05	chr1	58617158	58617457	Distal Intergenic	ENSMUSG00000026032
Cflar	CASP8 and FADD-like apoptosis regulator	-2.55	2.53e-07	chr1	58738052	58738351	Intron (uc007bcn.3/12633, intron 6 of 9)	ENSMUSG00000026031
Gm973	predicted gene 973	-1.81	1.44e-05	chr1	59592703	59593002	Intron (uc007bdv.1/381260, intron 12 of 19)	ENSMUSG00000047361
Ctla4	cytotoxic T-lymphocyte-associated protein 4	-3.59	1.59e-14	chr1	60846500	60846799	Distal Intergenic	ENSMUSG00000026011;ENSMUSG00000103326
Nrp2	neuropilin 2	-1	0.00538	chr1	62750725	62751024	Intron (uc007bfj.1/18187, intron 7 of 15)	ENSMUSG00000025969
Nrp2	neuropilin 2	-1.45	3.19e-05	chr1	62784048	62784347	Intron (uc007bfj.1/18187, intron 13 of 15)	ENSMUSG00000025969
Nrp2	neuropilin 2	-2.37	9.72e-12	chr1	62789839	62790138	Intron (uc007bfj.1/18187, intron 15 of 15)	ENSMUSG00000025969
Nrp2	neuropilin 2	-2.51	3.35e-05	chr1	62901567	62901866	Distal Intergenic	ENSMUSG00000025969
Nrp2	neuropilin 2	-2.72	1.93e-08	chr1	62908556	62908855	Distal Intergenic	ENSMUSG00000025969
Klf7	Kruppel-like factor 7 (ubiquitous)	-0.66	0.0507	chr1	64056226	64056525	Intron (uc007bgo.3/93691, intron 2 of 3)	ENSMUSG00000025959
Map2	microtubule-associated protein 2	-1.12	2.89e-08	chr1	66322104	66322403	5' UTR	ENSMUSG00000015222
Unc80	unc-80, NALCN activator	-2.54	0.000906	chr1	66551741	66552040	Intron (uc007bih.2/329178, intron 20 of 64)	ENSMUSG00000055567
Unc80	unc-80, NALCN activator	-1.7	1.86e-05	chr1	66649511	66649810	Exon (uc007bih.2/329178, exon 47 of 65)	ENSMUSG00000055567
Ikzf2	IKAROS family zinc finger 2	-1.51	0.0179	chr1	69492981	69493280	Distal Intergenic	ENSMUSG00000025997
Xrcc5	X-ray repair complementing defective repair in Chinese hamster cells 5	-0.26	0.447	chr1	72372151	72372450	Intron (uc007bkl.2/22596, intron 16 of 20)	ENSMUSG00000026187
March4	membrane-associated ring finger (C3HC4) 4	-2.05	3.94e-12	chr1	72536759	72537058	Promoter (<=1kb)	ENSMUSG00000039372
Pinc	pregnancy induced noncoding RNA	-3	7.86e-08	chr1	73227426	73227725	Distal Intergenic	NA
Tns1	tensin 1	-1.27	0.00799	chr1	73990867	73991166	Intron (uc007blg.3/21961, intron 11 of 32)	ENSMUSG00000055322
Cxcr1	chemokine (C-X-C motif) receptor 1	-4.06	1.87e-21	chr1	74197495	74197794	Promoter (2-3kb)	ENSMUSG00000048480
Mir1928	microRNA 1928	-3.23	5.89e-14	chr1	74207659	74207958	Promoter (1-2kb)	ENSMUSG00000087820
Arpc2	actin related protein 2/3 complex, subunit 2	-0.64	0.0012	chr1	74236635	74236934	5' UTR	ENSMUSG00000006304
Cdk5r2	cyclin-dependent kinase 5, regulatory subunit 2 (p39)	-2.03	6.99e-10	chr1	74850727	74851026	Promoter (4-5kb)	ENSMUSG00000090071
Ptprn	protein tyrosine phosphatase, receptor type, N	-1.69	9.31e-09	chr1	75263469	75263768	Intron (uc007boq.1/19275, intron 1 of 22)	ENSMUSG00000026204
Speg	SPEG complex locus	-2	5.77e-08	chr1	75384211	75384510	Intron (uc007boz.2/11790, intron 1 of 40)	ENSMUSG00000026207
Chpf	chondroitin polymerizing factor	-1.07	7.8e-06	chr1	75479148	75479447	5' UTR	ENSMUSG00000032997
Slc4a3	solute carrier family 4 (anion exchanger), member 3	-1.77	0.000117	chr1	75556099	75556398	Exon (uc007bpv.2/20536, exon 19 of 23)	ENSMUSG00000006576
Slc4a3	solute carrier family 4 (anion exchanger), member 3	-1.02	0.000452	chr1	75559282	75559581	3' UTR	ENSMUSG00000006576
Slc4a3	solute carrier family 4 (anion exchanger), member 3	-1.52	3.42e-05	chr1	75561676	75561975	Distal Intergenic	ENSMUSG00000006576
Slc4a3	solute carrier family 4 (anion exchanger), member 3	-2.09	1.06e-06	chr1	75588127	75588426	Distal Intergenic	ENSMUSG00000006576
Slc4a3	solute carrier family 4 (anion exchanger), member 3	-0.61	0.0268	chr1	75653662	75653961	Distal Intergenic	ENSMUSG00000006576
Slc4a3	solute carrier family 4 (anion exchanger), member 3	-2.62	2.08e-05	chr1	75676246	75676545	Distal Intergenic	ENSMUSG00000006576
Slc4a3	solute carrier family 4 (anion exchanger), member 3	-2.36	1.05e-05	chr1	75877334	75877633	Distal Intergenic	ENSMUSG00000006576
Gm17751	predicted gene, 17751	-2.59	2.99e-10	chr1	76070927	76071226	Distal Intergenic	ENSMUSG00000100553
Gm17751	predicted gene, 17751	-1.79	9.1e-05	chr1	76427450	76427749	Distal Intergenic	ENSMUSG00000100553
Gm17751	predicted gene, 17751	-2.58	4.42e-07	chr1	76467595	76467894	Distal Intergenic	ENSMUSG00000100553
Gm17751	predicted gene, 17751	-2.59	1.98e-06	chr1	76484113	76484412	Promoter (4-5kb)	ENSMUSG00000100553
Mir6343	microRNA 6343	-3.38	9.46e-13	chr1	76505724	76506023	Promoter (3-4kb)	ENSMUSG00000098611
Mir6343	microRNA 6343	-2.78	3.79e-09	chr1	76508356	76508655	Promoter (<=1kb)	ENSMUSG00000098611
Mir6343	microRNA 6343	-2.98	1.89e-10	chr1	76873498	76873797	Distal Intergenic	ENSMUSG00000098611
Epha4	Eph receptor A4	-3.03	1.19e-11	chr1	77346852	77347151	Distal Intergenic	ENSMUSG00000026235
Epha4	Eph receptor A4	-1.15	0.0011	chr1	77505687	77505986	Intron (uc007bpz.1/13838, intron 3 of 17)	ENSMUSG00000026235
Epha4	Eph receptor A4	-3.03	1.77e-17	chr1	77546138	77546437	Distal Intergenic	ENSMUSG00000026235
Acsl3	acyl-CoA synthetase long-chain family member 3	-1.57	0.000769	chr1	78742187	78742486	Distal Intergenic	ENSMUSG00000032883
Fam124b	family with sequence similarity 124, member B	-2.29	0.00014	chr1	80074289	80074588	Distal Intergenic	ENSMUSG00000043230
Dock10	dedicator of cytokinesis 10	-3.91	1.25e-12	chr1	80582622	80582921	Intron (uc011wny.2/210293, intron 14 of 56)	ENSMUSG00000038608
Dock10	dedicator of cytokinesis 10	-3.07	1.41e-10	chr1	80603406	80603705	Intron (uc011wny.2/210293, intron 7 of 56)	ENSMUSG00000038608
Dock10	dedicator of cytokinesis 10	-0.1	0.76	chr1	80709212	80709511	Intron (uc007brg.3/210293, intron 1 of 55)	ENSMUSG00000038608
Sphkap	SPHK1 interactor, AKAP domain containing	-2.12	3.81e-11	chr1	83276613	83276912	Exon (uc007bsp.2/77629, exon 1 of 6)	ENSMUSG00000026163
Sphkap	SPHK1 interactor, AKAP domain containing	-2.29	3.37e-07	chr1	83296146	83296445	Intron (uc007bsq.2/77629, intron 3 of 10)	ENSMUSG00000026163
Sphkap	SPHK1 interactor, AKAP domain containing	-3.91	1.69e-17	chr1	83551308	83551607	Distal Intergenic	ENSMUSG00000026163
Sphkap	SPHK1 interactor, AKAP domain containing	-2.86	3.25e-11	chr1	83582888	83583187	Distal Intergenic	ENSMUSG00000026163
Sphkap	SPHK1 interactor, AKAP domain containing	-1.69	7.64e-05	chr1	83589394	83589693	Distal Intergenic	ENSMUSG00000026163
Sphkap	SPHK1 interactor, AKAP domain containing	-2.61	2.62e-05	chr1	83685551	83685850	Distal Intergenic	ENSMUSG00000026163
Cab39	calcium binding protein 39	-2.35	3.34e-09	chr1	85870331	85870630	Distal Intergenic	ENSMUSG00000036707
Itm2c	integral membrane protein 2C	-2.63	4.32e-11	chr1	85891458	85891757	Promoter (2-3kb)	ENSMUSG00000026223
Itm2c	integral membrane protein 2C	-0.48	0.0574	chr1	85896339	85896638	Intron (uc011wof.1/64294, intron 1 of 5)	ENSMUSG00000026223
4933407L21Rik	RIKEN cDNA 4933407L21 gene	-0.91	2.89e-06	chr1	85927968	85928267	Promoter (<=1kb)	ENSMUSG00000026224
Ptma	prothymosin alpha	-0.35	0.0469	chr1	86504573	86504872	Distal Intergenic	ENSMUSG00000026238
Dis3l2	DIS3 like 3'-5' exoribonuclease 2	-1.15	0.0191	chr1	86931608	86931907	Intron (uc007bvu.2/208718, intron 11 of 20)	ENSMUSG00000053333
Inpp5d	inositol polyphosphate-5-phosphatase D	-1.52	1.93e-05	chr1	87708866	87709165	Intron (uc007bxc.3/16331, intron 20 of 26)	ENSMUSG00000026288
Inpp5d	inositol polyphosphate-5-phosphatase D	-1.35	2.59e-05	chr1	87733680	87733979	Distal Intergenic	ENSMUSG00000026288
Sag	S-antigen, retina and pineal gland (arrestin)	-2.45	2.47e-12	chr1	87813025	87813324	Exon (uc007bxp.1/20215, exon 4 of 9)	ENSMUSG00000056055
Dgkd	diacylglycerol kinase, delta	-1.08	0.000385	chr1	87849221	87849520	Promoter (3-4kb)	ENSMUSG00000070738
C030007H22Rik	RIKEN cDNA C030007H22 gene	-0.92	0.00124	chr1	89302749	89303048	Distal Intergenic	ENSMUSG00000099938
Agap1	ArfGAP with GTPase domain, ankyrin repeat and PH domain 1	-0.37	0.276	chr1	89465316	89465615	Intron (uc007byw.1/347722, intron 1 of 17)	ENSMUSG00000055013
Ackr3	atypical chemokine receptor 3	-0.8	0.003	chr1	90204592	90204891	Intron (uc007bzh.3/12778, intron 1 of 1)	ENSMUSG00000044337
Ackr3	atypical chemokine receptor 3	-2.86	4.37e-09	chr1	90327671	90327970	Distal Intergenic	ENSMUSG00000044337
Ackr3	atypical chemokine receptor 3	-1.13	0.00766	chr1	90357006	90357305	Distal Intergenic	ENSMUSG00000044337
Ackr3	atypical chemokine receptor 3	-2.44	9.2e-09	chr1	90380008	90380307	Distal Intergenic	ENSMUSG00000044337
Cops8	COP9 signalosome subunit 8	-1.8	2.98e-05	chr1	90488367	90488666	Distal Intergenic	ENSMUSG00000034432
Col6a3	collagen, type VI, alpha 3	-2.07	1.76e-07	chr1	90691060	90691359	Distal Intergenic	ENSMUSG00000048126
Col6a3	collagen, type VI, alpha 3	-1.14	0.00214	chr1	90837944	90838243	Intron (uc011wpc.2/12835, intron 1 of 43)	ENSMUSG00000048126
Ramp1	receptor (calcitonin) activity modifying protein 1	-1.7	5.71e-06	chr1	91200314	91200613	Intron (uc007bzw.2/51801, intron 2 of 2)	ENSMUSG00000034353
Ramp1	receptor (calcitonin) activity modifying protein 1	-0.07	0.738	chr1	91209229	91209528	Intron (uc007bzx.2/51801, intron 2 of 2)	ENSMUSG00000034353
Per2	period circadian clock 2	-0.32	0.143	chr1	91458938	91459237	5' UTR	ENSMUSG00000055866
Twist2	twist basic helix-loop-helix transcription factor 2	-3.13	1.25e-10	chr1	91839176	91839475	Intron (uc007cbd.2/13345, intron 1 of 1)	ENSMUSG00000007805
Cops9	COP9 signalosome subunit 9	-0.47	0.0159	chr1	92641969	92642268	5' UTR	ENSMUSG00000073616
Otos	otospiralin	-1.64	7.92e-05	chr1	92683389	92683688	Distal Intergenic	ENSMUSG00000044055
Otos	otospiralin	-1.91	2.5e-07	chr1	92698835	92699134	Distal Intergenic	ENSMUSG00000044055
Otos	otospiralin	-1.88	1.13e-08	chr1	92730290	92730589	Distal Intergenic	ENSMUSG00000044055
Kif1a	kinesin family member 1A	0.25	0.347	chr1	93085393	93085692	Intron (uc007cdf.3/16560, intron 1 of 47)	ENSMUSG00000014602
Gal3st2c	galactose-3-O-sulfotransferase 2C	-4.91	6.62e-11	chr1	94008325	94008624	Intron (uc007cet.1/619597, intron 7 of 7)	ENSMUSG00000073608
Pdcd1	programmed cell death 1	-1.04	0.0528	chr1	94053455	94053754	Promoter (<=1kb)	ENSMUSG00000026285
Fam174a	family with sequence similarity 174, member A	-3.06	6.66e-09	chr1	95110467	95110766	Distal Intergenic	ENSMUSG00000051185
Pam	peptidylglycine alpha-amidating monooxygenase	-1.24	0.00446	chr1	97863502	97863801	Intron (uc007cfo.1/18484, intron 15 of 25)	ENSMUSG00000026335
Pam	peptidylglycine alpha-amidating monooxygenase	-0.8	0.0563	chr1	97887631	97887930	Intron (uc007cfo.1/18484, intron 12 of 25)	ENSMUSG00000026335
1810006J02Rik	RIKEN cDNA 1810006J02 gene	-1.27	0.000192	chr1	98190842	98191141	Distal Intergenic	ENSMUSG00000100182
Gm20268	predicted gene, 20268	-2.64	1.08e-06	chr1	101250225	101250524	Distal Intergenic	ENSMUSG00000100684
Gm20268	predicted gene, 20268	-2.96	1.25e-09	chr1	101272869	101273168	Distal Intergenic	ENSMUSG00000100684
Gm20753	predicted gene, 20753	-2.45	1.88e-13	chr1	106096859	106097158	Distal Intergenic	ENSMUSG00000101583
Phlpp1	PH domain and leucine rich repeat protein phosphatase 1	-0.72	0.139	chr1	106342157	106342456	Intron (uc007cgv.2/98432, intron 6 of 16)	ENSMUSG00000044340
Dsel	dermatan sulfate epimerase-like	-1.75	0.00116	chr1	113395059	113395358	Distal Intergenic	ENSMUSG00000038702
Cntnap5a	contactin associated protein-like 5A	-3.3	5.05e-08	chr1	114304209	114304508	Distal Intergenic	ENSMUSG00000070695
3110009E18Rik	RIKEN cDNA 3110009E18 gene	-2.01	4.95e-05	chr1	120136054	120136353	Intron (uc007cjg.1/73103, intron 1 of 4)	ENSMUSG00000026388
Ccdc93	coiled-coil domain containing 93	-1.52	2.64e-05	chr1	121478462	121478761	Intron (uc007cju.2/70829, intron 13 of 23)	ENSMUSG00000026339
Actr3	ARP3 actin-related protein 3	-2.77	4.96e-08	chr1	125439168	125439467	Promoter (3-4kb)	ENSMUSG00000026341
Actr3	ARP3 actin-related protein 3	-3.02	9.27e-07	chr1	125450349	125450648	Distal Intergenic	ENSMUSG00000026341
Actr3	ARP3 actin-related protein 3	-2.89	2.06e-12	chr1	125482668	125482967	Distal Intergenic	ENSMUSG00000026341
Actr3	ARP3 actin-related protein 3	-2.83	1.44e-12	chr1	125495006	125495305	Distal Intergenic	ENSMUSG00000026341
Nckap5	NCK-associated protein 5	-2.15	1.33e-06	chr1	125945527	125945826	Intron (uc011wqy.1/210356, intron 11 of 11)	ENSMUSG00000049690
Nckap5	NCK-associated protein 5	-0.85	0.00851	chr1	126153321	126153620	Intron (uc011wqy.1/210356, intron 3 of 11)	ENSMUSG00000049690
Nckap5	NCK-associated protein 5	-1.85	4.05e-05	chr1	126470740	126471039	Intron (uc007ckk.1/210356, intron 1 of 14)	ENSMUSG00000049690
Nckap5	NCK-associated protein 5	-0.49	0.174	chr1	126687524	126687823	Intron (uc007ckm.1/210356, intron 2 of 16)	ENSMUSG00000049690
Tmem163	transmembrane protein 163	-0.43	0.171	chr1	127537019	127537318	Intron (uc007cku.1/72160, intron 4 of 8)	ENSMUSG00000026347
Ccnt2	cyclin T2	-2.13	1.02e-06	chr1	127795022	127795321	3' UTR	ENSMUSG00000026349
Zranb3	zinc finger, RAN-binding domain containing 3	-2.74	1.05e-17	chr1	127976062	127976361	Exon (uc007cld.2/226409, exon 13 of 21)	ENSMUSG00000036086
Zranb3	zinc finger, RAN-binding domain containing 3	-2.34	6.9e-08	chr1	128032278	128032577	Intron (uc007cld.2/226409, intron 6 of 20)	ENSMUSG00000036086
Zranb3	zinc finger, RAN-binding domain containing 3	-2.85	1.8e-10	chr1	128078049	128078348	Intron (uc007cld.2/226409, intron 2 of 20)	ENSMUSG00000036086
Ubxn4	UBX domain protein 4	-2.93	1.79e-09	chr1	128260100	128260399	Intron (uc007cll.1/67812, intron 6 of 12)	ENSMUSG00000026353
Lct	lactase	-3.44	1.42e-10	chr1	128328018	128328317	5' UTR	ENSMUSG00000026354
Mcm6	minichromosome maintenance complex component 6	-2.86	2.37e-11	chr1	128332504	128332803	3' UTR	ENSMUSG00000026355
Mapkapk2	MAP kinase-activated protein kinase 2	-1.17	0.00107	chr1	131074703	131075002	Intron (uc007cmv.3/17164, intron 1 of 9)	ENSMUSG00000016528
Mapkapk2	MAP kinase-activated protein kinase 2	-0.94	0.00659	chr1	131078804	131079103	Intron (uc007cmv.3/17164, intron 1 of 9)	ENSMUSG00000016528
Dyrk3	dual-specificity tyrosine-(Y)-phosphorylation regulated kinase 3	-1.98	4.38e-10	chr1	131116503	131116802	Distal Intergenic	ENSMUSG00000016526
Dyrk3	dual-specificity tyrosine-(Y)-phosphorylation regulated kinase 3	-0.5	0.046	chr1	131138464	131138763	Promoter (<=1kb)	ENSMUSG00000016526
Rassf5	Ras association (RalGDS/AF-6) domain family member 5	-1.74	2.73e-06	chr1	131195720	131196019	Exon (uc056ydv.1/uc056ydv.1, exon 1 of 1)	ENSMUSG00000026430
Avpr1b	arginine vasopressin receptor 1B	-2.47	1.84e-07	chr1	131586635	131586934	Distal Intergenic	ENSMUSG00000026432
Mfsd4a	major facilitator superfamily domain containing 4A	-2.14	6.55e-07	chr1	132043330	132043629	Intron (uc011wrr.1/213006, intron 7 of 10)	ENSMUSG00000059149
Mfsd4a	major facilitator superfamily domain containing 4A	-1.2	2.72e-06	chr1	132067344	132067643	Intron (uc011wrr.1/213006, intron 1 of 10)	ENSMUSG00000059149
Tmcc2	transmembrane and coiled-coil domains 2	-0.33	0.0619	chr1	132391247	132391546	5' UTR	ENSMUSG00000042066
Nfasc	neurofascin	-1.92	2.25e-06	chr1	132592773	132593072	Intron (uc011wrx.1/269116, intron 24 of 26)	ENSMUSG00000026442
Nfasc	neurofascin	-1.4	1.99e-05	chr1	132660256	132660555	Intron (uc007cpd.2/269116, intron 2 of 26)	ENSMUSG00000026442
Lrrn2	leucine rich repeat protein 2, neuronal	-2.38	7.01e-16	chr1	132817159	132817458	Distal Intergenic	ENSMUSG00000026443
Lrrn2	leucine rich repeat protein 2, neuronal	-2.57	1.57e-10	chr1	132916291	132916590	Intron (uc007cpi.2/16980, intron 1 of 1)	ENSMUSG00000026443
Sox13	SRY (sex determining region Y)-box 13	-2.25	2.41e-05	chr1	133394489	133394788	Intron (uc007cqk.1/20668, intron 1 of 13)	ENSMUSG00000070643
Atp2b4	ATPase, Ca++ transporting, plasma membrane 4	-1.72	7.88e-06	chr1	133762668	133762967	Intron (uc007cqx.1/381290, intron 1 of 5)	ENSMUSG00000026463
Adora1	adenosine A1 receptor	-2.08	2.11e-10	chr1	134204071	134204370	Intron (uc056yea.1/11539, intron 1 of 1)	ENSMUSG00000042429
Myog	myogenin	-2.48	3.77e-09	chr1	134274638	134274937	Distal Intergenic	ENSMUSG00000026459
Ppfia4	protein tyrosine phosphatase, receptor type, f polypeptide (PTPRF), interacting protein (liprin), alpha 4	-2.15	6.09e-06	chr1	134311204	134311503	Intron (uc007cro.2/68507, intron 1 of 6)	ENSMUSG00000026458
Lgr6	leucine-rich repeat-containing G protein-coupled receptor 6	-3.23	2.84e-05	chr1	135087148	135087447	Intron (uc007csq.1/329252, intron 1 of 17)	ENSMUSG00000042793
Ipo9	importin 9	-0.71	0.00276	chr1	135380263	135380562	Downstream (1-2kb)	ENSMUSG00000041879
Nav1	neuron navigator 1	-1.21	2.3e-06	chr1	135565221	135565520	Intron (uc033fll.1/215690, intron 1 of 29)	ENSMUSG00000009418
Csrp1	cysteine and glycine-rich protein 1	-1.85	2.88e-05	chr1	135676833	135677132	Intron (uc007ctn.1/uc007ctn.1, intron 1 of 1)	ENSMUSG00000026421
Cacna1s	calcium channel, voltage-dependent, L type, alpha 1S subunit	-0.05	0.912	chr1	136118720	136119019	Exon (uc007cuf.1/12292, exon 43 of 44)	ENSMUSG00000026407
Zfp281	zinc finger protein 281	-0.46	0.139	chr1	136613703	136614002	Distal Intergenic	ENSMUSG00000041483
Gm19705	predicted gene, 19705	-0.92	0.0146	chr1	136665159	136665458	Distal Intergenic	ENSMUSG00000097113
Platr22	pluripotency associated transcript 22	-2.62	2.11e-09	chr1	136713786	136714085	Intron (uc007cuy.1/100503474, intron 2 of 4)	NA
Nr5a2	nuclear receptor subfamily 5, group A, member 2	-2.66	1.28e-08	chr1	137074639	137074938	Distal Intergenic	ENSMUSG00000026398
Mir181a-1	microRNA 181a-1	-2.19	1.73e-07	chr1	137545312	137545611	Distal Intergenic	ENSMUSG00000065565
Ptprc	protein tyrosine phosphatase, receptor type, C	-1.87	1.57e-06	chr1	138149220	138149519	Intron (uc033fmd.1/19264, intron 1 of 31)	ENSMUSG00000026395
1700019P21Rik	RIKEN cDNA 1700019P21 gene	-2.88	0.00291	chr1	138901649	138901948	Distal Intergenic	ENSMUSG00000099808
Kcnt2	potassium channel, subfamily T, member 2	-1.29	0.00017	chr1	140246260	140246559	Exon (uc011wth.1/240776, exon 1 of 28)	ENSMUSG00000052726
Kcnt2	potassium channel, subfamily T, member 2	-3.4	1.27e-10	chr1	140560626	140560925	Intron (uc011wth.1/240776, intron 22 of 27)	ENSMUSG00000052726
4930590L20Rik	RIKEN cDNA 4930590L20 gene	-3.91	1.58e-13	chr1	141966332	141966631	Distal Intergenic	ENSMUSG00000102368
4930590L20Rik	RIKEN cDNA 4930590L20 gene	-3.53	5.91e-17	chr1	142005806	142006105	Distal Intergenic	ENSMUSG00000102368
4930590L20Rik	RIKEN cDNA 4930590L20 gene	-3.71	3.63e-15	chr1	142042307	142042606	Distal Intergenic	ENSMUSG00000102368
4930590L20Rik	RIKEN cDNA 4930590L20 gene	-2.19	6.49e-05	chr1	142055167	142055466	Distal Intergenic	ENSMUSG00000102368
B3galt2	UDP-Gal:betaGlcNAc beta 1,3-galactosyltransferase, polypeptide 2	-0.44	0.0297	chr1	143640912	143641211	5' UTR	ENSMUSG00000033849
Cdc73	cell division cycle 73, Paf1/RNA polymerase II complex component	-0.44	0.0297	chr1	143640912	143641211	5' UTR	ENSMUSG00000026361
Rgs2	regulator of G-protein signaling 2	-0.31	0.395	chr1	143916980	143917279	Distal Intergenic	ENSMUSG00000026360
Rgs2	regulator of G-protein signaling 2	-1.96	2.39e-05	chr1	143939363	143939662	Distal Intergenic	ENSMUSG00000026360
Pla2g4a	phospholipase A2, group IVA (cytosolic, calcium-dependent)	-2.91	1.17e-07	chr1	149349605	149349904	Distal Intergenic	ENSMUSG00000056220
Pla2g4a	phospholipase A2, group IVA (cytosolic, calcium-dependent)	-2.82	3.84e-10	chr1	149866165	149866464	Intron (uc056yeg.2/18783, intron 9 of 16)	ENSMUSG00000056220
Pla2g4a	phospholipase A2, group IVA (cytosolic, calcium-dependent)	-2.49	6.85e-07	chr1	149876260	149876559	Intron (uc056yeg.2/18783, intron 7 of 16)	ENSMUSG00000056220
Ptgs2	prostaglandin-endoperoxide synthase 2	-1.58	2.49e-07	chr1	150099804	150100103	5' UTR	ENSMUSG00000032487
Ptgs2os	prostaglandin-endoperoxide synthase 2, opposite strand	-1.58	2.49e-07	chr1	150099804	150100103	5' UTR	ENSMUSG00000097028
Odr4	odr4 GPCR localization factor homolog	-3.52	8.19e-08	chr1	150383776	150384075	Intron (uc007cxy.1/226499, intron 4 of 11)	ENSMUSG00000006010
Prg4	proteoglycan 4 (megakaryocyte stimulating factor, articular superficial zone protein)	-3.02	7.96e-07	chr1	150513126	150513425	Distal Intergenic	ENSMUSG00000006014
C730036E19Rik	RIKEN cDNA C730036E19 gene	-1.99	2.99e-08	chr1	151087652	151087951	Distal Intergenic	NA
1700025G04Rik	RIKEN cDNA 1700025G04 gene	-1.85	0.000293	chr1	152171648	152171947	Distal Intergenic	ENSMUSG00000032666
Rgl1	ral guanine nucleotide dissociation stimulator,-like 1	-2.57	0.00413	chr1	152522383	152522682	Intron (uc007czh.1/19731, intron 16 of 17)	ENSMUSG00000026482
Rgl1	ral guanine nucleotide dissociation stimulator,-like 1	-1.08	0.000888	chr1	152525271	152525570	Intron (uc007czh.1/19731, intron 15 of 17)	ENSMUSG00000026482
Ncf2	neutrophil cytosolic factor 2	-2.5	5.93e-06	chr1	152830135	152830434	Exon (uc007czm.2/17970, exon 9 of 16)	ENSMUSG00000026480
Smg7	Smg-7 homolog, nonsense mediated mRNA decay factor (C. elegans)	-1.83	7.29e-09	chr1	152838386	152838685	3' UTR	ENSMUSG00000042772
Nmnat2	nicotinamide nucleotide adenylyltransferase 2	-1.53	0.000489	chr1	153000926	153001225	Intron (uc007czq.1/226518, intron 1 of 10)	ENSMUSG00000042751
Lamc1	laminin, gamma 1	-1.5	0.000378	chr1	153282634	153282933	Intron (uc007czu.1/226519, intron 1 of 27)	ENSMUSG00000026478
Lamc1	laminin, gamma 1	-3.24	2.49e-08	chr1	153356583	153356882	Distal Intergenic	ENSMUSG00000026478
Shcbp1l	Shc SH2-domain binding protein 1-like	-0.82	0.00108	chr1	153425268	153425567	Exon (uc007czx.1/71836, exon 1 of 10)	ENSMUSG00000042708
4930532M18Rik	RIKEN cDNA 4930532M18 gene	-1.72	0.000613	chr1	154257815	154258114	Intron (uc007dau.1/75233, intron 1 of 2)	ENSMUSG00000100221
Cacna1e	calcium channel, voltage-dependent, R type, alpha 1E subunit	-2.76	1.31e-07	chr1	154446281	154446580	Intron (uc007dav.1/12290, intron 27 of 46)	ENSMUSG00000004110
Cacna1e	calcium channel, voltage-dependent, R type, alpha 1E subunit	-1.85	4.62e-07	chr1	154532975	154533274	Intron (uc007dav.1/12290, intron 7 of 46)	ENSMUSG00000004110
Cacna1e	calcium channel, voltage-dependent, R type, alpha 1E subunit	-1.83	7.66e-06	chr1	154730655	154730954	Promoter (4-5kb)	ENSMUSG00000004110
Cacna1e	calcium channel, voltage-dependent, R type, alpha 1E subunit	-2.31	5.11e-08	chr1	154791913	154792212	Intron (uc057kgx.1/uc057kgx.1, intron 1 of 1)	ENSMUSG00000004110
Cacna1e	calcium channel, voltage-dependent, R type, alpha 1E subunit	-2.35	4.17e-09	chr1	154805498	154805797	Intron (uc057kgx.1/uc057kgx.1, intron 1 of 1)	ENSMUSG00000004110
Cacna1e	calcium channel, voltage-dependent, R type, alpha 1E subunit	-2.61	7.29e-09	chr1	154816814	154817113	Intron (uc057kgx.1/uc057kgx.1, intron 1 of 1)	ENSMUSG00000004110
Cacna1e	calcium channel, voltage-dependent, R type, alpha 1E subunit	-2.5	1.24e-06	chr1	154843603	154843902	Intron (uc057kgx.1/uc057kgx.1, intron 1 of 1)	ENSMUSG00000004110
Cacna1e	calcium channel, voltage-dependent, R type, alpha 1E subunit	-2.86	9.62e-05	chr1	154866304	154866603	Intron (uc057kgx.1/uc057kgx.1, intron 1 of 1)	ENSMUSG00000004110
Cacna1e	calcium channel, voltage-dependent, R type, alpha 1E subunit	-2.98	5.34e-06	chr1	154888971	154889270	Distal Intergenic	ENSMUSG00000004110
Gm9530	predicted gene 9530	-2.67	3.25e-11	chr1	155014151	155014450	Distal Intergenic	ENSMUSG00000096950
Gm9530	predicted gene 9530	-0.61	0.0765	chr1	155051436	155051735	Distal Intergenic	ENSMUSG00000096950
Stx6	syntaxin 6	-0.74	0.1	chr1	155194735	155195034	Intron (uc007dbb.1/58244, intron 6 of 7)	ENSMUSG00000026470
Stx6	syntaxin 6	-1.92	1.91e-12	chr1	155201678	155201977	Exon (uc007dbb.1/58244, exon 8 of 8)	ENSMUSG00000026470
Stx6	syntaxin 6	0.11	0.738	chr1	155213660	155213959	Exon (uc007dbe.1/uc007dbe.1, exon 7 of 7)	ENSMUSG00000026470
Rasal2	RAS protein activator like 2	-1.55	8.88e-06	chr1	157169461	157169760	Intron (uc007ddg.2/226525, intron 9 of 17)	ENSMUSG00000070565
Rasal2	RAS protein activator like 2	-0.77	0.00207	chr1	157230966	157231265	Intron (uc007ddg.2/226525, intron 3 of 17)	ENSMUSG00000070565
2810025M15Rik	RIKEN cDNA 2810025M15 gene	-2.87	5.21e-07	chr1	157428208	157428507	Distal Intergenic	ENSMUSG00000049881
Cryzl2	crystallin zeta like 2	-2.25	2.07e-08	chr1	157470418	157470717	Exon (uc007ddj.1/226527, exon 8 of 10)	ENSMUSG00000033488
Sec16b	SEC16 homolog B (S. cerevisiae)	-2.04	1.99e-07	chr1	157518286	157518585	Intron (uc007ddl.3/89867, intron 1 of 26)	ENSMUSG00000026589
Sec16b	SEC16 homolog B (S. cerevisiae)	-3.99	3.09e-12	chr1	157888071	157888370	Distal Intergenic	ENSMUSG00000026589
Brinp2	bone morphogenic protein/retinoic acid inducible neural-specific 2	-3.03	5.98e-12	chr1	158328876	158329175	Intron (uc007ddp.2/240843, intron 2 of 7)	ENSMUSG00000004031
Astn1	astrotactin 1	-2.04	3.42e-08	chr1	158512765	158513064	Intron (uc007ddr.3/11899, intron 7 of 14)	ENSMUSG00000026587
Cop1	COP1, E3 ubiquitin ligase	-3.51	1.81e-09	chr1	159211401	159211700	Distal Intergenic	ENSMUSG00000040782
Cop1	COP1, E3 ubiquitin ligase	-1.47	4.09e-08	chr1	159392934	159393233	Distal Intergenic	ENSMUSG00000040782
Tnr	tenascin R	-1.61	5.65e-06	chr1	159532843	159533142	Intron (uc007dea.2/21960, intron 1 of 22)	ENSMUSG00000015829
Tnr	tenascin R	-0.71	0.0117	chr1	159615148	159615447	Intron (uc007dea.2/21960, intron 1 of 22)	ENSMUSG00000015829
Tnr	tenascin R	-1.54	5.08e-06	chr1	159774130	159774429	Intron (uc007dea.2/21960, intron 2 of 22)	ENSMUSG00000015829
Tnr	tenascin R	-2.59	8.42e-09	chr1	159822218	159822517	Intron (uc007dea.2/21960, intron 2 of 22)	ENSMUSG00000015829
Rabgap1l	RAB GTPase activating protein 1-like	-1.9	2.99e-09	chr1	160287065	160287364	Intron (uc007deh.1/29809, intron 2 of 8)	ENSMUSG00000026721
Rabgap1l	RAB GTPase activating protein 1-like	-1.73	0.00259	chr1	160292050	160292349	Intron (uc007deh.1/29809, intron 2 of 8)	ENSMUSG00000026721
Rabgap1l	RAB GTPase activating protein 1-like	-1.22	0.00148	chr1	160330639	160330938	Intron (uc007deh.1/29809, intron 2 of 8)	ENSMUSG00000026721
Rabgap1l	RAB GTPase activating protein 1-like	-1.66	3.46e-05	chr1	160548564	160548863	Intron (uc007dej.2/29809, intron 13 of 20)	ENSMUSG00000026721
Dnm3	dynamin 3	-1.91	4.07e-06	chr1	162142163	162142462	Intron (uc007dfz.1/103967, intron 3 of 8)	ENSMUSG00000040265
F5	coagulation factor V	-2.32	2.49e-07	chr1	164232487	164232786	Distal Intergenic	ENSMUSG00000026579
Nme7	NME/NM23 family member 7	-0.66	0.0278	chr1	164327212	164327511	Intron (uc057khd.1/171567, intron 4 of 15)	ENSMUSG00000026575
Nme7	NME/NM23 family member 7	-1.3	2.06e-06	chr1	164395339	164395638	Intron (uc057khd.1/171567, intron 13 of 15)	ENSMUSG00000026575
Atp1b1	ATPase, Na+/K+ transporting, beta 1 polypeptide	-1.01	3.35e-09	chr1	164457573	164457872	5' UTR	ENSMUSG00000026576
Atp1b1	ATPase, Na+/K+ transporting, beta 1 polypeptide	-2.08	9.28e-11	chr1	164590194	164590493	Distal Intergenic	ENSMUSG00000026576
Atp1b1	ATPase, Na+/K+ transporting, beta 1 polypeptide	-3.53	1.69e-18	chr1	164606248	164606547	Distal Intergenic	ENSMUSG00000026576
Dpt	dermatopontin	-2.86	1.63e-23	chr1	164684098	164684397	Distal Intergenic	ENSMUSG00000026574
Dpt	dermatopontin	-2.43	1.11e-07	chr1	164756275	164756574	Distal Intergenic	ENSMUSG00000026574
Dpt	dermatopontin	-1.42	1.96e-05	chr1	164770340	164770639	Distal Intergenic	ENSMUSG00000026574
Dpt	dermatopontin	-2.11	1.18e-08	chr1	164787527	164787826	Distal Intergenic	ENSMUSG00000026574
Gm20743	predicted gene, 20743	-1.28	1.77e-08	chr1	164898938	164899237	Distal Intergenic	ENSMUSG00000104117
Xcl1	chemokine (C motif) ligand 1	-2.2	6.94e-07	chr1	164926623	164926922	Distal Intergenic	ENSMUSG00000026573
Xcl1	chemokine (C motif) ligand 1	-1.81	7.78e-06	chr1	164931233	164931532	Downstream (<1kb)	ENSMUSG00000026573
Xcl1	chemokine (C motif) ligand 1	-0.52	0.102	chr1	164988289	164988588	Distal Intergenic	ENSMUSG00000026573
4930568G15Rik	RIKEN cDNA 4930568G15 gene	-1.87	1.88e-17	chr1	165075229	165075528	Intron (uc007div.2/75857, intron 1 of 4)	ENSMUSG00000102408
Tbx19	T-box 19	-0.79	0.00546	chr1	165120003	165120302	Distal Intergenic	ENSMUSG00000026572
Gpr161	G protein-coupled receptor 161	-1.79	0.0191	chr1	165287485	165287784	Distal Intergenic	ENSMUSG00000040836
Gpr161	G protein-coupled receptor 161	-1.28	4.5e-05	chr1	165302472	165302771	5' UTR	ENSMUSG00000040836
Adcy10	adenylate cyclase 10	-3.01	6.21e-12	chr1	165537186	165537485	Intron (uc007dje.1/271639, intron 12 of 31)	ENSMUSG00000026567
Adcy10	adenylate cyclase 10	-3.18	2.17e-14	chr1	165558675	165558974	Intron (uc007dje.1/271639, intron 23 of 31)	ENSMUSG00000026567
Ildr2	immunoglobulin-like domain containing receptor 2	-0.46	0.0443	chr1	166281036	166281335	Intron (uc011wvd.1/100039795, intron 3 of 9)	ENSMUSG00000040612
Ildr2	immunoglobulin-like domain containing receptor 2	-1.16	0.0167	chr1	166313891	166314190	3' UTR	ENSMUSG00000040612
Uck2	uridine-cytidine kinase 2	-0.71	0.079	chr1	167239751	167240050	Intron (uc007dku.3/80914, intron 1 of 6)	ENSMUSG00000026558
Uck2	uridine-cytidine kinase 2	-1.53	1.77e-06	chr1	167260087	167260386	Intron (uc007dku.3/80914, intron 1 of 6)	ENSMUSG00000026558
Pbx1	pre B cell leukemia homeobox 1	-1.75	2.72e-07	chr1	168241666	168241965	Intron (uc007dld.2/18514, intron 2 of 7)	ENSMUSG00000052534
Mir6354	microRNA 6354	-1.99	8.58e-06	chr1	169060344	169060643	Distal Intergenic	ENSMUSG00000098829
Nuf2	NUF2, NDC80 kinetochore complex component	-1.64	1.06e-05	chr1	169502418	169502717	Intron (uc007dlj.1/66977, intron 13 of 13)	ENSMUSG00000026683
Nuf2	NUF2, NDC80 kinetochore complex component	-1.51	9.05e-05	chr1	169519400	169519699	Intron (uc007dlj.1/66977, intron 5 of 13)	ENSMUSG00000026683
Nos1ap	nitric oxide synthase 1 (neuronal) adaptor protein	-1.47	2.06e-05	chr1	170538942	170539241	Intron (uc011wvt.1/70729, intron 1 of 9)	ENSMUSG00000038473
Nos1ap	nitric oxide synthase 1 (neuronal) adaptor protein	-2.14	1.08e-09	chr1	170548728	170549027	Intron (uc011wvt.1/70729, intron 1 of 9)	ENSMUSG00000038473
Nos1ap	nitric oxide synthase 1 (neuronal) adaptor protein	-2.6	1.33e-11	chr1	170555444	170555743	Intron (uc011wvt.1/70729, intron 1 of 9)	ENSMUSG00000038473
Olfml2b	olfactomedin-like 2B	-2.29	1.32e-08	chr1	170651402	170651701	Intron (uc007dmi.2/320078, intron 3 of 7)	ENSMUSG00000038463
Olfml2b	olfactomedin-like 2B	-1.79	0.000126	chr1	170677734	170678033	Intron (uc007dmi.2/320078, intron 6 of 7)	ENSMUSG00000038463
Atf6	activating transcription factor 6	-3.13	1.73e-15	chr1	170721051	170721350	Intron (uc007dmj.1/226641, intron 15 of 15)	ENSMUSG00000026663
Atf6	activating transcription factor 6	-2.7	4.85e-11	chr1	170731909	170732208	Intron (uc007dmj.1/226641, intron 15 of 15)	ENSMUSG00000026663
Atf6	activating transcription factor 6	-2.52	2.92e-09	chr1	170856773	170857072	Intron (uc007dmj.1/226641, intron 1 of 15)	ENSMUSG00000026663
Igsf8	immunoglobulin superfamily, member 8	-0.31	0.0599	chr1	172309888	172310187	Intron (uc007dqb.2/140559, intron 3 of 8)	ENSMUSG00000038034
Kcnj9	potassium inwardly-rectifying channel, subfamily J, member 9	-0.7	0.0676	chr1	172326480	172326779	5' UTR	ENSMUSG00000038026
Fmn2	formin 2	-1.66	0.00231	chr1	174598354	174598653	Intron (uc007dtd.2/54418, intron 4 of 17)	ENSMUSG00000028354
Rgs7	regulator of G protein signaling 7	-2.64	8.75e-07	chr1	175389202	175389501	Intron (uc007dtk.2/24012, intron 2 of 16)	ENSMUSG00000026527
Rgs7	regulator of G protein signaling 7	-1.07	7.31e-08	chr1	175492168	175492467	5' UTR	ENSMUSG00000026527
Fh1	fumarate hydratase 1	-2.07	4.39e-06	chr1	175579448	175579747	Distal Intergenic	ENSMUSG00000026526
Sdccag8	serologically defined colon cancer antigen 8	-3.11	1.22e-16	chr1	176932115	176932414	Intron (uc011wxh.2/76816, intron 14 of 15)	ENSMUSG00000026504
Sdccag8	serologically defined colon cancer antigen 8	-3.3	5.56e-21	chr1	176979842	176980141	Intron (uc007duj.2/76816, intron 16 of 17)	ENSMUSG00000026504
Sdccag8	serologically defined colon cancer antigen 8	-1.78	9.78e-07	chr1	176995672	176995971	Intron (uc007duj.2/76816, intron 16 of 17)	ENSMUSG00000026504
Akt3	thymoma viral proto-oncogene 3	-1.7	9.12e-07	chr1	177028422	177028721	Intron (uc007duk.2/23797, intron 12 of 12)	ENSMUSG00000019699
Akt3	thymoma viral proto-oncogene 3	-1.8	5.92e-06	chr1	177039784	177040083	Intron (uc007duk.2/23797, intron 11 of 12)	ENSMUSG00000019699
Akt3	thymoma viral proto-oncogene 3	-1.21	0.000613	chr1	177051243	177051542	Intron (uc007duk.2/23797, intron 9 of 12)	ENSMUSG00000019699
Akt3	thymoma viral proto-oncogene 3	-4.06	8.14e-13	chr1	177287276	177287575	Distal Intergenic	ENSMUSG00000019699
Akt3	thymoma viral proto-oncogene 3	-1.22	0.000438	chr1	177307847	177308146	Distal Intergenic	ENSMUSG00000019699
Zbtb18	zinc finger and BTB domain containing 18	-0.86	0.00575	chr1	177444250	177444549	Intron (uc007dul.2/30928, intron 1 of 1)	ENSMUSG00000063659
Zbtb18	zinc finger and BTB domain containing 18	-2.09	3.16e-07	chr1	177501335	177501634	Distal Intergenic	ENSMUSG00000063659
Zbtb18	zinc finger and BTB domain containing 18	-2.21	8.61e-09	chr1	177509854	177510153	Distal Intergenic	ENSMUSG00000063659
2310043L19Rik	RIKEN cDNA 2310043L19 gene	-2.74	1.41e-06	chr1	177605677	177605976	Distal Intergenic	ENSMUSG00000101746
Smyd3	SET and MYND domain containing 3	-1.96	0.000974	chr1	179326658	179326957	Intron (uc007dvj.2/69726, intron 5 of 11)	ENSMUSG00000055067
Cdc42bpa	CDC42 binding protein kinase alpha	-2.06	1.08e-06	chr1	179940661	179940960	Distal Intergenic	ENSMUSG00000026490
Itpkb	inositol 1,4,5-trisphosphate 3-kinase B	0.2	0.432	chr1	180387234	180387533	Intron (uc007dwg.1/320404, intron 2 of 7)	ENSMUSG00000038855
Stum	mechanosensory transduction mediator	-1.96	1.72e-09	chr1	180427958	180428257	Distal Intergenic	ENSMUSG00000053963
Stum	mechanosensory transduction mediator	-2.5	1.21e-08	chr1	180444814	180445113	Intron (uc007dwh.2/381310, intron 1 of 3)	ENSMUSG00000053963
Stum	mechanosensory transduction mediator	-2.55	5.32e-09	chr1	180464285	180464584	Intron (uc007dwh.2/381310, intron 1 of 3)	ENSMUSG00000053963
Stum	mechanosensory transduction mediator	-1.56	0.000112	chr1	180520274	180520573	Distal Intergenic	ENSMUSG00000053963
Parp1	poly (ADP-ribose) polymerase family, member 1	-2.39	4.69e-07	chr1	180550514	180550813	Distal Intergenic	ENSMUSG00000026496
Parp1	poly (ADP-ribose) polymerase family, member 1	-2.64	7.26e-12	chr1	180564689	180564988	Promoter (3-4kb)	ENSMUSG00000026496
Cnih3	cornichon family AMPA receptor auxiliary protein 3	-1.68	0.000103	chr1	181369803	181370102	Intron (uc007dxh.2/72978, intron 1 of 5)	ENSMUSG00000026514
Cnih3	cornichon family AMPA receptor auxiliary protein 3	-0.45	0.163	chr1	181466945	181467244	Distal Intergenic	ENSMUSG00000026514
Ccdc121	coiled-coil domain containing 121	-1.78	3.47e-06	chr1	181549709	181550008	Distal Intergenic	ENSMUSG00000050625
Susd4	sushi domain containing 4	-1.28	4.12e-07	chr1	182764354	182764653	Promoter (<=1kb)	ENSMUSG00000038576
Susd4	sushi domain containing 4	-1.63	3.36e-05	chr1	182792908	182793207	Intron (uc007dyk.1/96935, intron 1 of 7)	ENSMUSG00000038576
Susd4	sushi domain containing 4	-1.36	0.00059	chr1	182839879	182840178	Intron (uc007dyk.1/96935, intron 2 of 7)	ENSMUSG00000038576
Mia3	melanoma inhibitory activity 3	-0.33	0.115	chr1	183369096	183369395	Intron (uc057khq.1/338366, intron 1 of 25)	ENSMUSG00000056050
Rab3gap2	RAB3 GTPase activating protein subunit 2	-1.43	0.000115	chr1	185253429	185253728	Intron (uc007dyu.2/98732, intron 17 of 34)	ENSMUSG00000039318
Iars2	isoleucine-tRNA synthetase 2, mitochondrial	-2.11	5.35e-06	chr1	185315994	185316293	Exon (uc007dyz.1/381314, exon 12 of 23)	ENSMUSG00000026618
Lyplal1	lysophospholipase-like 1	-2.7	6.24e-05	chr1	185991938	185992237	Distal Intergenic	ENSMUSG00000039246
A730004F24Rik	RIKEN cDNA A730004F24 gene	-4.2	5.87e-16	chr1	186341211	186341510	Distal Intergenic	ENSMUSG00000103690
A730004F24Rik	RIKEN cDNA A730004F24 gene	-2.6	8.62e-12	chr1	186434236	186434535	Distal Intergenic	ENSMUSG00000103690
Gpatch2	G patch domain containing 2	-2.27	5.29e-07	chr1	187283074	187283373	Intron (uc007dzy.3/67769, intron 5 of 9)	ENSMUSG00000039210
Kcnk2	potassium channel, subfamily K, member 2	-2.21	2.34e-05	chr1	189119660	189119959	Distal Intergenic	ENSMUSG00000037624
Kcnk2	potassium channel, subfamily K, member 2	-1	0.00291	chr1	189272583	189272882	Intron (uc007eak.2/16526, intron 3 of 6)	ENSMUSG00000037624
Prox1	prospero homeobox 1	-2.67	1.4e-06	chr1	190076299	190076598	Distal Intergenic	ENSMUSG00000010175
Prox1	prospero homeobox 1	-0.25	0.476	chr1	190161444	190161743	Exon (uc033fol.2/19130, exon 2 of 5)	ENSMUSG00000010175
LOC102632463	uncharacterized LOC102632463	-1.76	2.42e-06	chr1	190275242	190275541	Distal Intergenic	ENSMUSG00000079045
Rps6kc1	ribosomal protein S6 kinase polypeptide 1	-2.53	0.027	chr1	190495925	190496224	Distal Intergenic	ENSMUSG00000089872
Traf5	TNF receptor-associated factor 5	-1.97	1.62e-05	chr1	192061980	192062279	Intron (uc057kht.1/22033, intron 4 of 11)	ENSMUSG00000026637;ENSMUSG00000111385
Kcnh1	potassium voltage-gated channel, subfamily H (eag-related), member 1	-2.94	9.07e-12	chr1	192171199	192171498	Distal Intergenic	ENSMUSG00000058248
Kcnh1	potassium voltage-gated channel, subfamily H (eag-related), member 1	-2.21	0.00104	chr1	192342246	192342545	Intron (uc007edn.2/16510, intron 7 of 10)	ENSMUSG00000058248
Syt14	synaptotagmin XIV	-2.29	8.84e-08	chr1	192938537	192938836	Intron (uc007edu.3/329324, intron 4 of 7)	ENSMUSG00000016200
Syt14	synaptotagmin XIV	-2.1	1.21e-07	chr1	193003773	193004072	Intron (uc007edu.3/329324, intron 2 of 7)	ENSMUSG00000016200
Syt14	synaptotagmin XIV	-2.82	3.41e-10	chr1	193026212	193026511	Intron (uc007edu.3/329324, intron 2 of 7)	ENSMUSG00000016200
Syt14	synaptotagmin XIV	-2.86	6.98e-08	chr1	193042635	193042934	Distal Intergenic	ENSMUSG00000016200
Lamb3	laminin, beta 3	-3.33	5.81e-08	chr1	193298587	193298886	Intron (uc007eee.1/16780, intron 5 of 26)	ENSMUSG00000026639
Lamb3	laminin, beta 3	-2.87	2.75e-10	chr1	193305985	193306284	Intron (uc007eee.1/16780, intron 7 of 26)	ENSMUSG00000026639
Camk1g	calcium/calmodulin-dependent protein kinase I gamma	-1.9	2.55e-05	chr1	193350252	193350551	Exon (uc007eel.1/215303, exon 9 of 13)	ENSMUSG00000016179
Mir205	microRNA 205	-0.89	0.0295	chr1	193587570	193587869	Distal Intergenic	ENSMUSG00000065533
4930503O07Rik	RIKEN cDNA 4930503O07 gene	-2.21	4.7e-09	chr1	194335279	194335578	Distal Intergenic	ENSMUSG00000103692
Plxna2	plexin A2	-2.44	1.19e-10	chr1	194681586	194681885	Intron (uc007een.2/18845, intron 3 of 31)	ENSMUSG00000026640
Mir3962	microRNA 3962	-0.22	0.385	chr1	194879833	194880132	Distal Intergenic	ENSMUSG00000092633
Cd34	CD34 antigen	-0.57	0.0269	chr1	194885720	194886019	Distal Intergenic	ENSMUSG00000016494
Plekhg1	pleckstrin homology domain containing, family G (with RhoGef domain) member 1	-0.94	0.0622	chr10	3928371	3928670	Intron (uc007eho.1/213783, intron 5 of 7)	ENSMUSG00000040624
Esr1	estrogen receptor 1 (alpha)	-2.3	0.000137	chr10	4924492	4924791	Intron (uc007egv.2/13982, intron 5 of 8)	ENSMUSG00000019768
Syne1	spectrin repeat containing, nuclear envelope 1	-1.59	0.000334	chr10	5190955	5191254	Intron (uc007egq.3/64009, intron 2 of 54)	ENSMUSG00000096054
Syne1	spectrin repeat containing, nuclear envelope 1	-1.69	1.02e-06	chr10	5204035	5204334	Distal Intergenic	ENSMUSG00000096054
Syne1	spectrin repeat containing, nuclear envelope 1	-2.75	1.68e-08	chr10	5318821	5319120	Distal Intergenic	ENSMUSG00000096054
Syne1	spectrin repeat containing, nuclear envelope 1	-2.11	2.44e-05	chr10	5359167	5359466	Intron (uc007egp.1/64009, intron 3 of 25)	ENSMUSG00000096054
Syne1	spectrin repeat containing, nuclear envelope 1	-2.13	4.18e-19	chr10	5367476	5367775	5' UTR	ENSMUSG00000096054
Syne1	spectrin repeat containing, nuclear envelope 1	-2.92	2.5e-13	chr10	5379258	5379557	Intron (uc007egn.1/64009, intron 13 of 31)	ENSMUSG00000096054
Syne1	spectrin repeat containing, nuclear envelope 1	-1.74	1.53e-05	chr10	5415247	5415546	Intron (uc007egn.1/64009, intron 10 of 31)	ENSMUSG00000096054
Ipcef1	interaction protein for cytohesin exchange factors 1	-2.1	8.07e-10	chr10	6916931	6917230	Intron (uc007efp.2/18390, intron 3 of 5)	ENSMUSG00000064065
Oprm1	opioid receptor, mu 1	-2.1	8.07e-10	chr10	6916931	6917230	Intron (uc007efp.2/18390, intron 3 of 5)	ENSMUSG00000000766
Oprm1	opioid receptor, mu 1	-2.03	0.00461	chr10	7077957	7078256	Distal Intergenic	ENSMUSG00000000766
Lrp11	low density lipoprotein receptor-related protein 11	-3.01	9.44e-14	chr10	7582323	7582622	Distal Intergenic	ENSMUSG00000019796;ENSMUSG00000116377
Tab2	TGF-beta activated kinase 1/MAP3K7 binding protein 2	-0.81	0.00752	chr10	7900921	7901220	Distal Intergenic	ENSMUSG00000015755
Ust	uronyl-2-sulfotransferase	-1.68	0.00051	chr10	8422838	8423137	Intron (uc007eit.1/338362, intron 1 of 7)	ENSMUSG00000047712
Ust	uronyl-2-sulfotransferase	-1.66	3.33e-06	chr10	8429360	8429659	Intron (uc007eit.1/338362, intron 1 of 7)	ENSMUSG00000047712
Ust	uronyl-2-sulfotransferase	-0.78	0.0344	chr10	8511601	8511900	Intron (uc007eit.1/338362, intron 1 of 7)	ENSMUSG00000047712
Ust	uronyl-2-sulfotransferase	-2.79	7.65e-08	chr10	8589885	8590184	Distal Intergenic	ENSMUSG00000047712
Stxbp5	syntaxin binding protein 5 (tomosyn)	-1.66	4.53e-08	chr10	10106958	10107257	Distal Intergenic	ENSMUSG00000019790
Adgb	androglobin	-3.62	2.04e-09	chr10	10167693	10167992	Distal Intergenic	ENSMUSG00000050994
Adgb	androglobin	-2.5	1.6e-09	chr10	10247444	10247743	Intron (uc007ejd.1/uc007ejd.1, intron 1 of 3)	ENSMUSG00000050994
Adgb	androglobin	-1.3	0.000593	chr10	10321613	10321912	Distal Intergenic	ENSMUSG00000050994
Grm1	glutamate receptor, metabotropic 1	-2.66	6.87e-14	chr10	10949477	10949776	Intron (uc007ejh.2/14816, intron 1 of 8)	ENSMUSG00000019828
Grm1	glutamate receptor, metabotropic 1	-2.49	4.27e-06	chr10	10964953	10965252	Intron (uc007ejh.2/14816, intron 1 of 8)	ENSMUSG00000019828
Grm1	glutamate receptor, metabotropic 1	-2.54	1.53e-12	chr10	11049151	11049450	Intron (uc007ejh.2/14816, intron 1 of 8)	ENSMUSG00000019828
Grm1	glutamate receptor, metabotropic 1	-3.53	5.4e-14	chr10	11062038	11062337	Intron (uc007ejh.2/14816, intron 1 of 8)	ENSMUSG00000019828
Utrn	utrophin	-2.03	5.77e-05	chr10	12339695	12339994	Distal Intergenic	ENSMUSG00000019820
Aig1	androgen-induced 1	-1.16	0.0212	chr10	13688180	13688479	Intron (uc007elb.2/66253, intron 4 of 5)	ENSMUSG00000019806
Gm32172	predicted gene, 32172	-2.09	2.38e-07	chr10	13906365	13906664	Distal Intergenic	ENSMUSG00000112172
Hivep2	human immunodeficiency virus type I enhancer binding protein 2	-1.5	0.000158	chr10	13974216	13974515	Intron (uc007elg.1/15273, intron 1 of 12)	ENSMUSG00000015501
Hivep2	human immunodeficiency virus type I enhancer binding protein 2	-1	0.00443	chr10	14047557	14047856	Intron (uc007elg.1/15273, intron 2 of 12)	ENSMUSG00000015501
Hivep2	human immunodeficiency virus type I enhancer binding protein 2	-1.55	6.72e-05	chr10	14068377	14068676	Intron (uc007elg.1/15273, intron 3 of 12)	ENSMUSG00000015501
Hivep2	human immunodeficiency virus type I enhancer binding protein 2	-2.15	0.000805	chr10	14116826	14117125	Intron (uc007elg.1/15273, intron 4 of 12)	ENSMUSG00000015501
Hivep2	human immunodeficiency virus type I enhancer binding protein 2	-2.31	3.38e-09	chr10	14120250	14120549	Intron (uc007elg.1/15273, intron 5 of 12)	ENSMUSG00000015501
Hivep2	human immunodeficiency virus type I enhancer binding protein 2	-1.46	9.15e-07	chr10	14179813	14180112	Distal Intergenic	ENSMUSG00000015501
Hivep2	human immunodeficiency virus type I enhancer binding protein 2	-1.08	5.29e-05	chr10	14196013	14196312	Distal Intergenic	ENSMUSG00000015501
Hivep2	human immunodeficiency virus type I enhancer binding protein 2	-1.78	1.62e-09	chr10	14208151	14208450	Distal Intergenic	ENSMUSG00000015501
Adgrg6	adhesion G protein-coupled receptor G6	-2.15	2.15e-09	chr10	14314435	14314734	Distal Intergenic	ENSMUSG00000039116
1700016L04Rik	RIKEN cDNA 1700016L04 gene	-2.13	3.91e-05	chr10	14726055	14726354	Intron (uc007eln.1/69412, intron 2 of 5)	ENSMUSG00000019865
C330004P14Rik	RIKEN cDNA C330004P14 gene	-3.04	5.92e-07	chr10	16139573	16139872	Distal Intergenic	ENSMUSG00000112227
Ect2l	epithelial cell transforming sequence 2 oncogene-like	-2.52	5.32e-09	chr10	18181651	18181950	Intron (uc011xan.1/100045792, intron 3 of 20)	ENSMUSG00000071392
Nhsl1	NHS-like 1	-1.86	3.76e-12	chr10	18526575	18526874	Exon (uc007emi.2/215819, exon 5 of 7)	ENSMUSG00000039835
Arfgef3	ARFGEF family member 3	-1.35	0.00156	chr10	18627911	18628210	Intron (uc007emn.1/215821, intron 17 of 33)	ENSMUSG00000019852
Arfgef3	ARFGEF family member 3	-2.3	6.01e-07	chr10	18660631	18660930	Exon (uc007emn.1/215821, exon 8 of 34)	ENSMUSG00000019852
Arfgef3	ARFGEF family member 3	-2.56	2.73e-11	chr10	18710779	18711078	Intron (uc007emn.1/215821, intron 2 of 33)	ENSMUSG00000019852
Tnfaip3	tumor necrosis factor, alpha-induced protein 3	-2.36	1.35e-09	chr10	19002344	19002643	3' UTR	ENSMUSG00000019850
Map7	microtubule-associated protein 7	-1.12	3.61e-07	chr10	20149424	20149723	Intron (uc007enn.2/17761, intron 1 of 6)	ENSMUSG00000019996
Mtfr2	mitochondrial fission regulator 2	-1.31	0.00441	chr10	20379429	20379728	Distal Intergenic	ENSMUSG00000019992
Pde7b	phosphodiesterase 7B	-1.66	2.62e-07	chr10	20674195	20674494	Intron (uc007eob.2/29863, intron 1 of 12)	ENSMUSG00000019990
Aldh8a1	aldehyde dehydrogenase 8 family, member A1	-2.81	6.03e-09	chr10	21444058	21444357	Distal Intergenic	ENSMUSG00000037542
Aldh8a1	aldehyde dehydrogenase 8 family, member A1	-1.51	0.000127	chr10	21470758	21471057	Distal Intergenic	ENSMUSG00000037542
1700020N01Rik	RIKEN cDNA 1700020N01 gene	-1.09	0.0058	chr10	21601411	21601710	Intron (uc007eos.2/67692, intron 2 of 2)	ENSMUSG00000050844
1700020N01Rik	RIKEN cDNA 1700020N01 gene	-1.36	3.08e-05	chr10	21605308	21605607	Intron (uc007eos.2/67692, intron 2 of 2)	ENSMUSG00000050844
Gm5420	predicted gene 5420	-2.01	3.59e-06	chr10	21763034	21763333	Distal Intergenic	ENSMUSG00000056716
Sgk1	serum/glucocorticoid regulated kinase 1	-2.92	5.4e-10	chr10	21793391	21793690	Distal Intergenic	ENSMUSG00000019970
Slc2a12	solute carrier family 2 (facilitated glucose transporter), member 12	-2.61	4.83e-16	chr10	22701107	22701406	Intron (uc007epo.2/353169, intron 4 of 4)	ENSMUSG00000037490
Tbpl1	TATA box binding protein-like 1	-1.11	0.00358	chr10	22746997	22747296	Distal Intergenic	ENSMUSG00000071359
Tmem200a	transmembrane protein 200A	-2.52	4.6e-08	chr10	26001559	26001858	Intron (uc007erx.2/77220, intron 2 of 2)	ENSMUSG00000049420
Tmem200a	transmembrane protein 200A	-3.15	4.62e-07	chr10	26020565	26020864	Intron (uc007erx.2/77220, intron 2 of 2)	ENSMUSG00000049420
Lama2	laminin, alpha 2	0.23	0.443	chr10	27384753	27385052	Intron (uc007esg.2/16773, intron 4 of 63)	ENSMUSG00000019899
Ptprk	protein tyrosine phosphatase, receptor type, K	-3.69	1.04e-11	chr10	27892174	27892473	Distal Intergenic	ENSMUSG00000019889
Ptprk	protein tyrosine phosphatase, receptor type, K	-2.03	1.23e-08	chr10	28124175	28124474	Intron (uc007esj.1/19272, intron 1 of 2)	ENSMUSG00000019889
Ptprk	protein tyrosine phosphatase, receptor type, K	-0.87	0.000522	chr10	28128680	28128979	Intron (uc007esj.1/19272, intron 1 of 2)	ENSMUSG00000019889
Ptprk	protein tyrosine phosphatase, receptor type, K	0.04	0.925	chr10	28179383	28179682	Intron (uc007esj.1/19272, intron 1 of 2)	ENSMUSG00000019889
Ptprk	protein tyrosine phosphatase, receptor type, K	-0.12	0.66	chr10	28493077	28493376	Exon (uc007esk.1/19272, exon 12 of 14)	ENSMUSG00000019889
Ptprk	protein tyrosine phosphatase, receptor type, K	-1.52	0.000128	chr10	28524061	28524360	Intron (uc007esl.1/19272, intron 13 of 13)	ENSMUSG00000019889
Soga3	SOGA family member 3	-1.22	0.00866	chr10	29175850	29176149	Intron (uc007est.2/67412, intron 4 of 6)	ENSMUSG00000038916
Rnf146	ring finger protein 146	-2.06	0.00239	chr10	29374340	29374639	Distal Intergenic	ENSMUSG00000038876
Rnf217	ring finger protein 217	-0.24	0.229	chr10	31609227	31609526	5' UTR	ENSMUSG00000063760
Nkain2	Na+/K+ transporting ATPase interacting 2	-2.62	5.43e-11	chr10	31931535	31931834	Intron (uc007etw.2/432450, intron 4 of 6)	ENSMUSG00000069670
Clvs2	clavesin 2	-3.75	2.4e-15	chr10	33540805	33541104	Intron (uc007eue.1/215890, intron 4 of 5)	ENSMUSG00000019785
Gm16364	predicted gene 16364	-0.98	0.00653	chr10	39572475	39572774	Intron (uc057kij.1/100504626, intron 1 of 3)	NA
E130307A14Rik	RIKEN cDNA E130307A14 gene	-0.25	0.558	chr10	39639512	39639811	Intron (uc007ewa.1/103213, intron 4 of 8)	ENSMUSG00000087177
Traf3ip2	TRAF3 interacting protein 2	-0.25	0.558	chr10	39639512	39639811	Intron (uc007ewa.1/103213, intron 4 of 8)	ENSMUSG00000019842
Slc16a10	solute carrier family 16 (monocarboxylic acid transporters), member 10	-1.31	0.000161	chr10	40037051	40037350	3' UTR	ENSMUSG00000019838
Slc16a10	solute carrier family 16 (monocarboxylic acid transporters), member 10	-2.33	2.05e-05	chr10	40054280	40054579	Intron (uc007ewm.2/72472, intron 4 of 5)	ENSMUSG00000019838
Slc16a10	solute carrier family 16 (monocarboxylic acid transporters), member 10	-2.04	1.42e-07	chr10	40068735	40069034	Intron (uc007ewm.2/72472, intron 3 of 5)	ENSMUSG00000019838
Slc16a10	solute carrier family 16 (monocarboxylic acid transporters), member 10	-1.2	0.00116	chr10	40164673	40164972	Distal Intergenic	ENSMUSG00000019838
Ddo	D-aspartate oxidase	-2.81	1.15e-26	chr10	40639106	40639405	Intron (uc057awo.1/70503, intron 4 of 4)	ENSMUSG00000063428
Mettl24	methyltransferase like 24	-1.69	2.29e-16	chr10	40683276	40683575	5' UTR	ENSMUSG00000045555
Mettl24	methyltransferase like 24	-3.2	1.52e-18	chr10	40716457	40716756	Intron (uc007exd.1/327747, intron 1 of 4)	ENSMUSG00000045555
Mettl24	methyltransferase like 24	-3.72	6.9e-08	chr10	40735688	40735987	Intron (uc007exd.1/327747, intron 2 of 4)	ENSMUSG00000045555
Mettl24	methyltransferase like 24	-1.95	5.02e-07	chr10	40762489	40762788	Intron (uc007exd.1/327747, intron 4 of 4)	ENSMUSG00000045555
Cdc40	cell division cycle 40	-2.64	1.45e-15	chr10	40828053	40828352	Distal Intergenic	ENSMUSG00000038446
Cdc40	cell division cycle 40	-1.38	0.0151	chr10	40831188	40831487	Downstream (<1kb)	ENSMUSG00000038446
Wasf1	WAS protein family, member 1	-2.88	2.15e-08	chr10	40956673	40956972	Distal Intergenic	ENSMUSG00000019831
Cep57l1	centrosomal protein 57-like 1	-0.22	0.502	chr10	41678575	41678874	Distal Intergenic	ENSMUSG00000019813
Armc2	armadillo repeat containing 2	-0.55	0.0172	chr10	41934972	41935271	Intron (uc007eyg.3/213402, intron 6 of 11)	ENSMUSG00000071324
Afg1l	AFG1 like ATPase	-0.07	0.745	chr10	42416777	42417076	Intron (uc007eyq.1/215951, intron 5 of 12)	ENSMUSG00000038302
Sobp	sine oculis binding protein	-1.2	0.00878	chr10	43075651	43075950	Intron (uc007ezf.1/109205, intron 4 of 6)	ENSMUSG00000038248
Sobp	sine oculis binding protein	-1.28	0.000354	chr10	43106303	43106602	Intron (uc007ezf.1/109205, intron 4 of 6)	ENSMUSG00000038248
Pdss2	prenyl (solanesyl) diphosphate synthase, subunit 2	-1.3	0.000261	chr10	43279543	43279842	Intron (uc007ezh.2/71365, intron 1 of 2)	ENSMUSG00000038240
Prep	prolyl endopeptidase	-1.51	7.34e-05	chr10	45137290	45137589	Intron (uc007ezx.1/19072, intron 10 of 14)	ENSMUSG00000019849
Popdc3	popeye domain containing 3	-2.27	3.81e-05	chr10	45315070	45315369	Exon (uc007ezy.1/78977, exon 2 of 4)	ENSMUSG00000019848
D030045P18Rik	RIKEN cDNA D030045P18 gene	-3.85	4.32e-11	chr10	45785343	45785642	Distal Intergenic	ENSMUSG00000110874
Grik2	glutamate receptor, ionotropic, kainate 2 (beta 2)	-1.93	7.51e-08	chr10	49436990	49437289	Intron (uc007fag.2/14806, intron 7 of 17)	ENSMUSG00000056073
Grik2	glutamate receptor, ionotropic, kainate 2 (beta 2)	-2.74	1.04e-09	chr10	49457432	49457731	Intron (uc007fag.2/14806, intron 7 of 17)	ENSMUSG00000056073
Grik2	glutamate receptor, ionotropic, kainate 2 (beta 2)	-1.28	1.04e-05	chr10	49652009	49652308	Intron (uc007fag.2/14806, intron 2 of 17)	ENSMUSG00000056073
Cep85l	centrosomal protein 85-like	-2.93	0.000136	chr10	53388211	53388510	Distal Intergenic	ENSMUSG00000038594
Cep85l	centrosomal protein 85-like	-0.19	0.44	chr10	53398382	53398681	Distal Intergenic	ENSMUSG00000038594
Cep85l	centrosomal protein 85-like	-0.49	0.159	chr10	53429583	53429882	Distal Intergenic	ENSMUSG00000038594
Gm16998	predicted gene, 16998	-2.29	0.000179	chr10	54550985	54551284	Distal Intergenic	ENSMUSG00000097069
Tbc1d32	TBC1 domain family, member 32	-1.42	1.11e-05	chr10	56059166	56059465	Intron (uc007fca.2/544696, intron 27 of 32)	ENSMUSG00000038122
Tbc1d32	TBC1 domain family, member 32	-3.43	3.15e-11	chr10	56204804	56205103	Intron (uc007fca.2/544696, intron 3 of 32)	ENSMUSG00000038122
Tbc1d32	TBC1 domain family, member 32	-2.54	2.56e-05	chr10	56221632	56221931	Intron (uc007fca.2/544696, intron 2 of 32)	ENSMUSG00000038122
Gm36595	predicted gene, 36595	-1.17	0.00372	chr10	56546968	56547267	Distal Intergenic	NA
Lims1	LIM and senescent cell antigen-like domains 1	-1.58	2.19e-09	chr10	58371077	58371376	Intron (uc007fcz.2/110829, intron 1 of 9)	ENSMUSG00000019920
Lims1	LIM and senescent cell antigen-like domains 1	-1.29	4.16e-09	chr10	58382934	58383233	Intron (uc007fcz.2/110829, intron 1 of 9)	ENSMUSG00000019920
Lims1	LIM and senescent cell antigen-like domains 1	-1.45	4.03e-05	chr10	58402180	58402479	Intron (uc007fcz.2/110829, intron 2 of 9)	ENSMUSG00000019920
Ranbp2	RAN binding protein 2	-0.45	0.086	chr10	58477277	58477576	Exon (uc007fdd.2/19386, exon 20 of 29)	ENSMUSG00000003226
Sh3rf3	SH3 domain containing ring finger 3	-3.22	2.13e-13	chr10	59105106	59105405	Intron (uc007fdk.2/237353, intron 8 of 9)	ENSMUSG00000037990
Sh3rf3	SH3 domain containing ring finger 3	-2.22	2.08e-07	chr10	59115110	59115409	Intron (uc007fdk.2/237353, intron 8 of 9)	ENSMUSG00000037990
Sh3rf3	SH3 domain containing ring finger 3	-2.18	4.56e-05	chr10	59127889	59128188	Intron (uc007fdk.2/237353, intron 8 of 9)	ENSMUSG00000037990
Sept10	septin 10	-2.32	7.21e-05	chr10	59165449	59165748	Intron (uc007fdm.1/103080, intron 9 of 9)	ENSMUSG00000019917
P4ha1	procollagen-proline, 2-oxoglutarate 4-dioxygenase (proline 4-hydroxylase), alpha 1 polypeptide	-0.22	0.41	chr10	59335359	59335658	Intron (uc007fdo.2/18451, intron 1 of 14)	ENSMUSG00000019916
Mcu	mitochondrial calcium uniporter	-2.54	1.48e-07	chr10	59587843	59588142	Intron (uc007fdt.3/215999, intron 1 of 7)	ENSMUSG00000009647
Mcu	mitochondrial calcium uniporter	-1.53	0.000157	chr10	59594210	59594509	Intron (uc007fdt.3/215999, intron 1 of 7)	ENSMUSG00000009647
Micu1	mitochondrial calcium uptake 1	-1.75	3.08e-07	chr10	59863655	59863954	3' UTR	ENSMUSG00000020111
Spock2	sparc/osteonectin, cwcv and kazal-like domains proteoglycan 2	-1.12	0.00435	chr10	60136750	60137049	Distal Intergenic	ENSMUSG00000058297
Psap	prosaposin	-0.41	0.0119	chr10	60277709	60278008	5' UTR	ENSMUSG00000004207
Tbata	thymus, brain and testes associated	-2.16	5.09e-10	chr10	61175686	61175985	Exon (uc007ffm.2/65971, exon 3 of 5)	ENSMUSG00000020096
Pald1	phosphatase domain containing, paladin 1	-2.24	9.09e-07	chr10	61331442	61331741	Intron (uc011xet.1/27355, intron 17 of 18)	ENSMUSG00000020092
Tspan15	tetraspanin 15	-1.67	0.003	chr10	62236903	62237202	Distal Intergenic	ENSMUSG00000037031
1110002J07Rik	RIKEN cDNA 1110002J07 gene	-0.23	0.451	chr10	66878746	66879045	Distal Intergenic	NA
Gm31763	predicted gene, 31763	-1.92	2.51e-06	chr10	67039310	67039609	Exon (uc007flq.2/28193, exon 3 of 8)	ENSMUSG00000112925
Reep3	receptor accessory protein 3	-1.92	2.51e-06	chr10	67039310	67039609	Exon (uc007flq.2/28193, exon 3 of 8)	ENSMUSG00000019873
Reep3	receptor accessory protein 3	-1.18	0.000127	chr10	67048161	67048460	Intron (uc007flq.2/28193, intron 2 of 7)	ENSMUSG00000019873
Reep3	receptor accessory protein 3	-0.79	0.0086	chr10	67076193	67076492	Intron (uc007flq.2/28193, intron 1 of 7)	ENSMUSG00000019873
Zfp365	zinc finger protein 365	-1.42	3.21e-05	chr10	67904131	67904430	Intron (uc007fmb.1/216049, intron 2 of 4)	ENSMUSG00000037855
Zfp365	zinc finger protein 365	-2.07	6.9e-06	chr10	67928542	67928841	Distal Intergenic	ENSMUSG00000037855
Ank3	ankyrin 3, epithelial	-2.35	1.77e-07	chr10	69544291	69544590	Intron (uc007fms.1/uc007fms.1, intron 2 of 2)	ENSMUSG00000069601
Ank3	ankyrin 3, epithelial	-0.95	0.00083	chr10	69579726	69580025	Intron (uc007fms.1/uc007fms.1, intron 2 of 2)	ENSMUSG00000069601
Ank3	ankyrin 3, epithelial	-3.51	1.27e-15	chr10	69621083	69621382	Intron (uc007fmt.1/11735, intron 1 of 6)	ENSMUSG00000069601
Ank3	ankyrin 3, epithelial	-0.96	0.00401	chr10	69690961	69691260	Intron (uc007fmt.1/11735, intron 1 of 6)	ENSMUSG00000069601
Ank3	ankyrin 3, epithelial	-0.44	0.156	chr10	69730583	69730882	Intron (uc007fmt.1/11735, intron 1 of 6)	ENSMUSG00000069601
Ank3	ankyrin 3, epithelial	-0.76	0.0129	chr10	69744331	69744630	Intron (uc007fmt.1/11735, intron 1 of 6)	ENSMUSG00000069601
Ccdc6	coiled-coil domain containing 6	-0.76	0.000839	chr10	70097329	70097628	Exon (uc011xfv.1/76551, exon 1 of 9)	ENSMUSG00000048701
Fam13c	family with sequence similarity 13, member C	-0.87	0.0328	chr10	70372924	70373223	Distal Intergenic	ENSMUSG00000043259
Fam13c	family with sequence similarity 13, member C	-2.53	1.14e-09	chr10	70396845	70397144	Distal Intergenic	ENSMUSG00000043259
Fam13c	family with sequence similarity 13, member C	-2.82	3.49e-10	chr10	70414681	70414980	Distal Intergenic	ENSMUSG00000043259
Fam13c	family with sequence similarity 13, member C	-0.94	0.00502	chr10	70419130	70419429	Distal Intergenic	ENSMUSG00000043259
Fam13c	family with sequence similarity 13, member C	-0.78	0.000149	chr10	70533434	70533733	Intron (uc007fnt.2/71721, intron 7 of 7)	ENSMUSG00000043259
D630013N20Rik	RIKEN cDNA D630013N20 gene	0.36	0.198	chr10	70639394	70639693	Intron (uc007foc.1/319646, intron 1 of 5)	ENSMUSG00000037747
Bicc1	BicC family RNA binding protein 1	-1.86	6.35e-07	chr10	70860503	70860802	Distal Intergenic	ENSMUSG00000014329
Bicc1	BicC family RNA binding protein 1	-1.73	2.89e-07	chr10	70952288	70952587	Intron (uc033fpy.2/83675, intron 9 of 21)	ENSMUSG00000014329
Ube2d1	ubiquitin-conjugating enzyme E2D 1	-0.63	0.026	chr10	71250666	71250965	Distal Intergenic	ENSMUSG00000019927
Ube2d1	ubiquitin-conjugating enzyme E2D 1	-0.18	0.578	chr10	71272878	71273177	Intron (uc007foo.2/216080, intron 1 of 6)	ENSMUSG00000019927
Zwint	ZW10 interactor	-1.82	0.000339	chr10	72484666	72484965	Distal Intergenic	ENSMUSG00000019923
Bcr	breakpoint cluster region	-2.86	1.84e-07	chr10	75085094	75085393	Intron (uc007fqb.2/110279, intron 1 of 22)	ENSMUSG00000009681
Bcr	breakpoint cluster region	-1.13	1.12e-05	chr10	75100875	75101174	Intron (uc007fqb.2/110279, intron 1 of 22)	ENSMUSG00000009681
Bcr	breakpoint cluster region	-1.64	3.89e-06	chr10	75107214	75107513	Intron (uc007fqb.2/110279, intron 1 of 22)	ENSMUSG00000009681
Cabin1	calcineurin binding protein 1	-2.46	8.71e-09	chr10	75743828	75744127	Intron (uc007fqx.1/104248, intron 10 of 36)	ENSMUSG00000020196
Adarb1	adenosine deaminase, RNA-specific, B1	-2.28	1.4e-08	chr10	77315105	77315404	Intron (uc007fvl.2/110532, intron 6 of 11)	ENSMUSG00000020262
Itgb2	integrin beta 2	-1.51	0.00195	chr10	77544627	77544926	Intron (uc007fvv.1/16414, intron 3 of 15)	ENSMUSG00000000290
Ube2g2	ubiquitin-conjugating enzyme E2G 2	-0.67	0.00224	chr10	77622219	77622518	5' UTR	ENSMUSG00000009293
Pfkl	phosphofructokinase, liver, B-type	-0.44	0.0294	chr10	78009449	78009748	5' UTR	ENSMUSG00000020277
D10Jhu81e	DNA segment, Chr 10, Johns Hopkins University 81 expressed	-1.88	8.22e-06	chr10	78144425	78144724	Distal Intergenic	ENSMUSG00000053329
Trappc10	trafficking protein particle complex 10	0.38	0.201	chr10	78222419	78222718	Exon (uc007fxm.2/216131, exon 4 of 23)	ENSMUSG00000000374
Agpat3	1-acylglycerol-3-phosphate O-acyltransferase 3	-0.87	0.0158	chr10	78323202	78323501	Intron (uc007fxq.1/28169, intron 2 of 9)	ENSMUSG00000001211
Shc2	SHC (Src homology 2 domain containing) transforming protein 2	-1.2	1.76e-09	chr10	79637571	79637870	5' UTR	ENSMUSG00000020312
Med16	mediator complex subunit 16	-2.54	3.81e-10	chr10	79901141	79901440	Intron (uc007gak.2/216154, intron 6 of 14)	ENSMUSG00000013833
Plk5	polo like kinase 5	-2.45	1.28e-07	chr10	80372189	80372488	Distal Intergenic	ENSMUSG00000035486
Klf16	Kruppel-like factor 16	-2.62	3.52e-16	chr10	80575003	80575302	Intron (uc007gdt.1/118445, intron 1 of 1)	ENSMUSG00000035397
Dot1l	DOT1-like, histone H3 methyltransferase (S. cerevisiae)	-1.05	9.43e-06	chr10	80774192	80774491	Intron (uc033frf.1/208266, intron 7 of 27)	ENSMUSG00000061589
Amh	anti-Mullerian hormone	-1.02	1.25e-05	chr10	80807005	80807304	Exon (uc007get.1/11705, exon 5 of 5)	ENSMUSG00000035262
Tmprss9	transmembrane protease, serine 9	-1.66	5.62e-08	chr10	80897857	80898156	Exon (uc011xja.1/432478, exon 16 of 18)	ENSMUSG00000059406
Gng7	guanine nucleotide binding protein (G protein), gamma 7	-0.05	0.882	chr10	80940431	80940730	Distal Intergenic	ENSMUSG00000048240
Gng7	guanine nucleotide binding protein (G protein), gamma 7	-1.16	0.000237	chr10	81003020	81003319	Intron (uc007gfn.1/14708, intron 1 of 3)	ENSMUSG00000048240
Matk	megakaryocyte-associated tyrosine kinase	-2.02	7.76e-16	chr10	81253116	81253415	5' UTR	ENSMUSG00000004933
Pip5k1c	phosphatidylinositol-4-phosphate 5-kinase, type 1 gamma	-0.85	0.00913	chr10	81302927	81303226	Intron (uc007ghc.3/18717, intron 1 of 17)	ENSMUSG00000034902
Aes	amino-terminal enhancer of split	-0.47	0.00369	chr10	81559555	81559854	5' UTR	ENSMUSG00000054452
Sirt6	sirtuin 6	-3.14	7.82e-14	chr10	81615870	81616169	Distal Intergenic	ENSMUSG00000034748
Glt8d2	glycosyltransferase 8 domain containing 2	-2.57	2.51e-13	chr10	82662039	82662338	Exon (uc007gjs.1/74782, exon 5 of 10)	ENSMUSG00000020251
Glt8d2	glycosyltransferase 8 domain containing 2	-3.07	6.38e-14	chr10	82680979	82681278	Intron (uc007gjs.1/74782, intron 1 of 9)	ENSMUSG00000020251
Glt8d2	glycosyltransferase 8 domain containing 2	-2.34	1.42e-11	chr10	82690493	82690792	5' UTR	ENSMUSG00000020251
1700028I16Rik	RIKEN cDNA 1700028I16 gene	-1.55	4.47e-06	chr10	82795324	82795623	Distal Intergenic	ENSMUSG00000056821
Txnrd1	thioredoxin reductase 1	-0.76	0.0538	chr10	82894044	82894343	Intron (uc007gjy.1/50493, intron 14 of 14)	ENSMUSG00000020250
Chst11	carbohydrate sulfotransferase 11	-1.18	0.000668	chr10	83004768	83005067	Intron (uc007gke.2/58250, intron 1 of 2)	ENSMUSG00000034612
Chst11	carbohydrate sulfotransferase 11	-0.87	0.0176	chr10	83060353	83060652	Intron (uc007gke.2/58250, intron 1 of 2)	ENSMUSG00000034612
Chst11	carbohydrate sulfotransferase 11	-1.22	0.00089	chr10	83133604	83133903	Intron (uc007gke.2/58250, intron 2 of 2)	ENSMUSG00000034612
Chst11	carbohydrate sulfotransferase 11	-2	1.91e-10	chr10	83149538	83149837	Intron (uc007gke.2/58250, intron 2 of 2)	ENSMUSG00000034612
Nuak1	NUAK family, SNF1-like kinase, 1	-2.42	7.65e-09	chr10	84229485	84229784	Distal Intergenic	ENSMUSG00000020032
Nuak1	NUAK family, SNF1-like kinase, 1	-1.89	1.92e-11	chr10	84371987	84372286	3' UTR	ENSMUSG00000020032
Nuak1	NUAK family, SNF1-like kinase, 1	-0.68	0.0372	chr10	84383263	84383562	Intron (uc007gko.2/77976, intron 4 of 6)	ENSMUSG00000020032
Nuak1	NUAK family, SNF1-like kinase, 1	-0.27	0.495	chr10	84390541	84390840	Intron (uc007gko.2/77976, intron 4 of 6)	ENSMUSG00000020032
Platr7	pluripotency associated transcript 7	-2.5	9.2e-06	chr10	84564767	84565066	Distal Intergenic	ENSMUSG00000097076
Syn3	synapsin III	-2.08	1.34e-05	chr10	86480421	86480720	Intron (uc007gnn.2/27204, intron 1 of 13)	ENSMUSG00000059602
Nt5dc3	5'-nucleotidase domain containing 3	-2.61	1.22e-11	chr10	86789536	86789835	Intron (uc007gqm.1/103466, intron 1 of 13)	ENSMUSG00000054027
Stab2	stabilin 2	-2.83	1.21e-11	chr10	86890415	86890714	Intron (uc007gqo.1/192188, intron 41 of 68)	ENSMUSG00000035459
Stab2	stabilin 2	-3.49	1.12e-07	chr10	86969354	86969653	Exon (uc007gqo.1/192188, exon 8 of 69)	ENSMUSG00000035459
1700113H08Rik	RIKEN cDNA 1700113H08 gene	-1.45	2.12e-06	chr10	87058032	87058331	5' UTR	ENSMUSG00000047129
Gnptab	N-acetylglucosamine-1-phosphate transferase, alpha and beta subunits	-2.33	8.19e-08	chr10	88392206	88392505	Intron (uc007grk.1/432486, intron 2 of 13)	ENSMUSG00000035311
Utp20	UTP20 small subunit processome component	-2.23	2.31e-06	chr10	88761857	88762156	Exon (uc007grx.2/70683, exon 47 of 62)	ENSMUSG00000004356
Anks1b	ankyrin repeat and sterile alpha motif domain containing 1B	-2.66	4.63e-13	chr10	90307854	90308153	Intron (uc057kjj.1/77531, intron 11 of 25)	ENSMUSG00000058589
Anks1b	ankyrin repeat and sterile alpha motif domain containing 1B	-1.41	3.59e-06	chr10	90432524	90432823	Intron (uc057kjj.1/77531, intron 12 of 25)	ENSMUSG00000058589
Anks1b	ankyrin repeat and sterile alpha motif domain containing 1B	-1.94	5.79e-08	chr10	90495028	90495327	Intron (uc057kjj.1/77531, intron 12 of 25)	ENSMUSG00000058589
Anks1b	ankyrin repeat and sterile alpha motif domain containing 1B	-2.8	1.82e-07	chr10	90537685	90537984	Intron (uc057kjj.1/77531, intron 14 of 25)	ENSMUSG00000058589
Anks1b	ankyrin repeat and sterile alpha motif domain containing 1B	-2.09	1.63e-19	chr10	90577065	90577364	5' UTR	ENSMUSG00000058589
Anks1b	ankyrin repeat and sterile alpha motif domain containing 1B	-2.17	2.98e-08	chr10	90598108	90598407	Intron (uc057kjj.1/77531, intron 15 of 25)	ENSMUSG00000058589
Anks1b	ankyrin repeat and sterile alpha motif domain containing 1B	-2.47	6.28e-10	chr10	90628191	90628490	Intron (uc057kjj.1/77531, intron 15 of 25)	ENSMUSG00000058589
Anks1b	ankyrin repeat and sterile alpha motif domain containing 1B	-2.16	3.68e-08	chr10	90637633	90637932	Intron (uc057kjj.1/77531, intron 15 of 25)	ENSMUSG00000058589
Anks1b	ankyrin repeat and sterile alpha motif domain containing 1B	-2.18	4.15e-08	chr10	90680478	90680777	5' UTR	ENSMUSG00000058589
Anks1b	ankyrin repeat and sterile alpha motif domain containing 1B	-2.82	1.43e-13	chr10	90684843	90685142	Intron (uc057kjj.1/77531, intron 17 of 25)	ENSMUSG00000058589
Anks1b	ankyrin repeat and sterile alpha motif domain containing 1B	-2	1.81e-12	chr10	90704984	90705283	Intron (uc057kjj.1/77531, intron 17 of 25)	ENSMUSG00000058589
Anks1b	ankyrin repeat and sterile alpha motif domain containing 1B	-1.83	5.98e-05	chr10	90708869	90709168	Intron (uc057kjj.1/77531, intron 17 of 25)	ENSMUSG00000058589
Anks1b	ankyrin repeat and sterile alpha motif domain containing 1B	-2.47	1.67e-22	chr10	90723697	90723996	Intron (uc057kjj.1/77531, intron 17 of 25)	ENSMUSG00000058589
Anks1b	ankyrin repeat and sterile alpha motif domain containing 1B	-2.04	3.94e-08	chr10	90753287	90753586	Intron (uc057kjj.1/77531, intron 17 of 25)	ENSMUSG00000058589
Anks1b	ankyrin repeat and sterile alpha motif domain containing 1B	-1.92	0.000432	chr10	90825021	90825320	Intron (uc057kjj.1/77531, intron 17 of 25)	ENSMUSG00000058589
Anks1b	ankyrin repeat and sterile alpha motif domain containing 1B	-1.39	9.92e-06	chr10	90829285	90829584	Intron (uc057kjj.1/77531, intron 17 of 25)	ENSMUSG00000058589
Anks1b	ankyrin repeat and sterile alpha motif domain containing 1B	-1.55	3.23e-06	chr10	90858906	90859205	Intron (uc057kjj.1/77531, intron 17 of 25)	ENSMUSG00000058589
Anks1b	ankyrin repeat and sterile alpha motif domain containing 1B	-1.79	1.04e-06	chr10	90940357	90940656	Exon (uc057kjj.1/77531, exon 22 of 26)	ENSMUSG00000058589
Anks1b	ankyrin repeat and sterile alpha motif domain containing 1B	-2.72	4.57e-13	chr10	90967224	90967523	3' UTR	ENSMUSG00000058589
Apaf1	apoptotic peptidase activating factor 1	-1.74	7.68e-07	chr10	91001319	91001618	Intron (uc007gtg.1/11783, intron 22 of 26)	ENSMUSG00000019979
Cfap54	cilia and flagella associated protein 54	-2.69	3.63e-15	chr10	93104107	93104406	Distal Intergenic	ENSMUSG00000020014
Cfap54	cilia and flagella associated protein 54	-2.75	2.07e-10	chr10	93120108	93120407	Distal Intergenic	ENSMUSG00000020014
Cdk17	cyclin-dependent kinase 17	-2.36	1.16e-09	chr10	93130673	93130972	Distal Intergenic	ENSMUSG00000020015
Tmcc3	transmembrane and coiled coil domains 3	-0.26	0.232	chr10	94545461	94545760	Intron (uc007gvt.2/319880, intron 1 of 3)	ENSMUSG00000020023
Tmcc3	transmembrane and coiled coil domains 3	-2.6	5.17e-12	chr10	94559435	94559734	Intron (uc007gvt.2/319880, intron 1 of 3)	ENSMUSG00000020023
Gm29684	predicted gene, 29684	-1.5	0.000243	chr10	95033163	95033462	Distal Intergenic	ENSMUSG00000112481
Eea1	early endosome antigen 1	-2.17	7.23e-10	chr10	96121544	96121843	Distal Intergenic	ENSMUSG00000036499
4930473O22Rik	RIKEN cDNA 4930473O22 gene	-2.65	4.07e-07	chr10	97582485	97582784	Distal Intergenic	ENSMUSG00000112484
4930525C09Rik	RIKEN cDNA 4930525C09 gene	-2.94	8.41e-10	chr10	97718834	97719133	Intron (uc007gxe.2/78127, intron 2 of 2)	ENSMUSG00000112497
Gm10754	predicted gene 10754	-2.94	8.41e-10	chr10	97718834	97719133	Intron (uc007gxe.2/78127, intron 2 of 2)	ENSMUSG00000074776
Gm8633	predicted gene 8633	-2.38	7.72e-07	chr10	98213201	98213500	Distal Intergenic	ENSMUSG00000112896
Gm8633	predicted gene 8633	-1.79	3.81e-07	chr10	98349351	98349650	Intron (uc029rev.1/667438, intron 1 of 4)	ENSMUSG00000112896
Gm8633	predicted gene 8633	-2.55	3.01e-20	chr10	98486641	98486940	Distal Intergenic	ENSMUSG00000112896
Gm8633	predicted gene 8633	-2.04	3.73e-09	chr10	98608552	98608851	Distal Intergenic	ENSMUSG00000112896
Atp2b1	ATPase, Ca++ transporting, plasma membrane 1	-2.22	7.48e-08	chr10	98645739	98646038	Distal Intergenic	ENSMUSG00000019943
Atp2b1	ATPase, Ca++ transporting, plasma membrane 1	-2.09	3.55e-08	chr10	98701015	98701314	Distal Intergenic	ENSMUSG00000019943
Atp2b1	ATPase, Ca++ transporting, plasma membrane 1	-3.21	1.79e-09	chr10	98733837	98734136	Distal Intergenic	ENSMUSG00000019943
Atp2b1	ATPase, Ca++ transporting, plasma membrane 1	-2.18	1.05e-11	chr10	98742716	98743015	Distal Intergenic	ENSMUSG00000019943
Atp2b1	ATPase, Ca++ transporting, plasma membrane 1	-1.59	1.66e-05	chr10	98775506	98775805	Distal Intergenic	ENSMUSG00000019943
Atp2b1	ATPase, Ca++ transporting, plasma membrane 1	-2.91	3.44e-09	chr10	98789376	98789675	Distal Intergenic	ENSMUSG00000019943
Atp2b1	ATPase, Ca++ transporting, plasma membrane 1	-2.79	2.42e-12	chr10	98807093	98807392	Distal Intergenic	ENSMUSG00000019943
Atp2b1	ATPase, Ca++ transporting, plasma membrane 1	-1.52	0.000327	chr10	98837884	98838183	Distal Intergenic	ENSMUSG00000019943
Atp2b1	ATPase, Ca++ transporting, plasma membrane 1	-3.21	1.99e-07	chr10	98907532	98907831	Distal Intergenic	ENSMUSG00000019943
Atp2b1	ATPase, Ca++ transporting, plasma membrane 1	-1.82	1.06e-06	chr10	98960437	98960736	Intron (uc007gxf.2/67972, intron 1 of 20)	ENSMUSG00000019943
Dusp6	dual specificity phosphatase 6	-2.3	7.81e-06	chr10	99242691	99242990	Distal Intergenic	ENSMUSG00000019960
Gm20110	predicted gene, 20110	-2.52	1.51e-05	chr10	99481285	99481584	Distal Intergenic	ENSMUSG00000111962
Gm20110	predicted gene, 20110	-1.85	5.08e-05	chr10	99524513	99524812	Distal Intergenic	ENSMUSG00000111962
Gm20110	predicted gene, 20110	-2.11	1.58e-08	chr10	99532106	99532405	Distal Intergenic	ENSMUSG00000111962
Gm20110	predicted gene, 20110	-2.98	9.47e-11	chr10	99552465	99552764	Distal Intergenic	ENSMUSG00000111962
Gm20110	predicted gene, 20110	-1	0.00611	chr10	99570086	99570385	Distal Intergenic	ENSMUSG00000111962
Gm20110	predicted gene, 20110	-0.48	0.179	chr10	99599784	99600083	Distal Intergenic	ENSMUSG00000111962
Kitl	kit ligand	-1.44	9.72e-05	chr10	100054484	100054783	Intron (uc057kjk.1/17311, intron 2 of 7)	ENSMUSG00000019966
Mgat4c	MGAT4 family, member C	-0.52	0.0536	chr10	101681772	101682071	5' UTR	ENSMUSG00000019888
Ppfia2	protein tyrosine phosphatase, receptor type, f polypeptide (PTPRF), interacting protein (liprin), alpha 2	-0.85	0.00269	chr10	106470159	106470458	5' UTR	ENSMUSG00000053825
Ppfia2	protein tyrosine phosphatase, receptor type, f polypeptide (PTPRF), interacting protein (liprin), alpha 2	-1.41	0.000183	chr10	106509640	106509939	Intron (uc007gyr.2/327814, intron 2 of 31)	ENSMUSG00000053825
Ppfia2	protein tyrosine phosphatase, receptor type, f polypeptide (PTPRF), interacting protein (liprin), alpha 2	-1.46	2.27e-07	chr10	106632893	106633192	Intron (uc007gyr.2/327814, intron 3 of 31)	ENSMUSG00000053825
Ppfia2	protein tyrosine phosphatase, receptor type, f polypeptide (PTPRF), interacting protein (liprin), alpha 2	-3.55	1.12e-14	chr10	106664928	106665227	Intron (uc007gyr.2/327814, intron 3 of 31)	ENSMUSG00000053825
Ppfia2	protein tyrosine phosphatase, receptor type, f polypeptide (PTPRF), interacting protein (liprin), alpha 2	-2.49	2.64e-10	chr10	106681707	106682006	Intron (uc007gyr.2/327814, intron 3 of 31)	ENSMUSG00000053825
Ppfia2	protein tyrosine phosphatase, receptor type, f polypeptide (PTPRF), interacting protein (liprin), alpha 2	-2.51	2.25e-08	chr10	106684891	106685190	Intron (uc007gyr.2/327814, intron 3 of 31)	ENSMUSG00000053825
Ppfia2	protein tyrosine phosphatase, receptor type, f polypeptide (PTPRF), interacting protein (liprin), alpha 2	-2.71	3.23e-07	chr10	106732731	106733030	Intron (uc007gyr.2/327814, intron 3 of 31)	ENSMUSG00000053825
Syt1	synaptotagmin I	-0.6	0.0266	chr10	108581560	108581859	Intron (uc007gzg.2/20979, intron 9 of 10)	ENSMUSG00000035864
Syt1	synaptotagmin I	-1.95	2.03e-08	chr10	108600466	108600765	Intron (uc007gzg.2/20979, intron 8 of 10)	ENSMUSG00000035864
Syt1	synaptotagmin I	-2.6	3.91e-08	chr10	108619499	108619798	Intron (uc007gzg.2/20979, intron 8 of 10)	ENSMUSG00000035864
Syt1	synaptotagmin I	-1.44	0.000574	chr10	108626341	108626640	Intron (uc007gzg.2/20979, intron 8 of 10)	ENSMUSG00000035864
Syt1	synaptotagmin I	-1.39	0.000354	chr10	108710164	108710463	Intron (uc007gzg.2/20979, intron 3 of 10)	ENSMUSG00000035864
Syt1	synaptotagmin I	-2.35	1.56e-09	chr10	108801117	108801416	Intron (uc007gzg.2/20979, intron 3 of 10)	ENSMUSG00000035864
Syt1	synaptotagmin I	-2.33	8.3e-08	chr10	108905149	108905448	Intron (uc007gzg.2/20979, intron 1 of 10)	ENSMUSG00000035864
Syt1	synaptotagmin I	-1.86	2.36e-05	chr10	108937114	108937413	Intron (uc007gzg.2/20979, intron 1 of 10)	ENSMUSG00000035864
Syt1	synaptotagmin I	-1.45	0.000285	chr10	108979242	108979541	Intron (uc007gzg.2/20979, intron 1 of 10)	ENSMUSG00000035864
Syt1	synaptotagmin I	-1.65	1.31e-11	chr10	109010332	109010631	5' UTR	ENSMUSG00000035864
Syt1	synaptotagmin I	-2.36	1.09e-11	chr10	109327692	109327991	Distal Intergenic	ENSMUSG00000035864
Nav3	neuron navigator 3	-2.57	2.28e-11	chr10	109643035	109643334	Distal Intergenic	ENSMUSG00000020181
Nav3	neuron navigator 3	-1.16	0.000187	chr10	109684529	109684828	Intron (uc007gzk.1/260315, intron 27 of 27)	ENSMUSG00000020181
Nav3	neuron navigator 3	-2.5	3.49e-10	chr10	109699866	109700165	Intron (uc007gzk.1/260315, intron 22 of 27)	ENSMUSG00000020181
9230102K24Rik	RIKEN cDNA 9230102K24 gene	-2.21	2.7e-06	chr10	110421260	110421559	Distal Intergenic	ENSMUSG00000112398
9230102K24Rik	RIKEN cDNA 9230102K24 gene	-2.37	3.36e-08	chr10	110440975	110441274	Distal Intergenic	ENSMUSG00000112398
Csrp2	cysteine and glycine-rich protein 2	-1.39	7.32e-05	chr10	110938705	110939004	Exon (uc007gzs.2/13008, exon 5 of 6)	ENSMUSG00000020186
Kcnc2	potassium voltage gated channel, Shaw-related subfamily, member 2	-2.23	9.68e-06	chr10	112263892	112264191	Distal Intergenic	ENSMUSG00000035681
Ptprb	protein tyrosine phosphatase, receptor type, B	-1.5	0.000493	chr10	116403287	116403586	Distal Intergenic	ENSMUSG00000020154
Kcnmb4	potassium large conductance calcium-activated channel, subfamily M, beta member 4	-2.13	8.64e-08	chr10	116428313	116428612	Intron (uc007hbw.1/58802, intron 2 of 2)	ENSMUSG00000054934
Kcnmb4	potassium large conductance calcium-activated channel, subfamily M, beta member 4	-1.42	0.0021	chr10	116435669	116435968	Intron (uc007hbw.1/58802, intron 2 of 2)	ENSMUSG00000054934
Kcnmb4	potassium large conductance calcium-activated channel, subfamily M, beta member 4	-1.75	6.28e-09	chr10	116473143	116473442	Exon (uc007hbz.3/100504412, exon 1 of 3)	ENSMUSG00000054934
Kcnmb4os2	potassium large conductance calcium-activated channel, subfamily M, beta member 4, opposite strand 2	-1.75	6.28e-09	chr10	116473143	116473442	Exon (uc007hbz.3/100504412, exon 1 of 3)	ENSMUSG00000085837
Gm26579	predicted gene, 26579	-2.84	1.2e-09	chr10	116653040	116653339	Distal Intergenic	ENSMUSG00000097104
Best3	bestrophin 3	-2.89	1.22e-11	chr10	117013655	117013954	Intron (uc007hcp.1/382427, intron 9 of 9)	ENSMUSG00000020169
Gm32141	predicted gene, 32141	-2.7	4.46e-10	chr10	117418280	117418579	Distal Intergenic	ENSMUSG00000112344
Gm32141	predicted gene, 32141	-2.42	2e-08	chr10	117445840	117446139	Exon (uc007hdh.1/102634600, exon 2 of 2)	ENSMUSG00000112344
Rap1b	RAS related protein 1b	-2.4	1.17e-05	chr10	117874702	117875001	Distal Intergenic	ENSMUSG00000052681
Ifngas1	Ifng antisense RNA 1	-1.28	0.0018	chr10	118641168	118641467	Distal Intergenic	ENSMUSG00000112230
Dyrk2	dual-specificity tyrosine-(Y)-phosphorylation regulated kinase 2	-1.36	0.000126	chr10	118747195	118747494	Distal Intergenic	ENSMUSG00000028630
1700064J06Rik	RIKEN cDNA 1700064J06 gene	-3.7	1.2e-15	chr10	119031499	119031798	Distal Intergenic	ENSMUSG00000100681
Grip1	glutamate receptor interacting protein 1	-2	0.00017	chr10	119872114	119872413	Intron (uc007heg.2/74053, intron 1 of 21)	ENSMUSG00000034813
Gm4489	predicted gene 4489	-1.88	0.00396	chr10	122193061	122193360	Distal Intergenic	ENSMUSG00000111952
Ppm1h	protein phosphatase 1H (PP2C domain containing)	-1.72	1.39e-06	chr10	122717721	122718020	Intron (uc007hgf.2/319468, intron 1 of 5)	ENSMUSG00000034613
Ppm1h	protein phosphatase 1H (PP2C domain containing)	-1.7	1.94e-06	chr10	122740739	122741038	Intron (uc007hgf.2/319468, intron 1 of 5)	ENSMUSG00000034613
Ppm1h	protein phosphatase 1H (PP2C domain containing)	-0.65	0.0216	chr10	122807565	122807864	Intron (uc007hgf.2/319468, intron 3 of 5)	ENSMUSG00000034613
Ppm1h	protein phosphatase 1H (PP2C domain containing)	-1.61	2.32e-06	chr10	122856628	122856927	Intron (uc007hgf.2/319468, intron 4 of 5)	ENSMUSG00000034613
Ppm1h	protein phosphatase 1H (PP2C domain containing)	-1.85	0.000154	chr10	122861647	122861946	Intron (uc007hgf.2/319468, intron 5 of 5)	ENSMUSG00000034613
Mon2	MON2 homolog, regulator of endosome to Golgi trafficking	0.03	0.935	chr10	122990714	122991013	Promoter (4-5kb)	ENSMUSG00000034602
Fam19a2	family with sequence similarity 19, member A2	-3.34	7.48e-15	chr10	123426744	123427043	Intron (uc007hgu.2/268354, intron 1 of 5)	ENSMUSG00000044071
Fam19a2	family with sequence similarity 19, member A2	-1.7	0.0146	chr10	123518162	123518461	Intron (uc007hgu.2/268354, intron 2 of 5)	ENSMUSG00000044071
Fam19a2	family with sequence similarity 19, member A2	-1.79	1.33e-07	chr10	123548183	123548482	Intron (uc007hgu.2/268354, intron 2 of 5)	ENSMUSG00000044071
Fam19a2	family with sequence similarity 19, member A2	-1.77	6.36e-05	chr10	123840556	123840855	Distal Intergenic	ENSMUSG00000044071
Slc16a7	solute carrier family 16 (monocarboxylic acid transporters), member 7	-2.88	6.03e-13	chr10	125122258	125122557	Distal Intergenic	ENSMUSG00000020102
4930484H19Rik	RIKEN cDNA 4930484H19 gene	-0.89	0.0206	chr10	126814939	126815238	Distal Intergenic	ENSMUSG00000112832
Atp23	ATP23 metallopeptidase and ATP synthase assembly factor homolog	-0.49	0.00359	chr10	126928237	126928536	Distal Intergenic	ENSMUSG00000025436
Ctdsp2	CTD (carboxy-terminal domain, RNA polymerase II, polypeptide A) small phosphatase 2	-2.35	4.18e-09	chr10	126953400	126953699	Distal Intergenic	ENSMUSG00000078429
Ctdsp2	CTD (carboxy-terminal domain, RNA polymerase II, polypeptide A) small phosphatase 2	-0.52	0.0133	chr10	126957371	126957670	Distal Intergenic	ENSMUSG00000078429
Ctdsp2	CTD (carboxy-terminal domain, RNA polymerase II, polypeptide A) small phosphatase 2	-0.92	0.00173	chr10	126962785	126963084	Distal Intergenic	ENSMUSG00000078429
Agap2	ArfGAP with GTPase domain, ankyrin repeat and PH domain 2	-2.13	1.76e-15	chr10	127080459	127080758	Exon (uc007hhx.2/216439, exon 1 of 19)	ENSMUSG00000025422
Arhgef25	Rho guanine nucleotide exchange factor (GEF) 25	-1.54	4.17e-08	chr10	127188370	127188669	Intron (uc007hij.2/52666, intron 2 of 15)	ENSMUSG00000019467
F420014N23Rik	RIKEN cDNA F420014N23 gene	-0.69	0.000707	chr10	127195774	127196073	Intron (uc007hip.1/100038591, intron 1 of 3)	ENSMUSG00000097331
Inhbc	inhibin beta-C	-0.83	0.0124	chr10	127354233	127354532	Promoter (2-3kb)	ENSMUSG00000025405
Ndufa4l2	Ndufa4, mitochondrial complex associated like 2	-1.35	2.17e-08	chr10	127511898	127512197	Promoter (2-3kb)	ENSMUSG00000040280
Osbp2	oxysterol binding protein 2	-1.18	0.0054	chr11	3753571	3753870	Intron (uc007htp.1/74309, intron 1 of 12)	ENSMUSG00000020435
Osbp2	oxysterol binding protein 2	-2.07	4.21e-09	chr11	3853735	3854034	Intron (uc007htq.1/74309, intron 1 of 13)	ENSMUSG00000020435
4921536K21Rik	RIKEN cDNA 4921536K21 gene	-2.21	6.08e-06	chr11	3876396	3876695	Distal Intergenic	ENSMUSG00000020434
Dusp18	dual specificity phosphatase 18	-1.48	8.2e-11	chr11	3895309	3895608	5' UTR	ENSMUSG00000047205
Mtfp1	mitochondrial fission process 1	-0.58	0.0447	chr11	4087084	4087383	Distal Intergenic	ENSMUSG00000004748
Sec14l2	SEC14-like lipid binding 2	-1.66	5.76e-12	chr11	4105870	4106169	Intron (uc007huh.2/67815, intron 8 of 11)	ENSMUSG00000003585
Ascc2	activating signal cointegrator 1 complex subunit 2	-3.34	3.4e-16	chr11	4679217	4679516	Exon (uc007hva.3/75452, exon 16 of 20)	ENSMUSG00000020412
Ap1b1	adaptor protein complex AP-1, beta 1 subunit	-1.14	2.13e-07	chr11	4947521	4947820	5' UTR	ENSMUSG00000009090
Nefh	neurofilament, heavy polypeptide	-1.14	2.13e-07	chr11	4947521	4947820	5' UTR	ENSMUSG00000020396
Ap1b1	adaptor protein complex AP-1, beta 1 subunit	-3.01	3.81e-10	chr11	5028570	5028869	Intron (uc007hvn.2/11764, intron 11 of 22)	ENSMUSG00000009090
Ap1b1	adaptor protein complex AP-1, beta 1 subunit	-3.82	6.66e-19	chr11	5035222	5035521	Intron (uc007hvn.2/11764, intron 16 of 22)	ENSMUSG00000009090
Ap1b1	adaptor protein complex AP-1, beta 1 subunit	-3.03	2.17e-16	chr11	5042008	5042307	3' UTR	ENSMUSG00000009090
Gas2l1	growth arrest-specific 2 like 1	-3.39	1.65e-11	chr11	5052070	5052369	Downstream (1-2kb)	ENSMUSG00000034201
Gas2l1	growth arrest-specific 2 like 1	-0.94	2.15e-05	chr11	5065001	5065300	5' UTR	ENSMUSG00000034201
Kremen1	kringle containing transmembrane protein 1	-0.53	0.0653	chr11	5261924	5262223	Promoter (<=1kb)	ENSMUSG00000020393
Znrf3	zinc and ring finger 3	-2.23	1.2e-07	chr11	5354243	5354542	Intron (uc007hwk.4/407821, intron 2 of 8)	ENSMUSG00000041961
Znrf3	zinc and ring finger 3	-0.51	0.155	chr11	5425077	5425376	Intron (uc007hwj.2/407821, intron 1 of 8)	ENSMUSG00000041961
Dbnl	drebrin-like	-2.42	1.38e-13	chr11	5795526	5795825	Exon (uc007hxb.2/13169, exon 5 of 13)	ENSMUSG00000020476
Camk2b	calcium/calmodulin-dependent protein kinase II, beta	-1.49	0.000254	chr11	6018827	6019126	Intron (uc007hxr.3/12323, intron 2 of 20)	ENSMUSG00000057897
Camk2b	calcium/calmodulin-dependent protein kinase II, beta	-0.95	0.000653	chr11	6030565	6030864	Intron (uc007hxr.3/12323, intron 1 of 20)	ENSMUSG00000057897
Camk2b	calcium/calmodulin-dependent protein kinase II, beta	-1.47	0.000122	chr11	6038787	6039086	Intron (uc007hxr.3/12323, intron 1 of 20)	ENSMUSG00000057897
Camk2b	calcium/calmodulin-dependent protein kinase II, beta	-1.71	6.69e-16	chr11	6065094	6065393	Intron (uc007hxr.3/12323, intron 1 of 20)	ENSMUSG00000057897
Nudcd3	NudC domain containing 3	-3.1	3.41e-17	chr11	6109485	6109784	Intron (uc007hxx.3/209586, intron 2 of 2)	ENSMUSG00000053838
Adcy1	adenylate cyclase 1	-3.24	5.66e-05	chr11	6965567	6965866	Distal Intergenic	ENSMUSG00000020431
Adcy1	adenylate cyclase 1	-2.26	5.3e-10	chr11	7017502	7017801	Distal Intergenic	ENSMUSG00000020431
Adcy1	adenylate cyclase 1	-1.16	0.00484	chr11	7055783	7056082	Distal Intergenic	ENSMUSG00000020431
Igfbp3	insulin-like growth factor binding protein 3	-2.83	3.63e-08	chr11	7225630	7225929	Distal Intergenic	ENSMUSG00000020427
Tns3	tensin 3	-1.41	3.93e-05	chr11	8657248	8657547	Intron (uc007hzk.1/319939, intron 1 of 30)	ENSMUSG00000020422
Sun3	Sad1 and UNC84 domain containing 3	-2.22	6.93e-05	chr11	9047371	9047670	Intron (uc007hzu.1/194974, intron 1 of 8)	ENSMUSG00000040985
Upp1	uridine phosphorylase 1	-3.35	7.93e-10	chr11	9128660	9128959	Intron (uc007hzx.2/22271, intron 3 of 8)	ENSMUSG00000020407
Pom121l12	POM121 membrane glycoprotein-like 12	-2.48	6.18e-11	chr11	15107565	15107864	Distal Intergenic	ENSMUSG00000084135
Plek	pleckstrin	-2.12	1.6e-06	chr11	17046068	17046367	Intron (uc007ibw.2/56193, intron 1 of 9)	ENSMUSG00000020120
Cnrip1	cannabinoid receptor interacting protein 1	-3.33	8.17e-14	chr11	17106583	17106882	Distal Intergenic	ENSMUSG00000044629
Cnrip1	cannabinoid receptor interacting protein 1	-3.31	2.07e-08	chr11	17112573	17112872	Distal Intergenic	ENSMUSG00000044629
Ppp3r1	protein phosphatase 3, regulatory subunit B, alpha isoform (calcineurin B, type I)	-0.8	4.94e-05	chr11	17159407	17159706	5' UTR	ENSMUSG00000033953
Wdr92	WD repeat domain 92	-2.48	1.65e-07	chr11	17215125	17215424	Intron (uc007icd.1/103784, intron 1 of 7)	ENSMUSG00000078970
C1d	C1D nuclear receptor co-repressor	-0.65	0.0567	chr11	17351723	17352022	Distal Intergenic	ENSMUSG00000000581
Etaa1	Ewing tumor-associated antigen 1	-2.89	7.12e-05	chr11	17651876	17652175	Distal Intergenic	ENSMUSG00000016984
Spred2	sprouty-related, EVH1 domain containing 2	-2.13	9.43e-08	chr11	19835134	19835433	Distal Intergenic	ENSMUSG00000045671
Spred2	sprouty-related, EVH1 domain containing 2	-2.22	1.11e-08	chr11	19940032	19940331	Intron (uc007icq.1/114716, intron 1 of 4)	ENSMUSG00000045671
Spred2	sprouty-related, EVH1 domain containing 2	-2.63	1.76e-08	chr11	20036327	20036626	Distal Intergenic	ENSMUSG00000045671
Peli1	pellino 1	-1.34	8.9e-06	chr11	20987565	20987864	Distal Intergenic	ENSMUSG00000020134
Peli1	pellino 1	-1.41	0.000193	chr11	21161815	21162114	Distal Intergenic	ENSMUSG00000020134
B3gnt2	UDP-GlcNAc:betaGal beta-1,3-N-acetylglucosaminyltransferase 2	-2.5	5.17e-12	chr11	22719415	22719714	Distal Intergenic	ENSMUSG00000051650
Bcl11a	B cell CLL/lymphoma 11A (zinc finger protein)	-2.03	3e-09	chr11	24062050	24062349	Distal Intergenic	ENSMUSG00000000861
Bcl11a	B cell CLL/lymphoma 11A (zinc finger protein)	-2.64	7.81e-10	chr11	24068832	24069131	Distal Intergenic	ENSMUSG00000000861
Bcl11a	B cell CLL/lymphoma 11A (zinc finger protein)	-1.75	2.03e-10	chr11	24078366	24078665	5' UTR	ENSMUSG00000000861
Bcl11a	B cell CLL/lymphoma 11A (zinc finger protein)	-1.96	3.22e-07	chr11	24107570	24107869	Intron (uc007ift.3/14025, intron 2 of 3)	ENSMUSG00000000861
Bcl11a	B cell CLL/lymphoma 11A (zinc finger protein)	-2.74	6.61e-10	chr11	24123181	24123480	Intron (uc007ift.3/14025, intron 2 of 3)	ENSMUSG00000000861
Bcl11a	B cell CLL/lymphoma 11A (zinc finger protein)	-2.36	6.07e-09	chr11	24144271	24144570	Intron (uc007ift.3/14025, intron 2 of 3)	ENSMUSG00000000861
4933430M04Rik	RIKEN cDNA 4933430M04 gene	-2.12	1.41e-08	chr11	24484639	24484938	Intron (uc029rkx.1/71316, intron 1 of 3)	ENSMUSG00000086892
Gm10466	predicted gene 10466	-2.38	2.64e-08	chr11	24694668	24694967	Distal Intergenic	ENSMUSG00000073103
5730522E02Rik	RIKEN cDNA 5730522E02 gene	-2.77	2.94e-07	chr11	25684199	25684498	Intron (uc011xsi.1/70626, intron 2 of 5)	NA
5730522E02Rik	RIKEN cDNA 5730522E02 gene	-2.41	2.08e-09	chr11	25715575	25715874	Intron (uc011xsi.1/70626, intron 2 of 5)	NA
5730522E02Rik	RIKEN cDNA 5730522E02 gene	-2.51	6.19e-06	chr11	26014154	26014453	Intron (uc011xsi.1/70626, intron 1 of 5)	NA
5730522E02Rik	RIKEN cDNA 5730522E02 gene	-2.66	4.2e-08	chr11	26076109	26076408	Intron (uc011xsi.1/70626, intron 1 of 5)	NA
5730522E02Rik	RIKEN cDNA 5730522E02 gene	-1.87	3.36e-06	chr11	26103595	26103894	Intron (uc011xsi.1/70626, intron 1 of 5)	NA
5730522E02Rik	RIKEN cDNA 5730522E02 gene	-2.44	1.15e-08	chr11	26165082	26165381	Intron (uc011xsi.1/70626, intron 1 of 5)	NA
Gm12070	glyceraldehyde-3-phosphate dehydrogenase pseudogene	-1.86	0.00309	chr11	26818555	26818854	Distal Intergenic	NA
Gm12070	glyceraldehyde-3-phosphate dehydrogenase pseudogene	-2.06	2.14e-05	chr11	26972537	26972836	Distal Intergenic	NA
Ccdc85a	coiled-coil domain containing 85A	-2.99	1.35e-12	chr11	28415540	28415839	Intron (uc007igk.3/216613, intron 3 of 4)	ENSMUSG00000032878
Eml6	echinoderm microtubule associated protein like 6	-1.5	0.000222	chr11	29766342	29766641	Intron (uc007ihq.1/237711, intron 28 of 41)	ENSMUSG00000044072
Eml6	echinoderm microtubule associated protein like 6	-2.21	5.79e-12	chr11	29774686	29774985	Intron (uc007ihq.1/237711, intron 28 of 41)	ENSMUSG00000044072
Eml6	echinoderm microtubule associated protein like 6	-2.6	6.71e-22	chr11	29789383	29789682	Intron (uc007ihq.1/237711, intron 24 of 41)	ENSMUSG00000044072
Eml6	echinoderm microtubule associated protein like 6	-3.13	1.16e-14	chr11	29794601	29794900	Intron (uc007ihq.1/237711, intron 22 of 41)	ENSMUSG00000044072
D630024D03Rik	RIKEN cDNA D630024D03 gene	-0.47	0.0574	chr11	31759342	31759641	Distal Intergenic	ENSMUSG00000085772
Cpeb4	cytoplasmic polyadenylation element binding protein 4	-2.55	6.73e-09	chr11	31854686	31854985	Distal Intergenic	ENSMUSG00000020300
Nsg2	neuron specific gene family member 2	-1.54	7.32e-10	chr11	32001797	32002096	Exon (uc007iiv.2/18197, exon 2 of 4)	ENSMUSG00000020297
Nsg2	neuron specific gene family member 2	-1.61	5.23e-09	chr11	32020535	32020834	Intron (uc007iiv.2/18197, intron 3 of 3)	ENSMUSG00000020297
Nsg2	neuron specific gene family member 2	-1.81	1.11e-09	chr11	32061542	32061841	Distal Intergenic	ENSMUSG00000020297
Gm12108	predicted gene 12108	-1.39	0.0122	chr11	32083556	32083855	Distal Intergenic	ENSMUSG00000086386
Gm12108	predicted gene 12108	-1.11	0.00804	chr11	32141717	32142016	Distal Intergenic	ENSMUSG00000086386
Il9r	interleukin 9 receptor	-1.11	0.000616	chr11	32158275	32158574	Distal Intergenic	ENSMUSG00000020279
Ubtd2	ubiquitin domain containing 2	-1.9	1.88e-06	chr11	32516925	32517224	3' UTR	ENSMUSG00000044949
Stk10	serine/threonine kinase 10	-2.95	6.38e-13	chr11	32622689	32622988	3' UTR	ENSMUSG00000020272
Fbxw11	F-box and WD-40 domain protein 11	-1.78	1.44e-06	chr11	32662294	32662593	Intron (uc007ijv.2/103583, intron 2 of 3)	ENSMUSG00000020271
Spdl1	spindle apparatus coiled-coil protein 1	-1.06	0.0258	chr11	34940186	34940485	Distal Intergenic	ENSMUSG00000069910
Slit3	slit guidance ligand 3	-2.39	8.41e-07	chr11	35142528	35142827	Intron (uc007ild.2/20564, intron 1 of 35)	ENSMUSG00000056427
Slit3	slit guidance ligand 3	-2.95	1.29e-13	chr11	35160582	35160881	Intron (uc007ild.2/20564, intron 1 of 35)	ENSMUSG00000056427
Slit3	slit guidance ligand 3	-2.28	3.89e-09	chr11	35178465	35178764	Intron (uc007ild.2/20564, intron 3 of 35)	ENSMUSG00000056427
Slit3	slit guidance ligand 3	-2.95	1.36e-11	chr11	35275583	35275882	Intron (uc007ild.2/20564, intron 4 of 35)	ENSMUSG00000056427
Slit3	slit guidance ligand 3	-2.81	1.08e-17	chr11	35282800	35283099	Intron (uc007ild.2/20564, intron 4 of 35)	ENSMUSG00000056427
Slit3	slit guidance ligand 3	-3.33	1.29e-09	chr11	35287532	35287831	Intron (uc007ild.2/20564, intron 4 of 35)	ENSMUSG00000056427
Slit3	slit guidance ligand 3	-3.11	5.29e-18	chr11	35305265	35305564	Intron (uc007ild.2/20564, intron 4 of 35)	ENSMUSG00000056427
Slit3	slit guidance ligand 3	-2.44	9.2e-09	chr11	35338162	35338461	Intron (uc007ild.2/20564, intron 4 of 35)	ENSMUSG00000056427
Slit3	slit guidance ligand 3	-3.64	1.41e-13	chr11	35375019	35375318	Intron (uc007ild.2/20564, intron 4 of 35)	ENSMUSG00000056427
Slit3	slit guidance ligand 3	-2.34	5.32e-11	chr11	35607554	35607853	Intron (uc007ild.2/20564, intron 12 of 35)	ENSMUSG00000056427
Slit3	slit guidance ligand 3	-2.78	1.34e-12	chr11	35669156	35669455	Intron (uc007ild.2/20564, intron 26 of 35)	ENSMUSG00000056427
Slit3	slit guidance ligand 3	-2.85	1.07e-09	chr11	35679984	35680283	Intron (uc007ild.2/20564, intron 29 of 35)	ENSMUSG00000056427
Pank3	pantothenate kinase 3	-3.03	3.36e-06	chr11	35743985	35744284	Distal Intergenic	ENSMUSG00000018846
Fbll1	fibrillarin-like 1	-1.24	0.000443	chr11	35798569	35798868	5' UTR	ENSMUSG00000051062
Wwc1	WW, C2 and coiled-coil domain containing 1	-1.09	1.02e-05	chr11	35856248	35856547	Intron (uc007ili.1/211652, intron 17 of 22)	ENSMUSG00000018849
Tenm2	teneurin transmembrane protein 2	-2.44	3.25e-11	chr11	36108866	36109165	Intron (uc007ilk.2/23964, intron 12 of 28)	ENSMUSG00000049336
Tenm2	teneurin transmembrane protein 2	-2.15	6.06e-06	chr11	36175394	36175693	Intron (uc007ilk.2/23964, intron 7 of 28)	ENSMUSG00000049336
Tenm2	teneurin transmembrane protein 2	-0.74	0.0162	chr11	36244149	36244448	Intron (uc007ilk.2/23964, intron 5 of 28)	ENSMUSG00000049336
Tenm2	teneurin transmembrane protein 2	-2.38	1.66e-05	chr11	36252014	36252313	Intron (uc007ilk.2/23964, intron 5 of 28)	ENSMUSG00000049336
Tenm2	teneurin transmembrane protein 2	-2.64	4e-11	chr11	36332300	36332599	Intron (uc007ilk.2/23964, intron 3 of 28)	ENSMUSG00000049336
Tenm2	teneurin transmembrane protein 2	-2.59	5.53e-09	chr11	36341475	36341774	Intron (uc007ilk.2/23964, intron 3 of 28)	ENSMUSG00000049336
Tenm2	teneurin transmembrane protein 2	-2.9	8.22e-10	chr11	36353755	36354054	Intron (uc007ilk.2/23964, intron 3 of 28)	ENSMUSG00000049336
Tenm2	teneurin transmembrane protein 2	-2.77	3.47e-07	chr11	36363053	36363352	Intron (uc007ilk.2/23964, intron 3 of 28)	ENSMUSG00000049336
Tenm2	teneurin transmembrane protein 2	-1.93	6.66e-06	chr11	36507748	36508047	Intron (uc007ilk.2/23964, intron 2 of 28)	ENSMUSG00000049336
Tenm2	teneurin transmembrane protein 2	-2.88	3.59e-10	chr11	36565741	36566040	Intron (uc007ilk.2/23964, intron 2 of 28)	ENSMUSG00000049336
Tenm2	teneurin transmembrane protein 2	-2.82	2e-08	chr11	36919540	36919839	Intron (uc007ilk.2/23964, intron 1 of 28)	ENSMUSG00000049336
Tenm2	teneurin transmembrane protein 2	-1.48	0.00385	chr11	37222676	37222975	Distal Intergenic	ENSMUSG00000049336
Tenm2	teneurin transmembrane protein 2	-0.97	1.33e-06	chr11	37236817	37237116	Distal Intergenic	ENSMUSG00000049336
Gm12130	predicted gene 12130	-2.55	2.2e-10	chr11	38673996	38674295	Distal Intergenic	NA
Gm12130	predicted gene 12130	-1.95	4.83e-08	chr11	38861598	38861897	Distal Intergenic	NA
Mat2b	methionine adenosyltransferase II, beta	-2.66	3.75e-09	chr11	40554162	40554461	Distal Intergenic	ENSMUSG00000042032
Mat2b	methionine adenosyltransferase II, beta	-1.94	3.59e-06	chr11	40573505	40573804	Distal Intergenic	ENSMUSG00000042032
Mat2b	methionine adenosyltransferase II, beta	-2.53	1.75e-10	chr11	40581747	40582046	Distal Intergenic	ENSMUSG00000042032
Ccng1	cyclin G1	-1.43	0.000413	chr11	40784279	40784578	Distal Intergenic	ENSMUSG00000020326
Ccng1	cyclin G1	-1.57	8.94e-05	chr11	40786915	40787214	Distal Intergenic	ENSMUSG00000020326
Gabrg2	gamma-aminobutyric acid (GABA) A receptor, subunit gamma 2	-2.77	4.32e-11	chr11	41491898	41492197	Distal Intergenic	ENSMUSG00000020436
Gabrg2	gamma-aminobutyric acid (GABA) A receptor, subunit gamma 2	-1.33	7.63e-09	chr11	41999923	42000222	Intron (uc007imb.2/14406, intron 1 of 9)	ENSMUSG00000020436
Atp10b	ATPase, class V, type 10B	-1.63	2.27e-05	chr11	43092531	43092830	Distal Intergenic	ENSMUSG00000055415
C1qtnf2	C1q and tumor necrosis factor related protein 2	-3.24	8.18e-07	chr11	43500996	43501295	Distal Intergenic	ENSMUSG00000046491
Ccnjl	cyclin J-like	-2.41	2.48e-08	chr11	43559724	43560023	Intron (uc007ims.2/380694, intron 3 of 5)	ENSMUSG00000044707
Fabp6	fatty acid binding protein 6	-3.3	6.52e-08	chr11	43610404	43610703	Distal Intergenic	ENSMUSG00000020405
Thg1l	tRNA-histidine guanylyltransferase 1-like (S. cerevisiae)	-1.66	0.00118	chr11	45946954	45947253	3' UTR	ENSMUSG00000011254
Cyfip2	cytoplasmic FMR1 interacting protein 2	-1.79	2.24e-06	chr11	46235822	46236121	Intron (uc007ioe.1/320116, intron 1 of 1)	ENSMUSG00000020340
Fndc9	fibronectin type III domain containing 9	-1.79	2.24e-06	chr11	46235822	46236121	Intron (uc007ioe.1/320116, intron 1 of 1)	ENSMUSG00000048721
Cyfip2	cytoplasmic FMR1 interacting protein 2	-1.26	0.00565	chr11	46278645	46278944	Intron (uc007iob.2/76884, intron 6 of 30)	ENSMUSG00000020340
Cyfip2	cytoplasmic FMR1 interacting protein 2	-2.81	4.04e-12	chr11	46301727	46302026	Intron (uc007iob.2/76884, intron 1 of 30)	ENSMUSG00000020340
Med7	mediator complex subunit 7	-1.48	1.26e-05	chr11	46430875	46431174	Distal Intergenic	ENSMUSG00000020397
Rack1	receptor for activated C kinase 1	-2.74	9.47e-09	chr11	48551770	48552069	Distal Intergenic	ENSMUSG00000020372
Gfpt2	glutamine fructose-6-phosphate transaminase 2	-0.09	0.784	chr11	49818451	49818750	Exon (uc011xud.1/14584, exon 8 of 19)	ENSMUSG00000020363
Col23a1	collagen, type XXIII, alpha 1	-2.59	3.92e-07	chr11	51345382	51345681	Intron (uc033fvk.1/237759, intron 2 of 28)	ENSMUSG00000063564
Col23a1	collagen, type XXIII, alpha 1	-1.92	1.72e-05	chr11	51391898	51392197	Intron (uc033fvk.1/237759, intron 2 of 28)	ENSMUSG00000063564
Rmnd5b	required for meiotic nuclear division 5 homolog B	-3.47	1.59e-16	chr11	51629670	51629969	Intron (uc007iud.1/66089, intron 1 of 9)	ENSMUSG00000001054
Jade2	jade family PHD finger 2	-2.44	4.54e-10	chr11	51898223	51898522	Distal Intergenic	ENSMUSG00000020387
Fstl4	follistatin-like 4	-3.64	7.87e-13	chr11	52655145	52655444	Distal Intergenic	ENSMUSG00000036264
Fstl4	follistatin-like 4	-2.36	0.00106	chr11	53097427	53097726	Intron (uc007ivp.1/320027, intron 6 of 15)	ENSMUSG00000036264
Aff4	AF4/FMR2 family, member 4	-2.91	1.47e-05	chr11	53344855	53345154	Distal Intergenic	ENSMUSG00000049470
Shroom1	shroom family member 1	-0.65	0.000758	chr11	53469932	53470231	Distal Intergenic	ENSMUSG00000018387
Sowaha	sosondowah ankyrin repeat domain family member A	0.48	0.0238	chr11	53495182	53495481	Distal Intergenic	ENSMUSG00000044352
Pdlim4	PDZ and LIM domain 4	-3.05	4.03e-14	chr11	54049881	54050180	Distal Intergenic	ENSMUSG00000020388
4933405E24Rik	RIKEN cDNA 4933405E24 gene	-2.68	2.2e-08	chr11	54196347	54196646	Intron (uc029rlr.1/71056, intron 2 of 2)	ENSMUSG00000086209
Acsl6	acyl-CoA synthetase long-chain family member 6	0.2	0.559	chr11	54314198	54314497	Intron (uc007ixo.1/216739, intron 1 of 20)	ENSMUSG00000020333
Rapgef6	Rap guanine nucleotide exchange factor (GEF) 6	-1.52	6.39e-06	chr11	54675597	54675896	Intron (uc007ixz.2/192786, intron 21 of 27)	ENSMUSG00000037533
Cdc42se2	CDC42 small effector 2	0	0.998	chr11	54725927	54726226	Intron (uc007iyf.2/72729, intron 3 of 5)	ENSMUSG00000052298
Lyrm7	LYR motif containing 7	-2.25	1.38e-10	chr11	54833674	54833973	Intron (uc011xux.1/75530, intron 6 of 7)	ENSMUSG00000020268
Anxa6	annexin A6	-2.12	1.2e-09	chr11	55016525	55016824	Intron (uc007iyr.2/11749, intron 2 of 25)	ENSMUSG00000018340
Nmur2	neuromedin U receptor 2	-1.47	0.00189	chr11	56168051	56168350	Distal Intergenic	ENSMUSG00000037393
Nmur2	neuromedin U receptor 2	-2.18	6.75e-13	chr11	56247600	56247899	Distal Intergenic	ENSMUSG00000037393
Nmur2	neuromedin U receptor 2	-2.56	4.27e-09	chr11	56336267	56336566	Distal Intergenic	ENSMUSG00000037393
Nmur2	neuromedin U receptor 2	-1.51	0.00406	chr11	56489262	56489561	Distal Intergenic	ENSMUSG00000037393
Gria1	glutamate receptor, ionotropic, AMPA1 (alpha 1)	-1.76	5.43e-11	chr11	56763338	56763637	Distal Intergenic	ENSMUSG00000020524
Gria1	glutamate receptor, ionotropic, AMPA1 (alpha 1)	-4.35	7.55e-16	chr11	56809666	56809965	Distal Intergenic	ENSMUSG00000020524
Gria1	glutamate receptor, ionotropic, AMPA1 (alpha 1)	-2.44	4.69e-10	chr11	57069900	57070199	Intron (uc007izr.3/14799, intron 2 of 15)	ENSMUSG00000020524
Gria1	glutamate receptor, ionotropic, AMPA1 (alpha 1)	-2.01	0.000326	chr11	57132912	57133211	Intron (uc007izr.3/14799, intron 2 of 15)	ENSMUSG00000020524
Gria1	glutamate receptor, ionotropic, AMPA1 (alpha 1)	-2.3	9.59e-13	chr11	57139731	57140030	Intron (uc007izr.3/14799, intron 2 of 15)	ENSMUSG00000020524
Gria1	glutamate receptor, ionotropic, AMPA1 (alpha 1)	-2.22	5.17e-07	chr11	57184536	57184835	Intron (uc007izr.3/14799, intron 2 of 15)	ENSMUSG00000020524
Gria1	glutamate receptor, ionotropic, AMPA1 (alpha 1)	-2.18	1.18e-08	chr11	57201028	57201327	Exon (uc007izr.3/14799, exon 5 of 16)	ENSMUSG00000020524
Gria1	glutamate receptor, ionotropic, AMPA1 (alpha 1)	-2.95	1.48e-13	chr11	57214032	57214331	Intron (uc007izr.3/14799, intron 5 of 15)	ENSMUSG00000020524
Gria1	glutamate receptor, ionotropic, AMPA1 (alpha 1)	-3.18	3.02e-16	chr11	57272511	57272810	Intron (uc007izr.3/14799, intron 11 of 15)	ENSMUSG00000020524
Gria1	glutamate receptor, ionotropic, AMPA1 (alpha 1)	-3.11	1.61e-19	chr11	57319157	57319456	Intron (uc007izr.3/14799, intron 15 of 15)	ENSMUSG00000020524
Gria1	glutamate receptor, ionotropic, AMPA1 (alpha 1)	-3.39	1.16e-12	chr11	57403768	57404067	Distal Intergenic	ENSMUSG00000020524
Fam114a2	family with sequence similarity 114, member A2	-2.46	7.15e-08	chr11	57419438	57419737	Distal Intergenic	ENSMUSG00000020523
Mfap3	microfibrillar-associated protein 3	-1.41	0.00128	chr11	57522313	57522612	Intron (uc007izw.1/216760, intron 1 of 1)	ENSMUSG00000020522
2810021J22Rik	RIKEN cDNA 2810021J22 gene	-0.39	0.103	chr11	58867296	58867595	5' UTR	ENSMUSG00000020491
Hist3h2ba	histone cluster 3, H2ba	-1.21	5.19e-08	chr11	58949122	58949421	3' UTR	ENSMUSG00000056895
Trim11	tripartite motif-containing 11	-0.89	0.0206	chr11	58982173	58982472	Exon (uc007jcy.2/94091, exon 3 of 5)	ENSMUSG00000020455
Mrpl55	mitochondrial ribosomal protein L55	-0.3	0.214	chr11	59202567	59202866	5' UTR	ENSMUSG00000036860
Arf1	ADP-ribosylation factor 1	-1.67	2.93e-05	chr11	59217198	59217497	Intron (uc007jdm.2/11840, intron 1 of 4)	ENSMUSG00000048076
Wnt9a	wingless-type MMTV integration site family, member 9A	-2.63	0.000105	chr11	59338501	59338800	Distal Intergenic	ENSMUSG00000000126
Mprip	myosin phosphatase Rho interacting protein	-2.62	5.9e-12	chr11	59717569	59717868	Intron (uc007jem.2/26936, intron 3 of 14)	ENSMUSG00000005417
Rasd1	RAS, dexamethasone-induced 1	-0.97	0.000287	chr11	59964477	59964776	Exon (uc007jfh.3/19416, exon 1 of 2)	ENSMUSG00000049892
Tom1l2	target of myb1-like 2 (chicken)	-0.59	0.0578	chr11	60255958	60256257	Intron (uc007jfq.1/216810, intron 7 of 14)	ENSMUSG00000000538
Tom1l2	target of myb1-like 2 (chicken)	-0.6	0.0906	chr11	60262275	60262574	Intron (uc007jfq.1/216810, intron 5 of 14)	ENSMUSG00000000538
Drc3	dynein regulatory complex subunit 3	-1.44	1.32e-06	chr11	60384836	60385135	Intron (uc007jfu.1/74665, intron 10 of 13)	ENSMUSG00000056598
Rnf112	ring finger protein 112	-2.5	3.2e-09	chr11	61440246	61440545	Distal Intergenic	ENSMUSG00000010086
Rnf112	ring finger protein 112	-1.73	6.58e-13	chr11	61453647	61453946	5' UTR	ENSMUSG00000010086
Mfap4	microfibrillar-associated protein 4	-2.27	1.28e-13	chr11	61484260	61484559	Promoter (<=1kb)	ENSMUSG00000042436
Grap	GRB2-related adaptor protein	-1.56	3.14e-05	chr11	61644462	61644761	Distal Intergenic	ENSMUSG00000004837
Ncor1	nuclear receptor co-repressor 1	-2.67	3.42e-11	chr11	62318110	62318409	Intron (uc007jit.2/20185, intron 18 of 18)	ENSMUSG00000018501
Ncor1	nuclear receptor co-repressor 1	-1.43	1.49e-05	chr11	62431815	62432114	Intron (uc007jiw.2/20185, intron 2 of 44)	ENSMUSG00000018501
Lrrc75a	leucine rich repeat containing 75A	-1.69	2.33e-06	chr11	62624670	62624969	Intron (uc007jjn.1/192976, intron 1 of 3)	ENSMUSG00000046417
Arhgap44	Rho GTPase activating protein 44	-1.94	3.86e-06	chr11	65069537	65069836	Intron (uc007jku.1/216831, intron 3 of 20)	ENSMUSG00000033389
Map2k4	mitogen-activated protein kinase kinase 4	-1.19	1.7e-05	chr11	65745906	65746205	Intron (uc007jlb.2/26398, intron 2 of 10)	ENSMUSG00000033352
Dnah9	dynein, axonemal, heavy chain 9	-2.61	2e-08	chr11	65930907	65931206	Intron (uc007jlg.1/237806, intron 49 of 68)	ENSMUSG00000056752
Gm12296	predicted gene 12296	-1.54	0.00604	chr11	66177165	66177464	Intron (uc007jlk.1/100093714, intron 1 of 1)	NA
Gm12296	predicted gene 12296	-2.97	5.82e-12	chr11	66188435	66188734	Intron (uc007jll.1/100093714, intron 1 of 2)	NA
Gm12296	predicted gene 12296	-3.69	2.26e-21	chr11	66222573	66222872	Intron (uc007jll.1/100093714, intron 1 of 2)	NA
Shisa6	shisa family member 6	-3.69	2.26e-21	chr11	66222573	66222872	Intron (uc007jll.1/100093714, intron 1 of 2)	ENSMUSG00000053930
Shisa6	shisa family member 6	-2.34	2.13e-06	chr11	66394628	66394927	Intron (uc007jlm.2/380702, intron 2 of 4)	ENSMUSG00000053930
Shisa6	shisa family member 6	-1.48	1.87e-09	chr11	66525988	66526287	5' UTR	ENSMUSG00000053930
Shisa6	shisa family member 6	-3.02	1.47e-08	chr11	66675005	66675304	Distal Intergenic	ENSMUSG00000053930
Myh3	myosin, heavy polypeptide 3, skeletal muscle, embryonic	-3.57	2.99e-12	chr11	67097942	67098241	Exon (uc007jlx.1/17883, exon 32 of 41)	ENSMUSG00000020908
Myh8	myosin, heavy polypeptide 8, skeletal muscle, perinatal	-2.77	7.95e-06	chr11	67293468	67293767	Intron (uc007jmm.1/17885, intron 21 of 21)	ENSMUSG00000055775
Gas7	growth arrest specific 7	-0.97	6.69e-05	chr11	67526927	67527226	Distal Intergenic	ENSMUSG00000033066
Gas7	growth arrest specific 7	-2.35	1.66e-22	chr11	67596874	67597173	Intron (uc011xwn.1/14457, intron 1 of 13)	ENSMUSG00000033066
Gas7	growth arrest specific 7	-2.59	4.81e-19	chr11	67665510	67665809	Intron (uc011xwn.1/14457, intron 8 of 13)	ENSMUSG00000033066
Glp2r	glucagon-like peptide 2 receptor	-2.59	4.81e-19	chr11	67665510	67665809	Intron (uc011xwn.1/14457, intron 8 of 13)	ENSMUSG00000049928
Ccdc42	coiled-coil domain containing 42	-1.14	0.000949	chr11	68623857	68624156	Distal Intergenic	ENSMUSG00000045915
Myh10	myosin, heavy polypeptide 10, non-muscle	-1.53	1.04e-05	chr11	68657411	68657710	Distal Intergenic	ENSMUSG00000020900
Aloxe3	arachidonate lipoxygenase 3	-0.61	0.052	chr11	69134301	69134600	Exon (uc007jpj.2/23801, exon 9 of 15)	ENSMUSG00000020892
Gucy2e	guanylate cyclase 2e	-1.48	2.48e-05	chr11	69266418	69266717	Distal Intergenic	ENSMUSG00000020890
Dnah2	dynein, axonemal, heavy chain 2	-1.08	7.97e-06	chr11	69546619	69546918	Intron (uc007jqg.1/327954, intron 1 of 85)	ENSMUSG00000005237
Efnb3	ephrin B3	-3.02	2.92e-21	chr11	69552832	69553131	Promoter (3-4kb)	ENSMUSG00000003934
Dlg4	discs large MAGUK scaffold protein 4	-1.17	4.86e-07	chr11	70018857	70019156	5' UTR	ENSMUSG00000020886
4930401O10Rik	RIKEN cDNA 4930401O10 gene	-2.99	3.19e-08	chr11	71944597	71944896	Promoter (4-5kb)	ENSMUSG00000085528
Aipl1	aryl hydrocarbon receptor-interacting protein-like 1	-1.8	0.000554	chr11	72017079	72017378	Distal Intergenic	ENSMUSG00000040554
Pitpnm3	PITPNM family member 3	-0.91	0.00823	chr11	72086724	72087023	Intron (uc007jya.1/327958, intron 4 of 19)	ENSMUSG00000040543
4933427D14Rik	RIKEN cDNA 4933427D14 gene	-1.14	0.000748	chr11	72155534	72155833	Intron (uc007jyd.1/74477, intron 18 of 18)	ENSMUSG00000020807
Tekt1	tektin 1	-1.9	4.32e-07	chr11	72349013	72349312	Intron (uc033fxs.1/21689, intron 6 of 7)	ENSMUSG00000020799
Spns3	spinster homolog 3	-2.35	2.5e-09	chr11	72494414	72494713	Promoter (4-5kb)	ENSMUSG00000020798
Camkk1	calcium/calmodulin-dependent protein kinase kinase 1, alpha	-1.2	2.23e-07	chr11	73019041	73019340	5' UTR	ENSMUSG00000020785
Rap1gap2	RAP1 GTPase activating protein 2	-1.19	0.0143	chr11	74426525	74426824	Intron (uc007kbx.1/380711, intron 8 of 24)	ENSMUSG00000038807
Rap1gap2	RAP1 GTPase activating protein 2	-2.35	5.86e-08	chr11	74480260	74480559	Intron (uc007kbx.1/380711, intron 3 of 24)	ENSMUSG00000038807
Sgsm2	small G protein signaling modulator 2	-0.96	2.34e-05	chr11	74876572	74876871	Intron (uc007kck.1/97761, intron 2 of 22)	ENSMUSG00000038351
Smg6	Smg-6 homolog, nonsense mediated mRNA decay factor (C. elegans)	-2.44	1.35e-10	chr11	75118744	75119043	Intron (uc007kcz.1/103677, intron 13 of 18)	ENSMUSG00000038290
Hic1	hypermethylated in cancer 1	-2.02	3.37e-08	chr11	75170246	75170545	5' UTR	ENSMUSG00000043099
Mir132	microRNA 132	-2.03	6.34e-14	chr11	75173826	75174125	Exon (uc007kde.2/uc007kde.2, exon 2 of 3)	ENSMUSG00000065537
Ovca2	candidate tumor suppressor in ovarian cancer 2	-3.05	0.000507	chr11	75182423	75182722	Intron (uc007kdg.1/246257, intron 6 of 12)	ENSMUSG00000038268
Rtn4rl1	reticulon 4 receptor-like 1	-1.67	1.36e-12	chr11	75193956	75194255	5' UTR	ENSMUSG00000045287
Slc43a2	solute carrier family 43, member 2	-1.19	7.92e-06	chr11	75541058	75541357	Intron (uc007keb.2/215113, intron 2 of 13)	ENSMUSG00000038178
Inpp5k	inositol polyphosphate 5-phosphatase K	-0.51	0.0901	chr11	75647894	75648193	3' UTR	ENSMUSG00000006127
Rph3al	rabphilin 3A-like (without C2 domains)	-1.96	4.84e-10	chr11	75865650	75865949	Intron (uc007kew.2/380714, intron 4 of 7)	ENSMUSG00000020847
Abr	active BCR-related gene	-0.3	0.315	chr11	76437467	76437766	Intron (uc007kfr.2/109934, intron 11 of 17)	ENSMUSG00000017631
Abr	active BCR-related gene	-1.49	7.24e-09	chr11	76450078	76450377	Intron (uc007kfr.2/109934, intron 11 of 17)	ENSMUSG00000017631
Abr	active BCR-related gene	-2.17	1.81e-08	chr11	76515134	76515433	Intron (uc007kft.2/109934, intron 1 of 22)	ENSMUSG00000017631
Abr	active BCR-related gene	-1.63	9.96e-13	chr11	76530182	76530481	Intron (uc007kft.2/109934, intron 1 of 22)	ENSMUSG00000017631
Efcab5	EF-hand calcium binding domain 5	0.22	0.384	chr11	77174474	77174773	Intron (uc007kgj.1/319634, intron 1 of 17)	ENSMUSG00000050944
Git1	GIT ArfGAP 1	-0.32	0.207	chr11	77494485	77494784	Intron (uc007kgy.1/216963, intron 1 of 19)	ENSMUSG00000011877
Taok1	TAO kinase 1	-1.41	1.32e-14	chr11	77624724	77625023	Distal Intergenic	ENSMUSG00000017291
Myo18a	myosin XVIIIA	-1.87	1.29e-12	chr11	77872655	77872954	Distal Intergenic	ENSMUSG00000000631
Sez6	seizure related gene 6	-2.09	1.25e-05	chr11	77950933	77951232	Intron (uc007khn.2/20370, intron 1 of 3)	ENSMUSG00000000632
Supt6	suppressor of Ty 6	-1.77	8.51e-09	chr11	78239825	78240124	Intron (uc007kip.2/20926, intron 1 of 36)	ENSMUSG00000002052
Spag5	sperm associated antigen 5	-1.36	3.16e-05	chr11	78301116	78301415	Promoter (<=1kb)	ENSMUSG00000002055
Lyrm9	LYR motif containing 9	-0.84	0.000533	chr11	78826804	78827103	Intron (uc007kkb.2/66274, intron 1 of 3)	ENSMUSG00000072640
Ksr1	kinase suppressor of ras 1	-2.5	1.63e-13	chr11	79063637	79063936	Intron (uc033fyo.1/16706, intron 2 of 17)	ENSMUSG00000018334
Ksr1	kinase suppressor of ras 1	-1.57	0.000165	chr11	79083073	79083372	Intron (uc033fyo.1/16706, intron 1 of 17)	ENSMUSG00000018334
Ksr1	kinase suppressor of ras 1	-1.53	8.91e-06	chr11	79115921	79116220	Intron (uc033fyo.1/16706, intron 1 of 17)	ENSMUSG00000018334
Ksr1	kinase suppressor of ras 1	-3.3	1.17e-13	chr11	79172258	79172557	Distal Intergenic	ENSMUSG00000018334
Ksr1	kinase suppressor of ras 1	-1.25	7.83e-05	chr11	79183140	79183439	Distal Intergenic	ENSMUSG00000018334
Atad5	ATPase family, AAA domain containing 5	-2.49	8.72e-06	chr11	80134480	80134779	3' UTR	ENSMUSG00000017550
Psmd11	proteasome (prosome, macropain) 26S subunit, non-ATPase, 11	-2.22	9.65e-06	chr11	80472943	80473242	Promoter (3-4kb)	ENSMUSG00000017428
Myo1d	myosin ID	-1.87	1.11e-18	chr11	80503714	80504013	Intron (uc007kmh.1/338367, intron 21 of 21)	ENSMUSG00000035441
Myo1d	myosin ID	-1.62	2.17e-09	chr11	80519080	80519379	Intron (uc007kmh.1/338367, intron 21 of 21)	ENSMUSG00000035441
Myo1d	myosin ID	-1.31	2.28e-09	chr11	80602779	80603078	Intron (uc007kmh.1/338367, intron 16 of 21)	ENSMUSG00000035441
Myo1d	myosin ID	-1.97	1.46e-07	chr11	80615538	80615837	Intron (uc007kmh.1/338367, intron 16 of 21)	ENSMUSG00000035441
Myo1d	myosin ID	-2.3	1.31e-18	chr11	80622619	80622918	Intron (uc007kmh.1/338367, intron 16 of 21)	ENSMUSG00000035441
Asic2	acid-sensing (proton-gated) ion channel 2	-2.41	5.13e-09	chr11	81078933	81079232	Intron (uc007kml.2/11418, intron 1 of 9)	ENSMUSG00000020704
Asic2	acid-sensing (proton-gated) ion channel 2	-1.95	1.44e-06	chr11	81080074	81080373	Intron (uc007kml.2/11418, intron 1 of 9)	ENSMUSG00000020704
Asic2	acid-sensing (proton-gated) ion channel 2	-2.58	4.17e-10	chr11	81486923	81487222	Intron (uc007kmm.2/11418, intron 1 of 9)	ENSMUSG00000020704
Asic2	acid-sensing (proton-gated) ion channel 2	-2.11	1.16e-05	chr11	81512599	81512898	Intron (uc007kmm.2/11418, intron 1 of 9)	ENSMUSG00000020704
Ap2b1	adaptor-related protein complex 2, beta 1 subunit	-2.29	2.01e-13	chr11	83312862	83313161	Intron (uc007kor.1/71770, intron 2 of 11)	ENSMUSG00000035152
Rasl10b	RAS-like, family 10, member B	-2.08	1.1e-07	chr11	83417821	83418120	Exon (uc007kov.1/276952, exon 3 of 4)	ENSMUSG00000020684
Dusp14	dual specificity phosphatase 14	-1.37	0.000134	chr11	84073182	84073481	Promoter (4-5kb)	ENSMUSG00000018648
Car4	carbonic anhydrase 4	-1.95	5.5e-10	chr11	84939804	84940103	Distal Intergenic	ENSMUSG00000000805
Ppm1e	protein phosphatase 1E (PP2C domain containing)	-2.65	1.79e-11	chr11	87239666	87239965	Intron (uc007kto.1/320472, intron 4 of 6)	ENSMUSG00000046442
Ppm1e	protein phosphatase 1E (PP2C domain containing)	-1.96	1.75e-09	chr11	87247596	87247895	Intron (uc007kto.1/320472, intron 2 of 6)	ENSMUSG00000046442
Ppm1e	protein phosphatase 1E (PP2C domain containing)	-3.12	8.44e-05	chr11	87318967	87319266	Intron (uc007kto.1/320472, intron 1 of 6)	ENSMUSG00000046442
Tspoap1	TSPO associated protein 1	-1.5	5.66e-08	chr11	87761971	87762270	Intron (uc007kum.2/207777, intron 1 of 31)	ENSMUSG00000034156
Cuedc1	CUE domain containing 1	0.42	0.165	chr11	88146359	88146658	Intron (uc007kvg.2/103841, intron 1 of 5)	ENSMUSG00000018378;ENSMUSG00000098571
Mmd	monocyte to macrophage differentiation-associated	-1.86	0.000588	chr11	90175357	90175656	Distal Intergenic	ENSMUSG00000003948
Mmd	monocyte to macrophage differentiation-associated	-1.73	0.000411	chr11	90220103	90220402	Intron (uc007kwn.1/67468, intron 2 of 3)	ENSMUSG00000003948
Mmd	monocyte to macrophage differentiation-associated	-1.7	0.000217	chr11	90232085	90232384	Intron (uc007kwn.1/67468, intron 2 of 3)	ENSMUSG00000003948
Mmd	monocyte to macrophage differentiation-associated	-1.3	8.93e-11	chr11	90249720	90250019	Exon (uc007kwn.1/67468, exon 3 of 4)	ENSMUSG00000003948
Mmd	monocyte to macrophage differentiation-associated	-3.61	1.93e-13	chr11	90283143	90283442	Distal Intergenic	ENSMUSG00000003948
Hlf	hepatic leukemia factor	0.03	0.897	chr11	90418237	90418536	Distal Intergenic	ENSMUSG00000003949
Stxbp4	syntaxin binding protein 4	-1.77	9.21e-05	chr11	90599761	90600060	3' UTR	ENSMUSG00000020546
Car10	carbonic anhydrase 10	-2.35	8.09e-06	chr11	93407497	93407796	Intron (uc007kxg.1/72605, intron 4 of 4)	ENSMUSG00000056158
Car10	carbonic anhydrase 10	-2.24	9.45e-08	chr11	93565498	93565797	Intron (uc007kxh.2/72605, intron 5 of 9)	ENSMUSG00000056158
Car10	carbonic anhydrase 10	-2.41	0.0072	chr11	93577354	93577653	Intron (uc007kxh.2/72605, intron 5 of 9)	ENSMUSG00000056158
Car10	carbonic anhydrase 10	-2.73	1.69e-09	chr11	93581570	93581869	Intron (uc007kxh.2/72605, intron 6 of 9)	ENSMUSG00000056158
Spag9	sperm associated antigen 9	-0.98	0.000401	chr11	94129978	94130277	Distal Intergenic	ENSMUSG00000020859
Spag9	sperm associated antigen 9	-0.73	0.00645	chr11	94145442	94145741	Intron (uc057kmf.1/uc057kmf.1, intron 2 of 5)	ENSMUSG00000020859
Cacna1g	calcium channel, voltage-dependent, T type, alpha 1G subunit	-0.72	0.108	chr11	94455036	94455335	Intron (uc007kyr.2/12291, intron 9 of 34)	ENSMUSG00000020866
Ppp1r9b	protein phosphatase 1, regulatory subunit 9B	-0.22	0.182	chr11	94989385	94989684	Promoter (1-2kb)	ENSMUSG00000038976
Copz2	coatomer protein complex, subunit zeta 2	-1.99	1.96e-08	chr11	96839957	96840256	Intron (uc007lct.1/uc007lct.1, intron 1 of 1)	ENSMUSG00000018672
Tbx21	T-box 21	-1.91	4.3e-05	chr11	97083454	97083753	Distal Intergenic	ENSMUSG00000001444
Kpnb1	karyopherin (importin) beta 1	-0.85	0.00275	chr11	97160509	97160808	3' UTR	ENSMUSG00000001440
Socs7	suppressor of cytokine signaling 7	-1.4	1.58e-05	chr11	97401770	97402069	Distal Intergenic	ENSMUSG00000038485
Srcin1	SRC kinase signaling inhibitor 1	-0.74	0.000496	chr11	97574746	97575045	5' UTR	ENSMUSG00000038453
Cacnb1	calcium channel, voltage-dependent, beta 1 subunit	-0.92	2e-07	chr11	98022248	98022547	5' UTR	ENSMUSG00000020882
Cdk12	cyclin-dependent kinase 12	-1.53	7.12e-12	chr11	98294870	98295169	Distal Intergenic	ENSMUSG00000003119
Neurod2	neurogenic differentiation 2	-3.19	1.53e-10	chr11	98313535	98313834	Distal Intergenic	ENSMUSG00000038255
Neurod2	neurogenic differentiation 2	-2.17	6.68e-16	chr11	98328852	98329151	Intron (uc009vai.1/18013, intron 1 of 1)	ENSMUSG00000038255
Med24	mediator complex subunit 24	-3.56	1e-10	chr11	98730219	98730518	Promoter (<=1kb)	ENSMUSG00000017210
Thra	thyroid hormone receptor alpha	-0.33	0.053	chr11	98741985	98742284	5' UTR	ENSMUSG00000058756
Nr1d1	nuclear receptor subfamily 1, group D, member 1	-0.11	0.469	chr11	98774500	98774799	5' UTR	ENSMUSG00000020889
Rapgefl1	Rap guanine nucleotide exchange factor (GEF)-like 1	-1.94	1.2e-12	chr11	98837461	98837760	Exon (uc007lhr.1/268480, exon 1 of 15)	ENSMUSG00000038020
Rapgefl1	Rap guanine nucleotide exchange factor (GEF)-like 1	-1.82	1.5e-07	chr11	98850386	98850685	Exon (uc007lhr.1/268480, exon 13 of 15)	ENSMUSG00000038020
Wipf2	WAS/WASL interacting protein family, member 2	-1.4	3.05e-08	chr11	98871752	98872051	Intron (uc007lht.2/68524, intron 1 of 7)	ENSMUSG00000038013
Krt10	keratin 10	-2.25	1.18e-07	chr11	99392555	99392854	Promoter (3-4kb)	ENSMUSG00000019761
Krtap1-4	keratin associated protein 1-4	-3.15	2.36e-08	chr11	99584753	99585052	Promoter (1-2kb)	ENSMUSG00000075567
Eif1	eukaryotic translation initiation factor 1	-2.28	1.22e-11	chr11	100312348	100312647	Distal Intergenic	ENSMUSG00000035530
Gast	gastrin	-2.32	1.7e-14	chr11	100332727	100333026	Promoter (1-2kb)	ENSMUSG00000017165
Atp6v0a1	ATPase, H+ transporting, lysosomal V0 subunit A1	-0.93	0.0063	chr11	101050252	101050551	Intron (uc007lmu.3/11975, intron 19 of 21)	ENSMUSG00000019302
Ramp2	receptor (calcitonin) activity modifying protein 2	-2.31	5.62e-12	chr11	101237913	101238212	Distal Intergenic	ENSMUSG00000001240
Vps25	vacuolar protein sorting 25	-2.31	5.62e-12	chr11	101237913	101238212	Distal Intergenic	ENSMUSG00000078656
Arl4d	ADP-ribosylation factor-like 4D	-1.36	2.55e-06	chr11	101687713	101688012	Distal Intergenic	ENSMUSG00000034936
Mpp2	membrane protein, palmitoylated 2 (MAGUK p55 subfamily member 2)	-0.69	0.000565	chr11	102087276	102087575	Intron (uc007lql.2/50997, intron 1 of 12)	ENSMUSG00000017314
Rundc3a	RUN domain containing 3A	-1.09	2.62e-07	chr11	102393664	102393963	5' UTR	ENSMUSG00000006575
Eftud2	elongation factor Tu GTP binding domain containing 2	-1.92	1.79e-09	chr11	102875194	102875493	Intron (uc011yfw.1/20624, intron 2 of 27)	ENSMUSG00000020929
Nmt1	N-myristoyltransferase 1	-0.94	4.89e-07	chr11	103027885	103028184	Promoter (<=1kb)	ENSMUSG00000020936
Fmnl1	formin-like 1	-0.95	7.12e-06	chr11	103171145	103171444	5' UTR	ENSMUSG00000055805
Fmnl1	formin-like 1	-2.35	5.18e-09	chr11	103194237	103194536	Intron (uc007ltu.1/57778, intron 16 of 26)	ENSMUSG00000055805
Rprml	reprimo-like	-3.09	2.13e-22	chr11	103649879	103650178	3' UTR	ENSMUSG00000046215
Gosr2	golgi SNAP receptor complex member 2	-2.52	1.83e-07	chr11	103665133	103665432	Distal Intergenic	ENSMUSG00000020946
Nsf	N-ethylmaleimide sensitive fusion protein	-2.1	7.9e-08	chr11	103890304	103890603	Intron (uc007lvt.2/18195, intron 8 of 20)	ENSMUSG00000034187
Nsf	N-ethylmaleimide sensitive fusion protein	-2.34	2.87e-09	chr11	103906473	103906772	Intron (uc007lvt.2/18195, intron 8 of 20)	ENSMUSG00000034187
Nsf	N-ethylmaleimide sensitive fusion protein	-2.13	1.18e-05	chr11	103933718	103934017	Intron (uc007lvt.2/18195, intron 1 of 20)	ENSMUSG00000034187
Arf2	ADP-ribosylation factor 2	-2.21	1.06e-11	chr11	103961578	103961877	Promoter (4-5kb)	ENSMUSG00000062421
Mapt	microtubule-associated protein tau	-1.37	6.48e-06	chr11	104254780	104255079	Intron (uc007lwe.1/17762, intron 1 of 2)	ENSMUSG00000018411
March10	membrane-associated ring finger (C3HC4) 10	-1.07	0.05	chr11	105420343	105420642	Intron (uc007lxj.2/632687, intron 4 of 11)	ENSMUSG00000078627
March10	membrane-associated ring finger (C3HC4) 10	-1.99	5.52e-10	chr11	105508399	105508698	Distal Intergenic	ENSMUSG00000078627
Map3k3	mitogen-activated protein kinase kinase kinase 3	-2.46	8.5e-10	chr11	106152006	106152305	Exon (uc007lyc.2/26406, exon 15 of 16)	ENSMUSG00000020700
Limd2	LIM domain containing 2	-1.03	7.6e-09	chr11	106160498	106160797	5' UTR	ENSMUSG00000040699
Strada	STE20-related kinase adaptor alpha	-2.07	7e-12	chr11	106180163	106180462	Intron (uc007lyf.2/72149, intron 2 of 10)	ENSMUSG00000069631
Tex2	testis expressed gene 2	-1.53	2.4e-06	chr11	106536250	106536549	Intron (uc007lzb.1/21763, intron 4 of 10)	ENSMUSG00000040548
Pitpnc1	phosphatidylinositol transfer protein, cytoplasmic 1	-1.9	1.14e-06	chr11	107331891	107332190	Intron (uc007mak.1/71795, intron 1 of 7)	ENSMUSG00000040430
Pitpnc1	phosphatidylinositol transfer protein, cytoplasmic 1	-0.27	0.403	chr11	107393403	107393702	Intron (uc007mal.1/71795, intron 1 of 9)	ENSMUSG00000040430
Prkca	protein kinase C, alpha	0.02	0.93	chr11	108022065	108022364	Intron (uc011ygr.1/18750, intron 5 of 16)	ENSMUSG00000050965
Prkca	protein kinase C, alpha	-1.28	2.09e-06	chr11	108062350	108062649	Intron (uc011ygr.1/18750, intron 3 of 16)	ENSMUSG00000050965
Kcnj2	potassium inwardly-rectifying channel, subfamily J, member 2	-0.5	0.0344	chr11	111065693	111065992	Promoter (<=1kb)	ENSMUSG00000041695
Kcnj2	potassium inwardly-rectifying channel, subfamily J, member 2	-0.12	0.636	chr11	111523240	111523539	Distal Intergenic	ENSMUSG00000041695
Slc39a11	solute carrier family 39 (metal ion transporter), member 11	-2.36	7.63e-06	chr11	113267176	113267475	Intron (uc007mek.2/69806, intron 8 of 11)	ENSMUSG00000041654
Slc39a11	solute carrier family 39 (metal ion transporter), member 11	-2.79	1.37e-05	chr11	113359807	113360106	Intron (uc007mek.2/69806, intron 7 of 11)	ENSMUSG00000041654
Slc39a11	solute carrier family 39 (metal ion transporter), member 11	-1.79	1.56e-06	chr11	113553834	113554133	Intron (uc007mek.2/69806, intron 3 of 11)	ENSMUSG00000041654
Sdk2	sidekick cell adhesion molecule 2	-0.58	0.0152	chr11	113797625	113797924	Intron (uc007mfd.1/237979, intron 8 of 12)	ENSMUSG00000041592
Sdk2	sidekick cell adhesion molecule 2	-2.8	8.7e-19	chr11	113927643	113927942	Intron (uc007mfe.1/237979, intron 2 of 44)	ENSMUSG00000041592
1700092K14Rik	RIKEN cDNA 1700092K14 gene	-2.62	3.35e-09	chr11	114284970	114285269	Distal Intergenic	ENSMUSG00000078600
4932435O22Rik	RIKEN cDNA 4932435O22 gene	-1.54	5.08e-05	chr11	114499274	114499573	Distal Intergenic	ENSMUSG00000062391
Ttyh2	tweety family member 2	-1.38	0.00442	chr11	114714221	114714520	Intron (uc007mfm.1/117160, intron 13 of 13)	ENSMUSG00000034714
Gpr142	G protein-coupled receptor 142	-1.19	0.000444	chr11	114823063	114823362	Distal Intergenic	ENSMUSG00000034677
Armc7	armadillo repeat containing 7	-2.57	3e-14	chr11	115482181	115482480	Intron (uc007mht.1/276905, intron 2 of 2)	ENSMUSG00000057219
Wbp2	WW domain binding protein 2	-2.91	4.68e-15	chr11	116079139	116079438	3' UTR	ENSMUSG00000034341
Snhg20	small nucleolar RNA host gene 20	-0.69	0.0303	chr11	117062759	117063058	Distal Intergenic	ENSMUSG00000086859
Sec14l1	SEC14-like lipid binding 1	-1	2.66e-05	chr11	117135886	117136185	Intron (uc007mna.2/74136, intron 2 of 11)	ENSMUSG00000020823
Sept9	septin 9	-1.04	7.43e-07	chr11	117332072	117332371	5' UTR	ENSMUSG00000059248
Gm11729	predicted gene 11729	-1.79	2.5e-11	chr11	117407735	117408034	Distal Intergenic	ENSMUSG00000086588
Tnrc6c	trinucleotide repeat containing 6C	-2.44	6.15e-10	chr11	117750600	117750899	3' UTR	ENSMUSG00000025571
Timp2	tissue inhibitor of metalloproteinase 2	-1.05	0.00974	chr11	118330516	118330815	Intron (uc007mow.1/21858, intron 1 of 4)	ENSMUSG00000017466
Rbfox3	RNA binding protein, fox-1 homolog (C. elegans) 3	-1.93	2.52e-17	chr11	118792935	118793234	Intron (uc007mpl.1/52897, intron 2 of 14)	ENSMUSG00000025576
Rbfox3	RNA binding protein, fox-1 homolog (C. elegans) 3	-2.52	7.61e-11	chr11	118862171	118862470	Intron (uc007mpl.1/52897, intron 1 of 14)	ENSMUSG00000025576
Rbfox3	RNA binding protein, fox-1 homolog (C. elegans) 3	-1.76	7.9e-14	chr11	118908561	118908860	Intron (uc007mpl.1/52897, intron 1 of 14)	ENSMUSG00000025576
Rbfox3	RNA binding protein, fox-1 homolog (C. elegans) 3	-2.76	2.14e-09	chr11	118940720	118941019	Distal Intergenic	ENSMUSG00000025576
Endov	endonuclease V	-2.82	4.09e-08	chr11	119496460	119496759	Intron (uc007mqt.2/338371, intron 2 of 8)	ENSMUSG00000039850
Endov	endonuclease V	-4.23	6.04e-20	chr11	119508290	119508589	3' UTR	ENSMUSG00000039850
Endov	endonuclease V	-3.66	1.74e-32	chr11	119515495	119515794	Distal Intergenic	ENSMUSG00000039850
Rptor	regulatory associated protein of MTOR, complex 1	-1.5	2.19e-08	chr11	119739445	119739744	Intron (uc007mqw.2/74370, intron 4 of 6)	ENSMUSG00000025583
Rptor	regulatory associated protein of MTOR, complex 1	-2	2.92e-09	chr11	119857148	119857447	Exon (uc007mqz.2/74370, exon 19 of 34)	ENSMUSG00000025583
Baiap2	brain-specific angiogenesis inhibitor 1-associated protein 2	-1.23	0.0012	chr11	119942870	119943169	5' UTR	ENSMUSG00000025372
Baiap2	brain-specific angiogenesis inhibitor 1-associated protein 2	-1.2	0.0167	chr11	119960378	119960677	Intron (uc007mrg.1/108100, intron 3 of 13)	ENSMUSG00000025372
Baiap2	brain-specific angiogenesis inhibitor 1-associated protein 2	-2.26	1.55e-11	chr11	119990491	119990790	Intron (uc007mrg.1/108100, intron 6 of 13)	ENSMUSG00000025372
Slc38a10	solute carrier family 38, member 10	-2.18	0.0742	chr11	120137104	120137403	Intron (uc007mrv.2/72055, intron 6 of 16)	ENSMUSG00000061306
Rab40b	Rab40B, member RAS oncogene family	-1.65	4.42e-12	chr11	121387795	121388094	Exon (uc007mvu.2/217371, exon 1 of 6)	ENSMUSG00000025170
Fn3krp	fructosamine 3 kinase related protein	-1.08	0.00202	chr11	121407812	121408111	Distal Intergenic	ENSMUSG00000039253
Fn3krp	fructosamine 3 kinase related protein	-0.45	0.126	chr11	121421223	121421522	5' UTR	ENSMUSG00000039253
Kif3c	kinesin family member 3C	-0.32	0.0915	chr12	3365501	3365800	5' UTR	ENSMUSG00000020668
Dtnb	dystrobrevin, beta	-2.38	3.1e-08	chr12	3570717	3571016	Promoter (1-2kb)	ENSMUSG00000071454
Dtnb	dystrobrevin, beta	-2.17	1.23e-11	chr12	3675310	3675609	Intron (uc007mwv.2/13528, intron 8 of 8)	ENSMUSG00000071454
Dnmt3a	DNA methyltransferase 3A	-1.25	1.29e-05	chr12	3887576	3887875	Intron (uc007mxb.1/13435, intron 6 of 22)	ENSMUSG00000020661
Dnmt3a	DNA methyltransferase 3A	-1.36	0.000102	chr12	3930652	3930951	Distal Intergenic	ENSMUSG00000020661
Gm31938	predicted gene, 31938	-1.9	0.00049	chr12	4502911	4503210	Distal Intergenic	ENSMUSG00000112422
Itsn2	intersectin 2	-0.41	0.249	chr12	4677455	4677754	3' UTR	ENSMUSG00000020640
Atad2b	ATPase family, AAA domain containing 2B	-1.44	0.00305	chr12	5005806	5006105	Intron (uc033gcm.1/320817, intron 21 of 30)	ENSMUSG00000052812
Klhl29	kelch-like 29	-1.91	7.73e-07	chr12	5157268	5157567	Intron (uc011yjz.3/208439, intron 2 of 11)	ENSMUSG00000020627
Klhl29	kelch-like 29	-0.64	0.0379	chr12	5213215	5213514	Intron (uc011yjz.3/208439, intron 1 of 11)	ENSMUSG00000020627
Klhl29	kelch-like 29	-1.35	0.00805	chr12	5239767	5240066	Intron (uc011yjz.3/208439, intron 1 of 11)	ENSMUSG00000020627
Klhl29	kelch-like 29	-2.25	5.83e-21	chr12	5268530	5268829	Intron (uc011yjz.3/208439, intron 1 of 11)	ENSMUSG00000020627
Klhl29	kelch-like 29	-1.26	0.000315	chr12	5274675	5274974	Intron (uc011yjz.3/208439, intron 1 of 11)	ENSMUSG00000020627
Klhl29	kelch-like 29	-0.71	0.0568	chr12	5337209	5337508	Intron (uc007myw.4/208439, intron 1 of 13)	ENSMUSG00000020627
2810032G03Rik	RIKEN cDNA 2810032G03 gene	-3.86	8.06e-08	chr12	5856991	5857290	Distal Intergenic	NA
Rhob	ras homolog family member B	-2.11	1.4e-10	chr12	8437491	8437790	Distal Intergenic	ENSMUSG00000054364
Rhob	ras homolog family member B	-1.59	6.98e-11	chr12	8454171	8454470	Distal Intergenic	ENSMUSG00000054364
Rhob	ras homolog family member B	-2.55	5.47e-11	chr12	8467166	8467465	Distal Intergenic	ENSMUSG00000054364
Rhob	ras homolog family member B	-2.36	3.13e-06	chr12	8470929	8471228	Distal Intergenic	ENSMUSG00000054364
Kcns3	potassium voltage-gated channel, delayed-rectifier, subfamily S, member 3	-1.07	0.0871	chr12	11140352	11140651	Intron (uc007nas.1/238076, intron 1 of 2)	ENSMUSG00000043673
Rad51ap2	RAD51 associated protein 2	-0.52	0.138	chr12	11456030	11456329	Exon (uc011ykh.1/209550, exon 1 of 3)	ENSMUSG00000086022
Fam49a	family with sequence similarity 49, member A	-1.82	0.00026	chr12	12088602	12088901	Distal Intergenic	ENSMUSG00000020589
Fam49a	family with sequence similarity 49, member A	-0.29	0.258	chr12	12176548	12176847	Distal Intergenic	ENSMUSG00000020589
Fam49a	family with sequence similarity 49, member A	-1.76	1.9e-07	chr12	12220505	12220804	Distal Intergenic	ENSMUSG00000020589
Fam49a	family with sequence similarity 49, member A	-2.08	3.32e-06	chr12	12225319	12225618	Distal Intergenic	ENSMUSG00000020589
Fam49a	family with sequence similarity 49, member A	-0.91	0.000592	chr12	12287432	12287731	Intron (uc007nbc.3/76820, intron 2 of 12)	ENSMUSG00000020589
Fam49a	family with sequence similarity 49, member A	-0.48	0.0671	chr12	12317064	12317363	Intron (uc007nbc.3/76820, intron 3 of 12)	ENSMUSG00000020589
Gm34637	predicted gene, 34637	-1.57	0.00871	chr12	12716721	12717020	Distal Intergenic	NA
Ddx1	DEAD (Asp-Glu-Ala-Asp) box polypeptide 1	-1.09	0.00608	chr12	13210034	13210333	Distal Intergenic	ENSMUSG00000037149
Gm35725	predicted gene, 35725	-2.06	8.72e-08	chr12	13598888	13599187	Distal Intergenic	ENSMUSG00000113666
Fam84a	family with sequence similarity 84, member A	-2.45	7.55e-16	chr12	14150720	14151019	5' UTR	ENSMUSG00000020607
Gm16497	predicted gene 16497	-2.5	1.77e-06	chr12	14253677	14253976	Distal Intergenic	ENSMUSG00000113336
Trib2	tribbles pseudokinase 2	-2.69	2.17e-08	chr12	15845067	15845366	Intron (uc007nbr.1/uc007nbr.1, intron 2 of 2)	ENSMUSG00000020601
Lpin1	lipin 1	-1.76	4.91e-07	chr12	16550755	16551054	Intron (uc007nbs.2/14245, intron 14 of 20)	ENSMUSG00000020593
E2f6	E2F transcription factor 6	-1.16	0.00157	chr12	16836630	16836929	Distal Intergenic	ENSMUSG00000057469
E2f6	E2F transcription factor 6	-2.25	4.42e-11	chr12	16850878	16851177	Distal Intergenic	ENSMUSG00000057469
E2f6	E2F transcription factor 6	-1.95	2.38e-10	chr12	16855787	16856086	Distal Intergenic	ENSMUSG00000057469
Rock2	Rho-associated coiled-coil containing protein kinase 2	-0.38	0.387	chr12	16876101	16876400	Distal Intergenic	ENSMUSG00000020580
2410004P03Rik	RIKEN cDNA 2410004P03 gene	-2.97	1.16e-08	chr12	17062546	17062845	Distal Intergenic	ENSMUSG00000071398
2410004P03Rik	RIKEN cDNA 2410004P03 gene	-2.22	5.53e-06	chr12	17070181	17070480	Distal Intergenic	ENSMUSG00000071398
2410004P03Rik	RIKEN cDNA 2410004P03 gene	-2.5	8.91e-09	chr12	17085341	17085640	Distal Intergenic	ENSMUSG00000071398
Pdia6	protein disulfide isomerase associated 6	-2.98	2.14e-13	chr12	17241875	17242174	Distal Intergenic	ENSMUSG00000020571
Pdia6	protein disulfide isomerase associated 6	-0.98	0.000129	chr12	17266660	17266959	Intron (uc007nco.1/71853, intron 1 of 10)	ENSMUSG00000020571
Asap2	ArfGAP with SH3 domain, ankyrin repeat and PH domain 2	-0.81	0.014	chr12	21139806	21140105	Intron (uc007ndi.1/211914, intron 1 of 27)	ENSMUSG00000052632
Asap2	ArfGAP with SH3 domain, ankyrin repeat and PH domain 2	-1.69	9.15e-09	chr12	21153676	21153975	Intron (uc007ndi.1/211914, intron 1 of 27)	ENSMUSG00000052632
Asap2	ArfGAP with SH3 domain, ankyrin repeat and PH domain 2	0.06	0.855	chr12	21165974	21166273	Intron (uc007ndi.1/211914, intron 1 of 27)	ENSMUSG00000052632
Asap2	ArfGAP with SH3 domain, ankyrin repeat and PH domain 2	-1.85	4.73e-06	chr12	21263753	21264052	Intron (uc007ndi.1/211914, intron 24 of 27)	ENSMUSG00000052632
Ywhaq	tyrosine 3-monooxygenase/tryptophan 5-monooxygenase activation protein theta	-2.29	1.46e-10	chr12	21493248	21493547	Distal Intergenic	ENSMUSG00000076432
Ywhaq	tyrosine 3-monooxygenase/tryptophan 5-monooxygenase activation protein theta	-1.98	9.29e-11	chr12	21505675	21505974	Distal Intergenic	ENSMUSG00000076432
Grhl1	grainyhead like transcription factor 1	-2.94	1.22e-18	chr12	24581678	24581977	Exon (uc007nem.2/195733, exon 4 of 16)	ENSMUSG00000020656
Mboat2	membrane bound O-acyltransferase domain containing 2	-1.08	0.00291	chr12	24928266	24928565	Intron (uc007net.1/67216, intron 2 of 4)	ENSMUSG00000020646
Gm17746	predicted gene, 17746	-1.52	0.000134	chr12	25189529	25189828	Distal Intergenic	NA
Gm29687	predicted gene, 29687	-1.83	0.00186	chr12	26130071	26130370	Exon (uc056ypw.1/629481, exon 3 of 5)	ENSMUSG00000113550
Gm20187	predicted gene, 20187	-0.89	0.00972	chr12	27082516	27082815	Distal Intergenic	ENSMUSG00000094002
Dcdc2c	doublecortin domain containing 2C	-2.67	3.81e-08	chr12	27978687	27978986	Distal Intergenic	ENSMUSG00000020633
Dcdc2c	doublecortin domain containing 2C	-1.81	0.000281	chr12	28237835	28238134	Distal Intergenic	ENSMUSG00000020633
Colec11	collectin sub-family member 11	-1.74	2.23e-06	chr12	28622070	28622369	Intron (uc007nfr.2/71693, intron 1 of 6)	ENSMUSG00000036655
Trappc12	trafficking protein particle complex 12	-1.68	1.07e-05	chr12	28710790	28711089	Intron (uc007nfx.2/217449, intron 6 of 11)	ENSMUSG00000020628
Eipr1	EARP complex and GARP complex interacting protein 1	-2.49	2.07e-09	chr12	28871264	28871563	Distal Intergenic	ENSMUSG00000036613
Eipr1	EARP complex and GARP complex interacting protein 1	-2.26	3.99e-05	chr12	28896503	28896802	Distal Intergenic	ENSMUSG00000036613
Eipr1	EARP complex and GARP complex interacting protein 1	-1.5	0.000356	chr12	28963739	28964038	Distal Intergenic	ENSMUSG00000036613
Eipr1	EARP complex and GARP complex interacting protein 1	-1.42	1.1e-05	chr12	28974517	28974816	Distal Intergenic	ENSMUSG00000036613
Eipr1	EARP complex and GARP complex interacting protein 1	-0.93	0.00109	chr12	29084055	29084354	Distal Intergenic	ENSMUSG00000036613
Eipr1	EARP complex and GARP complex interacting protein 1	-1.76	5.24e-10	chr12	29141408	29141707	Distal Intergenic	ENSMUSG00000036613
Myt1l	myelin transcription factor 1-like	-1.43	1.99e-05	chr12	29239641	29239940	Distal Intergenic	ENSMUSG00000061911
Myt1l	myelin transcription factor 1-like	-1.54	0.0046	chr12	29391850	29392149	Distal Intergenic	ENSMUSG00000061911
Myt1l	myelin transcription factor 1-like	-1.64	2.01e-14	chr12	29528501	29528800	5' UTR	ENSMUSG00000061911
Myt1l	myelin transcription factor 1-like	-1.04	0.00163	chr12	29547464	29547763	Intron (uc007ngd.1/17933, intron 1 of 24)	ENSMUSG00000061911
Myt1l	myelin transcription factor 1-like	-1.67	0.0006	chr12	29553594	29553893	Intron (uc007ngd.1/17933, intron 1 of 24)	ENSMUSG00000061911
Myt1l	myelin transcription factor 1-like	-2.28	2.61e-11	chr12	29556595	29556894	Intron (uc007ngd.1/17933, intron 1 of 24)	ENSMUSG00000061911
Myt1l	myelin transcription factor 1-like	-1.58	3.81e-05	chr12	29639522	29639821	Intron (uc007ngd.1/17933, intron 2 of 24)	ENSMUSG00000061911
Myt1l	myelin transcription factor 1-like	-0.66	0.00209	chr12	29697705	29698004	Intron (uc007ngd.1/17933, intron 3 of 24)	ENSMUSG00000061911
Myt1l	myelin transcription factor 1-like	-2.26	3.5e-09	chr12	29707811	29708110	Intron (uc007ngd.1/17933, intron 3 of 24)	ENSMUSG00000061911
Myt1l	myelin transcription factor 1-like	-1.57	5.3e-06	chr12	29723578	29723877	Intron (uc007ngd.1/17933, intron 3 of 24)	ENSMUSG00000061911
[truncated: 4,609 more rows]

## Sheet: H3K27Ac PanCell
# Description: Differential H3K27 acetylation dKAT3-ifKO vs Control for pancelular H3K27ac ChIP-seq peaks. The 'symbol' column contains the gene symbol ID corresponding to the closest gene to the given peak. Column 'description' contains a brief description of the gene. Column 'log2FC' shows the ratio between TMX treated and control animals in log2 scale. Column 'padj' shows the adjusted p-value …
[truncated: 3,949 more rows]

[truncated: 1 more sheets: H3K27Ac NoNeuro]
