# Supplementary material for: KAT3-dependent acetylation of cell type-specific genes maintains neuronal identity in the adult mouse brain
Source: Nat Commun. 2020 May 22;11:2588. doi: 10.1038/s41467-020-16246-0 (PMC7244750; doi:10.1038/s41467-020-16246-0)
Supplement: Supplementary file 13 — Source data [file 41467_2020_16246_MOESM13_ESM.xlsx]

## Sheet: Fig 1c
Group (genotype)	Survived [days]
Control	>30
Control	>30		Survival curve
Control	>30
Control	>30	Day	0	1	2	3	4	5	6	7	8	9	10	11	12	13	14	15	16	17	18	19	20	21	22	23	24	25	26	27	28	29	30
Control	>30	Control	1	1	1	1	1	1	1	1	1	1	1	1	1	1	1	1	1	1	1	1	1	1	1	1	1	1	1	1	1	1	1
Control	>30	dKAT3-ifKO	1	1	1	1	1	1	1	1	0.95	0.6	0.6	0.55	0.55	0.55	0.55	0.45	0.4	0.4	0.4	0.4	0.4	0.4	0.4	0.4	0.4	0.4	0.4	0.4	0.4	0.4	0.4
Control	>30	CBP-ifKO	1	1	1	1	1	1	1	1	1	1	1	1	1	1	1	1	1	1	1	1	1	1	1	1	1	1	1	1	1	1	1
Control	>30	p300-ifKO	1	1	1	1	1	1	1	1	1	1	1	1	1	1	1	1	1	1	1	1	1	1	1	1	1	1	1	1	1	1	1
Control	>30
Control	>30
Control	>30
Control	>30
Control	>30
Control	>30
dKAT3-ifKO	>30
dKAT3-ifKO	>30
dKAT3-ifKO	>30
dKAT3-ifKO	>30
dKAT3-ifKO	>30
dKAT3-ifKO	>30
dKAT3-ifKO	>30
dKAT3-ifKO	>30
dKAT3-ifKO	16
dKAT3-ifKO	15
dKAT3-ifKO	15
dKAT3-ifKO	11
dKAT3-ifKO	9
dKAT3-ifKO	9
dKAT3-ifKO	9
dKAT3-ifKO	9
dKAT3-ifKO	9
dKAT3-ifKO	9
dKAT3-ifKO	9
dKAT3-ifKO	8
CBP-ifKO	>30
CBP-ifKO	>30
CBP-ifKO	>30
CBP-ifKO	>30
CBP-ifKO	>30
CBP-ifKO	>30
CBP-ifKO	>30
CBP-ifKO	>30
CBP-ifKO	>30
CBP-ifKO	>30
CBP-ifKO	>30
CBP-ifKO	>30
CBP-ifKO	>30
CBP-ifKO	>30
CBP-ifKO	>30
p300-ifKO	>30
p300-ifKO	>30
p300-ifKO	>30
p300-ifKO	>30
p300-ifKO	>30
p300-ifKO	>30
p300-ifKO	>30
p300-ifKO	>30
p300-ifKO	>30
p300-ifKO	>30
p300-ifKO	>30
p300-ifKO	>30
p300-ifKO	>30
p300-ifKO	>30
p300-ifKO	>30

## Sheet: Fig 1d
Number	Genotype	Cortex	Cerebellum	[mm2]
140	Control	375.343	134.84
190	Control	380.843	128.342
196	Control	338.503	117.197
131	dKAT3-fiKO	281.18	125.569
195	dKAT3-fiKO	280.566	134.117
	Cortex				Cerebellum
	Control	dKAT3-fiKO			Control	dKAT3-fiKO
Mean area	364.896	280.873		Mean area	126.793	129.843
SEM	10.8527	0.217117		SEM	4.20641	3.0221
t-test	0.0240717			t-test	0.68034

## Sheet: Fig 1e
	Control			[um]
1 month	232.623	233.111	232.096
2 months	217.558	225.143	211.998
7 months	223.354	231.933
	dKAT3-ifKO
1 month	190.978	176.186	191.448	181.375	189.27	191.183
2 months	155.178	151.673
7 months	77.9647

## Sheet: Fig 1g
Control 1 neuron 1					Control 1 neuron 2					Control 1 neuron 3					Control 1 neuron 4					Control 1 neuron 5					Control 1 neuron 6					Control 1 neuron 7					Control 1 neuron 8					Control 2 neuron 1					Control 2 neuron 2
Radius(µm)	Intersections	Length(µm)	Nodes	Endings	Radius(µm)	Intersections	Length(µm)	Nodes	Endings	Radius(µm)	Intersections	Length(µm)	Nodes	Endings	Radius(µm)	Intersections	Length(µm)	Nodes	Endings	Radius(µm)	Intersections	Length(µm)	Nodes	Endings	Radius(µm)	Intersections	Length(µm)	Nodes	Endings	Radius(µm)	Intersections	Length(µm)	Nodes	Endings	Radius(µm)	Intersections	Length(µm)	Nodes	Endings	Radius(µm)	Intersections	Length(µm)	Nodes	Endings	Radius(µm)	Intersections	Length(µm)	Nodes	Endings
5	0	0	0	0	5	0	0	0	0	5	0	0	0	0	5	0	0	0	0	5	0	0	0	0	5	0	0	0	0	5	0	0	0	0	5	0	0	0	0	5	0	0	0	0	5	0	0	0	0
7	1	0.9	0	0	7	0	0	0	0	7	0	0	0	0	7	0	0	0	0	7	0	0	0	0	7	1	0.4	0	0	7	0	0	0	0	7	0	0	0	0	7	0	0	0	0	7	0	0	0	0
9	2	2.8	1	0	9	0	0	0	0	9	0	0	0	0	9	1	0.2	0	0	9	0	0	0	0	9	1	2.2	0	0	9	2	2.6	0	0	9	0	0	0	0	9	1	0.2	0	0	9	0	0	0	0
11	2	5.8	0	0	11	0	0	0	0	11	0	0	0	0	11	2	2.6	0	0	11	0	0	0	0	11	3	3.1	1	0	11	3	5.1	0	0	11	1	0	0	0	11	1	2.1	0	0	11	1	1.8	0	0
13	3	7.2	0	0	13	0	0	0	0	13	1	1.5	0	0	13	3	6.9	0	0	13	1	1.3	0	0	13	6	12.7	0	0	13	4	9	0	0	13	1	2.1	0	0	13	1	2.1	0	0	13	1	2.1	0	0
15	5	11	0	0	15	1	1.8	0	0	15	1	2	0	0	15	4	9.9	1	0	15	2	4.6	0	0	15	4	17	0	0	15	5	11	1	0	15	1	2.3	0	0	15	2	6.8	1	0	15	1	2	0	0
17	5	12.5	0	0	17	1	2.1	0	0	17	1	2	0	0	17	4	9.5	0	0	17	2	5.1	0	0	17	5	13.3	1	0	17	5	13.2	0	0	17	2	8	1	0	17	2	5.4	0	0	17	1	2	0	0
19	6	18.5	3	0	19	1	2.1	0	0	19	1	2	0	0	19	4	13.9	0	0	19	2	6.2	0	0	19	6	17.1	1	0	19	5	13.8	0	0	19	4	11	0	0	19	2	5.1	0	0	19	1	2	0	0
21	6	15.3	0	0	21	1	2.1	0	0	21	1	2.1	0	0	21	4	10.6	0	0	21	3	7.2	0	0	21	6	16.4	0	0	21	5	12.4	0	0	21	2	9.3	0	0	21	2	5.2	0	0	21	1	2	0	0
23	6	19.2	0	0	23	2	3.7	1	0	23	1	2.3	0	0	23	5	24.5	1	0	23	4	11	1	0	23	6	18.5	0	0	23	5	12.1	0	0	23	4	12.6	2	0	23	2	8.5	0	0	23	1	2	0	0
25	7	22.2	1	0	25	2	5.9	0	0	25	1	2.1	0	0	25	10	19.7	1	0	25	4	12.7	0	0	25	6	15.4	0	0	25	6	14.8	1	0	25	5	10.4	1	0	25	2	6	0	0	25	2	4.6	1	0
27	7	19.3	0	0	27	3	7.2	1	0	27	1	7.4	0	0	27	12	47.7	1	0	27	5	14.8	1	0	27	6	15.5	0	0	27	6	16.5	0	0	27	5	23.4	0	0	27	2	4.7	0	0	27	2	4.8	0	0
29	7	21.2	0	0	29	6	21.9	1	0	29	1	6.4	0	0	29	10	35	1	0	29	5	13	0	0	29	7	13.8	1	0	29	6	15.8	0	0	29	7	22.2	0	0	29	4	10.4	0	0	29	2	4.9	0	0
31	7	20.4	0	0	31	4	15.9	0	0	31	1	2.4	0	0	31	10	24.9	0	0	31	7	19	0	0	31	7	15.4	0	0	31	7	23.9	1	0	31	5	14.1	0	0	31	2	5.7	0	0	31	2	4.4	0	0
33	7	20.8	0	0	33	4	11.3	0	0	33	1	2.3	0	0	33	12	28.3	0	0	33	6	17.5	1	0	33	9	19.3	2	0	33	8	25.1	1	0	33	5	19.7	0	0	33	2	4.5	0	0	33	2	4.2	0	0
35	7	16.6	0	0	35	4	13.7	0	0	35	1	2.3	0	0	35	10	32.1	0	0	35	6	16.6	0	0	35	9	21.7	0	0	35	8	23.5	0	0	35	5	14	0	0	35	2	6	0	0	35	2	5.6	0	0
37	7	21.7	1	1	37	5	13.6	1	0	37	2	3.1	1	0	37	10	26.5	0	0	37	6	18.6	0	0	37	9	25.2	0	0	37	8	17.4	0	0	37	5	15.6	0	0	37	2	5.7	0	0	37	4	11.7	2	0
39	8	17.4	1	0	39	6	16	1	0	39	2	8.7	0	0	39	10	26.5	0	0	39	6	13.9	0	0	39	9	21.5	0	0	39	8	19.3	0	0	39	5	15	0	0	39	3	5.9	1	0	39	4	11.7	0	0
41	8	19.8	0	0	41	6	17.2	0	0	41	2	4.5	0	0	41	10	29.6	0	0	41	7	15.1	1	0	41	10	26	1	0	41	8	17.6	0	0	41	5	12.9	0	0	41	3	7.9	0	0	41	5	10.7	1	0
43	8	18.5	0	0	43	6	15.2	0	0	43	3	9	1	0	43	10	27.2	0	0	43	8	18.9	1	0	43	10	23.3	0	0	43	8	17	0	0	43	5	11.4	0	0	43	3	6.9	0	0	43	5	15.6	0	0
45	8	19.2	0	0	45	6	15.2	0	0	45	3	10.2	0	0	45	10	32	0	0	45	8	24.4	0	0	45	10	25.6	0	0	45	8	20.1	0	0	45	5	12.9	0	0	45	3	6.4	0	0	45	5	14.6	0	0
47	8	24.4	0	0	47	6	14.6	0	0	47	4	16.8	1	0	47	9	22.9	0	1	47	8	18.2	0	0	47	10	27.3	0	0	47	9	21.5	1	0	47	6	13.3	1	0	47	3	6.5	0	0	47	7	12.7	0	0
49	8	20.2	0	0	49	6	14.2	0	0	49	4	14.2	0	0	49	9	22.2	0	0	49	10	22.6	0	0	49	10	25	0	0	49	10	22.6	1	0	49	6	14.5	0	0	49	3	6.4	0	0	49	5	18.7	0	0
51	8	17.7	0	0	51	6	13.3	0	0	51	4	14.6	0	0	51	9	23.3	0	0	51	9	25.2	1	0	51	10	27	0	0	51	10	23.6	0	0	51	6	14.1	0	0	51	3	6.6	0	0	51	5	12.4	0	0
53	8	17.6	0	0	53	6	13.4	0	0	53	5	13.2	1	0	53	9	22.8	0	0	53	9	22.1	0	0	53	10	26.6	0	0	53	10	22.9	0	0	53	6	12.9	0	0	53	3	6.8	0	0	53	5	13.2	0	0
55	8	20.2	0	0	55	6	13.1	0	0	55	5	16.2	0	0	55	9	24.7	0	0	55	9	21.4	0	0	55	10	25.6	0	0	55	10	22.3	0	0	55	6	13.4	0	0	55	3	10.1	0	0	55	5	12.4	0	0
57	10	21.3	0	0	57	6	13	0	0	57	5	15.2	0	0	57	11	25.5	0	0	57	10	29.9	1	0	57	10	23.7	0	0	57	10	23.8	0	0	57	6	13.1	0	0	57	3	7.6	0	0	57	5	14.1	0	0
59	8	26	0	0	59	6	13.6	0	0	59	5	14	0	0	59	9	20.8	0	0	59	9	21.8	0	1	59	10	24.4	1	0	59	10	22.7	0	0	59	6	13.3	0	0	59	3	7.2	0	0	59	5	11.3	0	0
61	9	22.1	1	0	61	6	15.4	0	0	61	6	23.2	1	0	61	9	21.8	0	0	61	10	23.5	1	0	61	10	26.7	0	0	61	10	25.2	0	0	61	6	13.5	0	0	61	3	6.3	0	0	61	5	17.8	0	0
63	9	21.1	0	0	63	6	12.6	0	0	63	6	21	0	0	63	9	23.3	0	0	63	10	22.7	0	0	63	11	30.3	1	0	63	11	28.3	1	0	63	6	18	0	0	63	7	13.5	3	0	63	5	12.7	0	0
65	9	20.9	0	0	65	6	12.6	0	0	65	6	17.3	0	0	65	9	24.3	0	0	65	10	22.1	0	0	65	11	31.5	0	0	65	11	29.3	0	0	65	6	14.2	0	0	65	7	20.4	0	0	65	5	12.2	0	0
67	9	21.1	0	0	67	7	13.9	1	0	67	6	17.9	0	0	67	9	23.1	0	0	67	10	22.5	0	0	67	12	28	1	0	67	11	29.3	0	0	67	6	13.5	0	0	67	7	18.2	0	0	67	5	12	0	0
69	8	18.9	0	1	69	7	16.4	0	0	69	6	17.4	0	0	69	9	23.3	0	0	69	10	24.4	0	0	69	12	33.4	0	0	69	11	25.1	0	0	69	6	13.9	0	0	69	7	17	0	0	69	5	12.7	0	0
71	8	20.7	0	0	71	7	16.7	0	0	71	6	15.1	0	0	71	9	20.4	0	0	71	10	25.3	0	0	71	12	28.8	0	0	71	11	26.3	0	0	71	6	13.7	0	0	71	7	16.8	0	0	71	5	11.9	0	0
73	8	19.1	0	0	73	7	17.5	0	0	73	6	13.8	0	0	73	9	20.6	0	0	73	10	22.3	0	0	73	11	26.3	0	1	73	11	27.1	0	0	73	6	13.4	0	0	73	7	16.7	0	0	73	5	12.4	0	0
75	8	17.5	0	0	75	7	17.7	0	0	75	6	13.2	0	0	75	9	20.9	0	0	75	10	22.4	0	0	75	12	27.1	1	0	75	11	29.2	0	0	75	7	13.8	1	0	75	7	15.6	0	0	75	5	11.2	0	0
77	8	17.7	0	0	77	7	18.3	0	0	77	6	15	0	0	77	9	23	0	0	77	10	22.5	0	0	77	14	29.8	0	0	77	11	26.8	0	0	77	9	19	0	0	77	7	17.4	0	0	77	5	11.4	0	0
79	8	18.3	0	0	79	7	18	0	0	79	6	16.6	0	0	79	10	26.1	1	0	79	10	24.4	0	0	79	12	30.8	0	0	79	11	27.5	0	0	79	8	27.1	1	0	79	7	15	0	0	79	5	11.2	0	0
81	8	18	0	0	81	7	28.1	0	0	81	6	14.8	0	0	81	10	23.7	0	0	81	9	21.4	0	1	81	12	29.5	0	0	81	11	29.9	0	0	81	8	18.6	0	0	81	7	14.7	0	0	81	5	11.6	0	0
83	8	17.6	0	0	83	7	18.2	0	0	83	5	14.6	0	1	83	11	28.5	1	0	83	9	19.4	0	0	83	12	32.1	0	0	83	11	26.5	0	0	83	8	19	0	0	83	7	15.6	0	0	83	5	11.4	0	0
85	8	18.2	0	0	85	7	18.1	0	0	85	5	13.3	0	0	85	11	25.4	0	0	85	9	19.5	1	1	85	12	32.1	0	0	85	11	26.7	0	0	85	8	22.1	0	0	85	7	16.9	0	0	85	5	12.5	0	0
87	8	17.3	0	0	87	8	20.2	1	0	87	5	12.4	0	0	87	11	24.9	0	0	87	9	20.8	0	0	87	12	30.8	0	0	87	11	38.1	0	0	87	9	22	1	0	87	7	16.5	0	0	87	5	11.5	0	0
89	8	18.7	0	0	89	8	20.6	0	0	89	5	11.8	0	0	89	11	23.9	0	0	89	9	20.3	0	0	89	11	28.9	0	1	89	11	27.5	0	0	89	9	21.3	0	0	89	7	15.6	0	0	89	5	12.4	0	0
91	9	21	1	0	91	8	19.9	0	0	91	5	13.6	0	0	91	11	24.6	0	0	91	9	20.9	0	0	91	11	25.1	1	1	91	11	26.7	0	0	91	9	20.9	0	0	91	7	16.5	0	0	91	5	11.4	0	0
93	10	22.9	1	0	93	8	21.7	0	0	93	5	12.9	0	0	93	13	25.1	0	0	93	9	24	0	0	93	11	27.8	0	0	93	11	31.1	0	0	93	9	20.2	0	0	93	7	16.5	0	0	93	5	11.6	0	0
95	11	27.5	1	0	95	8	23.5	0	0	95	5	11.8	0	0	95	11	29.3	0	0	95	9	24.3	0	0	95	12	26.7	1	0	95	12	27.8	1	0	95	9	23.1	0	0	95	7	15.3	0	0	95	5	12.1	0	0
97	11	26.7	0	0	97	8	19.1	0	0	97	5	11.3	0	0	97	11	24.8	0	0	97	9	21.5	0	0	97	12	28	0	0	97	13	28.5	1	0	97	9	20	0	0	97	7	15.1	0	0	97	4	15.1	0	1
99	11	26.9	0	0	99	8	18.2	0	0	99	5	12.2	0	0	99	12	28.1	1	0	99	9	22.2	0	0	99	11	27.5	0	1	99	13	34.3	0	0	99	9	20.4	0	0	99	7	18.2	0	0	99	4	9.4	0	0
101	11	28.2	0	0	101	10	18.5	0	0	101	5	12	0	0	101	11	29.3	0	1	101	8	26.8	0	1	101	13	27.6	0	0	101	13	34.4	0	0	101	9	23.2	0	0	101	7	15.2	0	0	101	4	9.5	0	0
103	12	30	1	0	103	7	25.8	1	2	103	5	13.2	0	0	103	10	28	0	1	103	8	19.3	0	0	103	10	23.5	0	1	103	13	32.9	0	0	103	9	23.6	0	0	103	7	15.9	0	0	103	4	9.6	0	0
105	11	28.9	0	1	105	6	15.1	0	1	105	5	12.8	0	0	105	10	31.6	0	0	105	8	25.1	0	0	105	10	22.3	0	0	105	13	33	0	0	105	9	23.6	0	0	105	7	15.6	0	0	105	4	8.9	0	0
107	10	27.1	0	1	107	6	15.3	0	0	107	5	12	0	0	107	10	27.3	0	0	107	8	23.2	0	0	107	11	26.7	1	0	107	13	31.2	0	0	107	9	19.2	0	0	107	7	16.3	0	0	107	4	9	0	0
109	9	23.5	0	1	109	6	18.5	0	0	109	5	12.8	0	0	109	10	23.5	0	0	109	8	21.3	0	0	109	11	29.2	0	0	109	13	32.4	0	0	109	9	19.4	0	0	109	7	16	0	0	109	4	9.2	0	0
111	9	20.3	0	0	111	6	15	0	0	111	5	11.5	0	0	111	10	26.5	0	0	111	8	18.8	0	0	111	10	25.2	0	1	111	13	32.8	0	0	111	9	20.4	0	0	111	7	16.7	0	0	111	4	10.5	0	0
113	9	24.8	0	0	113	6	16.2	0	0	113	5	14.2	0	0	113	11	25.7	0	1	113	8	19.2	0	0	113	10	23.5	0	0	113	13	36.5	0	0	113	9	20.9	0	0	113	7	15.1	0	0	113	4	10	0	0
115	9	22.7	0	0	115	6	15.4	0	0	115	4	10.1	0	1	115	8	27.4	0	1	115	8	19.8	0	0	115	8	20.6	0	2	115	13	40.5	0	0	115	8	19.6	0	1	115	7	17.8	0	0	115	5	13.3	1	0
117	9	22.1	0	0	117	6	15.3	0	0	117	4	10	0	0	117	8	24.4	0	0	117	8	22.4	0	0	117	8	22.4	0	0	117	13	33.6	0	0	117	9	23.4	1	0	117	7	15.9	0	0	117	5	10.8	0	0
119	9	22.7	0	0	119	6	17.2	0	0	119	3	8.5	0	1	119	7	20.1	0	1	119	8	19.9	0	0	119	8	22.6	0	0	119	13	34.7	0	0	119	10	28.5	1	0	119	7	15.7	0	0	119	5	12.2	0	0
121	12	39.9	1	0	121	6	17.7	0	0	121	5	7.6	0	0	121	5	16.8	0	2	121	10	20.4	0	0	121	8	21.3	0	0	121	11	28.8	0	2	121	10	25	0	0	121	7	16.5	0	0	121	5	11.4	0	0
123	10	32.7	0	0	123	6	13.5	0	0	123	3	7.5	0	0	123	5	13.7	0	0	123	8	26	0	0	123	6	18.3	0	2	123	13	34.4	0	0	123	10	24.6	0	0	123	7	18	0	0	123	5	11.9	0	0
125	10	32	0	0	125	5	14.1	0	1	125	3	7.1	0	0	125	7	15.9	0	0	125	8	18.7	0	0	125	6	16	0	0	125	11	39.7	0	0	125	10	22.8	0	0	125	7	16.4	0	0	125	5	14.1	0	0
127	10	30.1	0	0	127	5	11	0	0	127	3	7.1	0	0	127	5	20.4	0	0	127	8	20	0	0	127	5	12.4	0	1	127	10	27.3	0	1	127	10	22.3	0	0	127	7	15.8	0	0	127	5	13.5	0	0
129	10	26.1	0	0	129	5	13	0	0	129	3	6.6	0	0	129	5	14.4	0	0	129	8	19.1	0	0	129	5	11.5	0	0	129	10	25.6	0	0	129	10	31	0	0	129	7	16.5	0	0	129	5	11.5	0	0
131	10	25.5	0	0	131	5	11.3	0	0	131	3	6.5	0	0	131	5	13.7	0	0	131	8	18.1	0	0	131	5	15.7	0	0	131	10	22.2	0	0	131	10	22.6	0	0	131	7	16.5	0	0	131	5	11.8	0	0
133	8	20.9	0	2	133	5	14.4	0	0	133	3	7.4	0	0	133	5	12.3	0	0	133	8	19.1	0	0	133	5	13.2	0	0	133	9	23.2	0	1	133	10	22	0	0	133	7	16	0	0	133	5	11.3	0	0
135	7	22.2	0	1	135	5	12.5	0	0	135	3	7.2	0	0	135	5	11.2	0	0	135	8	20	0	0	135	5	15.2	0	0	135	9	21.5	0	0	135	10	22.2	0	0	135	7	16	0	0	135	5	11.8	0	0
137	7	17.7	0	0	137	5	14.6	0	0	137	3	7.6	0	0	137	5	13	0	0	137	7	16.8	0	1	137	5	14.1	0	0	137	8	21	0	1	137	10	22.4	0	0	137	7	15.7	0	0	137	5	11.5	0	0
139	8	22.4	0	1	139	5	12.5	0	0	139	3	8	0	0	139	5	16.5	0	0	139	9	16.5	0	0	139	3	9.1	0	2	139	6	19.3	0	2	139	10	22.9	0	0	139	7	16.2	0	0	139	4	9.4	0	1
141	4	18.8	0	2	141	5	17.4	0	0	141	2	7.5	0	1	141	5	12.8	0	0	141	7	18.8	0	0	141	3	10.4	0	0	141	7	14.3	0	1	141	10	23.1	0	0	141	7	15	0	0	141	4	9.3	0	0
143	3	9.6	0	1	143	5	12.1	0	0	143	1	4.4	0	1	143	5	12	0	0	143	7	17.1	0	0	143	3	11.2	0	0	143	5	9.2	0	2	143	10	22.6	0	0	143	6	14.8	0	1	143	4	9.8	0	0
145	3	7.1	0	0	145	4	16.8	0	1	145	1	2.2	0	0	145	4	13.9	0	1	145	7	18.7	0	0	145	2	6.1	0	1	145	3	7.3	0	0	145	9	23.3	0	1	145	6	14.7	0	0	145	4	9.8	0	0
147	2	5.9	0	1	147	2	6.6	0	2	147	0	2.1	0	1	147	4	8.9	0	0	147	6	18.6	0	1	147	2	5.3	0	0	147	2	4.8	0	1	147	9	23.5	0	0	147	6	14.2	0	0	147	4	11.1	0	0
149	2	4.7	0	0	149	2	5.4	0	0						149	4	8.9	0	0	149	6	24.1	0	0	149	2	4.7	0	0	149	2	4.2	0	0	149	9	20.7	0	0	149	6	12.8	0	0	149	4	8.9	0	0
151	2	4.8	0	0	151	2	4.7	0	0						151	3	9.1	0	1	151	5	15.6	0	1	151	1	7.6	0	1	151	2	4.3	0	0	151	9	20.2	0	0	151	6	13.6	0	0	151	4	9	0	0
153	2	4.7	0	0	153	2	5.9	0	0						153	3	7	0	0	153	4	12.4	0	1	153	0	0.3	0	1	153	2	5.7	0	0	153	9	23.4	0	0	153	6	13.4	0	0	153	4	9.2	0	0
155	1	4.1	0	1	155	2	4.8	0	0						155	3	9.1	0	0	155	3	9.6	0	1						155	2	4.4	0	0	155	9	20.8	0	0	155	6	14.2	0	0	155	6	8.5	0	0
157	0	0.8	0	1	157	2	4.7	0	0						157	3	6.9	0	0	157	3	6.4	0	0						157	2	5.5	0	0	157	8	20.4	0	1	157	5	14.2	0	1	157	4	10	0	0
					159	2	6.4	0	0						159	3	7	0	0	159	3	6.7	0	0						159	2	5.2	0	0	159	8	19.2	0	0	159	5	12	0	0	159	4	9	0	0
					161	1	5.4	0	1						161	3	9.6	0	0	161	3	9.8	0	0						161	2	5.2	0	0	161	8	21.6	0	0	161	5	11.2	0	0	161	4	11.9	0	0
					163	1	2.5	0	0						163	3	6.7	0	0	163	1	5.9	0	2						163	2	4.6	0	0	163	8	17.4	0	0	163	5	11.1	0	0	163	4	9.8	0	0
					165	0	2	0	1						165	3	7	0	0	165	1	2.1	0	0						165	2	4.2	0	0	165	8	18.2	0	0	165	5	10.7	0	0	165	4	9	0	0
															167	2	6.4	0	1	167	0	2.1	0	1						167	2	4.1	0	0	167	6	16.8	0	2	167	7	11.6	0	0	167	4	9.3	0	0
															169	2	5	0	0											169	2	4.2	0	0	169	3	10.4	0	3	169	5	10.9	0	0	169	4	9.5	0	0
															171	2	5	0	0											171	2	4.3	0	0	171	2	5	0	1	171	5	11.6	0	0	171	6	9.9	0	0
															173	2	6.3	0	0											173	2	4.5	0	0	173	2	4.3	0	0	173	4	10.4	0	1	173	4	10.2	0	0
															175	2	5.6	0	0											175	2	4.6	0	0	175	1	3	0	1	175	4	12.3	0	0	175	4	9.2	0	0
															177	2	4.6	0	0											177	2	4.1	0	0	177	1	2	0	0	177	3	8.6	0	1	177	3	12.1	0	1
															179	2	5.6	0	0											179	2	6.6	0	0	179	1	2	0	0	179	3	8.8	0	0	179	5	11	0	0
															181	2	4.3	0	0											181	2	4.9	0	0	181	1	2.2	0	0	181	3	7.7	0	0	181	3	7.4	0	0
															183	1	3.3	0	1											183	2	4.7	0	0	183	1	2.1	0	0	183	5	6.8	0	0	183	3	6.5	0	0
															185	1	2.9	0	0											185	2	4.3	0	0	185	1	2.1	0	0	185	3	8.2	0	0	185	3	7.9	0	0
															187	1	2.9	0	0											187	2	4.6	0	0	187	1	2.1	0	0	187	3	8	0	0	187	2	7.6	0	1
															189	0	0.4	0	1											189	2	5.3	0	0	189	1	2.1	0	0	189	2	7.7	0	1	189	2	5.4	0	0
																														191	1	3.2	0	1	191	1	2	0	0	191	2	7.4	0	0	191	2	5.3	0	0
																														193	0	1.9	0	1	193	0	0.6	0	1	193	2	6.9	0	0	193	2	4.5	0	0
																																								195	2	5.7	0	0	195	2	5.2	0	0
																																								197	2	5.3	0	0	197	2	5.9	0	0
																																								199	2	4.7	0	0	199	2	7.1	0	0
																																								201	1	3	0	1	201	1	2.3	0	1
																																								203	1	2.6	0	0	203	1	2.2	0	0
																																								205	0	0.7	0	1	205	1	3	0	0
																																													207	1	2.5	0	0
																																													209	1	2.9	0	0
																																													211	1	2.9	0	0
																																													213	1	2.2	0	0
																																													215	1	2.2	0	0
																																													217	1	2.9	0	0
																																													219	1	2.4	0	0
																																													221	1	2.5	0	0
																																													223	1	2.8	0	0
																																													225	1	2.1	0	0
																																													227	1	2.2	0	0
																																													229	1	2.3	0	0
																																													231	1	2.5	0	0
																																													233	1	2.4	0	0
																																													235	0	2.2	0	1
[truncated: 295 more columns]

## Sheet: Fig 1i
1 month		2 months
Control	dKAT3-ifKO	Control	dKAT3-ifKO
0.319457	0.13691	0.348101	0.126582
0.395518	0.091273	0.221519	0.142405
0.197759	0.228183	0.207547	0.174051
0.304245	0.060849	0.221519	0.11076
0.349881	0.121698	0.253165	0.079114
0.319457	0.152122	0.316456	0.205696
0.27382	0.13691	0.39557	0.189873
0.289032	0.091273	0.316456	0.174051
0.258608	0.045637	0.237342	0.11076
0.243396	0.045637	0.189873	0.158228
0.319457	0.27382	0.39557	0.143369
0.27382	0.197759	0.379747	0.063291
0.27382	0.182547	0.332279	0.126582
0.258608	0.13691	0.237342	0.079114
0.182547	0.197759	0.379747	0.079114
0.486791	0.197759	0.221519	0.126582
0.349881	0.258608	0.348101	0.094937
0.319457	0.258608	0.316456	0.11076
0.212971	0.13691	0.427215	0.094937
0.243396	0.212971	0.189873	0.079114
0.456367	0.212971	0.253165	0.142405
0.486791	0.212971	0.253165	0.11076
0.502003	0.182547	0.268987	0.142405
0.578065	0.182547	0.237342	0.142405
0.623701	0.228183	0.205696	0.079114
0.349881	0.243396	0.268987	0.142405
0.425942	0.212971	0.332279	0.102459
0.486791	0.228183	0.395183	0.154374
0.380306	0.27382	0.253165	0.11076
0.441155	0.228183	0.348101	0.79114

## Sheet: Fig 1k
Dentate Gyrus			CA1		Single-unit activity in [spikes/min]
Control	dKAT3-ifKO		Control	dKAT3-ifKO
754	609		1286	81
1216	973		701	97
747	350		1328	148
933	27		2103	197
1013	88		3617

## Sheet: Fig 1l
Stimulus in [mA]	Control					dKAT3-ifKO					[mV]
0.05	0.0385	0.051	0.085	0.027	0.377	0.0405556	0.0233333	0.0511111	0.0233333	0.0511111
0.1	0.0495	0.2065	0.222	0.066	1.0255	0.0394444	0.0572222	0.0483333	0.0233333	0.0483333
0.2	0.201	2.02	0.2	0.121	0.4225	0.0327778	0.106111	0.111111	0.0327778	0.111111
0.4	1.0745	5.832	0.849	17.275	9.231	0.0211111	2.11333	0.344444	0.0327778	0.111111
0.6	1.57	5.8485	13.008	22.979	15.3625	0.148333	3.37556	0.426111	0.0211111	0.111111
0.8	13.247	9.828	17.795	23.993	16.499	0.590556	3.70833	0.288889	0.115556	0.165556
1	16.896	16.9105	18.558	24.775	16.755	3.56	4.40889	0.474444	0.115556	0.165556
1.2	17.9745	17.7465	20.38	25.068	17.4205	9.30222	4.96111	0.426667	0.115556	0.165556

## Sheet: Fig 2i
			Unpaired t test
Ppi1	Ppi1		P value	0.4986
WT	dKO		P value summary	ns
0.914015	2.11918		Significantly different? (P < 0.05)	No
1.10711	2.1345		One- or two-tailed P value?	Two-tailed
0.741077	0.724148		t, df	t=0,7022 df=10
0.94591	1.06943		Mean ± SEM of column A	1,000 ± 0,07046 N=6
1.05241	0.713251		Mean ± SEM of column B	1,215 ± 0,2973 N=6
1.23949	0.526607		Difference between means	-0,2145 ± 0,3055
				1,215 ± 0,2973 N=6
n=3 cultures 2samples/culture			Difference between means	-0,2145 ± 0,3055
				1,215 ± 0,2973 N=6
PgK1	PgK1
WT	dKO		P value	0.6082
1.05326	0.5789		P value summary	ns
0.512741	1.65318		Significantly different? (P < 0.05)	No
0.872024	1.00548		One- or two-tailed P value?	Two-tailed
0.872024	1.01695		t, df	t=0,5292 df=10
1.3	0.654793		Mean ± SEM of column D	1,000 ± 0,1310 N=6
1.38995	0.392373		Mean ± SEM of column E	0,8808 ± 0,1832 N=6
			Difference between means	0,1192 ± 0,2253
n=3 cultures 2samples/culture
Rpl23	Rpl23		P value	0.765
WT	dKO		P value summary	ns
1.19464	0.656607		Significantly different? (P < 0.05)	No
0.581568	1.87509		One- or two-tailed P value?	Two-tailed
0.989078	1.14044		t, df	t=0,3072 df=10
0.989078	1.14044		Mean ± SEM of column G	1,000 ± 0,09012 N=6
1.13415	0.796636		Mean ± SEM of column H	1,062 ± 0,1822 N=6
1.11149	0.76552		Difference between means	-0,06246 ± 0,2033
n=3 cultures 2samples/culture
ND2	ND2
WT	dKO		P value	0.0001
0.757058	0.0919754		P value summary	***
0.93999	0.172559		Significantly different? (P < 0.05)	Yes
1.42513	0.0378204		One- or two-tailed P value?	Two-tailed
1.48837	0.0583981		t, df	t=5,907 df=10
0.75706	0.128479		Mean ± SEM of column J	1,000 ± 0,1501 N=6
0.63239	0.139252		Mean ± SEM of column K	0,1047 ± 0,02093 N=6
			Difference between means	0,8953 ± 0,1516
n=3 cultures 2samples/culture
HPCA	HPCA		P value	< 0,0001
WT	dKO		P value summary	****
0.827252	0.171606		Significantly different? (P < 0.05)	Yes
0.742478	0.17208		One- or two-tailed P value?	Two-tailed
1.26749	0.188974		t, df	t=8,100 df=10
1.24323	0.179211		Mean ± SEM of column M	1,000 ± 0,09403 N=6
0.827249	0.102114		Mean ± SEM of column N	0,1932 ± 0,03289 N=6
1.0923	0.344966		Difference between means	0,8068 ± 0,09961
n=3 cultures 2samples/culture
WT	dKO		P value	0.0006
0.670798	0.272728		P value summary	***
1.3292	0.503661		Significantly different? (P < 0.05)	Yes
0.934548	0.16337		One- or two-tailed P value?	Two-tailed
1.20175	0.128049		t, df	t=5,444 df=8
0.863704	0.246381		Mean ± SEM of column P	1,000 ± 0,1184 N=5
			Mean ± SEM of column Q	0,2628 ± 0,06574 N=5
			Difference between means	0,7372 ± 0,1354
n=3 cultures 2-1samples/culture

## Sheet: Fig 3a
symbol	celltype	log2FC		Cell type	mean	sd	min	Q1st	median	Q3rd	max
Acadm	stem	0.405552		stem	0.0137881	0.442363	-1.50769	-0.208253	0.0178766	0.235754	2.58735
Acat3	stem	0.256822		NSC	-0.0387589	0.653117	-3.60043	-0.380519	0.0597791	0.387761	1.54446
Acat2	stem	0.157046		NPC	-0.246938	0.786205	-3.60043	-0.647857	-0.107374	0.234131	1.4266
Adam9	stem	-0.354957		NB	-0.533062	0.754192	-3.18178	-0.949182	-0.299319	-0.00109626	1.13078
Aldh7a1	stem	0.173415		IN	-0.502681	0.802925	-3.79642	-0.962737	-0.334886	0.0697199	0.954549
Ankrd17	stem	-0.313989		CA1_Pyramidal	-1.05415	0.837818	-4.61227	-1.54846	-0.953721	-0.428737	0.900872
Arcn1	stem	-0.0429749		S1_Pyramidal	-0.6523	0.855846	-3.73112	-1.14857	-0.625926	-0.118519	1.69441
Arih1	stem	-0.218626		Interneuron	-0.153547	0.660597	-2.22434	-0.565453	-0.122748	0.213615	2.05748
Bach1	stem	0.144931		Endothelial	-0.0305697	0.573484	-2.16577	-0.342727	0.0117053	0.34258	1.71025
Blzf1	stem	-0.187881		Mural	-0.0675455	0.690978	-2.44486	-0.392284	-0.00732847	0.347561	1.2428
Bysl	stem	-0.235766		Ependymal	0.206916	0.726096	-3.74709	-0.134451	0.319058	0.642274	2.11779
D10Wsu102e	stem	-0.0151266		Microglia	0.398619	0.61995	-3.24319	0.0262202	0.45575	0.835	1.96346
AW549877	stem	0.0420866		Astrocyte	0.0285862	0.495265	-1.74288	-0.283312	0.0268278	0.35177	1.54446
Cad	stem	-0.0211873		Oligodendrocyte	0.178588	0.531037	-2.63113	-0.120118	0.22786	0.507618	2.01103
Cbr3	stem	0.63212
Ccnd1	stem	-1.50769
Cdk2ap1	stem	0.375764
Cdkn1a	stem	-0.0352395
Chd1	stem	0.0933727
Chd1	stem	0.0933727
Cops4	stem	0.106614
Cops7a	stem	0.0837019
Cpxm1	stem	0.0118475
Crtap	stem	0.702267
Ctbp2	stem	-0.409386
Cttn	stem	-0.710408
Cwc22	stem	0.136425
Dctpp1	stem	0.108364
Ddx1	stem	-0.0325847
Dicer1	stem	-0.20892
Dnajb6	stem	-0.48093
Dnajb6	stem	-0.48093
Dph5	stem	0.0245298
Dtymk	stem	0.136647
Eif3j2	stem	-0.632202
Eif3j1	stem	-0.242713
Eif4ebp1	stem	1.0509
Eif4g2	stem	-0.183334
Elovl6	stem	-0.181289
Elp2	stem	0.00820773
Eprs	stem	0.167836
Ercc5	stem	0.212268
Esf1	stem	-0.232903
F2r	stem	1.5728
Fbxo8	stem	0.121991
Fcf1	stem	0.364551
Fhl1	stem	-0.00410904
Fkbp11	stem	2.58735
Fkbp9	stem	0.759333
Gab1	stem	0.403953
Gars	stem	-0.0752764
Gas2	stem	0.427004
Gcat	stem	0.446862
Gclm	stem	0.00367026
Gcsh	stem	0.473358
Gfer	stem	0.614676
Ghr	stem	-0.0904195
Glo1	stem	0.428059
Gnb1	stem	-0.124237
Gnl2	stem	0.140811
Grwd1	stem	-0.1928
Hspa4	stem	-0.208596
Iars	stem	-0.221415
Iars2	stem	-0.021411
Impad1	stem	0.0457227
Ints5	stem	-0.022446
Itga6	stem	0.133007
Itgb1	stem	0.209148
Jagn1	stem	0.288502
Kank3	stem	-0.11176
Kcnab3	stem	0.394928
Kif2a	stem	-0.278954
Klhl7	stem	-0.0464962
Kras	stem	-0.493973
Laptm4a	stem	0.243193
Laptm4b	stem	0.0212506
Las1l	stem	0.255075
Lima1	stem	0.111699
Lrrc58	stem	-0.271624
Lsg1	stem	0.538338
Lsm2	stem	0.0987918
Map4k3	stem	-0.942557
March7	stem	-0.317696
Mdfi	stem	-0.150251
Mdfic	stem	0.288976
Med23	stem	-0.2258
Mpdu1	stem	0.347661
Mphosph10	stem	-0.200917
Mrpl17	stem	0.52648
Mrpl3	stem	-0.0377545
Mrpl34	stem	0.323536
Mrpl45	stem	0.229261
Mrps10	stem	0.68623
Mrps2	stem	-0.0214236
Mrps31	stem	0.240952
Msh2	stem	0.491958
Mtmr10	stem	0.403422
Ndufab1	stem	-0.110922
Ndufab1-ps	stem	0.081721
Ndufaf1	stem	0.403806
Ndufaf4	stem	-0.135684
Nop56	stem	-0.232902
Nop58	stem	-0.18485
Nup35	stem	0.140228
Pafah2	stem	-0.0263744
Pcf11	stem	-0.126305
Pex7	stem	0.433386
Phtf2	stem	-0.175098
Pigx	stem	0.491655
Pkd2	stem	0.0955502
Pla2g6	stem	-0.226325
Pls3	stem	-0.969735
Ppa1	stem	0.116311
Ppic	stem	0.259405
Ppp1r2	stem	-0.219328
Ppp2r1b	stem	0.41449
Prpf6	stem	0.239742
Prpsap1	stem	0.180404
Psmd11	stem	-0.249146
Psmd12	stem	0.117547
Ptpn2	stem	0.543747
Rab18	stem	-0.0351704
Rabggtb	stem	0.0178766
Rad23b	stem	-0.393881
Rars2	stem	0.169283
Rasa1	stem	-0.936188
Rcl1	stem	0.364239
Rcn1	stem	0.263324
Rnf138	stem	0.155578
Rnf145	stem	-0.200623
Rnf4	stem	-0.205399
Rnft1	stem	-0.110781
Rock2	stem	-0.648793
Rpl22	stem	0.109547
Rpp14	stem	0.00131598
Rpusd4	stem	0.246332
Rrn3	stem	0.158717
Rsl1d1	stem	-0.045981
Ryk	stem	-0.0963499
Sec23a	stem	-0.543108
Sec23ip	stem	-0.464702
Sh3d19	stem	-0.420804
Slc38a2	stem	-0.159309
Slc4a7	stem	-0.926828
Slc7a6	stem	-0.187111
Smad1	stem	-0.202495
Smad2	stem	-0.177321
Smarcad1	stem	-0.218952
Snx12	stem	0.153904
Socs2	stem	-0.934548
Srsf3	stem	0.155379
Srsf6	stem	0.24404
Stam	stem	-0.303134
Strn3	stem	-0.0727539
Stxbp3	stem	0.00352318
Suclg2	stem	0.584197
Tars2	stem	0.0691091
Tbc1d15	stem	-0.224727
Tbrg1	stem	0.188901
Tead2	stem	0.0836466
Tgif2	stem	0.467687
Tgs1	stem	-0.127247
Tjp1	stem	-0.527899
Tmem183a	stem	-0.20791
Tnpo1	stem	0.231766
Tom1l1	stem	0.147524
Tpp2	stem	-0.537226
Trip6	stem	0.287023
Txndc9	stem	0.0978581
Txnrd1	stem	0.0870207
Ube2d2a	stem	0.060289
Ube2t	stem	1.13633
Umps	stem	0.304121
Upp1	stem	-0.934317
Usp10	stem	-0.0559062
Usp9x	stem	-0.568349
Utp20	stem	0.00196259
Wdr43	stem	0.13622
Wdr55	stem	0.227952
Xpo1	stem	-0.330997
Xpot	stem	-0.181209
Xrcc5	stem	0.891629
Yap1	stem	0.157781
Yes1	stem	0.248989
Ywhab	stem	-0.620017
Ywhah	stem	-1.26384
Zc3h14	stem	-0.410069
Zfx	stem	0.262724
Zmat3	stem	-0.477675
Zmym4	stem	0.170874
Zfp213	stem	0.347213
Zfp281	stem	-0.584174
Zfp639	stem	0.179323
Zfp644	stem	-0.578977
Zzz3	stem	-0.228748
2310015A10Rik	NSC	0.624858
2810459M11Rik	NSC	1.00121
2810468N07Rik	NSC	0.231998
3110056K07Rik	NSC	0.165448
4930581F22Rik	NSC	0.621086
Acsbg1	NSC	0.049454
Acsl3	NSC	-0.0938351
Acss1	NSC	-0.0148035
Add3	NSC	-0.234853
Adpgk	NSC	0.372079
Agl	NSC	0.159658
Aifm3	NSC	-0.116964
Aldh1l1	NSC	-0.0691309
Aldoc	NSC	-0.0206983
Als2cl	NSC	0.280323
Anxa5	NSC	0.978945
Aox1	NSC	0.20582
Apoe	NSC	1.11407
Appl2	NSC	0.227934
Aqp4	NSC	0.412423
Arhgef10	NSC	0.146401
Arhgef19	NSC	0.263659
Arhgef26	NSC	-0.47094
Asrgl1	NSC	0.190078
Atp11a	NSC	0.0597791
Atp1a2	NSC	-0.0579626
Atp1b2	NSC	-0.0657238
Axl	NSC	0.442971
B130024G19Rik	NSC	-0.339915
B2m	NSC	0.968288
Bbs2	NSC	0.536833
Bcan	NSC	-0.0846083
Bcar3	NSC	0.619353
Bmpr1b	NSC	0.030622
Btd	NSC	0.523828
C030018K13Rik	NSC	-0.234685
C4b	NSC	1.08167
Calcrl	NSC	-1.20719
Camk2d	NSC	-0.0763911
Cbs	NSC	0.295693
Cd81	NSC	0.394726
Cdh4	NSC	-0.61796
Cebpd	NSC	-1.03061
Cgrrf1	NSC	0.927753
Clmn	NSC	-0.624975
Clu	NSC	0.930058
Cmtm5	NSC	0.407769
Col11a2	NSC	0.70515
Col27a1	NSC	0.756128
Col4a1	NSC	-0.724594
Cs	NSC	-0.155114
Csrp1	NSC	0.602817
Cst3	NSC	0.937899
Cyp2d22	NSC	0.505785
Cyp2j6	NSC	0.435528
Cyp2j9	NSC	0.397938
Cyp4f15	NSC	-0.229592
D630003M21Rik	NSC	0.343472
Daam2	NSC	0.270072
Dbp	NSC	-0.617746
Dbx2	NSC	0.25432
Ddo	NSC	0.487421
Dennd3	NSC	0.566918
Dio2	NSC	-0.784033
Dlc1	NSC	-0.544967
Dock1	NSC	0.145583
Dph5	NSC	0.0245298
Dtna	NSC	-0.424985
E130114P18Rik	NSC	0.158011
E2f3	NSC	-0.506493
Emp2	NSC	0.0771983
Endod1	NSC	0.0103206
Ephx1	NSC	0.0678703
Fam107a	NSC	-0.496693
Fam20a	NSC	0.191575
Farp1	NSC	-0.144125
Fat1	NSC	-0.213821
Fbn1	NSC	-0.0156225
Fbrsl1	NSC	0.0604508
Fbxo2	NSC	0.444363
Fezf2	NSC	-0.55395
Fgd6	NSC	-0.100684
Fkbp9	NSC	0.759333
Frzb	NSC	-0.771204
Fxyd1	NSC	1.27111
Gatm	NSC	0.0437624
Gbp7	NSC	0.0665124
Gdf10	NSC	-1.27298
Gfap	NSC	1.54446
Ggta1	NSC	1.05747
Gja1	NSC	0.331383
Gjb6	NSC	0.170149
Gli3	NSC	0.0321921
Glul	NSC	0.00532808
Gpr37l1	NSC	0.0632165
Grin2c	NSC	-0.16853
Gstm1	NSC	-0.16421
Haus7	NSC	0.771851
Hepacam	NSC	0.0891231
Hopx	NSC	-0.307014
Hspb8	NSC	0.640513
Htra1	NSC	-0.114815
Id3	NSC	0.906207
Id4	NSC	0.4958
Igsf11	NSC	-0.3189
Ildr2	NSC	-1.07446
Inpp5d	NSC	0.450617
Inppl1	NSC	0.240636
Itpr2	NSC	0.186728
Kank1	NSC	-0.248205
Kcnj10	NSC	0.542749
Klf15	NSC	0.126351
Klf9	NSC	-1.78306
Krtcap2	NSC	0.607729
Lactb2	NSC	0.544876
Lamb2	NSC	0.109296
Larp7	NSC	0.434206
Lats2	NSC	-0.445749
Lcat	NSC	0.0612868
Lfng	NSC	0.167383
Lgi4	NSC	-0.328716
Lima1	NSC	0.111699
Lims2	NSC	0.0896393
Lin54	NSC	-0.611184
Lrp4	NSC	-0.396941
Lypd1	NSC	-1.36228
Mbtps2	NSC	-0.250348
Mchr1	NSC	-1.71679
Mertk	NSC	-0.583785
Mfge8	NSC	-0.412767
Mgll	NSC	-0.224299
Mlc1	NSC	0.487708
Msi2	NSC	0.277427
Mt2	NSC	0.944587
Myo10	NSC	0.24872
Myo6	NSC	0.16376
Myoc	NSC	0.451351
Naaa	NSC	0.453258
Nbl1	NSC	-1.02031
Nde1	NSC	0.533425
Ndrg1	NSC	0.307276
Ndrg2	NSC	0.284997
Neat1	NSC	1.23584
Nip7	NSC	-0.120419
Nkain4	NSC	0.409889
Nlrx1	NSC	0.0881687
Notch1	NSC	-0.511367
Notch2	NSC	0.233501
Nr2e1	NSC	0.1067
Nrip1	NSC	-1.17965
Nsun3	NSC	0.0721103
Ntsr2	NSC	0.620938
Nwd1	NSC	-0.278735
Oaf	NSC	0.116024
Oplah	NSC	0.423018
Orai3	NSC	-0.822139
Padi2	NSC	0.89928
Paqr7	NSC	0.254614
Parp12	NSC	1.08207
Pbxip1	NSC	0.532852
Pdgfb	NSC	-1.14139
Pdgfrb	NSC	0.119575
Pdpn	NSC	0.791168
Per1	NSC	-0.611848
Per3	NSC	-0.346811
Plcb3	NSC	0.188142
Plekha7	NSC	-0.582134
Plxnb1	NSC	0.190291
Pnpla7	NSC	0.448525
Ppm1m	NSC	1.04826
Ppp1r3c	NSC	0.329193
Prdm16	NSC	0.181329
Prex2	NSC	-0.290393
Prodh	NSC	0.434719
Prom1	NSC	0.151865
Psd3	NSC	-1.32536
Ptprt	NSC	-0.678885
Ptprz1	NSC	-0.494541
Pxdc1	NSC	-0.593097
Pygb	NSC	0.271578
Rad51d	NSC	0.862588
Rbm11	NSC	0.754649
Rftn2	NSC	0.518057
Rgma	NSC	0.233721
Rps13	NSC	0.483254
S1pr1	NSC	-0.434982
Sash1	NSC	-0.135578
Scd1	NSC	0.0668104
Sdc2	NSC	0.568438
Sdc4	NSC	0.521637
Serpinf1	NSC	0.338676
Sfxn5	NSC	0.116539
Slc15a2	NSC	0.275119
Slc1a2	NSC	-0.0916343
Slc1a3	NSC	-0.135297
Slc22a4	NSC	0.943074
Slc25a18	NSC	0.549813
Slc2a1	NSC	0.193797
Slc38a3	NSC	0.0730721
Slc4a4	NSC	-0.466226
Slco1c1	NSC	-0.40195
Sned1	NSC	-0.349371
Soat1	NSC	0.396938
Sorbs3	NSC	0.602819
Sox1	NSC	0.0983529
Sox2	NSC	-0.00243018
Sox9	NSC	0.471226
Sparcl1	NSC	0.0198445
Spred1	NSC	-0.433745
Stard8	NSC	-0.502714
Stk11ip	NSC	-0.0227778
Stom	NSC	0.667872
Tcf7l2	NSC	0.340218
Tcn2	NSC	0.538025
Tex9	NSC	0.43227
Thbs4	NSC	0.907289
Tifa	NSC	0.390482
Tiprl	NSC	0.0401892
Tmem132b	NSC	-1.195
Tmem204	NSC	-0.221266
Tnc	NSC	0.137168
Tns3	NSC	0.0202381
Tor1aip2	NSC	0.175391
Tpcn2	NSC	0.87195
Tpi1	NSC	-0.14465
Tpp1	NSC	0.210561
Tril	NSC	-0.0393451
Trps1	NSC	-0.761775
Tsc22d3	NSC	-0.0980344
Ttyh1	NSC	0.0145801
Unc5b	NSC	0.219552
Utp14b	NSC	0.00160924
Vcam1	NSC	0.301715
Vcl	NSC	-0.758828
Vegfa	NSC	-0.227601
Whrn	NSC	-0.546952
Wwtr1	NSC	0.118149
Xaf1	NSC	-0.150245
Yif1b	NSC	0.241888
Zcchc24	NSC	0.0424582
Zdhhc2	NSC	-0.0795138
Zfp287	NSC	0.387761
Zfp462	NSC	-0.640193
Zic2	NSC	-0.139923
Zmat3	NSC	-0.477675
Zranb3	NSC	-0.235492
1110004E09Rik	NSC	0.252055
1110032A03Rik	NSC	0.5216
9130024F11Rik	NSC	-1.43883
Abhd14b	NSC	0.710651
Acsl6	NSC	-0.300858
Actn1	NSC	-0.952947
Actn4	NSC	-0.40046
Adamtsl1	NSC	-0.236268
Aldh5a1	NSC	-0.111015
Amfr	NSC	0.0400958
Amph	NSC	-0.940527
Ankrd34a	NSC	-1.41214
Ate1	NSC	-0.0057723
Atxn1	NSC	-0.797857
Atxn7	NSC	-0.196166
Bmp2k	NSC	0.463822
Btbd11	NSC	-0.288529
Calr	NSC	0.0653217
Camk2g	NSC	-0.0368828
Capzb	NSC	-0.402687
Caskin1	NSC	-0.711694
Cdr1	NSC	-0.356085
Chst1	NSC	-2.03889
Chst2	NSC	-0.749343
Ckb	NSC	0.400708
Cpeb1	NSC	-0.715505
Cpne6	NSC	-2.45739
Csmd1	NSC	-0.973232
Csnk1g2	NSC	-0.565249
Cspg5	NSC	0.0756067
Ctdp1	NSC	-0.117928
Cyp4f13	NSC	0.410606
D230017M19Rik	NSC	0.873935
Dhrs1	NSC	0.766666
Dhx29	NSC	-0.204956
Dmd	NSC	-0.574455
Dnmt3a	NSC	-0.197986
Dnttip1	NSC	0.277258
Dtd1	NSC	-0.355395
Fdft1	NSC	-0.561861
Fgfr3	NSC	-0.161231
Fmnl1	NSC	-2.11508
Fth1	NSC	0.0976075
G6pc3	NSC	0.459161
Gabrb1	NSC	-0.103732
Gas2l1	NSC	-0.705645
Gcnt4	NSC	-0.661368
Gm14410	NSC	0.0841134
Gpr146	NSC	0.261277
Hlf	NSC	-0.870474
Hnrnpd	NSC	-0.0933068
Itpkb	NSC	0.29904
Kars	NSC	0.283173
Kat8	NSC	0.230198
Kcmf1	NSC	-0.112135
Kcnt1	NSC	0.350894
Kdm5c	NSC	-0.168983
Kdm7a	NSC	-0.390841
Ldlr	NSC	-1.77523
Lgi1	NSC	-1.01769
Lrtm2	NSC	-1.21236
Lyst	NSC	-1.59511
Mapkap1	NSC	0.0440835
Mecp2	NSC	-0.221144
Memo1	NSC	0.0418748
Mmd2	NSC	-0.407571
Msmo1	NSC	-0.792075
Mt1	NSC	0.886746
Mzf1	NSC	-0.618681
Napg	NSC	-0.643354
Nav2	NSC	-0.922966
Nhlrc2	NSC	0.575533
Nudt17	NSC	1.21136
Ocln	NSC	-0.261967
Pcdh9	NSC	-0.851491
Phospho2	NSC	0.396943
Pithd1	NSC	0.185884
Pitpnb	NSC	-0.380519
Pitpnm2	NSC	-1.97645
Pld3	NSC	-0.238627
Pptc7	NSC	-1.1089
Psmd13	NSC	-0.00975609
Ramp1	NSC	-0.424485
Rest	NSC	1.00967
Rgs4	NSC	-2.11993
Rgs8	NSC	-1.30424
Rnaseh2a	NSC	0.484653
Sema6a	NSC	-0.0971583
Serf2	NSC	0.167684
Sf3a2	NSC	0.0590371
Shroom1	NSC	0.183095
Ski	NSC	-0.465472
Slc17a7	NSC	-3.60043
Slc20a1	NSC	0.0903493
Slc7a5	NSC	-0.224485
Snx14	NSC	0.319856
Sorcs2	NSC	-0.916951
Spry1	NSC	-0.722823
Srsf10	NSC	-0.111954
Ss18	NSC	0.178289
Tcp1	NSC	-0.0676779
Tmed3	NSC	0.807642
Tmem101	NSC	0.162999
Tmem189	NSC	0.173711
Tmem214	NSC	0.510989
Tmem55b	NSC	0.191107
Tnfrsf19	NSC	-0.583458
Traf7	NSC	-0.11825
Trnau1ap	NSC	0.893736
Ttc33	NSC	0.151682
Ubxn6	NSC	0.219307
Usp2	NSC	-1.48964
Vim	NSC	1.4266
Vwa5a	NSC	0.612853
Wdfy2	NSC	-0.884949
Wdr1	NSC	-0.59957
Zbtb26	NSC	-0.307237
Zfp493	NSC	0.198799
Zhx2	NSC	-0.738473
1110004E09Rik	NPC	0.252055
1110032A03Rik	NPC	0.5216
9130024F11Rik	NPC	-1.43883
Abhd14b	NPC	0.710651
Acsl6	NPC	-0.300858
Actn1	NPC	-0.952947
Actn4	NPC	-0.40046
Adamtsl1	NPC	-0.236268
Aldh5a1	NPC	-0.111015
Amfr	NPC	0.0400958
Amph	NPC	-0.940527
Ankrd34a	NPC	-1.41214
Ate1	NPC	-0.0057723
Atxn1	NPC	-0.797857
Atxn7	NPC	-0.196166
Bmp2k	NPC	0.463822
Btbd11	NPC	-0.288529
Calr	NPC	0.0653217
Camk2g	NPC	-0.0368828
Capzb	NPC	-0.402687
Caskin1	NPC	-0.711694
Cdr1	NPC	-0.356085
Chst1	NPC	-2.03889
Chst2	NPC	-0.749343
Ckb	NPC	0.400708
Cpeb1	NPC	-0.715505
Cpne6	NPC	-2.45739
Csmd1	NPC	-0.973232
Csnk1g2	NPC	-0.565249
Cspg5	NPC	0.0756067
Ctdp1	NPC	-0.117928
Cyp4f13	NPC	0.410606
D230017M19Rik	NPC	0.873935
Dhrs1	NPC	0.766666
Dhx29	NPC	-0.204956
Dmd	NPC	-0.574455
Dnmt3a	NPC	-0.197986
Dnttip1	NPC	0.277258
Dtd1	NPC	-0.355395
Fdft1	NPC	-0.561861
Fgfr3	NPC	-0.161231
Fmnl1	NPC	-2.11508
Fth1	NPC	0.0976075
G6pc3	NPC	0.459161
Gabrb1	NPC	-0.103732
Gas2l1	NPC	-0.705645
Gcnt4	NPC	-0.661368
Gm14410	NPC	0.0841134
Gpr146	NPC	0.261277
Hlf	NPC	-0.870474
Hnrnpd	NPC	-0.0933068
Itpkb	NPC	0.29904
Kars	NPC	0.283173
Kat8	NPC	0.230198
Kcmf1	NPC	-0.112135
Kcnt1	NPC	0.350894
Kdm5c	NPC	-0.168983
Kdm7a	NPC	-0.390841
Ldlr	NPC	-1.77523
Lgi1	NPC	-1.01769
Lrtm2	NPC	-1.21236
Lyst	NPC	-1.59511
Mapkap1	NPC	0.0440835
Mecp2	NPC	-0.221144
Memo1	NPC	0.0418748
Mmd2	NPC	-0.407571
Msmo1	NPC	-0.792075
Mt1	NPC	0.886746
Mzf1	NPC	-0.618681
Napg	NPC	-0.643354
Nav2	NPC	-0.922966
Nhlrc2	NPC	0.575533
Nudt17	NPC	1.21136
Ocln	NPC	-0.261967
Pcdh9	NPC	-0.851491
Phospho2	NPC	0.396943
Pithd1	NPC	0.185884
Pitpnb	NPC	-0.380519
Pitpnm2	NPC	-1.97645
Pld3	NPC	-0.238627
Pptc7	NPC	-1.1089
Psmd13	NPC	-0.00975609
Ramp1	NPC	-0.424485
Rest	NPC	1.00967
Rgs4	NPC	-2.11993
Rgs8	NPC	-1.30424
Rnaseh2a	NPC	0.484653
Sema6a	NPC	-0.0971583
Serf2	NPC	0.167684
Sf3a2	NPC	0.0590371
Shroom1	NPC	0.183095
Ski	NPC	-0.465472
Slc17a7	NPC	-3.60043
Slc20a1	NPC	0.0903493
Slc7a5	NPC	-0.224485
Snx14	NPC	0.319856
Sorcs2	NPC	-0.916951
Spry1	NPC	-0.722823
Srsf10	NPC	-0.111954
Ss18	NPC	0.178289
Tcp1	NPC	-0.0676779
Tmed3	NPC	0.807642
Tmem101	NPC	0.162999
Tmem189	NPC	0.173711
Tmem214	NPC	0.510989
Tmem55b	NPC	0.191107
Tnfrsf19	NPC	-0.583458
Traf7	NPC	-0.11825
Trnau1ap	NPC	0.893736
Ttc33	NPC	0.151682
Ubxn6	NPC	0.219307
Usp2	NPC	-1.48964
Vim	NPC	1.4266
Vwa5a	NPC	0.612853
Wdfy2	NPC	-0.884949
Wdr1	NPC	-0.59957
Zbtb26	NPC	-0.307237
Zfp493	NPC	0.198799
Zhx2	NPC	-0.738473
2610203C20Rik	NPC	-0.129344
Afap1l2	NPC	-0.292408
Atad5	NPC	-0.0590407
C630043F03Rik	NPC	-1.38358
Casp8ap2	NPC	-0.0673927
Cd34	NPC	-1.04872
Cdc25a	NPC	1.09063
Cdh24	NPC	-1.45323
Cdon	NPC	-0.822182
Celsr1	NPC	0.231191
Cfap43	NPC	0.0542822
Cfap43	NPC	0.0542822
Chd7	NPC	-0.141567
Dcakd	NPC	-0.797164
Dffb	NPC	0.00720823
Dnajc3	NPC	0.163671
Dynll2	NPC	-0.0284242
Ephb2	NPC	-0.872365
Exog	NPC	-0.00590214
Eya1	NPC	-0.265032
Fam126b	NPC	-0.476799
Fancd2	NPC	-1.20108
Fastkd2	NPC	0.266622
Fkbp10	NPC	0.352118
Frem1	NPC	-0.421666
Fzd1	NPC	-0.213807
Fzd6	NPC	-0.00792554
Fzr1	NPC	0.149026
Glb1l	NPC	0.402654
H1f0	NPC	0.463454
H2afv	NPC	0.492744
Hist1h2be	NPC	0.279614
Hpgd	NPC	0.341461
Htr2c	NPC	-0.954786
Imp4	NPC	0.0440305
Inhbb	NPC	-1.17634
Irf1	NPC	0.93076
Lama2	NPC	0.124912
Lzts2	NPC	0.171699
Maml2	NPC	-0.613168
Mki67	NPC	-1.30611
Mn1	NPC	-1.23394
Mpeg1	NPC	1.1044
Nab2	NPC	-1.90854
Nat14	NPC	-0.936439
Ncapd3	NPC	-0.333676
Ndufb11	NPC	0.286564
Nfatc2ip	NPC	-0.220661
Ntpcr	NPC	0.415617
Ogdhl	NPC	0.778785
Pamr1	NPC	0.170637
Paqr5	NPC	-0.0528302
Parp14	NPC	0.810258
Pdlim4	NPC	1.01896
Pex10	NPC	0.29363
Pias2	NPC	-0.123582
Pold1	NPC	0.513233
Prps1l3	NPC	-0.0374083
Sall1	NPC	0.129817
Slbp	NPC	0.188778
Slc25a10	NPC	0.753761
Slc25a28	NPC	0.342753
Slit1	NPC	-2.98479
Smc4	NPC	0.287478
Sord	NPC	0.743485
Sox6	NPC	-0.133552
Spag5	NPC	-0.908329
Syn2	NPC	-1.61757
Tet2	NPC	-0.197209
Tipin	NPC	0.450667
Tmem43	NPC	0.24295
Tns1	NPC	-0.236631
Trappc5	NPC	-0.0209636
Trp53i11	NPC	-0.331564
Wdr25	NPC	0.435599
Wee1	NPC	0.0670016
Wnt4	NPC	-2.58972
Yeats4	NPC	0.206419
Zbtb16	NPC	-2.22434
Zbtb7a	NPC	-0.282588
Zc3hav1l	NPC	0.0501648
Add2	NB	-1.78018
Ago1	NB	-0.485773
Ank3	NB	-0.641282
Ap3b2	NB	-0.0952516
Apba2	NB	-0.988334
Atp2b1	NB	-1.89348
Bsn	NB	-1.61977
Camk2b	NB	-1.76588
Cbfa2t2	NB	-0.422171
Ccser1	NB	-0.381023
Celf5	NB	-1.55646
Chl1	NB	-0.895905
Cnih3	NB	-1.73376
Cnr1	NB	-0.95992
Dbn1	NB	-1.14924
Dcp1b	NB	0.00102582
Dnajc2	NB	-0.138037
Dpysl5	NB	-0.22727
Dusp11	NB	0.136859
Elavl3	NB	0.0910211
Enc1	NB	-2.59932
Eya3	NB	-0.0847198
Fat4	NB	-2.24833
Fbxl20	NB	0.0286285
Flna	NB	-0.26372
Flrt1	NB	-0.77804
Gm15478	NB	1.13078
Gpkow	NB	-0.00109626
Gramd1a	NB	-0.102325
H13	NB	0.183869
Hecw1	NB	-0.722746
Ilf3	NB	-0.208723
Insr	NB	-0.0864899
Ireb2	NB	-0.218341
Kalrn	NB	-3.18178
Kdm2b	NB	-0.727372
Kif21b	NB	-1.0732
Klhdc3	NB	-0.224722
L1cam	NB	-0.002391
Lrrc4c	NB	-0.843968
Map3k9	NB	0.0717031
Mcf2l	NB	-1.04648
Mest	NB	-0.299319
Mok	NB	0.0685956
Msra	NB	-0.776001
Mtss1	NB	-0.208601
Nedd4l	NB	-1.25083
Neurod1	NB	-1.00255
Nnat	NB	-0.452557
Nsg2	NB	-0.69419
Numa1	NB	0.0887719
Obsl1	NB	0.0399815
Pex16	NB	-0.11197
Plcg1	NB	0.0519211
Plxna4	NB	-1.51853
Podxl2	NB	0.0263912
Prdm8	NB	-2.27624
Prkce	NB	-1.57438
Prox1	NB	-1.38792
Rabif	NB	0.208911
Rbfox3	NB	-1.31733
Rbmx	NB	-0.118477
Rtn1	NB	-0.554963
Rundc3a	NB	-0.485794
Sema5a	NB	-2.07472
Slc25a27	NB	0.36661
Sltm	NB	-0.0804287
Sorbs2	NB	-0.949182
Sox4	NB	-0.943107
Srrm4	NB	-0.916307
Ssbp3	NB	-0.65041
St7	NB	-0.119162
Stxbp1	NB	-0.328394
Tmem178	NB	-0.963418
Trip12	NB	-0.0403699
Ttll4	NB	-0.142142
Tuba1a	NB	-0.277206
Ube2d1	NB	-0.148652
Unc79	NB	-0.526198
Zfhx2	NB	-0.832855
Znrf2	NB	0.0262547
Adamts6	NB	-0.92514
Apba3	NB	0.139995
Aste1	NB	-0.013658
AW146154	NB	0.593814
Calb2	NB	-1.44887
Ccm2	NB	0.227356
Dmxl1	NB	-0.410797
Eny2	NB	-0.296962
Gm10033	NB	0.354839
Gm15446	NB	-0.119927
Ints7	NB	0.481886
Mctp2	NB	-0.331568
Med17	NB	0.0541538
Mpped1	NB	-1.42271
Oma1	NB	0.719994
Prkar2b	NB	-0.486022
Prkd3	NB	0.102376
Sh3rf3	NB	-0.800084
Slc44a1	NB	0.277178
Smarcal1	NB	-0.0560565
Specc1l	NB	0.448215
Tceal1	NB	0.173962
Tenm1	NB	-1.08906
Thtpa	NB	0.000835207
Trim23	NB	-0.486725
Zfp13	NB	-0.0208124
Zfp804a	NB	-2.02168
Zfp958	NB	-0.0999192
3110001I22Rik	IN	-0.206581
AI413582	IN	0.375228
Ap3s1	IN	-0.332103
Bean1	IN	0.479617
Bloc1s6	IN	0.0276901
Champ1	IN	-0.0595048
Cmpk1	IN	-0.220786
Dffa	IN	-0.399943
Dnaaf2	IN	0.295336
Dnase1	IN	-0.0298583
Dusp28	IN	0.614469
Eci1	IN	0.535888
Efcc1	IN	-0.536268
Fam58b	IN	0.386041
Gap43	IN	-0.565183
Gm15624	IN	-1.54398
Hgh1	IN	0.0529782
Hibch	IN	0.536612
Map7	IN	-0.163287
Mecr	IN	0.140967
Mknk1	IN	0.30221
Mrpl44	IN	0.158563
Pafah2	IN	-0.0263744
Pex14	IN	0.118839
Pih1d1	IN	0.345564
Plekhh2	IN	-0.101066
Ppp4r1	IN	0.216705
Rap2c	IN	-0.259152
Rbm12b2	IN	-0.198138
Ruvbl1	IN	-0.198868
Sap30	IN	-0.169335
Sh3pxd2a	IN	-0.866124
Slc9a9	IN	-0.170848
Tab1	IN	0.145578
Tbcc	IN	0.351623
Tdg	IN	-0.687493
Tdg	IN	-0.687493
Tmco6	IN	-0.00867703
Tmem132d	IN	-1.05306
Tmem159	IN	0.525174
Ttl	IN	-0.402916
2700097O09Rik	IN	0.744201
9930021J03Rik	IN	-0.45807
Acat1	IN	0.115503
Acp1	IN	-0.885034
Acyp2	IN	0.29443
Adam12	IN	-1.35987
Adamts17	IN	-0.635143
Adap1	IN	-0.690499
Adck5	IN	0.32891
Adcy1	IN	-2.72489
Adora1	IN	-1.63845
Agrn	IN	-0.237278
Aifm1	IN	0.285758
Ak5	IN	-1.88659
Ankrd50	IN	-0.140714
Ankrd6	IN	-0.261044
Anks6	IN	-0.0065563
Anxa6	IN	0.21825
Apc	IN	-0.675993
Arhgap23	IN	-0.287515
Arhgdig	IN	0.216245
Armc9	IN	-0.150022
Arsb	IN	-0.745666
Atp1b1	IN	-0.977631
B3galnt1	IN	-0.119025
Baiap2	IN	-1.76041
Begain	IN	-0.492959
Bok	IN	-1.73469
Brd9	IN	-0.54481
C1qtnf4	IN	-1.64008
Cabp1	IN	-0.838888
Cacna1a	IN	-0.849322
Cacna1e	IN	-1.21092
Cacna1h	IN	-1.75692
Camk2a	IN	-2.71294
Camkk2	IN	-1.71525
Camkv	IN	-2.58804
Car12	IN	-3.74709
Ccdc159	IN	0.251547
Cdh11	IN	-1.37287
Cdh8	IN	-1.32037
Cdkl2	IN	0.0221566
Chrm1	IN	-2.4558
Cisd1	IN	0.0426747
Clcn7	IN	0.0472981
Clpp	IN	0.234307
Cnnm1	IN	-0.710696
Cops7b	IN	-0.211245
Coq2	IN	-0.0250499
Coro1a	IN	-0.94179
Coro2a	IN	-0.450508
Ctxn1	IN	-2.01167
Cx3cl1	IN	-1.53352
D030028A08Rik	IN	-0.442903
D10Wsu102e	IN	-0.0151266
Dbr1	IN	0.15627
Ddx21	IN	0.089836
Ddx39b	IN	0.291794
Dedd	IN	0.079235
Dgkh	IN	-0.794952
Diras1	IN	-0.0766196
Dlg2	IN	-0.962737
Dlg2	IN	-0.353043
Dlg2	IN	-0.962737
Dlg2	IN	-0.353043
Dlg2	IN	-0.962737
Dlg2	IN	-0.353043
Dlg2	IN	-0.962737
Dlg2	IN	-0.353043
Dlg2	IN	-0.962737
Dlg2	IN	-0.353043
Dlg2	IN	-0.962737
Dlg2	IN	-0.353043
Dlg2	IN	-0.962737
Dlg2	IN	-0.353043
Dlg2	IN	-0.962737
Dlg2	IN	-0.353043
Dlg2	IN	-0.962737
Dlg2	IN	-0.353043
Dlg2	IN	-0.962737
Dlg2	IN	-0.353043
Dlg2	IN	-0.962737
Dlg2	IN	-0.353043
Dlg2	IN	-0.962737
Dlg2	IN	-0.353043
Dlg2	IN	-0.962737
Dlg2	IN	-0.353043
Dlg2	IN	-0.962737
Dlg2	IN	-0.353043
Dlg2	IN	-0.962737
Dlg2	IN	-0.353043
Dlg2	IN	-0.962737
Dlg2	IN	-0.353043
Dlgap1	IN	-1.6437
Dlgap2	IN	-1.43129
Dlk2	IN	-0.907235
Dner	IN	-0.499013
Dock9	IN	-1.19202
Dok4	IN	-0.960073
Dscaml1	IN	-1.79975
Dync1i2	IN	-0.012962
Egr3	IN	-3.01594
Eif1b	IN	0.128626
Eif4a1	IN	-0.108446
Eif4g1	IN	-0.489784
Elmod1	IN	-0.868032
Eno1	IN	-0.485947
Epha6	IN	-1.58444
Epha7	IN	-1.30908
Erc2	IN	-2.19437
Evi5	IN	0.13369
Faah	IN	-1.80849
Fam135b	IN	-1.23774
Fam163a	IN	-0.557888
Fam189b	IN	-0.177198
Fam19a2	IN	-1.63324
Fbf1	IN	-0.108164
Fbn2	IN	-0.796186
Fgf14	IN	-0.656349
Gas5	IN	0.30844
Gcnt2	IN	-0.235015
Get4	IN	0.0783948
Ginm1	IN	0.641782
Gm10419	IN	-0.755261
Gm12258	IN	0.0773258
Gm26871	IN	-0.782178
Gmds	IN	0.20526
Gne	IN	0.105134
Gpc1	IN	-1.18518
Gpr137	IN	0.0868212
Gpr61	IN	-0.611758
Gria4	IN	-0.556452
Grm7	IN	-1.15284
Gtf2f1	IN	0.0530115
Gtf2ird1	IN	0.214001
Hap1	IN	0.299436
Hdac7	IN	-0.275229
Hectd3	IN	0.191861
Higd2a	IN	0.465618
Hnrnpm	IN	-0.106057
Hsf1	IN	0.00186936
Hspa12a	IN	-1.09587
Hspa8	IN	-0.00876064
Htra2	IN	-0.0543228
Icam5	IN	-2.45984
Idh3g	IN	0.0828251
Ift57	IN	-0.328519
Igbp1	IN	0.303091
Inf2	IN	-1.17069
Ipo13	IN	-0.0960784
Izumo4	IN	0.681594
Jag2	IN	-0.430446
Jakmip2	IN	-0.337815
Jakmip3	IN	-0.247719
Kcnip2	IN	-2.40577
Kcnj6	IN	-1.61157
Kcnt2	IN	-0.654417
Kif17	IN	-0.113893
Kndc1	IN	-0.437044
Lama4	IN	-0.160784
Limch1	IN	-0.126393
Lmo3	IN	-1.59594
Lpcat4	IN	-0.512211
Lrp10	IN	0.545689
Mafg	IN	-0.594363
Maged1	IN	0.0198315
Man1a2	IN	-0.406615
Map1b	IN	-0.548394
Mapk8ip2	IN	-0.110733
Matk	IN	-1.37478
Mcph1	IN	0.152539
Med4	IN	0.014382
Meg3	IN	0.0697199
Mirg	IN	0.0628001
Mpp6	IN	-0.203726
Mri1	IN	0.077929
Mrpl12	IN	0.151312
Mrps11	IN	0.47246
Mtus2	IN	-0.640093
Myo5b	IN	-3.3207
Nampt	IN	-0.399908
Napb	IN	-0.758271
Ndufaf4	IN	-0.135684
Negr1	IN	-0.880071
Neurl1a	IN	-0.947971
Nfatc3	IN	0.363866
Ngly1	IN	0.0509202
Nlgn1	IN	-0.603913
Nop56	IN	-0.232902
Nos1ap	IN	-2.24075
Nptx1	IN	-3.65942
Nr3c2	IN	-1.46338
Nr4a3	IN	-1.856
Nrcam	IN	-0.81868
Nrg2	IN	-0.718708
Nsf	IN	-0.950851
Nudt3	IN	-0.415012
Obscn	IN	-1.38592
Olfml2b	IN	-1.92872
Opcml	IN	-1.33298
Ovgp1	IN	0.0945484
Papd7	IN	-0.334886
Park2	IN	0.623343
Pcyt2	IN	-0.0222826
Pde4a	IN	-0.378187
Phyhip	IN	-2.20926
Piezo1	IN	-0.590291
Pigt	IN	0.140048
Pisd-ps1	IN	0.107652
Pknox1	IN	-0.250702
Pla2g12a	IN	0.37015
Plec	IN	-0.773987
Plxna1	IN	-1.27851
Polr2g	IN	0.158472
Ppm1h	IN	-0.560841
Ppp1r12c	IN	-0.00599508
Ppp1r1a	IN	-1.78939
Ppp1r37	IN	-0.270175
Prpf40b	IN	0.0485419
Prpf4b	IN	-0.551738
Psmc4	IN	0.168493
Ptpre	IN	-0.914523
Ptprf	IN	-0.106919
Rab15	IN	-1.794
Rab27a	IN	0.429541
Rab36	IN	-0.0834017
Rabggtb	IN	0.0178766
Rac3	IN	0.920916
Radil	IN	-0.269826
Rae1	IN	-0.26312
Rap1gap2	IN	-1.39463
Rapgefl1	IN	-1.77475
Rfc3	IN	0.694901
Rhbdf1	IN	0.186589
Rhobtb2	IN	-0.999856
Rian	IN	-0.466994
Rimbp2	IN	-1.51209
Rimklb	IN	-0.139141
Rnf115	IN	-0.457402
Rogdi	IN	-0.261919
Rpl13	IN	0.332528
Rpl27a	IN	0.250122
Rpp38	IN	0.517421
Ryr3	IN	-1.50048
Schip1	IN	-1.32073
Sdhb	IN	0.15198
Sergef	IN	0.00794436
Serp2	IN	0.116531
Sez6l	IN	-1.39245
Sft2d1	IN	0.0748409
Sh2d5	IN	-0.500578
Sh3bp1	IN	0.081208
Sh3bp1	IN	0.081208
Sh3bp5	IN	-1.61973
Shisa9	IN	-1.46983
Slc12a5	IN	-0.732604
Slc16a11	IN	0.512732
Slc22a23	IN	-0.00759183
Slc4a3	IN	0.0950792
Slc7a14	IN	-1.25508
Slc8a2	IN	-3.79642
Snrpa1	IN	0.27657
Speg	IN	-1.14571
Spock2	IN	-0.499768
Ssna1	IN	0.154227
Sssca1	IN	-0.0691517
Stim1	IN	0.383337
Stk38l	IN	-0.246008
Sugp1	IN	0.0216274
Surf1	IN	0.390469
Syngr2	IN	0.857437
Tacc1	IN	-0.169006
Taf1b	IN	0.0196093
Taf1d	IN	0.184604
Tbcd	IN	0.130024
Tbk1	IN	-0.0692864
Tbpl1	IN	-0.403338
Thbs3	IN	-1.0629
Tlk1	IN	-0.444015
Tmem138	IN	0.486079
Tmem175	IN	-0.0348892
Tmem181a	IN	-0.0860701
Tmem191c	IN	-0.450318
Tmem229b	IN	-0.181749
Tmsb10	IN	0.954549
Tnr	IN	-1.09825
Tnxb	IN	-1.30614
Tpcn1	IN	-0.0300167
Traip	IN	-2.24244
Trappc10	IN	-0.321573
Trappc3	IN	0.263816
Trnp1	IN	-0.663777
Trpc4	IN	-1.36459
Trpc5	IN	-0.742983
Trpv2	IN	0.655623
Tsc2	IN	-0.198602
Tsen54	IN	0.300257
Tspan13	IN	-1.0312
Ttc9	IN	-0.287215
Tubb2a	IN	-1.01672
Txnrd2	IN	0.14541
Ubr4	IN	-0.166953
Unc5a	IN	-1.61852
Vldlr	IN	-0.28518
Vps45	IN	0.202943
Vwa5b2	IN	0.365438
Wipf3	IN	-2.88233
Wipi2	IN	0.12762
Xylt2	IN	-0.0332094
Ywhag	IN	-0.642782
Zfand2b	IN	-0.14472
Zfp61	IN	0.0622929
1500015A07Rik	CA1_Pyramidal	0.0775047
4831440E17Rik	CA1_Pyramidal	-0.720322
4931440F15Rik	CA1_Pyramidal	-0.485198
9930014A18Rik	CA1_Pyramidal	-0.592983
A230077H06Rik	CA1_Pyramidal	-1.93002
A930024E05Rik	CA1_Pyramidal	-0.451103
Abhd17c	CA1_Pyramidal	-0.932796
Abi1	CA1_Pyramidal	-1.10153
Acot4	CA1_Pyramidal	-0.106315
Actl6b	CA1_Pyramidal	-0.250337
Actr2	CA1_Pyramidal	-0.761859
Actr3	CA1_Pyramidal	-1.07444
Adamts7	CA1_Pyramidal	-0.315058
Add2	CA1_Pyramidal	-1.78018
Adra1d	CA1_Pyramidal	-2.68967
Adra2c	CA1_Pyramidal	-1.60896
Aff3	CA1_Pyramidal	-0.499266
Agap3	CA1_Pyramidal	-0.621599
Agfg2	CA1_Pyramidal	-1.27206
Ahi1	CA1_Pyramidal	0.324539
AI115009	CA1_Pyramidal	-2.10351
Alox12b	CA1_Pyramidal	-1.36466
Aloxe3	CA1_Pyramidal	0.810925
Amz1	CA1_Pyramidal	-0.413772
Ano5	CA1_Pyramidal	-0.565719
Ap1s1	CA1_Pyramidal	-0.512397
Ap2b1	CA1_Pyramidal	-0.532134
Ap3b2	CA1_Pyramidal	-0.0952516
Ar	CA1_Pyramidal	-0.478561
Arf1	CA1_Pyramidal	-0.401377
Arf5	CA1_Pyramidal	-0.453496
Arhgap39	CA1_Pyramidal	-1.39884
Arhgef28	CA1_Pyramidal	-1.17232
Arhgef9	CA1_Pyramidal	-1.04538
Arl15	CA1_Pyramidal	-1.17419
Arpc2	CA1_Pyramidal	-0.994782
Arpc5	CA1_Pyramidal	-0.773961
Arsj	CA1_Pyramidal	-2.79187
Asap2	CA1_Pyramidal	-0.755622
Asphd2	CA1_Pyramidal	-0.928221
B3gat1	CA1_Pyramidal	-1.66427
B4galnt1	CA1_Pyramidal	-0.48586
Bag4	CA1_Pyramidal	-0.391656
BC048507	CA1_Pyramidal	-0.884469
Bcr	CA1_Pyramidal	-0.690603
Bhlhe22	CA1_Pyramidal	-2.03138
Brd9	CA1_Pyramidal	-0.54481
Bves	CA1_Pyramidal	0.900872
C2cd2l	CA1_Pyramidal	-1.02225
C2cd4b	CA1_Pyramidal	-0.849419
Cacna1e	CA1_Pyramidal	-1.21092
Cacng8	CA1_Pyramidal	-1.71483
Cadm2	CA1_Pyramidal	-1.00021
Camsap3	CA1_Pyramidal	-0.0316795
Camta2	CA1_Pyramidal	-1.90656
Casd1	CA1_Pyramidal	-0.536463
Ccdc112	CA1_Pyramidal	-0.176609
Ccdc177	CA1_Pyramidal	-0.383961
Ccdc32	CA1_Pyramidal	-0.115782
Ccdc85b	CA1_Pyramidal	-0.742015
Ccdc88c	CA1_Pyramidal	-1.42493
Cdc25b	CA1_Pyramidal	-0.60506
Cdc40	CA1_Pyramidal	-1.48387
Cdk17	CA1_Pyramidal	-1.24031
Cds1	CA1_Pyramidal	-0.454892
Celf1	CA1_Pyramidal	-0.802353
Celsr2	CA1_Pyramidal	-1.02729
Chd3	CA1_Pyramidal	-1.16893
Chrd	CA1_Pyramidal	-2.1857
Chrm5	CA1_Pyramidal	-1.4628
Chst15	CA1_Pyramidal	-1.59133
Chst1	CA1_Pyramidal	-2.03889
Cpne6	CA1_Pyramidal	-2.45739
Cpsf2	CA1_Pyramidal	-0.288842
Cpt1c	CA1_Pyramidal	0.124793
Crym	CA1_Pyramidal	-2.68263
Csmd1	CA1_Pyramidal	-0.973232
Cstf3	CA1_Pyramidal	-0.251318
Ctnnd2	CA1_Pyramidal	-0.736661
Cys1	CA1_Pyramidal	-0.892635
D430019H16Rik	CA1_Pyramidal	-1.30887
D630045J12Rik	CA1_Pyramidal	-0.95181
Dagla	CA1_Pyramidal	-2.08916
Dapk1	CA1_Pyramidal	-1.42192
Dcakd	CA1_Pyramidal	-0.797164
Dcbld1	CA1_Pyramidal	0.147589
Dclk2	CA1_Pyramidal	-0.432989
Dcn	CA1_Pyramidal	-0.952119
Depdc7	CA1_Pyramidal	0.0206593
Dio3	CA1_Pyramidal	-0.585522
Dlgap4	CA1_Pyramidal	-1.10488
Doc2b	CA1_Pyramidal	-1.77225
Dock4	CA1_Pyramidal	-2.03215
Dpf1	CA1_Pyramidal	-1.28357
Dpyd	CA1_Pyramidal	-0.338692
Drd5	CA1_Pyramidal	-1.50019
Dscaml1	CA1_Pyramidal	-1.79975
Dtnbp1	CA1_Pyramidal	-0.155379
Dtwd1	CA1_Pyramidal	-0.151093
Dusp4	CA1_Pyramidal	-3.42916
E030013I19Rik	CA1_Pyramidal	-2.87551
Efcab6	CA1_Pyramidal	-1.95227
Efr3a	CA1_Pyramidal	-0.425044
Eid1	CA1_Pyramidal	-0.0834368
Elk1	CA1_Pyramidal	0.287579
Epha6	CA1_Pyramidal	-1.58444
Ephb2	CA1_Pyramidal	-0.872365
Etv1	CA1_Pyramidal	-1.42965
Evc2	CA1_Pyramidal	-0.907453
Faah	CA1_Pyramidal	-1.80849
Fam103a1	CA1_Pyramidal	-0.305062
Fam210b	CA1_Pyramidal	-0.379663
Fat4	CA1_Pyramidal	-2.24833
Fbn1	CA1_Pyramidal	-0.0156225
Fbn2	CA1_Pyramidal	-0.796186
Fgf10	CA1_Pyramidal	-1.06441
Fkbp1a	CA1_Pyramidal	-0.867252
Fkbp5	CA1_Pyramidal	-0.941011
Fndc4	CA1_Pyramidal	-0.232692
Foxo6	CA1_Pyramidal	-3.39046
Fras1	CA1_Pyramidal	-1.20755
Ftx	CA1_Pyramidal	-0.167264
Gabbr1	CA1_Pyramidal	-0.119045
Gabra5	CA1_Pyramidal	-2.51863
Gal3st3	CA1_Pyramidal	-2.00032
Galnt16	CA1_Pyramidal	-0.708383
Galnt3	CA1_Pyramidal	-0.913153
Gapdh	CA1_Pyramidal	-0.207046
Gapdh	CA1_Pyramidal	-0.207046
Gm10649	CA1_Pyramidal	-1.47955
Gm12070	CA1_Pyramidal	-0.057815
Gm13315	CA1_Pyramidal	0.130991
Gm15706	CA1_Pyramidal	0.146383
Gm20754	CA1_Pyramidal	-0.994106
Gm3086	CA1_Pyramidal	-0.248187
Gm3696	CA1_Pyramidal	-0.223703
Gm4926	CA1_Pyramidal	-0.956515
Gm996	CA1_Pyramidal	-1.54355
Gnaq	CA1_Pyramidal	-0.718514
Gpd2	CA1_Pyramidal	-0.678194
Gpr151	CA1_Pyramidal	0.0341416
Gpr161	CA1_Pyramidal	-1.67407
Gpr45	CA1_Pyramidal	-0.150181
Gpr63	CA1_Pyramidal	-2.06217
Grasp	CA1_Pyramidal	-2.09101
Grem1	CA1_Pyramidal	-2.44365
Grid1	CA1_Pyramidal	-0.724827
Grin2a	CA1_Pyramidal	-2.36672
Grina	CA1_Pyramidal	-0.166343
Gse1	CA1_Pyramidal	-2.1882
Gstm6	CA1_Pyramidal	-0.421166
H2-DMa	CA1_Pyramidal	-0.542881
Has3	CA1_Pyramidal	-1.19361
Hectd2	CA1_Pyramidal	-1.96741
Hs6st3	CA1_Pyramidal	-1.15483
Htr4	CA1_Pyramidal	-2.58442
Htr5b	CA1_Pyramidal	-1.68077
Hunk	CA1_Pyramidal	-1.16062
Ido2	CA1_Pyramidal	-0.0903555
Ifngr2	CA1_Pyramidal	-0.132866
Igbp1b	CA1_Pyramidal	-2.20007
Insl5	CA1_Pyramidal	-0.50557
Irak1bp1	CA1_Pyramidal	-0.354634
Itgbl1	CA1_Pyramidal	-0.785817
Jph1	CA1_Pyramidal	-1.49248
Jph4	CA1_Pyramidal	-2.14956
Kbtbd11	CA1_Pyramidal	-1.48846
Kcna4	CA1_Pyramidal	-1.54483
Kcnb2	CA1_Pyramidal	-1.11198
Kcng2	CA1_Pyramidal	-1.15739
Kcnq3	CA1_Pyramidal	-2.01326
Klf16	CA1_Pyramidal	-1.11626
Klhl22	CA1_Pyramidal	-0.0931496
Klhl3	CA1_Pyramidal	-2.03003
Klk7	CA1_Pyramidal	-2.09541
Krt2	CA1_Pyramidal	-2.02332
Krt79	CA1_Pyramidal	-1.18628
Ksr1	CA1_Pyramidal	-1.69254
Lct	CA1_Pyramidal	-3.84514
Lmo1	CA1_Pyramidal	-1.29361
Lmo7	CA1_Pyramidal	-1.75792
Lor	CA1_Pyramidal	-1.77114
Lrfn2	CA1_Pyramidal	-1.29109
Lrrc73	CA1_Pyramidal	-0.443437
Lrrc7	CA1_Pyramidal	-1.41091
Lrrn2	CA1_Pyramidal	-1.41411
Lrrn4	CA1_Pyramidal	-1.46764
Lypd1	CA1_Pyramidal	-1.36228
Lzts3	CA1_Pyramidal	-1.25036
Magee2	CA1_Pyramidal	-0.280789
Map4	CA1_Pyramidal	-0.730327
March3	CA1_Pyramidal	-0.255393
Mast3	CA1_Pyramidal	-2.01783
Matk	CA1_Pyramidal	-1.37478
Matn2	CA1_Pyramidal	-2.30575
Mc4r	CA1_Pyramidal	-2.61261
Mchr1	CA1_Pyramidal	-1.71679
Meg3	CA1_Pyramidal	0.0697199
Megf11	CA1_Pyramidal	-0.0877898
Megf9	CA1_Pyramidal	-0.780042
Mei4	CA1_Pyramidal	-0.432429
Miat	CA1_Pyramidal	-1.38685
Mical2	CA1_Pyramidal	-2.53396
Mir22hg	CA1_Pyramidal	-0.591484
Mkl1	CA1_Pyramidal	-1.09926
Mpp6	CA1_Pyramidal	-0.203726
Msra	CA1_Pyramidal	-0.776001
Mst1r	CA1_Pyramidal	-0.0331277
Mtus2	CA1_Pyramidal	-0.640093
Myh7	CA1_Pyramidal	-1.93675
Naa38	CA1_Pyramidal	0.618804
Napg	CA1_Pyramidal	-0.643354
Nat14	CA1_Pyramidal	-0.936439
Nbea	CA1_Pyramidal	-0.936185
Nckap1	CA1_Pyramidal	-1.21989
Ncoa7	CA1_Pyramidal	-0.404942
Ndst3	CA1_Pyramidal	-1.12869
Ndst4	CA1_Pyramidal	-1.48013
Nedd4l	CA1_Pyramidal	-1.25083
Nlgn1	CA1_Pyramidal	-0.603913
Nos1ap	CA1_Pyramidal	-2.24075
Nos1	CA1_Pyramidal	-1.96355
Npas2	CA1_Pyramidal	-1.44625
Npbwr1	CA1_Pyramidal	-0.894576
Npdc1	CA1_Pyramidal	-0.452547
Nphp4	CA1_Pyramidal	-1.12903
Npr3	CA1_Pyramidal	-1.75747
Nr4a2	CA1_Pyramidal	-1.79534
Nrip1	CA1_Pyramidal	-1.17965
Nsun7	CA1_Pyramidal	0.0817909
Ntng1	CA1_Pyramidal	-1.03882
Ogfod1	CA1_Pyramidal	-0.127736
Onecut2	CA1_Pyramidal	-0.064396
Orai2	CA1_Pyramidal	-2.39413
Osbpl6	CA1_Pyramidal	-0.396458
Otub2	CA1_Pyramidal	-0.846896
Palm3	CA1_Pyramidal	-0.520684
Pcdh19	CA1_Pyramidal	-1.0318
Pcdhb7	CA1_Pyramidal	0.102455
Pck2	CA1_Pyramidal	-0.156358
Pde10a	CA1_Pyramidal	-0.895888
Pfn2	CA1_Pyramidal	-0.856688
Pianp	CA1_Pyramidal	-0.0876363
Pip4k2c	CA1_Pyramidal	-1.13456
Pip5k1a	CA1_Pyramidal	-0.794683
Pkp2	CA1_Pyramidal	-1.55209
Pla2g4b	CA1_Pyramidal	-0.317272
Plch2	CA1_Pyramidal	-2.26762
Plcz1	CA1_Pyramidal	-0.998375
Plxna1	CA1_Pyramidal	-1.27851
Plxnc1	CA1_Pyramidal	-0.474857
Pnmal1	CA1_Pyramidal	-0.802306
Pole4	CA1_Pyramidal	0.262889
Pou3f1	CA1_Pyramidal	-1.46738
Ppfia2	CA1_Pyramidal	-1.6469
Ppp1r14c	CA1_Pyramidal	-0.764589
Ppp4r4	CA1_Pyramidal	-1.01697
Prickle2	CA1_Pyramidal	-1.74872
Prkab2	CA1_Pyramidal	-0.178536
Prkag2	CA1_Pyramidal	-0.702007
Prnp	CA1_Pyramidal	-0.150223
Psd3	CA1_Pyramidal	-1.32536
Psrc1	CA1_Pyramidal	-2.36576
Ptprs	CA1_Pyramidal	-0.964094
Ptpru	CA1_Pyramidal	-1.78399
Pwwp2b	CA1_Pyramidal	-1.67237
Pxdn	CA1_Pyramidal	-1.57219
Pygo1	CA1_Pyramidal	-0.352742
Rab3d	CA1_Pyramidal	-0.706185
Rab3ip	CA1_Pyramidal	-0.715736
Rae1	CA1_Pyramidal	-0.26312
Rap2b	CA1_Pyramidal	-1.47997
Rapgefl1	CA1_Pyramidal	-1.77475
Rasal1	CA1_Pyramidal	-2.48143
Rbbp7	CA1_Pyramidal	-0.492644
Rbfox2	CA1_Pyramidal	-0.55441
Rbm43	CA1_Pyramidal	0.665945
Rem2	CA1_Pyramidal	-2.52132
Retn	CA1_Pyramidal	0.381113
Rgs11	CA1_Pyramidal	0.0907549
Rnf150	CA1_Pyramidal	-0.698434
Rnf165	CA1_Pyramidal	-1.84272
Rock2	CA1_Pyramidal	-0.648793
Rogdi	CA1_Pyramidal	-0.261919
Rps6kl1	CA1_Pyramidal	-0.117381
Rpusd1	CA1_Pyramidal	-0.160408
Rspo2	CA1_Pyramidal	-1.70726
Rtf1	CA1_Pyramidal	-0.232402
Runx1t1	CA1_Pyramidal	-1.15733
Runx2	CA1_Pyramidal	-1.12494
Rxrg	CA1_Pyramidal	-0.329485
Samd5	CA1_Pyramidal	-1.55797
Sema6b	CA1_Pyramidal	-1.0123
Sept9	CA1_Pyramidal	-1.4535
Serpina3c	CA1_Pyramidal	-0.993303
Serpina3g	CA1_Pyramidal	-1.31381
Sertm1	CA1_Pyramidal	-1.3304
Sez6l	CA1_Pyramidal	-1.39245
Sh3bp5	CA1_Pyramidal	-1.61973
Sh3rf1	CA1_Pyramidal	-1.16468
Shank2	CA1_Pyramidal	-1.53848
Sipa1l3	CA1_Pyramidal	-1.89933
Slc16a14	CA1_Pyramidal	-1.4036
Slc26a4	CA1_Pyramidal	-1.95091
Slc4a7	CA1_Pyramidal	-0.926828
Slc9a2	CA1_Pyramidal	-1.07043
Slc9a4	CA1_Pyramidal	-2.5797
Slit1	CA1_Pyramidal	-2.98479
Slitrk3	CA1_Pyramidal	-1.44863
Slitrk5	CA1_Pyramidal	-1.10556
Sorl1	CA1_Pyramidal	-0.849882
Sowaha	CA1_Pyramidal	-2.61695
Speg	CA1_Pyramidal	-1.14571
Spin1	CA1_Pyramidal	-0.322537
Spink8	CA1_Pyramidal	-4.61227
Srgap3	CA1_Pyramidal	-0.832603
Sstr3	CA1_Pyramidal	-3.88459
Sstr4	CA1_Pyramidal	-2.96103
Ssx2ip	CA1_Pyramidal	-0.202958
St7	CA1_Pyramidal	-0.119162
St8sia3	CA1_Pyramidal	-0.242482
Stim2	CA1_Pyramidal	-1.25604
Stxbp5	CA1_Pyramidal	-0.620124
Sub1	CA1_Pyramidal	-0.19825
Sult5a1	CA1_Pyramidal	-1.93828
Syne1	CA1_Pyramidal	-0.89217
Syngap1	CA1_Pyramidal	-2.03994
Syt17	CA1_Pyramidal	-2.2588
Tacr3	CA1_Pyramidal	-0.286349
Tanc1	CA1_Pyramidal	-1.40162
Tbata	CA1_Pyramidal	-2.0398
Tceal3	CA1_Pyramidal	0.502346
Tcf20	CA1_Pyramidal	-0.76357
Tenm4	CA1_Pyramidal	-1.04693
Thrb	CA1_Pyramidal	-1.00078
Thsd7b	CA1_Pyramidal	-1.60963
Tmem150c	CA1_Pyramidal	-0.97268
Tmem200a	CA1_Pyramidal	-2.6073
Tmem74	CA1_Pyramidal	-1.91665
Tmem8b	CA1_Pyramidal	-0.21119
Tnfrsf25	CA1_Pyramidal	-3.65639
Tnr	CA1_Pyramidal	-1.09825
Traip	CA1_Pyramidal	-2.24244
Trank1	CA1_Pyramidal	-0.848196
Trio	CA1_Pyramidal	-1.17739
Ttc19	CA1_Pyramidal	-0.492136
Tub	CA1_Pyramidal	-1.28928
Uhrf1bp1l	CA1_Pyramidal	-0.338385
Unc13b	CA1_Pyramidal	-0.422176
Unc79	CA1_Pyramidal	-0.526198
Usp27x	CA1_Pyramidal	-0.470015
Usp46	CA1_Pyramidal	-0.685671
Wasl	CA1_Pyramidal	-0.953721
Wfs1	CA1_Pyramidal	-0.391475
Wipf3	CA1_Pyramidal	-2.88233
Wscd2	CA1_Pyramidal	-2.01617
Xkr4	CA1_Pyramidal	-0.888627
Ydjc	CA1_Pyramidal	0.259493
Ypel1	CA1_Pyramidal	-1.19082
Ywhaz	CA1_Pyramidal	-0.565192
Zc3h12b	CA1_Pyramidal	-0.690595
Zfp189	CA1_Pyramidal	-1.83013
Zfp251	CA1_Pyramidal	-0.669238
Zfp462	CA1_Pyramidal	-0.640193
Zfp667	CA1_Pyramidal	-0.0582981
Zfp831	CA1_Pyramidal	-0.865072
Zfp92	CA1_Pyramidal	0.0403938
Zranb3	CA1_Pyramidal	-0.235492
Zscan18	CA1_Pyramidal	0.393429
Zswim5	CA1_Pyramidal	-0.470291
Zyg11b	CA1_Pyramidal	-0.413802
1110008P14Rik	S1_Pyramidal	-0.0681491
2210408F21Rik	S1_Pyramidal	-0.205348
2810408I11Rik	S1_Pyramidal	0.947322
4930412C18Rik	S1_Pyramidal	1.1155
6430584L05Rik	S1_Pyramidal	-0.537565
9330179D12Rik	S1_Pyramidal	0.881143
A830009L08Rik	S1_Pyramidal	0.148051
Abi3bp	S1_Pyramidal	-0.591101
Adcyap1	S1_Pyramidal	-2.23525
Adrb1	S1_Pyramidal	-0.602698
Agbl4	S1_Pyramidal	0.246972
Akap6	S1_Pyramidal	-0.527074
Ankrd13d	S1_Pyramidal	0.0349518
Apoa1	S1_Pyramidal	1.32257
Arg2	S1_Pyramidal	-1.24524
Arhgap15	S1_Pyramidal	-0.814029
Arhgap20	S1_Pyramidal	-1.31295
Arhgap32	S1_Pyramidal	-0.820428
Arl4d	S1_Pyramidal	-0.325849
Arpp19	S1_Pyramidal	-0.12625
Arpp21	S1_Pyramidal	-0.392281
Asap1	S1_Pyramidal	-0.697416
Atp1a1	S1_Pyramidal	-1.54012
Atp2a2	S1_Pyramidal	-0.880876
Atp2b2	S1_Pyramidal	-0.928482
Atp6v1d	S1_Pyramidal	-0.262941
AU023762	S1_Pyramidal	-1.40724
AW495222	S1_Pyramidal	1.10931
B230216N24Rik	S1_Pyramidal	-1.03968
B230217O12Rik	S1_Pyramidal	0.240262
B4galt2	S1_Pyramidal	-0.342607
BC051226	S1_Pyramidal	0.269657
Bsn	S1_Pyramidal	-1.61977
C2cd4c	S1_Pyramidal	-0.994073
C77080	S1_Pyramidal	0.239521
Cabp1	S1_Pyramidal	-0.838888
Cacna1a	S1_Pyramidal	-0.849322
Cacna1i	S1_Pyramidal	-1.60464
Cacnb3	S1_Pyramidal	-1.18576
Cadm3	S1_Pyramidal	-0.52483
Camk2n1	S1_Pyramidal	-1.96787
Camkk2	S1_Pyramidal	-1.71525
Car10	S1_Pyramidal	-1.53369
Cckbr	S1_Pyramidal	-2.07824
Ccl27a	S1_Pyramidal	0.154907
Ccl27a	S1_Pyramidal	0.154907
Cdh18	S1_Pyramidal	-0.587333
Chrm4	S1_Pyramidal	-0.625926
Cish	S1_Pyramidal	1.41827
Cmpk2	S1_Pyramidal	0.098244
Cntnap5a	S1_Pyramidal	-1.45673
Cobl	S1_Pyramidal	0.0131019
Col5a1	S1_Pyramidal	-1.92757
Col6a1	S1_Pyramidal	-1.06476
Coro2a	S1_Pyramidal	-0.450508
Cpa2	S1_Pyramidal	1.45297
Cpne9	S1_Pyramidal	-1.79556
Crhr1	S1_Pyramidal	-1.06345
Cst6	S1_Pyramidal	1.69441
Cstad	S1_Pyramidal	-0.718556
Cux1	S1_Pyramidal	0.225313
Cwh43	S1_Pyramidal	-0.250889
Cyp26b1	S1_Pyramidal	-2.09371
D430041D05Rik	S1_Pyramidal	-1.62275
Dact2	S1_Pyramidal	-0.644026
Dkkl1	S1_Pyramidal	-0.664905
Doc2a	S1_Pyramidal	-1.4335
Dock3	S1_Pyramidal	-0.605736
Dtl	S1_Pyramidal	-0.885417
E2f1	S1_Pyramidal	-0.171218
Emx1	S1_Pyramidal	-0.495171
Epha8	S1_Pyramidal	-1.49225
Erc2	S1_Pyramidal	-2.19437
Evi5	S1_Pyramidal	0.13369
Exph5	S1_Pyramidal	-0.738586
Fam171a2	S1_Pyramidal	-1.17603
Fap	S1_Pyramidal	-0.171107
Fbxl2	S1_Pyramidal	-0.140098
Fhod3	S1_Pyramidal	-0.179746
Fndc9	S1_Pyramidal	-1.3714
Foxp2	S1_Pyramidal	-0.47457
Frzb	S1_Pyramidal	-0.771204
Fst	S1_Pyramidal	-2.04766
Fstl4	S1_Pyramidal	-0.804737
Gabbr2	S1_Pyramidal	-1.31155
Galt	S1_Pyramidal	0.419169
Gdpd5	S1_Pyramidal	-0.0481809
Gfra2	S1_Pyramidal	-2.28895
Gm11549	S1_Pyramidal	-1.66461
Gm13446	S1_Pyramidal	-0.00171833
Gm1976	S1_Pyramidal	-0.0562455
Gm2694	S1_Pyramidal	-0.127655
Gm5468	S1_Pyramidal	-0.728938
Gm9899	S1_Pyramidal	-0.896933
Golga7b	S1_Pyramidal	-1.1425
Gp1bb	S1_Pyramidal	-0.59688
Gpr153	S1_Pyramidal	0.376641
Gpr26	S1_Pyramidal	-2.03857
Gpr88	S1_Pyramidal	-2.05658
Grik3	S1_Pyramidal	-1.22855
Grm2	S1_Pyramidal	-2.72354
Grm8	S1_Pyramidal	-1.15145
Gsg1l	S1_Pyramidal	-2.20654
Gtdc1	S1_Pyramidal	-0.433304
Gucy2g	S1_Pyramidal	-0.785825
Hkdc1	S1_Pyramidal	-0.0185054
Hs3st2	S1_Pyramidal	-1.30047
Htr1f	S1_Pyramidal	-1.59321
Htr2a	S1_Pyramidal	-1.42452
Igsf21	S1_Pyramidal	-2.115
Igsf9	S1_Pyramidal	-0.332282
Il12a	S1_Pyramidal	-0.314216
Il1rapl1	S1_Pyramidal	-0.677569
Il1rapl2	S1_Pyramidal	-0.752981
Ildr2	S1_Pyramidal	-1.07446
Ipcef1	S1_Pyramidal	-1.56529
Islr2	S1_Pyramidal	-2.88135
Josd1	S1_Pyramidal	-0.492237
Josd1	S1_Pyramidal	-0.492237
Kazald1	S1_Pyramidal	0.891232
Kcnh1	S1_Pyramidal	-1.31162
Kcnh4	S1_Pyramidal	-1.67652
Kcnh5	S1_Pyramidal	-0.792993
Kcnh7	S1_Pyramidal	-0.731073
Kcnj11	S1_Pyramidal	-1.00928
Kcnj9	S1_Pyramidal	-1.09971
Kcnk4	S1_Pyramidal	-1.77779
Kcns1	S1_Pyramidal	-0.917424
Kcnt1	S1_Pyramidal	0.350894
Kcnt2	S1_Pyramidal	-0.654417
Kifc2	S1_Pyramidal	-0.691097
Klhdc8a	S1_Pyramidal	0.118523
Klhl1	S1_Pyramidal	-0.0358492
Klhl40	S1_Pyramidal	-0.92539
Krt12	S1_Pyramidal	-2.12078
Krt222	S1_Pyramidal	-0.0512873
Lars2	S1_Pyramidal	0.241544
Lpcat4	S1_Pyramidal	-0.512211
Lrrk2	S1_Pyramidal	-0.62758
Lsm11	S1_Pyramidal	-2.31959
Ly6g6e	S1_Pyramidal	-0.342425
Mapk11	S1_Pyramidal	0.0988956
Mapk12	S1_Pyramidal	0.0297995
Mat2b	S1_Pyramidal	-0.487537
Mctp1	S1_Pyramidal	-1.36976
Medag	S1_Pyramidal	0.990658
Mef2c	S1_Pyramidal	-0.682097
Mgat4c	S1_Pyramidal	-0.746758
Mgst3	S1_Pyramidal	-0.208131
Myh3	S1_Pyramidal	-0.58494
Myl4	S1_Pyramidal	-0.114226
Myrip	S1_Pyramidal	-1.1115
Necab3	S1_Pyramidal	-1.10358
Negr1	S1_Pyramidal	-0.880071
Neu2	S1_Pyramidal	-0.170996
Nkiras1	S1_Pyramidal	-0.161743
Nkx3-1	S1_Pyramidal	-0.264326
Nme1	S1_Pyramidal	0.0568978
Nmnat3	S1_Pyramidal	0.882284
Npnt	S1_Pyramidal	-1.48939
Ntn5	S1_Pyramidal	-1.17849
Ntsr1	S1_Pyramidal	-2.28399
Numb	S1_Pyramidal	0.160347
Nxph3	S1_Pyramidal	0.185964
Opn3	S1_Pyramidal	-0.00954689
Oprk1	S1_Pyramidal	-0.82743
Osbp2	S1_Pyramidal	-0.848653
Osbpl1a	S1_Pyramidal	-0.512105
Otud3	S1_Pyramidal	-0.40752
Ovol2	S1_Pyramidal	-0.309318
Pacs1	S1_Pyramidal	-0.293882
Pak1	S1_Pyramidal	-0.460507
Pak7	S1_Pyramidal	-0.62674
Pcdh7	S1_Pyramidal	-0.751477
Pcdhac1	S1_Pyramidal	-1.54643
Pcp4	S1_Pyramidal	-1.98773
Pcsk5	S1_Pyramidal	-1.05398
Pde1b	S1_Pyramidal	-0.696719
Pde8b	S1_Pyramidal	-0.239316
Pdzrn3	S1_Pyramidal	-0.558744
Pfkp	S1_Pyramidal	-0.300301
Pi4ka	S1_Pyramidal	-0.539602
Pip5k1c	S1_Pyramidal	-0.918781
Plk5	S1_Pyramidal	-3.73112
Pnma1	S1_Pyramidal	0.858419
Pou6f1	S1_Pyramidal	-0.242207
Pou6f2	S1_Pyramidal	-1.55873
Pparg	S1_Pyramidal	0.0592137
Ppm1l	S1_Pyramidal	-0.437923
Prdm8	S1_Pyramidal	-2.27624
Prkacb	S1_Pyramidal	0.0441826
Prkg2	S1_Pyramidal	-0.675383
Prrt2	S1_Pyramidal	-0.42647
Prrt3	S1_Pyramidal	-0.900788
Psmb10	S1_Pyramidal	0.483926
Ptprk	S1_Pyramidal	-1.15951
R3hdm2	S1_Pyramidal	-0.401748
Rangap1	S1_Pyramidal	-0.210512
Rap1gap2	S1_Pyramidal	-1.39463
Rasgef1c	S1_Pyramidal	0.16863
Rprm	S1_Pyramidal	-1.57492
Rps6ka3	S1_Pyramidal	-0.379445
Rragd	S1_Pyramidal	-0.927447
Rspo1	S1_Pyramidal	-0.918974
Rtl1	S1_Pyramidal	0.021415
Samd12	S1_Pyramidal	-0.13902
Scn4b	S1_Pyramidal	-1.56747
Scube1	S1_Pyramidal	-1.03425
Sdk2	S1_Pyramidal	-1.72729
Sec16b	S1_Pyramidal	-0.242263
Sema3a	S1_Pyramidal	-1.1062
Sema5b	S1_Pyramidal	-1.16236
Shf	S1_Pyramidal	-0.122813
Skap1	S1_Pyramidal	0.432961
Slc16a11	S1_Pyramidal	0.512732
Slc24a2	S1_Pyramidal	-1.09208
Slco4c1	S1_Pyramidal	-0.207365
Slit2	S1_Pyramidal	-0.925532
Sox5	S1_Pyramidal	-0.752593
Srpx2	S1_Pyramidal	0.0235536
Sstr2	S1_Pyramidal	-1.14569
St3gal5	S1_Pyramidal	-0.8644
Stard10	S1_Pyramidal	1.1535
Strbp	S1_Pyramidal	-0.162741
Stx1a	S1_Pyramidal	-0.783664
Sult2b1	S1_Pyramidal	0.100295
Tbr1	S1_Pyramidal	-0.627973
Tcap	S1_Pyramidal	1.02081
Tiam2	S1_Pyramidal	-1.18575
Tle4	S1_Pyramidal	-0.546745
Tmem132a	S1_Pyramidal	-1.26116
Tmem132d	S1_Pyramidal	-1.05306
Tmem178	S1_Pyramidal	-0.963418
Tmem215	S1_Pyramidal	-3.17573
Tmem40	S1_Pyramidal	0.0388294
Tmem74b	S1_Pyramidal	1.10224
Tnnc1	S1_Pyramidal	-0.0159748
Tpbg	S1_Pyramidal	-0.402599
Trhde	S1_Pyramidal	-2.30415
Trhr	S1_Pyramidal	-1.5079
Tsnax	S1_Pyramidal	-0.0513803
Tspan11	S1_Pyramidal	-1.14353
Ttl	S1_Pyramidal	-0.402916
Txnrd2	S1_Pyramidal	0.14541
Uchl5	S1_Pyramidal	-0.0671206
Usmg5	S1_Pyramidal	0.427691
Vopp1	S1_Pyramidal	-0.52708
Vwa5b2	S1_Pyramidal	0.365438
Wisp1	S1_Pyramidal	-0.432338
Wnt10a	S1_Pyramidal	-0.185639
Zfp367	S1_Pyramidal	0.497417
2900052N01Rik	Astrocyte	-0.294201
9630001P10Rik	Astrocyte	-0.183283
Aass	Astrocyte	0.0704775
Abcb9	Astrocyte	-0.372011
Acadvl	Astrocyte	0.17373
Acot11	Astrocyte	-0.0137572
Acsbg1	Astrocyte	0.049454
Acsl3	Astrocyte	-0.0938351
Acsl6	Astrocyte	-0.300858
Acss1	Astrocyte	-0.0148035
Acss2	Astrocyte	-0.0159834
Adcy2	Astrocyte	-0.82276
Add3	Astrocyte	-0.234853
Adk	Astrocyte	0.241851
Agl	Astrocyte	0.159658
Agpat3	Astrocyte	-0.0237324
Agpat5	Astrocyte	0.0770153
Ahcyl1	Astrocyte	-0.305883
Aifm2	Astrocyte	0.568823
Ak3	Astrocyte	0.162496
Akt2	Astrocyte	-0.390619
Aldh7a1	Astrocyte	0.173415
Aldoc	Astrocyte	-0.0206983
Alpk1	Astrocyte	-0.273594
Amer2	Astrocyte	-0.255849
Ampd3	Astrocyte	0.113226
Amt	Astrocyte	0.0196688
Arhgef10l	Astrocyte	-0.0896934
Aspg	Astrocyte	1.34791
Atl2	Astrocyte	-0.116609
Atoh8	Astrocyte	0.322647
Baalc	Astrocyte	-0.867002
Bmp7	Astrocyte	-0.591185
Bmpr1a	Astrocyte	-0.0718225
Bmpr1b	Astrocyte	0.030622
C030037D09Rik	Astrocyte	-0.063173
Capn2	Astrocyte	0.612413
Car5b	Astrocyte	0.689984
Car8	Astrocyte	-0.522603
Cbr3	Astrocyte	0.63212
Cecr2	Astrocyte	-0.640263
Chrdl1	Astrocyte	-0.145464
Chst11	Astrocyte	-0.882951
Chst2	Astrocyte	-0.749343
Ckb	Astrocyte	0.400708
Cldn10	Astrocyte	0.260154
Clybl	Astrocyte	0.603737
Cmbl	Astrocyte	0.218039
Cmya5	Astrocyte	-0.629706
Cntfr	Astrocyte	0.132023
Col16a1	Astrocyte	0.26689
Cry2	Astrocyte	-0.440607
Cspg5	Astrocyte	0.0756067
Cth	Astrocyte	-0.278135
Ctnnbip1	Astrocyte	-0.058312
Cyp2j9	Astrocyte	0.397938
Cyp4f14	Astrocyte	-0.0801669
Cyp4v3	Astrocyte	1.28778
Cyp7b1	Astrocyte	-0.135034
D030047H15Rik	Astrocyte	-0.913754
D630003M21Rik	Astrocyte	0.343472
D630033O11Rik	Astrocyte	0.88794
Dbx2	Astrocyte	0.25432
Dhrs4	Astrocyte	0.907501
Dhrs7	Astrocyte	0.840595
Dscr3	Astrocyte	0.429707
Dtna	Astrocyte	-0.424985
Dtx1	Astrocyte	-0.0641095
Dzip1l	Astrocyte	-0.364848
Elmo2	Astrocyte	-1.16456
Elovl2	Astrocyte	-0.649435
Ephx2	Astrocyte	0.467297
Exoc3l4	Astrocyte	0.517743
Eya1	Astrocyte	-0.265032
Fabp7	Astrocyte	0.0115513
Fam107a	Astrocyte	-0.496693
Fam161b	Astrocyte	0.51711
Fam181a	Astrocyte	0.494829
Fam184a	Astrocyte	-0.040609
Fam184b	Astrocyte	-1.0013
Fam198a	Astrocyte	0.249836
Fam213a	Astrocyte	-0.0218532
Farp1	Astrocyte	-0.144125
Fbrsl1	Astrocyte	0.0604508
Fbxo2	Astrocyte	0.444363
Fgfbp3	Astrocyte	-0.190046
Fhit	Astrocyte	0.982808
Fmn2	Astrocyte	-0.368594
Frem2	Astrocyte	0.352827
Frmpd1	Astrocyte	-0.144647
Fzd10	Astrocyte	-0.389763
Fzd8	Astrocyte	-0.371324
Fzd9	Astrocyte	-0.266614
Gabrg1	Astrocyte	-0.0844161
Galnt4	Astrocyte	0.0201663
Gfap	Astrocyte	1.54446
Gldc	Astrocyte	-0.164143
Gli2	Astrocyte	0.198529
Glud1	Astrocyte	0.255135
Gm11696	Astrocyte	0.376239
Gm20751	Astrocyte	-0.490819
Gm266	Astrocyte	0.406723
Gm2a	Astrocyte	0.454211
Gpam	Astrocyte	-0.16227
Gpc2	Astrocyte	0.265019
Gpc6	Astrocyte	-0.206995
Gucy2e	Astrocyte	0.780373
Gys1	Astrocyte	-0.0457214
Hadhb	Astrocyte	0.191112
Hdac8	Astrocyte	0.563015
Heph	Astrocyte	-0.510276
Hey1	Astrocyte	-0.574249
Hif3a	Astrocyte	-0.465862
Hsd11b1	Astrocyte	-0.362816
Hsdl2	Astrocyte	0.383644
Htra1	Astrocyte	-0.114815
Igdcc4	Astrocyte	-0.124759
Il33	Astrocyte	0.767126
Isoc2a	Astrocyte	0.611512
Ivd	Astrocyte	0.221028
Kcng4	Astrocyte	-0.326931
Kifc5b	Astrocyte	0.100738
L2hgdh	Astrocyte	0.0980415
Lgi4	Astrocyte	-0.328716
Lgr4	Astrocyte	-0.365522
Lpcat3	Astrocyte	0.398438
Lrig1	Astrocyte	0.250594
Lrp10	Astrocyte	0.545689
Lrp4	Astrocyte	-0.396941
Lrrc2	Astrocyte	0.187805
Lrrc8a	Astrocyte	0.790115
Lsamp	Astrocyte	-0.745365
Luzp2	Astrocyte	-1.24602
Lxn	Astrocyte	0.613666
Mapkapk3	Astrocyte	0.506988
March2	Astrocyte	0.273409
Mfap3l	Astrocyte	-0.155909
Mmgt2	Astrocyte	0.913983
Mpv17l2	Astrocyte	0.461442
Muc1	Astrocyte	0.674829
Nadk2	Astrocyte	-0.28849
Nat6	Astrocyte	0.365455
Nat8	Astrocyte	-0.202658
Ncan	Astrocyte	-0.862507
Nckap5	Astrocyte	-0.322306
Nphs1	Astrocyte	-1.74288
Ntsr2	Astrocyte	0.620938
Oat	Astrocyte	0.185756
Pag1	Astrocyte	-0.233424
Paqr7	Astrocyte	0.254614
Paqr8	Astrocyte	-0.231659
Pcdhgc3	Astrocyte	-0.334154
Pced1b	Astrocyte	0.0268278
Pdgfrl	Astrocyte	0.842781
Peli2	Astrocyte	-0.164782
[truncated: 2,108 more rows]

## Sheet: Fig 3e
Top 20 markers for each cell type						boxplot data
Symbol	Cell type	avg_logFC	padj			Cell type	mean	sd	min	Q1st	median	Q3rd	max
Atp1a2	Astrocyte	3.09434	3.47174e-162			Former_CApyr_neuro	-0.0835101	0.793321	-1.7122	-0.756814	0.370556	0.464818	0.687918
Plpp3	Astrocyte	2.80233	5.9485e-105			Former_Granulle	-0.750194	0.584844	-1.79552	-1.0581	-0.875827	-0.642497	0.56911
Ndrg2	Astrocyte	2.41705	2.07974e-98			Oligodendrocytes	2.43906	1.08136	-1.77461	2.34333	2.5718	2.99961	3.56324
Gja1	Astrocyte	1.42493	4.26559e-98			Prog_Oligodendrocytes	1.79821	0.608067	0.761811	1.42796	1.73443	2.11534	3.18148
Grin2c	Astrocyte	1.38913	4.26559e-98			Pericyte	1.99148	0.611488	1.05745	1.64272	2.00276	2.29341	3.20745
F3	Astrocyte	1.84822	1.38429e-80			Microglia	2.30479	0.530135	1.3858	1.9332	2.30698	2.6996	3.27175
Rfx4	Astrocyte	2.12058	3.20599e-77			Astrocyte	1.91822	0.647436	0.907852	1.41598	1.85172	2.23251	3.22373
Gli3	Astrocyte	1.96859	7.85536e-67			Interneurons	1.56801	0.379213	0.999272	1.29763	1.54505	1.85743	2.30905
Mt2	Astrocyte	1.60797	3.54535e-60			CA3pyr	1.15626	0.17494	0.831233	1.02254	1.14245	1.27736	1.41466
Pbxip1	Astrocyte	1.85523	4.8807e-60			CA1pyrB	1.02165	0.237614	0.615868	0.953703	0.993327	1.10086	1.81295
Notch1	Astrocyte	1.14533	6.95253e-53			CA1pyrA	0.922667	0.893108	-1.49614	0.875048	1.08775	1.21037	2.43275
Rftn2	Astrocyte	1.74899	1.92523e-49			Granulle	0.951049	0.818463	-1.39672	0.908926	1.13336	1.34432	1.89562
Egfr	Astrocyte	1.94161	2.58392e-45
Rorb	Astrocyte	2.17099	1.79849e-44
Slc1a3	Astrocyte	3.22373	2.06034e-44
Gfap	Astrocyte	1.21501	1.37656e-42
Ttpa	Astrocyte	0.907852	5.462e-42
Gldc	Astrocyte	1.78787	9.52684e-42
Mfge8	Astrocyte	1.16125	6.9732e-39
Clu	Astrocyte	2.53346	2.09246e-36
Tshz2	CA1pyrA	2.43275	0
Gm28928	CA1pyrA	2.0325	3.93663e-221
Ptprd	CA1pyrA	0.867361	6.68359e-173
Vwc2l	CA1pyrA	1.29432	4.25265e-150
Pdzrn3	CA1pyrA	1.35139	1.50072e-148
AC060761.1	CA1pyrA	1.1048	4.55339e-143
Etl4	CA1pyrA	1.17409	2.23316e-129
Gm28905	CA1pyrA	1.09774	4.50546e-127
Rmst	CA1pyrA	1.14353	1.35696e-124
Nrxn1	CA1pyrA	0.766689	1.70932e-122
Tshz3	CA1pyrA	1.20715	3.34994e-120
Sgcz	CA1pyrA	1.22002	4.41537e-117
Nrg1	CA1pyrA	1.07776	2.25906e-113
Rasgef1b	CA1pyrA	1.01532	2.89375e-104
Gm26883	CA1pyrA	0.926622	5.46678e-101
Gria1	CA1pyrA	-1.32192	1.85067e-98
Zbtb20	CA1pyrA	-1.49614	1.32151e-94
Arpp21	CA1pyrA	0.87761	1.59973e-86
Asic2	CA1pyrA	0.764135	1.45205e-85
Grm8	CA1pyrA	0.917598	2.81726e-79
Gm2164	CA1pyrB	1.81295	0
Pex5l	CA1pyrB	1.05268	4.35e-184
Hs6st3	CA1pyrB	1.1363	2.58e-156
Celf2	CA1pyrB	0.751168	7.34e-148
Ndst3	CA1pyrB	1.20411	1.07e-146
Pde1a	CA1pyrB	1.0051	3.98e-145
Fibcd1	CA1pyrB	0.971208	1.6e-144
Ror1	CA1pyrB	1.07134	4.75e-142
Gm2115	CA1pyrB	0.936994	3.44e-139
Iqgap2	CA1pyrB	1.16039	6.26e-139
Khdrbs3	CA1pyrB	0.96067	1.2e-133
Epha6	CA1pyrB	0.999448	2.44e-128
Galntl6	CA1pyrB	1.13952	6.04e-127
Gria1	CA1pyrB	0.74716	2.07e-125
Atp2b1	CA1pyrB	0.963137	6.96e-121
Grin2a	CA1pyrB	0.869428	1.06e-118
Arl15	CA1pyrB	0.987205	9.01e-118
Chrm3	CA1pyrB	1.08905	1.01e-117
Anks1b	CA1pyrB	0.615868	1.48e-117
Fam189a1	CA1pyrB	0.959273	7.71e-114
Ccbe1	CA3pyr	1.41161	7.25765e-145
Hs3st4	CA3pyr	1.41367	1.17063e-122
Spock1	CA3pyr	1.19618	1.82984e-111
Grik4	CA3pyr	1.41466	1.79178e-109
Rnf182	CA3pyr	0.919	6.13852e-91
Trps1	CA3pyr	1.12525	9.62388e-89
Prkca	CA3pyr	1.16495	7.71021e-87
Khdrbs3	CA3pyr	1.14704	3.1537e-86
Cpne4	CA3pyr	1.13785	5.13496e-86
Camk1d	CA3pyr	1.15886	1.15103e-83
9530026P05Rik	CA3pyr	1.06289	4.91673e-83
Mgat4c	CA3pyr	1.10504	3.79543e-81
Cacna1c	CA3pyr	0.994076	1.04889e-80
Shisa6	CA3pyr	1.02318	1.00581e-71
Gm32647	CA3pyr	1.40626	2.24132e-71
Kcnq5	CA3pyr	1.36297	2.06666e-69
Rerg	CA3pyr	0.831233	1.34568e-68
Nrp1	CA3pyr	0.981083	9.17033e-66
Rnf112	CA3pyr	1.02059	2.4982e-65
Col6a1	CA3pyr	1.24882	9.418e-64
Snhg11	Former_CApyr_neuro	0.592839	1.02522e-72
Meg3	Former_CApyr_neuro	0.452773	3.82722e-57
Malat1	Former_CApyr_neuro	0.320196	2.45912e-46
Ptprd	Former_CApyr_neuro	-0.737354	1.08626e-24
9530026P05Rik	Former_CApyr_neuro	0.687918	2.2323e-22
Dock10	Former_CApyr_neuro	-1.64794	6.14058e-19
Ryr3	Former_CApyr_neuro	0.364247	8.74208e-18
Rif1	Former_CApyr_neuro	0.47524	1.82473e-17
Pde1c	Former_CApyr_neuro	0.376866	2.53233e-17
Lrrtm4	Former_CApyr_neuro	-0.888297	2.55343e-17
Echdc2	Former_CApyr_neuro	0.458875	8.07501e-16
Kirrel3	Former_CApyr_neuro	-1.12319	8.59784e-16
9530059O14Rik	Former_CApyr_neuro	0.462963	2.04858e-14
Adarb2	Former_CApyr_neuro	-1.7122	3.68654e-14
Gpi1	Former_CApyr_neuro	0.470383	5.23667e-14
Onecut2	Former_CApyr_neuro	0.401777	8.58851e-14
Pcdh9	Former_CApyr_neuro	-0.634868	1.83276e-13
Kcnq3	Former_CApyr_neuro	-0.815196	2.96325e-13
Coro6	Former_CApyr_neuro	0.473755	3.53525e-13
Wwox	Former_CApyr_neuro	0.351018	4.2415e-13
Glis3	Granulle	1.89562	7.21133e-278
Maml2	Granulle	1.77565	6.58904e-238
Adarb2	Granulle	0.99626	2.03706e-220
Snhg11	Granulle	-1.39672	9.52506e-193
Trpm3	Granulle	1.36769	4.78364e-184
Meg3	Granulle	-1.13661	2.2111e-177
Trpc6	Granulle	1.45147	5.21976e-140
Stxbp6	Granulle	1.33652	2.95021e-139
Kirrel3	Granulle	0.976645	1.92364e-137
Ppp3ca	Granulle	0.995034	7.74805e-129
Pde7b	Granulle	1.29965	5.94626e-126
Tmem108	Granulle	1.27105	4.14739e-124
Lrrtm4	Granulle	0.937751	1.24153e-122
Zbtb20	Granulle	0.909798	2.62771e-122
Sema5a	Granulle	1.27414	1.28045e-120
Dab1	Granulle	0.760842	1.28227e-120
Slit3	Granulle	0.906311	8.69541e-118
Kcnip4	Granulle	0.739335	2.99872e-113
Dgkh	Granulle	1.39008	7.40181e-113
Slc4a4	Granulle	1.27045	1.28304e-107
Nkain2	Former_Granulle	0.415227	3.7238e-73
Nrxn3	Former_Granulle	-1.07127	4.34875e-66
Malat1	Former_Granulle	0.302538	8.57697e-63
Opcml	Former_Granulle	-0.731173	2.39635e-61
Slc8a1	Former_Granulle	-1.03818	3.79102e-52
Galntl6	Former_Granulle	-1.40499	1.63445e-47
Tenm4	Former_Granulle	-0.882085	3.661e-47
Spag5	Former_Granulle	-0.939798	1.18721e-46
Rbfox1	Former_Granulle	-0.547168	1.07663e-44
Etl4	Former_Granulle	-1.10193	1.38491e-44
Zeb2	Former_Granulle	-1.13495	6.75476e-44
Anks1b	Former_Granulle	-0.545129	7.53652e-43
Phactr1	Former_Granulle	-0.686269	1.51343e-41
Ntm	Former_Granulle	-1.05371	4.13374e-41
Cntnap2	Former_Granulle	-0.836823	5.53183e-41
Kcnq3	Former_Granulle	-0.869569	2.58918e-40
Celf2	Former_Granulle	-0.674274	1.09987e-39
Pde4b	Former_Granulle	-1.79552	3.3136e-38
Pde1c	Former_Granulle	0.56911	7.84289e-38
Kcnq5	Former_Granulle	-0.977913	7.98907e-37
Kcnmb2	Interneurons	2.30905	0
Ptprm	Interneurons	1.78142	8.05092e-270
Rbms3	Interneurons	1.84041	1.38088e-264
Nxph1	Interneurons	1.90849	1.66546e-255
Gad2	Interneurons	1.37244	4.74724e-236
Btbd11	Interneurons	1.59944	9.81393e-234
Grik1	Interneurons	1.96159	6.25435e-225
Grip1	Interneurons	1.91392	3.26546e-214
Erbb4	Interneurons	2.12258	2.74496e-197
Kcnip1	Interneurons	1.49066	1.78599e-185
Kcnc2	Interneurons	1.83372	3.06105e-171
Alk	Interneurons	1.41648	2.5244e-161
Dlx6os1	Interneurons	1.2033	1.04702e-158
Col19a1	Interneurons	1.62225	5.73223e-150
Gad1	Interneurons	1.06765	3.0761e-147
Cit	Interneurons	1.36921	4.77424e-145
Cacna2d2	Interneurons	1.11143	1.13021e-135
Maf	Interneurons	1.1079	7.65109e-135
Slc6a1	Interneurons	0.999272	2.00382e-131
Cntnap4	Interneurons	1.32907	6.11391e-128
Arhgap45	Microglia	3.16243	9.606e-268
Siglech	Microglia	2.58964	9.03537e-175
Abi3	Microglia	2.09382	8.00358e-159
Selplg	Microglia	2.48914	2.75392e-141
Dock2	Microglia	2.7814	1.51683e-137
Inpp5d	Microglia	2.87302	3.80804e-134
Nfatc1	Microglia	1.70089	2.07914e-129
Adap2	Microglia	2.14398	1.59514e-126
Csf3r	Microglia	2.41665	7.38725e-124
Csf1r	Microglia	2.711	1.77565e-116
Ly86	Microglia	2.6958	6.76095e-111
Naip2	Microglia	1.69202	3.49339e-107
Nckap1l	Microglia	1.98278	1.87098e-102
Mertk	Microglia	3.27175	3.94845e-101
Fgd2	Microglia	2.36259	1.41254e-97
P2ry6	Microglia	1.78447	4.66448e-83
Dapp1	Microglia	1.51385	1.06363e-81
Fcrls	Microglia	1.3858	1.11204e-81
Ikzf1	Microglia	2.19347	1.11719e-80
Lair1	Microglia	2.25137	3.05608e-78
Prr5l	Oligodendrocytes	3.56324	0
Neat1	Oligodendrocytes	3.34434	0
Plp1	Oligodendrocytes	3.07493	0
Pde4b	Oligodendrocytes	3.02589	0
St18	Oligodendrocytes	3.00403	0
Mbp	Oligodendrocytes	2.96541	0
Mag	Oligodendrocytes	2.74043	0
Sec14l5	Oligodendrocytes	2.518	0
Mog	Oligodendrocytes	2.40856	3.54e-292
Gm16168	Oligodendrocytes	2.62561	7.87e-287
Rnf220	Oligodendrocytes	2.99813	2.17e-272
Fa2h	Oligodendrocytes	2.38931	3.71e-264
Mobp	Oligodendrocytes	2.43478	3.24e-262
Plcl1	Oligodendrocytes	2.65373	4.84e-255
Bcas1	Oligodendrocytes	2.11737	1.43e-226
C030029H02Rik	Oligodendrocytes	2.24247	9.59e-211
Enpp2	Oligodendrocytes	2.37695	1.64e-204
Slc24a2	Oligodendrocytes	1.84913	1.12e-199
Ninj2	Oligodendrocytes	2.22342	6.5e-199
Meg3	Oligodendrocytes	-1.77461	2.81e-198
Sparc	Pericyte	2.77254	3.06221e-119
Cp	Pericyte	3.20745	5.66157e-119
Slc6a20a	Pericyte	2.34331	3.15093e-88
S100a11	Pericyte	1.65246	3.15093e-88
Lamb2	Pericyte	1.65051	3.17426e-75
Igfbp7	Pericyte	3.01327	1.91932e-65
Rbpms	Pericyte	2.47913	4.11178e-53
Rcn3	Pericyte	1.64146	9.42464e-52
Gm15013	Pericyte	2.04574	2.39373e-48
Bmp6	Pericyte	2.22642	2.77324e-46
Epas1	Pericyte	1.82176	1.54099e-42
Timp3	Pericyte	2.00276	3.13752e-39
Rps4x	Pericyte	2.08159	1.2524e-36
Tbx15	Pericyte	1.89196	3.64115e-36
Pltp	Pericyte	2.2435	1.65898e-33
Tns1	Pericyte	2.21056	6.54739e-27
Vat1	Pericyte	1.45987	1.05561e-25
Ebf1	Pericyte	2.88129	5.61704e-25
C8g	Pericyte	1.64399	1.4086e-24
Kdr	Pericyte	1.21377	1.4086e-24
Lgals3bp	Pericyte	1.20427	1.4086e-24
Fmo5	Pericyte	1.05901	1.4086e-24
Ifit1	Pericyte	1.05745	1.4086e-24
Cspg4	Prog_Oligodendrocytes	2.0906	2.58471e-173
Matn4	Prog_Oligodendrocytes	2.41051	2.06213e-140
Cacng4	Prog_Oligodendrocytes	2.72762	2.5985e-130
Pdgfra	Prog_Oligodendrocytes	1.97407	9.05253e-90
Lhfpl3	Prog_Oligodendrocytes	3.18148	6.0597e-66
Rgcc	Prog_Oligodendrocytes	1.60529	1.28811e-65
Caskin2	Prog_Oligodendrocytes	1.27488	1.4317e-58
Tmem100	Prog_Oligodendrocytes	1.12016	7.06204e-58
Gm4876	Prog_Oligodendrocytes	2.08756	8.15488e-50
Arhgap31	Prog_Oligodendrocytes	2.18955	5.09757e-45
Shc4	Prog_Oligodendrocytes	1.59577	8.34341e-37
Sox6	Prog_Oligodendrocytes	2.28634	2.45389e-36
Atp1a2	Prog_Oligodendrocytes	1.6159	1.77466e-33
Serpine2	Prog_Oligodendrocytes	1.96935	1.90252e-33
Emid1	Prog_Oligodendrocytes	1.36426	3.09181e-32
Sox10	Prog_Oligodendrocytes	1.7229	7.45538e-32
Kank1	Prog_Oligodendrocytes	1.74597	1.35537e-31
Tmem176b	Prog_Oligodendrocytes	0.791004	3.52908e-31
Gpr37l1	Prog_Oligodendrocytes	0.761811	3.52908e-31
Tcf7l2	Prog_Oligodendrocytes	1.4492	1.13239e-30

[truncated: 21 more sheets: Fig 5e, Fig 5h, Fig 6d, Fig 7d, Fig 7h, Fig 8d, Fig 8g, Supp Fig 1c, Supp Fig 1d, Supp Fig 1e, Supp Fig 2d, Supp Fig 2e, Supp Fig 3a, Supp Fig 3d, Supp Fig 4b, Supp Fig 4f, Supp Fig8, Supp Fig 9a, Supp Fig 11d, Supp Fig14c …]
